# Supplementary material for: Alzheimer's Disease Risk Factor APOE4 Exerts Dimorphic Effects on Female Bone
Source: Adv Sci (Weinh). 2026 Apr 13;13(28):e23511. doi: 10.1002/advs.202523511 (PMC13185828; doi:10.1002/advs.202523511)
Supplement: Supplementary file 11 — Supporting File 11: advs74733‐sup‐0011‐TableS1.xlsx. [file ADVS-13-e23511-s018.xlsx]

## Sheet: Male_DE genes and clusters
Ensembl_Id	symbol_mouse	Entrez_Id	Cluster	Cluster_Color	baseMean_APOE4vs3	log2FC_APOE4vs3	lfcSE_APOE4vs3	pvalue_APOE4vs3	padj_APOE4vs3	baseMean_APOE2vs3	log2FC_APOE2vs3	lfcSE_APOE2vs3	pvalue_APOE2vs3	padj_APOE2vs3	baseMean_APOE4vs2	log2FC_APOE4vs2	lfcSE_APOE4vs2	pvalue_APOE4vs2	padj_APOE4vs2
ENSMUSG00000018196	Glrx2	69367	1	Red	332.598	0.166097	0.0820239	0.0429197	1	332.598	-0.183672	0.0838705	0.0285254	0.999903	332.598	0.349769	0.082593	2.28529e-05	0.0505138
ENSMUSG00000028031	Dkk2	56811	1	Red	28.7586	-0.288073	0.286486	0.354138	1	28.7586	-1.08862	0.28668	8.47578e-05	0.0984979	28.7586	0.800542	0.286732	0.00241499	0.966929
ENSMUSG00000041468	Gpr12	14738	1	Red	11.7473	0.188244	0.278853	0.548024	1	11.7473	-1.38248	0.283673	2.00922e-06	0.00420288	11.7473	1.57072	0.283012	1.51679e-07	0.000699444
ENSMUSG00000049123	Catsperg2	76718	1	Red	6.07738	0.200135	0.286855	0.55289	1	6.07738	-1.29919	0.283493	4.83749e-07	0.00144558	6.07738	1.49932	0.283635	9.22404e-08	0.000657383
ENSMUSG00000053985	Zfp14	243906	1	Red	80.7509	-0.860734	0.172339	6.82e-07	0.00653367	80.7509	-1.41564	0.178047	2.89632e-15	3.02926e-11	80.7509	0.554907	0.183609	0.00228022	0.95379
ENSMUSG00000070802	Pnma8b	434128	1	Red	25.2149	-0.00895578	0.256596	0.969389	1	25.2149	-1.38951	0.265189	1.48493e-07	0.000517698	25.2149	1.38055	0.264952	1.70388e-07	0.000699444
ENSMUSG00000074355			1	Red	69.3096	0.294332	0.148764	0.049746	1	69.3096	-0.696395	0.159359	1.27757e-05	0.0242948	69.3096	0.990727	0.156228	2.89263e-10	2.77065e-06
ENSMUSG00000084347			1	Red	20.8188	0.196826	0.230672	0.409256	1	20.8188	-1.04595	0.246045	2.35802e-05	0.0353016	20.8188	1.24277	0.243548	5.72127e-07	0.00182667
ENSMUSG00000089679	Gm16299	102641509	1	Red	21.1169	-0.217315	0.238	0.37063	1	21.1169	-1.05409	0.246749	2.53143e-05	0.0353016	21.1169	0.836777	0.248022	0.00075473	0.589865
ENSMUSG00000089715	Cbx6	494448	1	Red	894.729	0.181509	0.080406	0.0239915	1	894.729	-0.16112	0.0811016	0.0469586	0.999903	894.729	0.34263	0.0805721	2.11267e-05	0.0505138
ENSMUSG00000109209			1	Red	37.0462	0.207215	0.19345	0.302242	1	37.0462	-2.80599	0.240558	8.69961e-20	1.81978e-15	37.0462	3.01321	0.238827	8.81405e-22	2.53272e-17
ENSMUSG00000001918	Slc1a5	20514	2	Blue	1854.52	0.0802158	0.196276	0.682079	1	1854.52	0.831382	0.1961	2.38846e-05	0.0353016	1854.52	-0.751167	0.196057	0.000135529	0.259629
ENSMUSG00000031493	Ggn	243897	2	Blue	20.0673	0.516923	0.272015	0.0313998	1	20.0673	1.66761	0.264305	1.54929e-09	6.48162e-06	20.0673	-1.15068	0.258805	1.60337e-05	0.0418843
ENSMUSG00000037239	Spred3	101809	2	Blue	82.7545	-0.0719091	0.205635	0.726184	1	82.7545	0.955842	0.199209	1.68061e-06	0.00390612	82.7545	-1.02775	0.199287	2.61233e-07	0.000938318
ENSMUSG00000046687	Gm5424	432466	2	Blue	10.4694	-0.784142	0.284595	0.00290861	1	10.4694	0.504894	0.279907	0.0878397	0.999903	10.4694	-1.28904	0.282548	8.18961e-06	0.0235328
ENSMUSG00000074358	Ccdc61	232933	2	Blue	161.84	-0.0730323	0.143645	0.611574	1	161.84	0.864922	0.138397	4.59228e-10	3.20204e-06	161.84	-0.937954	0.138474	1.4101e-11	2.02596e-07
ENSMUSG00000076526	Igkv12-98	435900	2	Blue	29.7218	-0.226125	0.272014	0.241793	1	29.7218	1.50669	0.273626	2.51049e-05	0.0353016	29.7218	-1.73281	0.273381	1.14387e-07	0.000657383
ENSMUSG00000094652	Ighv1-42	629906	2	Blue	35.2764	0.291506	0.266131	0.175879	1	35.2764	1.30959	0.266794	3.67665e-05	0.0480675	35.2764	-1.01809	0.267149	0.00497259	1
ENSMUSG00000063623			3	Green	20.7526	0.754257	0.248925	0.00167056	1	20.7526	1.1807	0.243608	1.66408e-06	0.00390612	20.7526	-0.426441	0.23045	0.0666025	1
ENSMUSG00000074361	C5ar2	319430	3	Green	220.222	0.992865	0.183874	6.7e-08	0.00192502	220.222	1.11384	0.183588	1.36526e-09	6.48162e-06	220.222	-0.12098	0.180489	0.505493	1
ENSMUSG00000091509			3	Green	22.2477	1.39601	0.267785	2.59e-07	0.00372473	22.2477	0.817115	0.270297	0.00147088	0.496246	22.2477	0.578893	0.261751	0.0317319	1
ENSMUSG00000094124	Ighv1-74	100775173	3	Green	69.0263	0.64269	0.279162	0.00878736	1	69.0263	1.10938	0.279292	7.70803e-05	0.0948451	69.0263	-0.466693	0.279574	0.177538	1

## Sheet: Female_DE genes and clusters
Ensembl_Id	symbol_mouse	Entrez_Id	Cluster	Cluster_Color	baseMean_APOE4vs3	log2FC_APOE4vs3	lfcSE_APOE4vs3	pvalue_APOE4vs3	padj_APOE4vs3	baseMean_APOE2vs3	log2FC_APOE2vs3	lfcSE_APOE2vs3	pvalue_APOE2vs3	padj_APOE2vs3	baseMean_APOE4vs2	log2FC_APOE4vs2	lfcSE_APOE4vs2	pvalue_APOE4vs2	padj_APOE4vs2
ENSMUSG00000000282	Mnt	17428	1	Red	825.81	0.0776857	0.0759891	0.306749	0.85581	825.81	-0.203855	0.0773375	0.00837619	0.653541	825.81	0.281541	0.076886	0.000250067	0.0686142
ENSMUSG00000000567	Sox9	20682	1	Red	67.1338	0.60708	0.266505	0.024119	0.570019	67.1338	-0.41217	0.26906	0.104005	0.809786	67.1338	1.01925	0.267801	0.000115911	0.0489294
ENSMUSG00000001025	S100a6	20200	1	Red	1690.49	0.350487	0.163459	0.0320941	0.612083	1690.49	-0.239346	0.163852	0.143407	0.841867	1690.49	0.589833	0.163653	0.000311682	0.0723101
ENSMUSG00000004994	Yju2b	67736	1	Red	212.192	0.206267	0.090113	0.022207	0.56334	212.192	-0.107182	0.0942141	0.254841	0.883756	212.192	0.313449	0.0918416	0.000648552	0.0995055
ENSMUSG00000019817	Plagl1	22634	1	Red	368.918	0.0649685	0.117612	0.582671	0.93378	368.918	-0.443895	0.119775	0.000214853	0.143906	368.918	0.508864	0.119363	2.08834e-05	0.0235652
ENSMUSG00000020010	Vnn3	26464	1	Red	68.8331	0.912268	0.215331	2.07e-05	0.0214523	68.8331	0.362485	0.219997	0.0933152	0.805516	68.8331	0.549783	0.212886	0.00981613	0.218265
ENSMUSG00000020642	Rnf144a	108089	1	Red	1371.15	0.351486	0.155193	0.0236768	0.568821	1371.15	-0.215923	0.155663	0.165157	0.84392	1371.15	0.56741	0.155416	0.000263347	0.0699272
ENSMUSG00000022698	Naa50	72117	1	Red	1576.93	0.265788	0.0689115	0.00011483	0.0674947	1576.93	0.218169	0.0692741	0.00163611	0.408109	1576.93	0.047619	0.0686883	0.48844	0.819026
ENSMUSG00000022807	Osbpl11	106326	1	Red	585.447	0.296042	0.0804179	0.000232521	0.0991053	585.447	0.0538098	0.0819302	0.511494	0.952659	585.447	0.242232	0.0805457	0.00264317	0.150611
ENSMUSG00000022831	Hcls1	15163	1	Red	3069.28	0.508423	0.228519	0.0269922	0.584976	3069.28	-0.291069	0.228626	0.199526	0.859162	3069.28	0.799492	0.22857	0.000475598	0.0899973
ENSMUSG00000024063	Lbh	77889	1	Red	1877.7	0.50195	0.129493	0.000106797	0.0674947	1877.7	0.192595	0.129765	0.137744	0.840003	1877.7	0.309355	0.129429	0.0169284	0.251527
ENSMUSG00000025473	Adam8	11501	1	Red	1547.08	0.296745	0.22078	0.179626	0.806824	1547.08	-0.495797	0.221063	0.0234785	0.694292	1547.08	0.792542	0.220972	0.000309962	0.0723101
ENSMUSG00000025903	Lypla1	18777	1	Red	275.15	0.551076	0.126105	1.26e-05	0.0170166	275.15	0.210663	0.128226	0.100301	0.805899	275.15	0.340413	0.125478	0.00675258	0.196063
ENSMUSG00000026107	Nabp1	109019	1	Red	350.015	0.106161	0.126151	0.400608	0.88223	350.015	-0.378581	0.128604	0.00322612	0.474447	350.015	0.484742	0.127981	0.000151837	0.0609679
ENSMUSG00000026483	Niban1	63913	1	Red	2282.7	0.202312	0.111509	0.0696804	0.706955	2282.7	-0.211796	0.111905	0.0583454	0.762692	2282.7	0.414108	0.11173	0.000210273	0.0653717
ENSMUSG00000026723	Trdmt1	13434	1	Red	120.34	0.240766	0.151912	0.113612	0.754145	120.34	-0.291436	0.157376	0.0633969	0.769503	120.34	0.532203	0.155124	0.0006051	0.0995055
ENSMUSG00000026970	Rbms1	56878	1	Red	1695.96	0.261	0.0755002	0.000546848	0.164737	1695.96	-0.0463102	0.0761788	0.543074	0.964469	1695.96	0.307311	0.0757137	4.9369e-05	0.0369437
ENSMUSG00000027615	Hps3	12807	1	Red	660.282	0.281226	0.116411	0.0157046	0.524203	660.282	-0.145804	0.117767	0.215275	0.865797	660.282	0.427031	0.117004	0.000262113	0.0699272
ENSMUSG00000027639	Samhd1	56045	1	Red	5776.37	0.131564	0.109121	0.228005	0.830078	5776.37	-0.272338	0.109284	0.0126892	0.675344	5776.37	0.403902	0.109229	0.000217367	0.0653717
ENSMUSG00000027808	Serp1	28146	1	Red	2565.31	0.349056	0.0919372	0.000146835	0.0759619	2565.31	0.0911628	0.0922433	0.32301	0.904565	2565.31	0.257893	0.0919401	0.00503916	0.178919
ENSMUSG00000028670	Lypla2	26394	1	Red	907.354	0.235933	0.0841086	0.00503685	0.394259	907.354	-0.0814353	0.0852479	0.339208	0.910052	907.354	0.317368	0.0845421	0.000174306	0.0620028
ENSMUSG00000029082	Bst1	12182	1	Red	268.387	0.501332	0.189302	0.00811064	0.449693	268.387	-0.18819	0.191373	0.322443	0.904565	268.387	0.689522	0.190102	0.000283813	0.0707941
ENSMUSG00000029490	Slc49a3	243197	1	Red	184.678	0.263518	0.210192	0.212207	0.823031	184.678	-0.479643	0.212526	0.0233172	0.694292	184.678	0.74316	0.211793	0.000445511	0.0891303
ENSMUSG00000030144	Clec4d	17474	1	Red	257.518	0.519487	0.23742	0.0296049	0.60085	257.518	-0.476446	0.238858	0.0421641	0.728179	257.518	0.995933	0.238254	2.6754e-05	0.0244695
ENSMUSG00000030795	Fus	233908	1	Red	5441.88	0.279265	0.0638995	1.24e-05	0.0170166	5441.88	0.0414494	0.0641222	0.518047	0.954078	5441.88	0.237816	0.0639309	0.000199376	0.0653717
ENSMUSG00000032193	Ldlr	16835	1	Red	659.684	0.519218	0.172849	0.00274172	0.327812	659.684	-0.221506	0.173768	0.202105	0.85917	659.684	0.740723	0.173229	1.97919e-05	0.0235652
ENSMUSG00000032280	Tle3	21887	1	Red	2291.25	0.238177	0.0858904	0.00555677	0.405043	2291.25	-0.0976335	0.0863593	0.258135	0.884828	2291.25	0.33581	0.0860812	9.57917e-05	0.0438891
ENSMUSG00000032423	Syncrip	56403	1	Red	1221.43	0.317322	0.0682325	3.31e-06	0.00654522	1221.43	0.0663834	0.0691582	0.337218	0.909674	1221.43	0.250938	0.0682865	0.000238343	0.0680076
ENSMUSG00000033644	Piwil2	57746	1	Red	48.3223	0.510731	0.238882	0.0369259	0.625243	48.3223	-0.371557	0.243958	0.127077	0.827859	48.3223	0.882288	0.241482	0.000331058	0.0746605
ENSMUSG00000034731	Dgkh	380921	1	Red	391.3	0.214242	0.108129	0.0476228	0.661986	391.3	-0.284915	0.110938	0.0101383	0.670731	391.3	0.499157	0.109827	5.46595e-06	0.00999843
ENSMUSG00000034868	Myl12b	67938	1	Red	65.4943	0.193642	0.163215	0.236118	0.833883	65.4943	-0.430974	0.173721	0.0123429	0.675344	65.4943	0.624616	0.170563	0.000239594	0.0680076
ENSMUSG00000034892	Rps29	20090	1	Red	1174.63	0.543535	0.121536	7.83e-06	0.0125037	1174.63	-0.169912	0.122499	0.165164	0.84392	1174.63	0.713448	0.121882	4.87866e-09	2.00793e-05
ENSMUSG00000035354	Uvrag	78610	1	Red	670.147	0.0871353	0.0777498	0.26248	0.846821	670.147	-0.227384	0.0795185	0.00422819	0.548101	670.147	0.31452	0.0789394	6.74038e-05	0.0436451
ENSMUSG00000035513	Ntng2	171171	1	Red	692.122	0.339906	0.140574	0.0156395	0.524203	692.122	-0.309415	0.141952	0.0290455	0.694292	692.122	0.64932	0.141335	4.31601e-06	0.00888181
ENSMUSG00000036067	Slc2a6	227659	1	Red	317.237	0.541025	0.239546	0.0249888	0.574121	317.237	-0.362946	0.240514	0.125851	0.825821	317.237	0.903971	0.240039	0.0001648	0.0616616
ENSMUSG00000036282	Naa30	70646	1	Red	285.507	0.407277	0.105922	0.000121804	0.0674947	285.507	0.0604676	0.108578	0.577864	0.965532	285.507	0.346809	0.10606	0.00108896	0.114334
ENSMUSG00000036478	Btg1	12226	1	Red	1611.12	0.342361	0.0976254	0.0004535	0.153283	1611.12	-0.0133283	0.0982191	0.891821	0.991184	1611.12	0.355689	0.0977602	0.000274416	0.0705892
ENSMUSG00000037071	Scd1	20249	1	Red	1252.59	0.548868	0.184456	0.0028273	0.329896	1252.59	0.773034	0.184441	2.67507e-05	0.0440397	1252.59	-0.224166	0.18405	0.223657	0.62019
ENSMUSG00000037236	Matr3	17184	1	Red	656.665	0.401064	0.105614	0.000146945	0.0759619	656.665	0.0280159	0.106872	0.79347	0.982651	656.665	0.373049	0.10578	0.000423428	0.0871361
ENSMUSG00000037638	Zbtb42	382639	1	Red	233.068	0.290644	0.148738	0.0506974	0.665963	233.068	-0.265202	0.152045	0.0800892	0.791071	233.068	0.555846	0.150528	0.000218735	0.0653717
ENSMUSG00000039145	Camk1d	227541	1	Red	609.072	0.319203	0.106719	0.00277594	0.329662	609.072	-0.0563811	0.108233	0.601771	0.968801	609.072	0.375584	0.107172	0.000456337	0.0891303
ENSMUSG00000039910	Cited2	17684	1	Red	1331.84	0.00772216	0.0930534	0.934041	0.992899	1331.84	-0.330967	0.093808	0.000418259	0.194101	1331.84	0.338689	0.09368	0.000299723	0.0723101
ENSMUSG00000040459	Arglu1	234023	1	Red	1855.14	0.204076	0.0521802	9.19e-05	0.0674947	1855.14	0.0515624	0.0528079	0.328921	0.906846	1855.14	0.152513	0.052255	0.00351768	0.162085
ENSMUSG00000041268	Dmxl2	235380	1	Red	820.999	0.174846	0.159001	0.271841	0.848083	820.999	-0.404816	0.159865	0.0112295	0.673358	820.999	0.579662	0.159612	0.000279194	0.0707133
ENSMUSG00000041831	Sytl3	83672	1	Red	15.6118	0.210723	0.260321	0.425748	0.892926	15.6118	-0.693451	0.270415	0.00730409	0.633566	15.6118	0.904175	0.267945	0.00061877	0.0995055
ENSMUSG00000043004	Gng2	14702	1	Red	630.291	0.282339	0.113471	0.0128268	0.511036	630.291	-0.116612	0.114902	0.309494	0.902773	630.291	0.398952	0.114046	0.000466518	0.0893056
ENSMUSG00000043068	Fam89a	69627	1	Red	27.3008	0.888249	0.242088	0.02622	0.583354	27.3008	-0.310416	0.240722	0.123914	0.82196	27.3008	1.19866	0.241552	0.000199432	0.0653717
ENSMUSG00000043157	Arl11	219144	1	Red	241.453	0.412138	0.200918	0.0407489	0.64291	241.453	-0.303073	0.202873	0.133241	0.838614	241.453	0.715211	0.201922	0.000397516	0.0843555
ENSMUSG00000044501	Zfp758	224598	1	Red	114.059	0.619391	0.14404	1.77e-05	0.020163	114.059	0.0744098	0.14997	0.620744	0.970226	114.059	0.544981	0.14409	0.000161481	0.0616616
ENSMUSG00000044701	Il27	246779	1	Red	38.0706	0.225536	0.285994	0.487534	0.910122	38.0706	-0.856734	0.286415	0.00285276	0.462657	38.0706	1.08227	0.286328	0.000247662	0.0686142
ENSMUSG00000047798	Cd300lf	246746	1	Red	1222.92	0.282111	0.199996	0.15901	0.788368	1222.92	-0.414236	0.200408	0.0378802	0.715984	1222.92	0.696347	0.200263	0.000494329	0.0915303
ENSMUSG00000047810	Ccdc88b	78317	1	Red	1832.89	0.305154	0.186809	0.102745	0.751709	1832.89	-0.332965	0.187105	0.0743406	0.778197	1832.89	0.638118	0.186983	0.000636384	0.0995055
ENSMUSG00000048106			1	Red	208.703	0.326628	0.105899	0.00208071	0.290243	208.703	-0.148864	0.110231	0.176761	0.84392	208.703	0.475492	0.107664	1.04128e-05	0.0155842
ENSMUSG00000049130	C5ar1	12273	1	Red	861.703	0.460881	0.191704	0.0163083	0.526067	861.703	-0.286182	0.192378	0.135029	0.840003	861.703	0.747063	0.192031	9.85264e-05	0.0438891
ENSMUSG00000049164	Zfp518a	72672	1	Red	383.815	0.146222	0.100565	0.14613	0.784527	383.815	-0.205346	0.102923	0.0458903	0.740191	383.815	0.351567	0.101963	0.000564339	0.0995055
ENSMUSG00000054676	1600014C10Rik	72244	1	Red	682.648	0.344649	0.152106	0.0235686	0.568821	682.648	-0.17732	0.153052	0.24615	0.877171	682.648	0.521969	0.152522	0.000623703	0.0995055
ENSMUSG00000055413	H2-Q5	15016	1	Red	455.416	0.392856	0.148156	0.00809082	0.449693	455.416	-0.124128	0.149532	0.406217	0.927523	455.416	0.516984	0.148652	0.000512789	0.0927698
ENSMUSG00000057219	Armc7	276905	1	Red	354.034	0.239342	0.128171	0.0620038	0.689921	354.034	-0.213733	0.130373	0.100733	0.805899	354.034	0.453075	0.129338	0.000460134	0.0891303
ENSMUSG00000058318	Phf21a	192285	1	Red	1096.66	0.0875546	0.0606764	0.149145	0.78691	1096.66	-0.125675	0.061727	0.0417441	0.728179	1096.66	0.21323	0.0612772	0.000502549	0.0919274
ENSMUSG00000059326	Csf2ra	12982	1	Red	3204.59	0.234848	0.178923	0.18992	0.811582	3204.59	-0.403373	0.179108	0.0240655	0.694292	3204.59	0.638221	0.179047	0.000361556	0.079364
ENSMUSG00000061286	Exosc5	27998	1	Red	424.563	0.24278	0.0915564	0.00801726	0.449693	424.563	-0.0840749	0.0938121	0.369457	0.917972	424.563	0.326855	0.0923988	0.000403868	0.0843555
ENSMUSG00000062014	Gmfb	63985	1	Red	1150.59	0.29083	0.0754385	0.000115835	0.0674947	1150.59	0.118254	0.0761209	0.120304	0.821047	1150.59	0.172576	0.075377	0.022097	0.276221
ENSMUSG00000062157	Ifnlr1	242700	1	Red	387.404	0.462506	0.210814	0.0285854	0.593873	387.404	-0.262817	0.2119	0.211757	0.864298	387.404	0.725323	0.211319	0.000593836	0.0995055
ENSMUSG00000063108	Zfp26	22688	1	Red	423.588	0.213476	0.0844015	0.0114604	0.48654	423.588	-0.1646	0.0871031	0.0586052	0.763414	423.588	0.378076	0.0857388	1.03746e-05	0.0155842
ENSMUSG00000063268	Parp10	671535	1	Red	619.469	0.1444	0.0967988	0.136095	0.774382	619.469	-0.25016	0.0983483	0.0109766	0.673358	619.469	0.39456	0.0977817	5.49594e-05	0.0380014
ENSMUSG00000063623			1	Red	20.7526	1.10618	0.233183	4.61e-06	0.00810294	20.7526	0.658691	0.240141	0.00637454	0.616194	20.7526	0.447489	0.223951	0.0561157	0.375752
ENSMUSG00000067288	Rps28	54127	1	Red	1197.75	0.403473	0.0935356	1.61e-05	0.020163	1197.75	-0.0307695	0.0944253	0.744347	0.976068	1197.75	0.434243	0.0937435	3.64033e-06	0.00856154
ENSMUSG00000070605	Zfp992	433791	1	Red	22.6818	1.04915	0.279468	0.000242213	0.0991053	22.6818	-0.0123368	0.282461	0.950434	0.997272	22.6818	1.06149	0.279759	0.000210062	0.0653717
ENSMUSG00000071267	Zfp942	73233	1	Red	153.376	0.572663	0.133537	1.84e-05	0.020163	153.376	0.322975	0.136315	0.0177615	0.676186	153.376	0.249688	0.131551	0.0585304	0.381921
ENSMUSG00000074355			1	Red	69.3096	0.229977	0.159386	0.149765	0.78691	69.3096	-0.481391	0.171112	0.00460798	0.558314	69.3096	0.711368	0.167604	2.15365e-05	0.0235652
ENSMUSG00000074361	C5ar2	319430	1	Red	220.222	1.03061	0.185652	2.66e-08	0.000233946	220.222	0.705339	0.187042	0.000150406	0.112552	220.222	0.325276	0.183199	0.0766777	0.416066
ENSMUSG00000076137			1	Red	9.24666	1.48042	0.285621	3.15e-06	0.00654522	9.24666	0.265106	0.286623	0.279815	0.893285	9.24666	1.21531	0.285677	0.000158878	0.0616616
ENSMUSG00000078495	Zfp984	100041677	1	Red	134.911	0.57639	0.149083	0.000114261	0.0674947	134.911	0.0135484	0.153876	0.931058	0.994949	134.911	0.562842	0.149645	0.000175823	0.0620028
ENSMUSG00000078578	Ube2d3	66105	1	Red	3206.24	0.296005	0.0705082	2.69e-05	0.026281	3206.24	0.0886828	0.0708164	0.210478	0.864024	3206.24	0.207322	0.0705129	0.00328187	0.156155
ENSMUSG00000084347			1	Red	20.8188	-0.406164	0.234632	0.0891472	0.732108	20.8188	-1.40425	0.250897	6.73224e-08	0.000554164	20.8188	0.998089	0.25392	7.25854e-05	0.0438891
ENSMUSG00000094930	Igkv6-25	381784	1	Red	129.007	0.715037	0.227011	0.021723	0.555905	129.007	-0.165119	0.226831	0.130065	0.836241	129.007	0.880156	0.226954	0.000147662	0.0607741
ENSMUSG00000098557	Kctd12	239217	1	Red	4148.95	0.165074	0.121468	0.174157	0.801761	4148.95	-0.352425	0.121722	0.00377089	0.517335	4148.95	0.517499	0.121642	2.08506e-05	0.0235652
ENSMUSG00000101970	Chaserr	69170	1	Red	305.708	0.273299	0.0968698	0.00480091	0.386198	305.708	-0.0594942	0.0997049	0.549969	0.965532	305.708	0.332793	0.097764	0.00066704	0.0998316
ENSMUSG00000104420			1	Red	47.2583	0.637039	0.220043	0.00432688	0.378593	47.2583	-0.13686	0.226599	0.541556	0.964281	47.2583	0.773899	0.221924	0.000582487	0.0995055
ENSMUSG00000109209			1	Red	37.0462	-0.307289	0.198264	0.127482	0.764349	37.0462	-2.98809	0.246156	2.08242e-14	3.42829e-10	37.0462	2.6808	0.247621	7.22932e-13	5.95081e-09
ENSMUSG00000112148	Lilrb4a	14728	1	Red	949.704	0.194299	0.229652	0.401739	0.882247	949.704	-0.635153	0.230027	0.00547803	0.577248	949.704	0.829451	0.229946	0.000299697	0.0723101
ENSMUSG00000112226			1	Red	9.76149	0.323887	0.285873	0.300321	0.854188	9.76149	-0.825725	0.286407	0.00209281	0.459386	9.76149	1.14961	0.286032	7.83068e-05	0.0438891
ENSMUSG00000116114	Gm35853	102639573	1	Red	126.078	0.207296	0.199373	0.300459	0.854188	126.078	-0.637566	0.20404	0.00167592	0.4118	126.078	0.844862	0.202981	3.03435e-05	0.0262919
ENSMUSG00000001918	Slc1a5	20514	2	Blue	1854.52	-0.137607	0.196602	0.480733	0.907851	1854.52	1.02574	0.196303	1.80913e-07	0.000992792	1854.52	-1.16335	0.19632	3.14809e-09	1.72757e-05
ENSMUSG00000003810	Mast2	17776	2	Blue	2009.79	-0.289079	0.0883121	0.00106157	0.233226	2009.79	0.0590892	0.0881409	0.502608	0.95155	2009.79	-0.348168	0.0883477	8.11331e-05	0.0438891
ENSMUSG00000004789	Dlst	78920	2	Blue	3155.09	-0.099576	0.0421682	0.0182095	0.536018	3155.09	0.100335	0.0421452	0.0172806	0.676186	3155.09	-0.199911	0.0421513	2.10975e-06	0.00694656
ENSMUSG00000004939	Nmrk2	69564	2	Blue	144.185	-0.961598	0.269303	0.000178026	0.0868065	144.185	0.0931038	0.268395	0.732609	0.974435	144.185	-1.0547	0.269304	4.41429e-05	0.0346059
ENSMUSG00000019874	Fabp7	12140	2	Blue	37.0769	-0.174148	0.279885	0.528401	0.920717	37.0769	0.970898	0.278495	0.00110235	0.355843	37.0769	-1.14505	0.278639	0.000100403	0.0438891
ENSMUSG00000020793	Galr2	14428	2	Blue	27.9266	-0.635881	0.281817	0.0154562	0.524203	27.9266	0.376573	0.280127	0.187642	0.84836	27.9266	-1.01245	0.281304	0.000213872	0.0653717
ENSMUSG00000022181	C6	12274	2	Blue	93.2946	0.25251	0.282004	0.363951	0.875797	93.2946	1.16745	0.281712	9.53384e-05	0.0980973	93.2946	-0.914936	0.281515	0.00265345	0.150611
ENSMUSG00000022265	Ank	11732	2	Blue	2824.1	-0.198505	0.180951	0.272213	0.848083	2824.1	0.442686	0.180855	0.0145898	0.675344	2824.1	-0.641192	0.18088	0.000399389	0.0843555
ENSMUSG00000022551	Cyc1	66445	2	Blue	1618.94	-0.0938246	0.102078	0.358015	0.873405	1618.94	0.266577	0.101901	0.00889769	0.654964	1618.94	-0.360401	0.101898	0.000404792	0.0843555
ENSMUSG00000022951	Rcan1	54720	2	Blue	695.902	-0.0896179	0.222611	0.687004	0.952189	695.902	0.718799	0.222341	0.00137223	0.370345	695.902	-0.808417	0.222337	0.000313203	0.0723101
ENSMUSG00000023175	Bsg	12215	2	Blue	5142.16	-0.0779305	0.076012	0.305255	0.855317	5142.16	0.198705	0.0759736	0.00891162	0.654964	5142.16	-0.276636	0.0759645	0.000270899	0.0705892
ENSMUSG00000025340	Rabgef1	56715	2	Blue	645.521	-0.24928	0.0997222	0.0124142	0.504557	645.521	0.14075	0.0991391	0.155685	0.84392	645.521	-0.390029	0.0995856	8.9777e-05	0.0438891
ENSMUSG00000025393	Atp5f1b	11947	2	Blue	12207.6	-0.195081	0.096904	0.0440825	0.648906	12207.6	0.138854	0.0968828	0.151803	0.842491	12207.6	-0.333935	0.0968978	0.000568114	0.0995055
ENSMUSG00000026187	Xrcc5	22596	2	Blue	240.616	-0.146276	0.117346	0.212604	0.823031	240.616	0.309604	0.115812	0.00753288	0.641017	240.616	-0.45588	0.116126	8.6769e-05	0.0438891
ENSMUSG00000027679	Dnajc19	67713	2	Blue	267.001	-0.119734	0.0989895	0.226515	0.829424	267.001	0.215413	0.0979725	0.0279276	0.694292	267.001	-0.335147	0.0981502	0.000639359	0.0995055
ENSMUSG00000028063	Lmna	16905	2	Blue	2845.62	-0.21193	0.0923848	0.0217844	0.556514	2845.62	0.149911	0.0922711	0.104234	0.810199	2845.62	-0.36184	0.0923496	8.92026e-05	0.0438891
ENSMUSG00000029716	Tfr2	50765	2	Blue	438.608	-0.270659	0.225189	0.225982	0.8292	438.608	0.497881	0.224726	0.0274098	0.694292	438.608	-0.76854	0.224885	0.000635303	0.0995055
ENSMUSG00000030559	Rab38	72433	2	Blue	252.959	-0.328458	0.225217	0.144835	0.782554	252.959	0.511779	0.224431	0.0242624	0.694292	252.959	-0.840238	0.224753	0.000207449	0.0653717
ENSMUSG00000030884	Uqcrc2	67003	2	Blue	1957.53	-0.210756	0.103142	0.0409951	0.643904	1957.53	0.17574	0.102974	0.0879043	0.796158	1957.53	-0.386495	0.103075	0.000177011	0.0620028
ENSMUSG00000031493	Ggn	243897	2	Blue	20.0673	0.436845	0.263949	0.0950872	0.738741	20.0673	1.1233	0.260516	3.24247e-05	0.048466	20.0673	-0.686452	0.255874	0.00949413	0.218265
ENSMUSG00000031762	Mt2	17750	2	Blue	301.881	-0.252296	0.25123	0.312388	0.858173	301.881	0.825341	0.250704	0.00132055	0.366215	301.881	-1.07764	0.250821	2.43338e-05	0.0235652
ENSMUSG00000034509	Mad2l1bp	66591	2	Blue	283.831	-0.145693	0.10469	0.164093	0.794879	283.831	0.225618	0.10347	0.0292116	0.694299	283.831	-0.371311	0.103815	0.000347946	0.0774086
ENSMUSG00000037239	Spred3	101809	2	Blue	82.7545	0.296299	0.199339	0.137264	0.77528	82.7545	0.854978	0.197429	1.70191e-05	0.0440397	82.7545	-0.558679	0.194846	0.00436295	0.173218
ENSMUSG00000037907	Ankrd13b	268445	2	Blue	377.886	-0.191782	0.182385	0.293252	0.852803	377.886	0.430008	0.181759	0.0183938	0.67671	377.886	-0.62179	0.181914	0.000651279	0.0995055
ENSMUSG00000038244	Mical2	320878	2	Blue	480.985	0.364364	0.229805	0.115807	0.75651	480.985	0.984757	0.229607	2.48946e-05	0.0440397	480.985	-0.620393	0.229317	0.00812346	0.211986
ENSMUSG00000038690	Atp5mf	57423	2	Blue	1275.55	-0.184066	0.0863228	0.0329783	0.615555	1275.55	0.116515	0.0861428	0.17619	0.84392	1275.55	-0.300581	0.0862853	0.000494818	0.0915303
ENSMUSG00000038764	Ptpn3	545622	2	Blue	558.932	-0.62805	0.21724	0.00356187	0.357734	558.932	0.107624	0.216767	0.620056	0.970226	558.932	-0.735674	0.217232	0.000652773	0.0995055
ENSMUSG00000039058	Ak5	229949	2	Blue	197.65	-0.307895	0.196526	0.117241	0.75651	197.65	0.364952	0.195342	0.0629117	0.768746	197.65	-0.672847	0.195909	0.000614857	0.0995055
ENSMUSG00000041012	Cmtm8	70031	2	Blue	41.0791	-0.0416654	0.203249	0.837612	0.980068	41.0791	0.69156	0.197504	0.00053401	0.225421	41.0791	-0.733225	0.196873	0.000222366	0.0653717
ENSMUSG00000045948	Mrps12	24030	2	Blue	242.763	-0.0999653	0.0994096	0.314689	0.858816	242.763	0.25398	0.098211	0.00973116	0.659276	242.763	-0.353945	0.098262	0.000316244	0.0723101
ENSMUSG00000051346	Spryd4	66701	2	Blue	143.498	-0.21031	0.135307	0.119945	0.758107	143.498	0.250318	0.13299	0.0598946	0.763996	143.498	-0.460628	0.134	0.000588152	0.0995055
ENSMUSG00000052504	Epha3	13837	2	Blue	80.7654	-0.142754	0.282886	0.596232	0.937353	80.7654	0.855687	0.282502	0.00373695	0.517335	80.7654	-0.998441	0.282529	0.000606294	0.0995055
ENSMUSG00000058486	Wdr91	101240	2	Blue	910.395	-0.118044	0.106246	0.266549	0.846821	910.395	0.25324	0.105952	0.016853	0.676186	910.395	-0.371284	0.105989	0.000460188	0.0891303
ENSMUSG00000074358	Ccdc61	232933	2	Blue	161.84	0.00227728	0.143401	0.985886	0.999491	161.84	0.579589	0.140982	4.03367e-05	0.0510817	161.84	-0.577312	0.140285	3.93449e-05	0.0323868
ENSMUSG00000076939	Iglv3	404743	2	Blue	97.7182	-0.0129126	0.267411	0.943981	0.99334	97.7182	1.24847	0.267717	9.30921e-05	0.0980973	97.7182	-1.26139	0.267753	6.89287e-05	0.0436451
ENSMUSG00000078307	AI593442	330941	2	Blue	8.25331	-0.172708	0.259662	0.312134	0.858173	8.25331	0.965931	0.262907	0.00244816	0.462657	8.25331	-1.13864	0.262561	0.000101305	0.0438891
ENSMUSG00000080893	Ndufa12-ps	112590811	2	Blue	62.761	-0.404649	0.187523	0.0299082	0.601835	62.761	0.226964	0.182161	0.212783	0.864775	62.761	-0.631613	0.185984	0.000666539	0.0998316
ENSMUSG00000093861	Igkv1-110	381777	2	Blue	234.892	-0.544721	0.281167	0.0292048	0.598256	234.892	0.639947	0.281263	0.0635683	0.769503	234.892	-1.18467	0.281211	5.53989e-05	0.0380014
ENSMUSG00000095210			2	Blue	114.827	-0.0828443	0.265431	0.638313	0.942618	114.827	1.44749	0.265791	2.45035e-05	0.0440397	114.827	-1.53034	0.265797	2.81408e-06	0.00772137
ENSMUSG00000095519			2	Blue	39.7651	0.279975	0.241882	0.0828672	0.729076	39.7651	1.12975	0.242264	5.73584e-05	0.0674494	39.7651	-0.849776	0.242573	0.0197067	0.266803
ENSMUSG00000002266	Zim1	22776	3	Green	22.205	-1.07594	0.261467	3.03e-05	0.0280019	22.205	-0.0715216	0.253674	0.78287	0.980114	22.205	-1.00442	0.262587	9.68895e-05	0.0438891
ENSMUSG00000003452	Bicd1	12121	3	Green	107.93	-0.683481	0.185766	0.000237399	0.0991053	107.93	-0.592857	0.186381	0.0015011	0.395877	107.93	-0.0906237	0.189608	0.635331	0.888736
ENSMUSG00000021495	Fam193b	212483	3	Green	2008.87	-0.415234	0.086518	1.59e-06	0.00465933	2008.87	-0.0761716	0.0863581	0.377878	0.919157	2008.87	-0.339063	0.0866823	9.16687e-05	0.0438891
ENSMUSG00000025432	Avil	11567	3	Green	53.7679	-0.663959	0.233573	0.0043508	0.378593	53.7679	0.157978	0.229782	0.495375	0.950186	53.7679	-0.821937	0.23323	0.000431841	0.0877704
ENSMUSG00000025983	Ccdc150	78016	3	Green	69.853	-0.933149	0.245001	0.000122885	0.0674947	69.853	-0.562932	0.24413	0.0214509	0.694292	69.853	-0.370217	0.247354	0.124413	0.493306
ENSMUSG00000031748	Gnao1	14681	3	Green	277.115	-0.596878	0.158717	0.000168184	0.0844571	277.115	-0.280612	0.158245	0.0763599	0.782814	277.115	-0.316266	0.159856	0.047681	0.358753
ENSMUSG00000032034	Kcnj5	16521	3	Green	412.188	-0.913109	0.250021	0.000248102	0.0991053	412.188	-0.669433	0.249987	0.00769136	0.642379	412.188	-0.243676	0.250419	0.318727	0.711775
ENSMUSG00000035299	Mid1	17318	3	Green	136.898	-1.37751	0.286166	7.38e-08	0.00032407	136.898	-0.357556	0.28604	0.241837	0.875017	136.898	-1.01996	0.286212	2.35926e-05	0.0235652
ENSMUSG00000053985	Zfp14	243906	3	Green	80.7509	-0.9527	0.17438	5.63e-08	0.00032407	80.7509	-0.843893	0.175056	1.7343e-06	0.00571035	80.7509	-0.108807	0.181649	0.552049	0.852003
ENSMUSG00000059975	Zfp74	72723	3	Green	184.552	-0.546846	0.11755	3.35e-06	0.00654522	184.552	-0.501049	0.118593	2.45953e-05	0.0440397	184.552	-0.0457972	0.121613	0.708561	0.914963
ENSMUSG00000074657	Kif5a	16572	3	Green	59.1981	-0.708935	0.193389	0.000243138	0.0991053	59.1981	-0.246267	0.190093	0.196565	0.856097	59.1981	-0.462669	0.196419	0.0180789	0.257713
ENSMUSG00000076543	Igkv4-74	236047	3	Green	24.375	-0.92097	0.273593	4.58e-05	0.0383331	24.375	-0.640906	0.273739	0.0194174	0.686924	24.375	-0.280064	0.272699	0.0661743	0.397311
ENSMUSG00000076550	Igkv4-63	628571	3	Green	54.5586	-0.80528	0.228473	4.02e-05	0.0353082	54.5586	-0.669076	0.228445	0.0137667	0.675344	54.5586	-0.136204	0.228176	0.0911783	0.440454
ENSMUSG00000076563	Igkv5-48	619846	3	Green	90.2468	-1.03328	0.281525	0.000115064	0.0674947	90.2468	-0.31941	0.281149	0.268935	0.889958	90.2468	-0.713874	0.281748	0.00583575	0.185561
ENSMUSG00000076594	Igkv6-13	667899	3	Green	48.119	-0.343877	0.248023	0.00678623	0.421466	48.119	0.193568	0.248243	0.458699	0.941387	48.119	-0.537445	0.24808	0.000616678	0.0995055
ENSMUSG00000092210	A930009A15Rik	77798	3	Green	27.8292	-1.02011	0.276631	0.000192716	0.087767	27.8292	-0.453277	0.275371	0.109601	0.815796	27.8292	-0.566838	0.278038	0.0317221	0.315354
ENSMUSG00000094694			3	Green	221.688	-1.03016	0.274602	0.000100475	0.0674947	221.688	-1.06616	0.274559	3.53272e-05	0.048466	221.688	0.0360013	0.274442	0.799797	0.947125
ENSMUSG00000095630	Igkv6-23	637227	3	Green	416.677	-1.19801	0.259072	7.83e-05	0.0625511	416.677	-1.17794	0.259054	0.000134695	0.112552	416.677	-0.020066	0.258982	0.895751	0.975608
ENSMUSG00000095981	Ighv10-1	380808	3	Green	210.793	-1.49023	0.239863	7.75e-07	0.00272581	210.793	-1.49635	0.239816	5.32083e-07	0.00218992	210.793	0.00611448	0.239623	0.935266	0.985075
ENSMUSG00000096649	Ighv1-31	629893	3	Green	8.62885	-0.823805	0.257	0.00018274	0.0868065	8.62885	-0.501704	0.257556	0.0707925	0.771315	8.62885	-0.322101	0.255104	0.0154489	0.246437
ENSMUSG00000096768	Erdr1x	170942	3	Green	50.1909	-2.14807	0.271869	9.67e-16	1.7e-11	50.1909	-0.244574	0.26523	0.377852	0.919157	50.1909	-1.9035	0.272573	2.46721e-13	4.06177e-09
ENSMUSG00000107689			3	Green	30.9101	-0.989077	0.283232	0.000194749	0.087767	30.9101	-0.255296	0.282342	0.37521	0.918595	30.9101	-0.733781	0.28369	0.00425557	0.173218
ENSMUSG00000110481			3	Green	259.877	-0.937674	0.246697	0.000117035	0.0674947	259.877	-0.571565	0.246471	0.0201439	0.690103	259.877	-0.366109	0.247353	0.126804	0.497644
