# Supplementary material for: Alzheimer's Disease Risk Factor APOE4 Exerts Dimorphic Effects on Female Bone
Source: Adv Sci (Weinh). 2026 Apr 13;13(28):e23511. doi: 10.1002/advs.202523511 (PMC13185828; doi:10.1002/advs.202523511)
Supplement: Supplementary file 13 — Supporting File 13: advs74733‐sup‐0013‐TableS3.xlsx. [file ADVS-13-e23511-s007.xlsx]

## Sheet: Sheet1
	Supplemental Table 3: APOE ε4 allele does not alter cortical bone parameters in male and female mice.
	Cortical bone parameters measured by µCT reveal no significant changes in male or female APOE4 bones compared to APOE3 controls.
	Data are presented as mean + SD and statistical significance were determined with two-tailed t-test.
	Sex	Male			Female
	Genotype	APOE3	APOE4	p-value	APOE3	APOE4	p-value
	BV/TV (%)	0.4173 + 0.016	0.4255 + 0.047	0.651	0.4605 + 0.017	0.4435 + 0.025	0.1752
	BMD (mmHg/cm3)	603.1 + 45.36	610.4 + 58.73	0.7849	676.4 + 34.88	639.2 + 51.97	0.1083
	TMD (mmHg/cm3)	1396 + 48.66	1398 + 34.55	0.9484	1452 + 49.95	1402 + 62.66	0.123
	Ct. Th (mm)	0.2028 + 0.014	0.2018 + 0.012	0.8825	0.2197 + 0.015	0.2041 + 0.016	0.0733
	BA/TA	0.4173 + 0.016	0.4255 + 0.047	0.6505	0.4605 + 0.017	0.4435 + 0.025	0.175
	MOI	0.7463 + 0.0956	0.726 + 0.09652	0.679	0.5865 + 0.09801	0.5455 + 0.07861	0.385
	Imin	0.2467 + 0.04211	0.2509 + 0.03779	0.844	0.2328 + 0.04197	0.2177 + 0.02483	0.396
	Imin/Cmin	0.3091 + 0.03893	0.3107 + 0.03768	0.937	0.2901 + 0.04059	0.2733 + 0.02589	0.342
	Cmin	0.7947 + 0.03758	0.8055 + 0.02731	0.541	0.7980 + 0.04169	0.7957 + 0.02703	0.895
