# Supplementary material for: Alzheimer's Disease Risk Factor APOE4 Exerts Dimorphic Effects on Female Bone
Source: Adv Sci (Weinh). 2026 Apr 13;13(28):e23511. doi: 10.1002/advs.202523511 (PMC13185828; doi:10.1002/advs.202523511)
Supplement: Supplementary file 17 — Supporting File 17: advs74733‐sup‐0017‐TableS7.xlsx. [file ADVS-13-e23511-s016.xlsx]

## Sheet: Combined Search
PG.Genes	PG.ProteinDescriptions	PG.UniProtIds	PG.ProteinNames	PG.Qvalue	21mo_Male_1	21mo_male_2	21mo_male_3	21mo_male_4	21mo_male_5	21mo_female_1	21mo_feamle_2	21mo_demale_3	21mo_female_4	21mo_female_5	Total Average	Total Rank
Col1a1	Collagen alpha-1(I) chain	P11087	CO1A1_MOUSE	2.74075e-37	3214826496	2715452160	3061628160	3961587456	2816396800	4061889536	5674645504	4189432064	4222755840	5108607488	3.90272e+09	1
Col1a2	Collagen alpha-2(I) chain	Q01149	CO1A2_MOUSE	2.8819e-36	1377065088	1200066560	1290080384	1731213568	1214166016	2260592128	3012280832	2294430720	2168922880	2631904256	1.91807e+09	2
Col2a1	Collagen alpha-1(II) chain;Isoform 6 of Collagen alpha-1(II) chain	P28481;P28481-6	CO2A1_MOUSE	9.72768e-32	481104128	461410304	464423168	533106208	455389952	969370752	1331194624	965852608	1075164544	1319602176	8.05662e+08	3
Ahsg	Alpha-2-HS-glycoprotein	P29699	FETUA_MOUSE	7.6172e-28	318184800	330292928	313202336	441823424	321196896	743364480	1203291136	1006377216	909044352	1032010048	6.61879e+08	4
Col5a2	Collagen alpha-2(V) chain	Q3U962	CO5A2_MOUSE	2.74075e-37	276510144	269004096	281916896	344659680	272589824	460832512	667832256	468596768	508328384	586386560	413665712	5
Col11a2	Collagen alpha-2(XI) chain;Isoform 7 of Collagen alpha-2(XI) chain;Isoform 2 of Collagen alpha-2(XI) chain;Isoform 3 of Collagen alpha-2(XI) chain;Isoform 4 of Collagen alpha-2(XI) chain;Isoform 5 of Collagen alpha-2(XI) chain;Isoform 6 of Collagen alpha-2(XI) chain	Q64739;Q64739-1;Q64739-3;Q64739-4;Q64739-5;Q64739-6;Q64739-7	COBA2_MOUSE	1.06233e-29	57773544	57218448	62434364	73771664	55960924	130918680	188403616	127203976	149901600	169638000	1.07322e+08	6
Vtn	Vitronectin	P29788	VTNC_MOUSE	3.15198e-28	42301728	49158904	52056588	80292160	58212524	95175400	204219984	141818848	123388864	159348384	1.00597e+08	7
F2	Prothrombin	P19221	THRB_MOUSE	2.46589e-33	57073528	74894872	66429200	99945064	74562104	81436656	134064520	95983336	98096080	117874992	9.0036e+07	8
Col11a1	Collagen alpha-1(XI) chain	Q61245	COBA1_MOUSE	5.27971e-37	49891024	55647780	51573172	71967488	49135868	97746000	144557152	98169232	106585176	111938728	83721162	9
Bgn	Biglycan	P28653	PGS1_MOUSE	2.99104e-33	64843032	66272484	62849240	95066072	81655920	90056040	89031728	87404008	98503816	96894616	8.32577e+07	10
Acta1	Actin, alpha skeletal muscle	P68134	ACTS_MOUSE	2.74075e-37	116666840	145622512	319239968	52628452	101950232	22054364	11639249	11989637	13915969	14017995	8.09725e+07	11
F10	Coagulation factor X	O88947;Q3U3V1	FA10_MOUSE;Q3U3V1_MOUSE	3.92895e-26	36045272	41337568	49891748	51566312	40853160	61309328	108490864	88618712	96503928	113465928	68808282	12
Mb	Myoglobin	P04247	MYG_MOUSE	1.05084e-14	89440248	178730224	105550920	48387604	60735964	3.71611e+06	6170454	12417752	5642544	4293305	5.15085e+07	13
Serpinf1	Pigment epithelium-derived factor	P97298	PEDF_MOUSE	1.77956e-18	31688422	32429936	34323560	54218816	38152732	50682704	75215728	57836932	58488116	55149056	4.88186e+07	14
Sparc	SPARC	P07214;Q5NCU4	SPRC_MOUSE;Q5NCU4_MOUSE	5.44871e-21	21291260	22660264	19524486	37436208	26900656	59450260	92196008	63820152	63810884	64557752	47164793	15
Spp2	Secreted phosphoprotein 24	Q8K1I3	SPP24_MOUSE	3.55148e-15	25553226	31209282	35378824	37021828	32838640	38070432	86934472	57517880	54947576	69435008	4.68907e+07	16
H2afj;Hist1h2ab;Hist3h2a;Hist1h2aa;Hist1h2af;Hist1h2ah;Hist1h2ak;H2afj	Histone H2A;Histone H2A type 1;Histone H2A type 3;Histone H2A;Histone H2A type 1-F;Histone H2A type 1-H;Histone H2A type 1-K;Histone H2A.J	A0A0N4SV66;P22752;Q8BFU2;Q8CGP4;Q8CGP5;Q8CGP6;Q8CGP7;Q8R1M2	A0A0N4SV66_MOUSE;H2A1_MOUSE;H2A3_MOUSE;Q8CGP4_MOUSE;H2A1F_MOUSE;H2A1H_MOUSE;H2A1K_MOUSE;H2AJ_MOUSE	4.62472e-18	32266000	37182376	34205844	32754754	39600412	34972972	41911632	42296808	40524252	35632496	3.71348e+07	17
Ibsp	Bone sialoprotein 2	Q61711	SIAL_MOUSE	5.00978e-16	1.39816e+06	7.53819e+06	9092713	14490704	5.46314e+06	35592872	86010616	57527480	73820344	60904536	3.51839e+07	18
Mgp	Matrix Gla protein	P19788	MGP_MOUSE	4.05159e-10	16192913	9565657	14085673	40429036	11913935	43425952	51761008	52578080	52334244	53877364	3.46164e+07	19
Spp1	Osteopontin	P10923	OSTP_MOUSE	5.30454e-22	8508533	8.03394e+06	9883840	12474200	9023053	43491316	65600700	51165184	58733680	58388156	3.25303e+07	20
Stip1	Stress-induced-phosphoprotein 1	Q60864	STIP1_MOUSE	0.00225611	21318166	23658512	30137080	28974740	24589050	37974084	32429888	37253512	35705104	42833248	3.14873e+07	21
Hist1h4a	Histone H4	P62806	H4_MOUSE	2.78948e-16	17071748	14695890	13798933	32698052	20818480	36811372	42598540	44130464	43058724	45182312	3.10865e+07	22
Hoxb13	Homeobox protein Hox-B13	P70321	HXB13_MOUSE	0.00114685	30312028	26935176	31115636	41184348	26031002	2.72033e+06	59806444	6.07801e+06	35065588	41553460	3.00802e+07	23
F9	Coagulation factor IX	P16294	FA9_MOUSE	4.51369e-22	10840134	13596795	16329215	14995614	14337216	23839386	57051784	37488560	49302604	62059460	2.99841e+07	24
Prss1	MCG124046	Q9Z1R9	Q9Z1R9_MOUSE	4.09701e-14	40238516	41135624	53861200	53650828	35136896	15719106	15145071	13740115	12988481	17793328	2.99409e+07	25
Hist1h2bf;Hist1h2bm;Hist1h2bb;Hist1h2bh;Hist2h2bb;Hist1h2bc;Hist1h2br;Hist1h2bk;Hist1h2bp;Hist1h2bp	Histone H2B type 1-F/J/L;Histone H2B type 1-M;Histone H2B type 1-B;Histone H2B type 1-H;Histone H2B type 2-B;Histone H2B type 1-C/E/G;Histone H2B;Histone H2B type 1-K;Histone H2B type 1-P;Isoform 2 of Histone H2B type 1-P	P10853;P10854;Q64475;Q64478;Q64525;Q6ZWY9;Q8CBB6;Q8CGP1;Q8CGP2;Q8CGP2-2	H2B1F_MOUSE;H2B1M_MOUSE;H2B1B_MOUSE;H2B1H_MOUSE;H2B2B_MOUSE;H2B1C_MOUSE;Q8CBB6_MOUSE;H2B1K_MOUSE;H2B1P_MOUSE;H2B1P_MOUSE	6.10032e-17	22112378	21443882	20773032	27303292	21887444	36056104	33788036	34726944	34852832	30158612	2.83103e+07	26
Col12a1	Collagen alpha-1(XII) chain	Q60847	COCA1_MOUSE	1.07559e-33	14870955	19889228	22274098	14604084	21043394	21673632	24950224	47763344	30045264	33749120	2.50863e+07	27
Dcn	Decorin	P28654	PGS2_MOUSE	9.40217e-33	17624938	22640240	20076110	19770194	20135772	30670350	31615086	24292868	30329658	23163690	2.40319e+07	28
Thbs1	Thrombospondin 1	Q80YQ1	Q80YQ1_MOUSE	3.30181e-18	11850007	11939891	10742542	15972891	13037518	22546232	39586420	31942876	29863668	29903660	2.17386e+07	29
Actb	Actin, cytoplasmic 1	P60710	ACTB_MOUSE	7.71588e-31	34033724	29034496	31311690	27476962	31452380	19806638	10385159	10271670	11565411	10975915	2.16314e+07	30
Alb	Serum albumin	P07724	ALBU_MOUSE	2.74075e-37	8414789	8.2436e+06	9638949	14504099	11969134	24039714	40955756	30572502	30802004	36959512	2.161e+07	31
Omd	Osteomodulin	O35103	OMD_MOUSE	2.72104e-22	9137952	10935837	11766979	18777378	12034481	21044656	38412764	31329640	33547772	28305084	2.15293e+07	32
Proz	Vitamin K-dependent protein Z	Q9CQW3	PROZ_MOUSE	3.24438e-15	8128491	8854346	12952670	10890892	11454090	18159418	36943700	26356216	38298480	41132348	2.13171e+07	33
H3f3a;H3f3c;Hist1h3a;Hist1h3b;H3f3a	Histone H3;Histone H3.3C;Histone H3.1;Histone H3.2;Histone H3.3	F8WI35;P02301;P68433;P84228;P84244	F8WI35_MOUSE;H3C_MOUSE;H31_MOUSE;H32_MOUSE;H33_MOUSE	5.97217e-12	18538842	21505860	15030871	20619126	24238908	22167190	24246066	21626890	21655908	20915718	2.10545e+07	34
Fmod	Fibromodulin	P50608	FMOD_MOUSE	4.72116e-21	13553646	21943608	14062610	9268730	17335094	25957806	16743322	34122200	34143748	22541402	2.09672e+07	35
Myh2	MCG140437, isoform CRA_d	G3UW82	G3UW82_MOUSE	7.91591e-20	27632688	55697068	75079304	10893670	17236942	4516683	3.01733e+06	5030784	4876016	3.92848e+06	2.07909e+07	36
Proc	Vitamin K-dependent protein C	P33587	PROC_MOUSE	3.53149e-27	10875076	13907593	15294028	15795206	13816439	16930512	37732812	23157548	24414948	30804314	2.02728e+07	37
Cse1l	Exportin-2;Exportin-2 (Fragment);Exportin-2	E9Q1T9;F6ZEW4;Q9ERK4	E9Q1T9_MOUSE;F6ZEW4_MOUSE;XPO2_MOUSE	2.56973e-07	16743499	19416348	15687384	20045582	17899480	22617466	14389594	17912958	20225524	18165186	1.83103e+07	38
Kazald1	Kazal-type serine protease inhibitor domain-containing protein 1	Q8BJ66	KAZD1_MOUSE	1.17972e-27	8643012	10396181	10633487	14533677	11380040	20105980	24063524	27220606	26381868	25840868	1.79199e+07	39
Clec3b	Tetranectin;C-type lectin domain family 3, member b	P43025;Q8CFZ6	TETN_MOUSE;Q8CFZ6_MOUSE	4.67506e-24	9677547	11164640	12285585	16276513	12429620	15289752	20850430	13576340	15807178	16008836	1.43366e+07	40
Igfbp5	Insulin-like growth factor-binding protein 5	Q07079	IBP5_MOUSE	6.86076e-28	5501573	6986915	7882194	9571277	7.45856e+06	18570686	24721608	18411632	20876256	23320466	1.43301e+07	41
Col16a1	Collagen alpha-1(XVI) chain	Q8BLX7	COGA1_MOUSE	1.60923e-29	14292418	9366591	13959439	18976016	13111629	12596486	13447828	14049530	13838976	18233106	1.41872e+07	42
Aspn	Asporin	Q99MQ4	ASPN_MOUSE	6.97175e-32	9421370	17726780	12575816	10765936	16091540	9908081	9063933	22549940	16535579	16069297	1.40708e+07	43
C1qb	Complement C1q subcomponent subunit B	P14106	C1QB_MOUSE	1.96684e-12	9166124	5589511	7.55866e+06	10422900	5.69588e+06	10638411	19199384	28482328	25561740	14855571	1.37171e+07	44
Apoe	Apolipoprotein E	P08226	APOE_MOUSE	1.61241e-19	11351357	11191349	14250361	16657989	12346811	9521297	16080166	17479376	10798649	15170612	1.34848e+07	45
App	Amyloid beta A4 protein	P12023	A4_MOUSE	7.00632e-24	6.20332e+06	6.66054e+06	9178216	9657006	8.38534e+06	13662472	19643744	15271811	17028770	18666652	1.24358e+07	46
Habp2	Hyaluronan-binding protein 2;Hyaluronan-binding protein 2;Hyaluronan-binding protein 2;Hyaluronan-binding protein 2;Isoform 2 of Hyaluronan-binding protein 2	E9Q092;E9QM92;Q3V1J8;Q8K0D2;Q8K0D2-2	E9Q092_MOUSE;E9QM92_MOUSE;Q3V1J8_MOUSE;HABP2_MOUSE;HABP2_MOUSE	7.01765e-26	4932724	5.04021e+06	5.12084e+06	9774384	5641840	11666614	22953106	15296187	15484985	18887244	1.14798e+07	47
Olfml3	Olfactomedin-like protein 3	A0A0R4J086	A0A0R4J086_MOUSE	7.30858e-29	5.98778e+06	6.71345e+06	6.31695e+06	12272980	9127416	11113433	20994600	13326406	14068664	14433537	1.14355e+07	48
Chad	Chondroadherin	O55226	CHAD_MOUSE	5.70468e-18	3098701	3.83347e+06	4798273	4.61274e+06	6021491	15235613	11085094	24533528	21496298	15998802	1.10714e+07	49
Clec11a	C-type lectin domain family 11 member A	O88200	CLC11_MOUSE	1.81017e-23	4.87295e+06	6201053	6182069	9411908	6.17426e+06	11476332	19023522	13483707	12388921	11626781	1.00842e+07	50
Hnrnpa0	Heterogeneous nuclear ribonucleoprotein A0	Q9CX86	ROA0_MOUSE	3.86566e-14	9697961	8810653	12009778	11999746	8399731	8884175	12637135	8407938	8145674	11621004	1.00614e+07	51
Calr	Calreticulin	P14211	CALR_MOUSE	3.92369e-30	6060260	5780832	6.02577e+06	8829157	6.98118e+06	11277915	15896516	11773093	11772006	12922809	9.73195e+06	52
Pros1	Vitamin K-dependent protein S	Q08761	PROS_MOUSE	6.17344e-27	5.09361e+06	5361289	6236297	6903572	5.51881e+06	9335315	16437804	12932130	13451184	14572890	9584290	53
Serpina1c	Alpha-1-antitrypsin 1-3	A0A0R4J0X5	A0A0R4J0X5_MOUSE	5.10686e-28	4.23095e+06	5986659	6.39248e+06	7906486	7.24238e+06	8741142	15589551	13725838	11159431	11470190	9.24451e+06	54
Hbbt1	Beta-globin	A8DUK4	A8DUK4_MOUSE	2.74075e-37	11500640	20968304	5.59423e+06	14323926	14615538	3.31305e+06	2.84527e+06	3.05565e+06	4.3222e+06	4546752	8.50855e+06	55
Crp	C-reactive protein	P14847	CRP_MOUSE	2.45878e-21	4.00708e+06	4.45413e+06	4676328	7012606	5554815	8651512	12158415	12470708	13037952	12412188	8.44357e+06	56
Jchain	Immunoglobulin J chain	P01592	IGJ_MOUSE	2.78515e-05	5.17271e+06	2.15218e+06	5150076	1620026	2.25635e+06	1.16821e+06	4.64176e+06	1888847	57081868	3.23979e+06	8.43718e+06	57
Myh4	Myosin-4	Q5SX39	MYH4_MOUSE	5.59154e-27	8407047	14084482	43038188	3.90758e+06	8.23432e+06	628849	716687	1.11999e+06	761316	893650	8.17921e+06	58
Postn	Periostin;Isoform 3 of Periostin	Q62009;Q62009-3	POSTN_MOUSE	2.12965e-23	5538126	7235887	6102496	6863972	8434236	6932763	7.78162e+06	12291343	10439710	9809302	8.14295e+06	59
Col3a1	Collagen alpha-1(III) chain	P08121	CO3A1_MOUSE	3.2292e-25	5792142	7327909	9187426	6648977	7270648	8696157	7.80076e+06	10615794	9741043	8270019	8.13509e+06	60
Ogn	Mimecan	Q62000	MIME_MOUSE	8.90687e-26	4847371	6.59155e+06	5606927	6688905	6057702	7738835	10611486	10904388	10845568	8673337	7.85661e+06	61
Col6a3	Protein Col6a3	E9PWQ3	E9PWQ3_MOUSE	3.38229e-26	8489844	10522914	5752481	5978338	7097341	10469499	4415428	9241106	10910169	5366309	7.82434e+06	62
Pcdhga8	MCG133388, isoform CRA_m	Q91XY0	Q91XY0_MOUSE	1.25835e-07	3423323	3389699	3.0241e+06	5295274	3.33069e+06	6.09232e+06	23302284	9093543	8683342	11906127	7.75407e+06	63
Lum	Lumican	P51885	LUM_MOUSE	3.90715e-23	4308832	4427379	4469407	6.03828e+06	4.17142e+06	9583404	13048117	10829010	11410077	7991937	7.62779e+06	64
Cthrc1	Collagen triple helix repeat-containing protein 1	Q9D1D6	CTHR1_MOUSE	9.53979e-13	4.93561e+06	4842358	5.39479e+06	6.44927e+06	5.60911e+06	7721154	11104750	8531448	9879858	10082235	7.45506e+06	65
Fn1	Fibronectin	A0A087WSN6	A0A087WSN6_MOUSE	1.124e-33	3.11914e+06	3.69608e+06	3727100	4.98764e+06	4542082	8210972	13663387	10916155	9297651	11256335	7.34165e+06	66
Aebp1	Adipocyte enhancer-binding protein 1	Q640N1	AEBP1_MOUSE	2.58741e-24	3.19406e+06	4.50519e+06	5.20961e+06	5.25517e+06	6149936	6636634	9903689	10988650	9926641	9348222	7.11178e+06	67
Thbs2	Thrombospondin-2	Q03350	TSP2_MOUSE	7.13508e-19	2.68298e+06	3377571	3912009	3.97649e+06	3.76016e+06	6.36304e+06	11728286	11175976	8330915	8963004	6.42704e+06	68
Myh1	Myosin-1	Q5SX40	MYH1_MOUSE	1.81068e-28	8049954	13412003	30952466	2522644	6274788	458694	531853	605383	612426	531807	6.3952e+06	69
Pcolce	Procollagen C-endopeptidase enhancer 1	Q61398	PCOC1_MOUSE	4.43726e-18	2339324	2694861	2.55628e+06	3.76668e+06	3.26726e+06	8031123	12788840	9032120	9211430	9644117	6.3332e+06	70
Col5a1	Collagen alpha-1(V) chain	O88207	CO5A1_MOUSE	8.79278e-29	3583541	3.91856e+06	4.05144e+06	4387378	3.60433e+06	7.49407e+06	10411784	7.40624e+06	8629138	8890870	6.23774e+06	71
Mylpf	Myosin regulatory light chain 2, skeletal muscle isoform	P97457	MLRS_MOUSE	2.60124e-20	8538544	7.25465e+06	32818024	3038519	4887093	453143	524672	306451	509780	419595	5.87505e+06	72
Gpx3	Glutathione peroxidase 3	P46412	GPX3_MOUSE	1.25196e-12	4.02127e+06	3.72361e+06	3.82113e+06	6.13574e+06	4293493	5148834	10092017	7271575	7.27113e+06	6.84789e+06	5862669	73
Ttr	Transthyretin	P07309	TTHY_MOUSE	3.06999e-18	1.53457e+06	1.89404e+06	2.88612e+06	3.14966e+06	2.27008e+06	5.84087e+06	12802134	10490442	8617017	8240450	5.77254e+06	74
Fth1	Ferritin heavy chain	P09528	FRIH_MOUSE	2.34967e-16	9598571	7.95916e+06	5.80619e+06	12488148	6.60312e+06	5.30643e+06	2147793	2.74662e+06	2816802	2.23848e+06	5.77113e+06	75
P4hb	Protein disulfide-isomerase	P09103	PDIA1_MOUSE	3.7389e-30	3.92842e+06	3502513	4202007	5744206	4.24572e+06	5.58874e+06	8409196	6711709	6848450	7.16492e+06	5.63459e+06	76
Mup17	Major urinary protein 17	B5X0G2	MUP17_MOUSE	3.36632e-24	1.25176e+06	7791780	9378488	3.17532e+06	9344775	3219721	4633094	5.66136e+06	4.65851e+06	7192060	5.63069e+06	77
Atp6v1b2	V-type proton ATPase subunit B, brain isoform	P62814	VATB2_MOUSE	4.56366e-17	7694367	5080838	3.54556e+06	5952902	6121839	6.72141e+06	3922708	5.33788e+06	5167514	4445382	5.39904e+06	78
Apoa1	Apolipoprotein A-I	Q00623	APOA1_MOUSE	4.72116e-21	4.60345e+06	3899411	3.87107e+06	9443629	3.92404e+06	3.29155e+06	7.03565e+06	6.45235e+06	5.45458e+06	5869212	5.38449e+06	79
Actbl2	Beta-actin-like protein 2	Q8BFZ3	ACTBL_MOUSE	4.59414e-11	7.24248e+06	6653455	14371297	5470363	8.09699e+06	3858534	1.84389e+06	2.11228e+06	1.89243e+06	2.10635e+06	5.36481e+06	80
Pgk1	Phosphoglycerate kinase 1	P09411	PGK1_MOUSE	2.63488e-20	5670310	5.69101e+06	4.0842e+06	5.28005e+06	5516391	5011374	6.05607e+06	3.94159e+06	5483707	5184895	5.19196e+06	81
Dpt	Dermatopontin	Q9QZZ6	DERM_MOUSE	3.51174e-18	1912822	2.64582e+06	1.96327e+06	4122233	2674493	5826783	9674439	7338184	7.1282e+06	7365601	5.06518e+06	82
Actc1	Actin, alpha cardiac muscle 1	P68033	ACTC_MOUSE	1.68451e-08	10300423	8155954	8867227	7504725	5.05177e+06	2.87232e+06	2143977	1.52151e+06	1.76879e+06	2.40376e+06	5.05905e+06	83
Krt77	Keratin, type II cytoskeletal 1b	Q6IFZ6	K2C1B_MOUSE	6.68533e-09	2.96831e+06	8959303	4458019	5.27036e+06	2.66248e+06	6396131	4528940	3910591	4319288	5307456	4.87809e+06	84
Hspa5	78 kDa glucose-regulated protein	P20029	GRP78_MOUSE	2.98367e-24	3.6817e+06	3.17606e+06	3.89988e+06	4902260	3.68529e+06	5414906	6600830	5.45364e+06	5.9547e+06	5918571	4.86878e+06	85
Tpm2	Tropomyosin beta chain	P58774	TPM2_MOUSE	2.11099e-21	4.18647e+06	13509663	18437950	2272400	7813872	519782	278250	568619	473097	280710	4.83408e+06	86
Prelp	Prolargin	Q9JK53	PRELP_MOUSE	1.19415e-21	3.27432e+06	5048310	2662925	1.72411e+06	3031268	8991794	4005865	5630782	9258611	4.02066e+06	4.76486e+06	87
Ttn	Titin	A2ASS6	TITIN_MOUSE	2.93868e-25	5.27775e+06	8127618	22082548	1826717	4.5653e+06	971504	1.06249e+06	1.05649e+06	998776	1.12232e+06	4.70915e+06	88
F7	Coagulation factor VII	P70375	FA7_MOUSE	1.26555e-25	1586958	1.63646e+06	1.99966e+06	1.60311e+06	1.67538e+06	4.76285e+06	7.54774e+06	7588110	7973740	9711491	4.60855e+06	89
Col4a1	Collagen alpha-1(IV) chain	P02463	CO4A1_MOUSE	1.14001e-15	6.05556e+06	4.67532e+06	5.02448e+06	5414155	4228514	4767111	4559993	3.68612e+06	4.04094e+06	3.55101e+06	4.60032e+06	90
Tpm1	Tropomyosin 1, alpha, isoform CRA_c	Q8BP43	Q8BP43_MOUSE	1.35589e-18	4878961	12626225	14849532	3469330	7.24512e+06	365894	328825	438933	296279	298352	4.47975e+06	91
Hspg2	Basement membrane-specific heparan sulfate proteoglycan core protein	E9PZ16	E9PZ16_MOUSE	5.41183e-19	3.75286e+06	4777919	4.34968e+06	4370875	4.27582e+06	4416818	5.13149e+06	4.46455e+06	4.86133e+06	4.34379e+06	4.47451e+06	92
Mmp13	Collagenase 3	P33435	MMP13_MOUSE	2.74075e-37	2665498	1822555	1.41544e+06	2.97669e+06	2.17367e+06	4162257	6176829	6899597	7264594	8559824	4.4117e+06	93
Anxa2	Annexin A2	P07356	ANXA2_MOUSE	4.55363e-21	3.65144e+06	4.72229e+06	3.4955e+06	4642464	4.00764e+06	4.01572e+06	5.40988e+06	4.50414e+06	5187044	4386385	4.40225e+06	94
Ighg2b	Protein Ighg2b (Fragment)	A0A075B5P3	A0A075B5P3_MOUSE	4.87956e-32	3.99045e+06	2.2475e+06	1.36195e+06	2.05853e+06	1.56347e+06	5.35073e+06	2.51225e+06	13918598	4.35703e+06	5893236	4.32538e+06	95
Ctsa	Carboxypeptidase;Lysosomal protective protein	G3X8T3;P16675	G3X8T3_MOUSE;PPGB_MOUSE	1.34139e-11	4.6119e+06	2.52555e+06	2.56275e+06	4.33762e+06	4309546	6210098	4.08677e+06	5779414	3.90993e+06	4151721	4.24853e+06	96
Pnmal1	PNMA-like protein 1	Q80VM8	PNML1_MOUSE	0.00525078	2.67024e+06	1.48353e+06	1834056	3.00783e+06	2.40872e+06	5.94526e+06	7.50889e+06	5079875	4948891	7.03459e+06	4.19219e+06	97
Ngp	Neutrophilic granule protein	O08692	NGP_MOUSE	1.98406e-17	2881110	3.13018e+06	2.9877e+06	3.3021e+06	3610317	5568699	5.80786e+06	5.21379e+06	4070985	5.18573e+06	4.17585e+06	98
Gas6	Growth arrest-specific protein 6	Q61592	GAS6_MOUSE	2.85315e-25	1.6517e+06	1.71717e+06	1709985	2126779	1.92466e+06	4050217	6957861	6689019	6.97431e+06	7.5553e+06	4.1357e+06	99
Lox	Protein-lysine 6-oxidase	P28301	LYOX_MOUSE	1.11564e-19	2.19564e+06	2.53788e+06	1.87417e+06	3.55055e+06	3.60916e+06	6584336	5427915	4.57284e+06	5.00905e+06	4.4222e+06	3.97837e+06	100
Myl1	Myosin light chain 1/3, skeletal muscle isoform	P05977	MYL1_MOUSE	1.42803e-24	4.9894e+06	7.59042e+06	20201508	1.65227e+06	2.70929e+06	261075	272910	320241	295604	251144	3.85439e+06	101
Kdm3b	Jumonji domain containing 1B;Lysine-specific demethylase 3B;Isoform 2 of Lysine-specific demethylase 3B	B9EKS2;Q6ZPY7;Q6ZPY7-2	B9EKS2_MOUSE;KDM3B_MOUSE;KDM3B_MOUSE	0.00211849	2.04422e+06	2.0004e+06	163235	263528	166237	8.37512e+06	10168361	6581295	6944445	338481	3.70453e+06	102
C1qc	Complement C1q subcomponent subunit C	Q02105	C1QC_MOUSE	5.48254e-16	3.02601e+06	1.41119e+06	1.9592e+06	2.80924e+06	1.56174e+06	2.84395e+06	4.60557e+06	7198433	7121973	3.95212e+06	3.64894e+06	103
Fam198b	Protein FAM198B	Q3UPI1	F198B_MOUSE	1.06908e-08	2.72482e+06	3191448	3393348	2.96566e+06	3.6967e+06	3.15413e+06	4386744	3947711	4.98325e+06	3.5489e+06	3.59927e+06	104
Stard10	PCTP-like protein	E9PVP0	E9PVP0_MOUSE	9.75802e-05	2.09201e+06	2.40938e+06	2.19117e+06	3.17175e+06	2339955	3400597	5.52908e+06	3.77604e+06	4418698	6.63049e+06	3.59592e+06	105
Mup3	MCG15829, isoform CRA_a	Q3KQQ2	Q3KQQ2_MOUSE	1.56423e-16	1.45014e+06	3040177	3.67752e+06	3.26044e+06	4321204	2.07178e+06	6104397	3.6958e+06	2.81878e+06	3.83156e+06	3.42718e+06	106
Mfge8	Lactadherin;Isoform 2 of Lactadherin	P21956;P21956-2	MFGM_MOUSE	4.06881e-28	1.28223e+06	1057697	846948	1.25081e+06	2.00012e+06	10372175	2.57859e+06	5184191	6.60447e+06	2.84132e+06	3.40186e+06	107
Col6a1	Collagen alpha-1(VI) chain	Q04857	CO6A1_MOUSE	9.42848e-17	4283032	5111718	2.62337e+06	1.86999e+06	2.50406e+06	4.99226e+06	1.15464e+06	3.97522e+06	5.70703e+06	1.75663e+06	3.39779e+06	108
Actn3	Alpha-actinin-3	O88990	ACTN3_MOUSE	6.19171e-20	5482701	6405682	16151762	824388	1.78332e+06	635085	508333	579931	719206	696964	3.37874e+06	109
Mmp2	72 kDa type IV collagenase	P33434	MMP2_MOUSE	4.21427e-28	1.52849e+06	1.44591e+06	1.26289e+06	3.39469e+06	1.95927e+06	3.64199e+06	6192521	4.53906e+06	4764902	4.49575e+06	3.32255e+06	110
Acp5	Tartrate-resistant acid phosphatase type 5	Q05117	PPA5_MOUSE	1.06022e-28	1.72931e+06	1.4614e+06	1.37703e+06	2.92205e+06	1.49896e+06	2.66945e+06	5251301	5.93343e+06	5346182	4.88146e+06	3.30706e+06	111
Tsks	Testis-specific serine kinase substrate;Serine/threonine kinase 22 substrate 1	O54887;Q147V4	TSKS_MOUSE;Q147V4_MOUSE	0.000377548	743533	1.35344e+06	1.12976e+06	1.53734e+06	908560	5.6438e+06	7489507	4995571	4428863	4834246	3.30646e+06	112
Mepe	Osteoregulin	Q8K4L6	Q8K4L6_MOUSE	4.7411e-12	2.97854e+06	3.74499e+06	4.60487e+06	4.15003e+06	2.94869e+06	1.89213e+06	3.60194e+06	2473248	2592587	3914552	3.29016e+06	113
Khsrp	Far upstream element-binding protein 2	Q3U0V1	FUBP2_MOUSE	6.65766e-09	6872138	3.89937e+06	5399677	5.46775e+06	6452129	1.14051e+06	703918	601493	645759	981797	3.21645e+06	114
Hsp90b1	Endoplasmin	P08113	ENPL_MOUSE	2.786e-21	2214274	1687222	2.09583e+06	3006594	2.02522e+06	3.23354e+06	4545165	4458300	4.15982e+06	4151384	3.15773e+06	115
Serpind1	Heparin cofactor 2	P49182	HEP2_MOUSE	6.20624e-24	1.36501e+06	1.81568e+06	1.90691e+06	3.03403e+06	2.02512e+06	2.99251e+06	5.73355e+06	4.31861e+06	3.69282e+06	4.53056e+06	3.14148e+06	116
Hsp90ab1	Heat shock protein HSP 90-beta	P11499	HS90B_MOUSE	1.37718e-35	2.95567e+06	2.4474e+06	2342930	3.19366e+06	3.1354e+06	2.94087e+06	3.21707e+06	4.32032e+06	3.58495e+06	3.01556e+06	3.11538e+06	117
Gsn	Gelsolin	P13020	GELS_MOUSE	5.64088e-17	2.01118e+06	1.69054e+06	1612085	2.84972e+06	2.39548e+06	3.88739e+06	4778407	3.6556e+06	4.17209e+06	3.98457e+06	3.10371e+06	118
Pam	Peptidyl-glycine alpha-amidating monooxygenase	F8VQA4;P97467	F8VQA4_MOUSE;AMD_MOUSE	5.33249e-19	1.3931e+06	1.43226e+06	1.63248e+06	2554553	1.9682e+06	3355115	4.87109e+06	4619006	4573999	4.32261e+06	3.07224e+06	119
Krt10	Keratin, type I cytoskeletal 10;Keratin, type I cytoskeletal 10;Isoform 2 of Keratin, type I cytoskeletal 10;Isoform 3 of Keratin, type I cytoskeletal 10	A2A513;P02535;P02535-2;P02535-3	A2A513_MOUSE;K1C10_MOUSE;K1C10_MOUSE;K1C10_MOUSE	2.54172e-13	2.22249e+06	4.63831e+06	3.29063e+06	3695473	1.6742e+06	3913957	3.76173e+06	2.44267e+06	2.78208e+06	2.08358e+06	3.05051e+06	120
Col10a1	Collagen alpha-1(X) chain	Q05306	COAA1_MOUSE	2.83658e-13	543307	1.15649e+06	1.13926e+06	2.32206e+06	2752031	5021637	2453412	4410097	5241136	5.36147e+06	3.04009e+06	121
Ighg2c	Protein Ighg2c (Fragment);Protein Ighg2c	A0A0A6YY53;F6TQW2	A0A0A6YY53_MOUSE;F6TQW2_MOUSE	5.93584e-14	2.11016e+06	6.49018e+06	1913738	2.10577e+06	1.64061e+06	5.27911e+06	2.60143e+06	2.22633e+06	2.19854e+06	3744149	3.031e+06	122
Obscn	Obscurin	A2AAJ9	OBSCN_MOUSE	1.10844e-23	2.62695e+06	4532135	6.99032e+06	2.00817e+06	2.06816e+06	1.68263e+06	3.21089e+06	2271799	1.87435e+06	2.76071e+06	3.00261e+06	123
Myh7	Myosin-7	Q91Z83	MYH7_MOUSE	1.8763e-10	3.57833e+06	5559567	12671925	1.2512e+06	2.30298e+06	968846	834943	914216	966010	705565	2.97536e+06	124
Tgfb1	Transforming growth factor beta-1	P04202	TGFB1_MOUSE	1.24521e-17	1.84201e+06	1.95789e+06	2.04971e+06	2.39409e+06	2.12235e+06	3.15701e+06	4749825	3.7768e+06	3.7344e+06	3.90823e+06	2.96923e+06	125
Flna	Filamin, alpha;Filamin, alpha (Fragment);Filamin-A	B7FAU9;B7FAV1;Q8BTM8	B7FAU9_MOUSE;B7FAV1_MOUSE;FLNA_MOUSE	7.13381e-24	5438229	4.61515e+06	3.87497e+06	3262784	5379124	2.11522e+06	1.05425e+06	1.11912e+06	1.27566e+06	1.22262e+06	2.93571e+06	126
Apcs	Serum amyloid P-component	P12246	SAMP_MOUSE	3.59225e-14	1.83085e+06	1.42418e+06	845218	2.90972e+06	1.63292e+06	4095264	5.14428e+06	4266128	3.18541e+06	3.57818e+06	2.89122e+06	127
Sfrp2	Secreted frizzled-related protein 2	P97299	SFRP2_MOUSE	1.35219e-19	895278	1.77872e+06	1.88646e+06	1.92908e+06	3158189	1.70716e+06	3.1623e+06	4.51904e+06	4.53217e+06	5189065	2.87575e+06	128
Cfb;Gm20547;Cfb	Complement factor B;Protein Gm20547;Complement factor B	B8JJM5;B8JJN0;P04186	B8JJM5_MOUSE;B8JJN0_MOUSE;CFAB_MOUSE	8.49589e-29	1.19266e+06	1.63762e+06	1.48224e+06	2.42213e+06	2.01263e+06	3.13548e+06	5.41597e+06	3.65412e+06	3426943	4.00079e+06	2.83806e+06	129
Ecm2	Extracellular matrix protein 2	Q5FW85	ECM2_MOUSE	7.49864e-30	1.29406e+06	1.86648e+06	1.88497e+06	1.72596e+06	2.33697e+06	3.13888e+06	3.22897e+06	4254099	4.32405e+06	4.22434e+06	2.82788e+06	130
Hspa8	Heat shock cognate 71 kDa protein	P63017	HSP7C_MOUSE	6.09542e-27	2904815	2.7981e+06	2718969	3.26917e+06	3.41918e+06	2.75697e+06	2597412	2099777	2.2955e+06	2036311	2689620	131
Lmna	Prelamin-A/C	P48678	LMNA_MOUSE	1.66369e-16	3164492	4302338	2.68979e+06	3178794	3559857	1.82676e+06	2.10098e+06	1.82224e+06	2.05962e+06	2.03329e+06	2.67381e+06	132
S100a9	Protein S100-A9	P31725	S10A9_MOUSE	1.16719e-29	3.73091e+06	3.33282e+06	2.96936e+06	3.13304e+06	7.29368e+06	2.87957e+06	587477	909523	1.23162e+06	524521	2.65925e+06	133
C9	Complement component 9;Complement component C9	A0A0R4J032;P06683	A0A0R4J032_MOUSE;CO9_MOUSE	2.49127e-23	2.08107e+06	2.49716e+06	2.12474e+06	3786977	3.06736e+06	1.82206e+06	3.34833e+06	2.42415e+06	2590520	2838924	2.65813e+06	134
Timp2	Metalloproteinase inhibitor 2	P25785;Q6PI17	TIMP2_MOUSE;Q6PI17_MOUSE	7.82693e-19	1.10159e+06	1.26519e+06	1.02879e+06	2.00224e+06	1.71475e+06	2.81413e+06	4.42641e+06	3.29074e+06	4.68059e+06	3.26335e+06	2.55878e+06	135
Matn1	Cartilage matrix protein	P51942	MATN1_MOUSE	1.17936e-28	370476	996493	896689	949185	1.65456e+06	3.36733e+06	3.13101e+06	4.00475e+06	4834056	4933193	2.51377e+06	136
Eef1a1	Elongation factor 1-alpha 1	P10126	EF1A1_MOUSE	2.30972e-15	4.17925e+06	3.37361e+06	2.85612e+06	2940781	3.66517e+06	2.06369e+06	1.62873e+06	1.55831e+06	1510663	1.25399e+06	2.50303e+06	137
Podn	Podocan	Q7TQ62	PODN_MOUSE	5.35826e-19	1.38744e+06	1.81184e+06	1.61541e+06	2.07475e+06	2.03876e+06	2.30318e+06	3413065	3.20373e+06	3557291	3.52779e+06	2.49333e+06	138
Col6a2	Collagen alpha-2(VI) chain	Q02788	CO6A2_MOUSE	8.15009e-37	2.85468e+06	3.18269e+06	1737358	1.37081e+06	1.81516e+06	3.87818e+06	815952	2871160	4533907	1.32156e+06	2.43815e+06	139
Rcn3	Reticulocalbin-3	Q8BH97	RCN3_MOUSE	4.00819e-36	778760	560511	953060	1.81668e+06	882304	2288244	5.37913e+06	4.37215e+06	3.64188e+06	3.70653e+06	2.43793e+06	140
Htra1	Serine protease HTRA1	Q9R118	HTRA1_MOUSE	8.72807e-16	1.27925e+06	1.52095e+06	1.44283e+06	2.19212e+06	1.90577e+06	2.39005e+06	3.81179e+06	3.49801e+06	2971287	3.3461e+06	2.43582e+06	141
Igf1	Insulin-like growth factor I (Fragment);Insulin-like growth factor I;Insulin-like growth factor I;Insulin-like growth factor I;Isoform IGF-IB of Insulin-like growth factor I;Insulin-like growth factor 1 isoform Eb;Insulin-like growth factor I	D3Z7M4;E9PU89;E9Q138;P05017;P05017-2;Q4VJB9;Q8CAR0	D3Z7M4_MOUSE;E9PU89_MOUSE;E9Q138_MOUSE;IGF1_MOUSE;IGF1_MOUSE;Q4VJB9_MOUSE;Q8CAR0_MOUSE	4.20475e-12	861393	1.25839e+06	1.07749e+06	1.94493e+06	1.50411e+06	2.82153e+06	3.94896e+06	3653237	3519537	3.64536e+06	2.42349e+06	142
Dmp1	Dentin matrix acidic phosphoprotein 1	O55188	DMP1_MOUSE	6.72551e-13	1.41994e+06	1.50741e+06	2.16685e+06	2.30815e+06	1.53318e+06	2569713	3.11394e+06	2917683	3317905	3.24776e+06	2.41025e+06	143
Serpina3n	Serine (Or cysteine) peptidase inhibitor, clade A, member 3N, isoform CRA_a	G3X8T9	G3X8T9_MOUSE	9.36785e-14	1.61276e+06	1.58391e+06	1.73105e+06	1.88366e+06	2.13981e+06	2.36996e+06	3.32181e+06	2899834	2.72605e+06	3497047	2.37659e+06	144
Clec3a	C-type lectin domain family 3 member A	Q9EPW4	CLC3A_MOUSE	7.78543e-23	354948	508963	609015	564678	1.28025e+06	6165748	3041117	3.77653e+06	4.64474e+06	2.66254e+06	2.36085e+06	145
Krt6a	Keratin, type II cytoskeletal 6A	P50446	K2C6A_MOUSE	1.56798e-14	1.40192e+06	4.3331e+06	2.73787e+06	2.46395e+06	1.13741e+06	3.72459e+06	2.11228e+06	1.60787e+06	1.72257e+06	2.27644e+06	2.3518e+06	146
Adipoq	Adiponectin	Q60994	ADIPO_MOUSE	8.12279e-10	1.33469e+06	1.21148e+06	1.29838e+06	2.43844e+06	1.3897e+06	2168825	4.46267e+06	3.36915e+06	2.71423e+06	2.87742e+06	2.3265e+06	147
Loxl2	Lysyl oxidase homolog 2	P58022	LOXL2_MOUSE	2.12724e-25	1.3816e+06	1366832	1.16728e+06	2.39475e+06	1.52542e+06	2.52922e+06	3.91703e+06	2.9134e+06	2.70194e+06	3.12894e+06	2.30264e+06	148
Gapdh	Glyceraldehyde-3-phosphate dehydrogenase	A0A0A0MQF6;P16858	A0A0A0MQF6_MOUSE;G3P_MOUSE	6.5663e-32	3.72524e+06	4.08308e+06	3.33923e+06	2158302	2.32144e+06	1.29967e+06	1.60906e+06	1.02262e+06	1.35715e+06	1.55665e+06	2.24724e+06	149
Ckm	Creatine kinase M-type	P07310	KCRM_MOUSE	3.93862e-31	4825434	6096271	4102495	1689503	2.40793e+06	369707	228868	558666	1.10662e+06	876420	2.22619e+06	150
Col24a1	Collagen alpha-1(XXIV) chain	Q30D77	COOA1_MOUSE	2.09564e-20	1.16103e+06	1.2762e+06	1.24665e+06	1.76608e+06	1.24235e+06	2.88942e+06	3.90801e+06	2.65235e+06	2730586	3.22273e+06	2.20954e+06	151
Krt13	Keratin, type I cytoskeletal 13	P08730	K1C13_MOUSE	3.38367e-30	2.29395e+06	4.9688e+06	2.4811e+06	3.19382e+06	1.48196e+06	2.37805e+06	1.28234e+06	1.19302e+06	1.37587e+06	1.18097e+06	2.18299e+06	152
Tnc	Isoform 2 of Tenascin	Q80YX1-2	TENA_MOUSE	4.22318e-32	1.66068e+06	1.73959e+06	1.52343e+06	1.89654e+06	1.56966e+06	2.18869e+06	2.56016e+06	3.37735e+06	2.42203e+06	2.55837e+06	2.14965e+06	153
Decr1	2,4-dienoyl-CoA reductase, mitochondrial	Q9CQ62	DECR_MOUSE	1.67671e-17	2.45615e+06	2.74846e+06	1.68668e+06	2.27799e+06	2.67952e+06	2453646	1.30969e+06	1.4415e+06	2.03359e+06	2367073	2.14543e+06	154
Serpina1d	Alpha-1-antitrypsin 1-4	Q00897	A1AT4_MOUSE	4.35845e-16	964074	1.09789e+06	1.29232e+06	1.49074e+06	1.39003e+06	2.35857e+06	4039751	3.16381e+06	2.92871e+06	2.70847e+06	2.14344e+06	155
Aldoa	Fructose-bisphosphate aldolase A	P05064	ALDOA_MOUSE	1.25864e-26	3.50035e+06	3.53255e+06	3107324	1.83526e+06	1810012	1.43189e+06	1.41235e+06	1436887	1.75727e+06	1.46553e+06	2.12894e+06	156
Krt14	Keratin, type I cytoskeletal 14	Q61781	K1C14_MOUSE	2.30972e-15	1.31112e+06	3.1726e+06	2.1737e+06	2.06242e+06	1.07685e+06	3.42656e+06	2.06393e+06	1.52833e+06	1.58522e+06	2.86721e+06	2.12679e+06	157
Anxa5	Annexin A5	P48036	ANXA5_MOUSE	1.93654e-23	2.59389e+06	2.77436e+06	2.14927e+06	2.62834e+06	2636569	2.31624e+06	1.13726e+06	1.79693e+06	1.77181e+06	1.29001e+06	2.10947e+06	158
Pdhx	Pyruvate dehydrogenase protein X component, mitochondrial	Q8BKZ9	ODPX_MOUSE	0.00285529	2544462	4204251	10700946	794543	1.8469e+06	318848	89898.9	175768	142051	95197.6	2.09129e+06	159
Pdia3	Protein disulfide-isomerase A3	P27773	PDIA3_MOUSE	4.16221e-18	1.89945e+06	1.14384e+06	1.4975e+06	2.36014e+06	1.57757e+06	3552204	2.5041e+06	2089021	2.41349e+06	1.86591e+06	2.09032e+06	160
Myh13	Protein Myh13	B1AR69	B1AR69_MOUSE	8.6723e-12	2.68941e+06	4.07279e+06	11369303	340225	1.87839e+06	129032	70694.6	72149.3	68361.2	154381	2.08447e+06	161
Col15a1	Collagen alpha-1(XV) chain	A2AJY2;O35206	A2AJY2_MOUSE;COFA1_MOUSE	3.00241e-20	1.33341e+06	1.91252e+06	1643489	2.16347e+06	2.05934e+06	2029201	2.93896e+06	2335846	2.44454e+06	1.83797e+06	2.06988e+06	162
Gm8797;Kxd1;Ubc;Uba52;Kxd1;Ubb;Ubc;Rps27a;Uba52;Ubb	MCG23377, isoform CRA_b;KxDL motif-containing protein 1 (Fragment);Polyubiquitin-C (Fragment);Ubiquitin-60S ribosomal protein L40 (Fragment);KxDL motif-containing protein 1;Polyubiquitin-B;Polyubiquitin-C;Ubiquitin-40S ribosomal protein S27a;Ubiquitin-60S ribosomal protein L40;Polyubiquitin-B (Fragment)	A0A0A6YW67;E9Q4P0;E9Q5F6;E9Q9J0;E9QNP0;P0CG49;P0CG50;P62983;P62984;Q5SX22	A0A0A6YW67_MOUSE;E9Q4P0_MOUSE;E9Q5F6_MOUSE;E9Q9J0_MOUSE;E9QNP0_MOUSE;UBB_MOUSE;UBC_MOUSE;RS27A_MOUSE;RL40_MOUSE;Q5SX22_MOUSE	6.0818e-09	2.04626e+06	2206093	2.05992e+06	2.14572e+06	1.95803e+06	1.27492e+06	2.90922e+06	2.15118e+06	1.71642e+06	2.11233e+06	2.05801e+06	163
Serpina3k	MCG1051009	A0A0R4J0I1	A0A0R4J0I1_MOUSE	1.1338e-21	1.18835e+06	1476690	1.85573e+06	1.93098e+06	2.21734e+06	1.53436e+06	2859933	2.47979e+06	1.95851e+06	2.76809e+06	2.02698e+06	164
Aplp2	Amyloid-like protein 2	Q60709	Q60709_MOUSE	5.11201e-19	1.00879e+06	1.10937e+06	1396619	1.39063e+06	1.08217e+06	2.23506e+06	3722996	2.55053e+06	2.68015e+06	2.78188e+06	1.99582e+06	165
Col22a1	Protein Col22a1	E9Q7P1	E9Q7P1_MOUSE	6.16008e-24	1.12807e+06	1.17171e+06	1.35694e+06	1.51058e+06	1.18799e+06	2.14759e+06	3.59683e+06	2.81029e+06	2162715	2.84978e+06	1.99225e+06	166
Msn	Moesin	P26041	MOES_MOUSE	1.22284e-19	1.78797e+06	1.43352e+06	1.63369e+06	2.522e+06	2229784	1.88818e+06	2.53441e+06	2.10421e+06	1.97439e+06	1.80429e+06	1.99125e+06	167
Atp5b	ATP synthase subunit beta, mitochondrial	P56480	ATPB_MOUSE	1.50324e-23	2.09344e+06	2.27688e+06	2734874	2111664	1963334	2.62619e+06	1.2355e+06	1.45259e+06	1.8812e+06	1.2729e+06	1.96486e+06	168
Phospho1	Phosphoethanolamine/phosphocholine phosphatase	Q8R2H9	PHOP1_MOUSE	2.22722e-13	1.48733e+06	981197	884372	2545755	1.58016e+06	1.9729e+06	2.8133e+06	2.63215e+06	2.60854e+06	2.01562e+06	1.95213e+06	169
Slc25a13	Calcium-binding mitochondrial carrier protein Aralar2	Q9QXX4	CMC2_MOUSE	0.000270787	4221497	1.17988e+06	6.03623e+06	314170	6.56018e+06	174180	52046.5	179416	205829	218729	1.91422e+06	170
Tnfrsf11b	Tumor necrosis factor receptor superfamily member 11B	O08712	TR11B_MOUSE	2.55091e-11	1.2255e+06	1.18897e+06	1903145	1.49903e+06	1.59856e+06	2.16662e+06	2707789	2.36749e+06	2.0171e+06	2.41846e+06	1.90927e+06	171
2210010C04Rik	Protein 2210010C04Rik	Q9CPN9	Q9CPN9_MOUSE	0.000698873	874651	1.42961e+06	2.10071e+06	1.78474e+06	1.6761e+06	2.35447e+06	3.31769e+06	1.38909e+06	1.40716e+06	2.6496e+06	1.89838e+06	172
Sulf2	Extracellular sulfatase Sulf-2	Q8CFG0	SULF2_MOUSE	0.00204524	890531	812180	627833	1.37783e+06	954940	1.94288e+06	3834905	3.25267e+06	2.49743e+06	2.65694e+06	1.88482e+06	173
Ighm	Ig mu chain C region (Fragment)	A0A075B5P6;A0A075B6A0	A0A075B5P6_MOUSE;A0A075B6A0_MOUSE	6.41529e-13	826831	705428	893955	1.35531e+06	671982	835372	211885	530332	12102326	571644	1.87051e+06	174
Igkv17-121	Protein Igkv17-121;Protein Igkv17-121 (Fragment)	A0A075B5K3;A0A0G2JFA8	A0A075B5K3_MOUSE;A0A0G2JFA8_MOUSE	2.1921e-16	1.85496e+06	1.22598e+06	750899	1241392	976891	2.64184e+06	2.22467e+06	2.16473e+06	2.43007e+06	3147964	1.86594e+06	175
C1qa	Complement C1q subcomponent subunit A	P98086	C1QA_MOUSE	3.50808e-19	1.29692e+06	698039	967004	1.23536e+06	765147	1.2805e+06	2.65514e+06	3934359	3947695	1.65075e+06	1.84309e+06	176
Ca3	Carbonic anhydrase 3	P16015	CAH3_MOUSE	4.97794e-18	2624454	2.18525e+06	2352744	2.12467e+06	2.3192e+06	1.43111e+06	1.62942e+06	720670	1.53822e+06	1.40438e+06	1.83301e+06	177
Myom2	Myomesin 2	Q14BI5	Q14BI5_MOUSE	2.77656e-32	2.45751e+06	3.4513e+06	7.37105e+06	904809	1.75929e+06	488327	439103	416472	496127	517361	1.83013e+06	178
Tf	Serotransferrin	Q921I1	TRFE_MOUSE	3.99872e-27	946510	732295	659132	1.32408e+06	1.45861e+06	2128827	3.0594e+06	2.34821e+06	2.53668e+06	3.06911e+06	1.82629e+06	179
Krt2	Keratin, type II cytoskeletal 2 epidermal	Q3TTY5	K22E_MOUSE	3.64899e-13	1313214	2.77245e+06	2.08068e+06	2.05308e+06	1.00412e+06	2173705	2447181	1.34472e+06	1.7335e+06	1.21615e+06	1.81388e+06	180
Igkc;	Protein Igkc (Fragment);Ig kappa chain C region	A0A075B5P2;P01837	A0A075B5P2_MOUSE;IGKC_MOUSE	1.47334e-18	1.21136e+06	1.16273e+06	591717	1.35697e+06	672556	2.17164e+06	1.80165e+06	3.09559e+06	3.91795e+06	2.02157e+06	1.80037e+06	181
Myh3	Myosin-3	P13541	MYH3_MOUSE	0.00602687	1.99514e+06	4.0854e+06	7359692	489418	1623780	368299	500892	648200	528189	389592	1.79886e+06	182
Srpx2	Sushi repeat-containing protein SRPX2	Q8R054	SRPX2_MOUSE	6.84009e-15	1.05468e+06	943456	917057	1.58932e+06	1.30065e+06	1.97387e+06	2.80157e+06	2176146	2.51309e+06	2.54314e+06	1.7813e+06	183
Tpm1	Tpm1 protein	B7ZNL3	B7ZNL3_MOUSE	9.9183e-09	1674162	3.82049e+06	3882240	2.05271e+06	2009498	679516	858302	1.04655e+06	796152	919806	1.77394e+06	184
Sparcl1	SPARC-like protein 1	P70663	SPRL1_MOUSE	2.5613e-28	738747	603227	647680	1.2235e+06	629550	2.04268e+06	3.43667e+06	2.59884e+06	2670425	2.67061e+06	1.72619e+06	185
Ctbp1	C-terminal-binding protein 1;C-terminal-binding protein 1;C-terminal-binding protein 1;Isoform 2 of C-terminal-binding protein 1	A0A0J9YU62;A0A0J9YUM4;O88712;O88712-2	A0A0J9YU62_MOUSE;A0A0J9YUM4_MOUSE;CTBP1_MOUSE;CTBP1_MOUSE	0.00555858	2845656	1.56416e+06	1.0246e+06	2.62355e+06	2.51497e+06	1.02162e+06	1148521	1.0103e+06	1.44795e+06	2.02107e+06	1.72224e+06	186
Dkk3	Dickkopf-related protein 3	Q9QUN9	DKK3_MOUSE	1.88056e-16	694745	835079	675661	1.4161e+06	846237	1.94887e+06	3.99902e+06	2.1115e+06	2135123	2.01845e+06	1.66808e+06	187
Ywhaz	14-3-3 protein zeta/delta	P63101	1433Z_MOUSE	9.78403e-21	1.79775e+06	1.38647e+06	1.65759e+06	1.43976e+06	1.88881e+06	2.10226e+06	1.7437e+06	1577271	1362093	1644388	1.66001e+06	188
Srpx	Sushi-repeat-containing protein SRPX	Q9R0M3	SRPX_MOUSE	7.46525e-23	1.27235e+06	1.29004e+06	1599255	1.56621e+06	1.84809e+06	1.27262e+06	1.67217e+06	1.73544e+06	2.01146e+06	2034511	1.63021e+06	189
H2afy	Core histone macro-H2A.1;Isoform 1 of Core histone macro-H2A.1	Q9QZQ8;Q9QZQ8-2	H2AY_MOUSE	3.59495e-12	1.70773e+06	1.65564e+06	1.48785e+06	1.57523e+06	1.43125e+06	1.58494e+06	2.0772e+06	1.34709e+06	1.64687e+06	1.71029e+06	1.62241e+06	190
Try10	MCG140784	Q792Z1	Q792Z1_MOUSE	4.44395e-10	1.55641e+06	1.26605e+06	1.55125e+06	1.75065e+06	1.22225e+06	1.76e+06	2.0258e+06	1.49539e+06	1.48269e+06	2.08144e+06	1.61919e+06	191
Dnajc3	DnaJ homolog subfamily C member 3	Q91YW3	DNJC3_MOUSE	7.6172e-28	798750	810387	807337	1.38665e+06	958733	1.75158e+06	2.9908e+06	2.32804e+06	2188379	2.14249e+06	1.61631e+06	192
Atp5a1	ATP synthase subunit alpha, mitochondrial	Q03265	ATPA_MOUSE	1.94972e-22	2.46923e+06	2.23238e+06	3635428	1.62555e+06	1.86239e+06	1.25954e+06	499188	796103	1.06072e+06	653479	1.6094e+06	193
Dync1h1	Cytoplasmic dynein 1 heavy chain 1	Q9JHU4	DYHC1_MOUSE	0.000889168	4540586	1.98924e+06	3.77484e+06	1.32619e+06	2.08532e+06	240126	331909	842601	275854	272970	1.56796e+06	194
Pvalb	Parvalbumin alpha	P32848	PRVA_MOUSE	2.31248e-12	1.7881e+06	5503676	4006425	619782	2.467e+06	183522	443818	203061	242863	212807	1.56711e+06	195
Nucb1	Nucleobindin-1	Q02819	NUCB1_MOUSE	4.92711e-20	1.22333e+06	1222150	1.64824e+06	2.53078e+06	1313970	798518	2278708	1.7149e+06	1.47956e+06	1.44554e+06	1.56557e+06	196
Slc25a5	ADP/ATP translocase 2	P51881	ADT2_MOUSE	0.000128801	4254816	2.98091e+06	5.00943e+06	918328	1.35125e+06	197539	103585	173129	165569	168019	1.53226e+06	197
Crtap	Cartilage-associated protein	Q9CYD3	CRTAP_MOUSE	2.34011e-17	1.01121e+06	796224	863729	1.38385e+06	1.04162e+06	1.64284e+06	2647145	2.15464e+06	1.91374e+06	1.78968e+06	1.52447e+06	198
C1qtnf5	Complement C1q tumor necrosis factor-related protein 5	Q8K479	C1QT5_MOUSE	1.99487e-11	1.34383e+06	1.29334e+06	1.64159e+06	1.30384e+06	1.48339e+06	1.57479e+06	1.28562e+06	1.93299e+06	2.02721e+06	1.34163e+06	1.52282e+06	199
Hba	Hemoglobin subunit alpha	P01942	HBA_MOUSE	1.09569e-15	1.68191e+06	3.7818e+06	1071705	2260865	2.85378e+06	650924	587007	494755	807396	933990	1.51241e+06	200
Ighv1-5	Protein Ighv1-5	A0A075B5T5	A0A075B5T5_MOUSE	6.13129e-08	114674	12826600	155975	343221	93861.1	136064	245998	853492	119915	163483	1.50533e+06	201
Igkv4-57-1	Protein Igkv4-57-1 (Fragment)	A0A075B5M4	A0A075B5M4_MOUSE	8.06791e-12	25595.5	20755.6	27647.4	244177	57218.6	262824	196230	218011	13772260	226861	1.50516e+06	202
Ighg3;;	Protein Ighg3 (Fragment);Ig gamma-3 chain C region;Isoform 2 of Ig gamma-3 chain C region	A0A075B5P5;P03987;P03987-2	A0A075B5P5_MOUSE;IGHG3_MOUSE;IGHG3_MOUSE	1.74669e-25	6.22024e+06	925975	343151	634453	260029	1365748	2.3665e+06	1.52068e+06	784475	448015	1.48693e+06	203
Tuba4a	Tubulin alpha chain (Fragment);Tubulin alpha-4A chain	A0A0A0MQA5;P68368	A0A0A0MQA5_MOUSE;TBA4A_MOUSE	1.4732e-12	2.2354e+06	2.14914e+06	2.10928e+06	1.68634e+06	2.10692e+06	1.06732e+06	973017	912883	908305	635378	1.4784e+06	204
Ckmt2	Creatine kinase S-type, mitochondrial	Q6P8J7	KCRS_MOUSE	2.40666e-26	1437849	2.84186e+06	7005218	1.28192e+06	1.10043e+06	207061	164442	301895	175179	187267	1.47031e+06	205
Clu	Clusterin	Q06890	CLUS_MOUSE	2.30232e-15	606722	696452	779626	1.11457e+06	932419	1754965	2.56815e+06	2264723	1.8048e+06	1.84038e+06	1.43628e+06	206
Mybpc2	Myosin-binding protein C, fast-type	Q5XKE0	MYPC2_MOUSE	1.97223e-15	2.28825e+06	2898826	5.97974e+06	425548	1.0847e+06	264767	478082	280497	275494	358715	1.43346e+06	207
Ldha	L-lactate dehydrogenase A chain;L-lactate dehydrogenase	P06151;Q564E2	LDHA_MOUSE;Q564E2_MOUSE	1.04216e-17	2505140	2.59848e+06	2.24171e+06	1183049	2.08816e+06	732053	722898	684592	740827	807967	1.43049e+06	208
Camp	Cathelicidin antimicrobial peptide	P51437	CAMP_MOUSE	7.34158e-16	2.66339e+06	1.92719e+06	998363	1.63935e+06	2349801	2.68557e+06	437988	359473	703227	525602	1.429e+06	209
Cfh	Complement factor H	E9Q8I0;P06909	E9Q8I0_MOUSE;CFAH_MOUSE	7.68556e-23	750125	682925	647058	1.14749e+06	806484	1.62121e+06	2837980	1.75835e+06	1.93202e+06	2.04422e+06	1.42279e+06	210
Pgm3	Phosphoacetylglucosamine mutase	Q8BWW3;Q9CYR6	Q8BWW3_MOUSE;AGM1_MOUSE	2.58099e-09	685397	735616	829991	508675	693700	1.79888e+06	2.73925e+06	1.5837e+06	1.90874e+06	2.59725e+06	1.40812e+06	211
9530053A07Rik;Fcgbp;Fcgbp	Protein 9530053A07Rik;Protein Fcgbp;Protein Fcgbp	E9PVG8;E9Q0B5;E9Q9C6	E9PVG8_MOUSE;E9Q0B5_MOUSE;E9Q9C6_MOUSE	0.00909319	554094	3.28151e+06	1.04313e+06	1.28323e+06	673610	2.00567e+06	1.46993e+06	1.01856e+06	1.35315e+06	1.35207e+06	1.4035e+06	212
Comp	Cartilage oligomeric matrix protein	Q9R0G6	COMP_MOUSE	6.41129e-23	580699	1.03644e+06	1.14389e+06	552199	1.09456e+06	2.71716e+06	1310639	1.86116e+06	2.48572e+06	1.24386e+06	1.40263e+06	213
Ppia	Peptidyl-prolyl cis-trans isomerase A	P17742	PPIA_MOUSE	5.09286e-25	1.29226e+06	1.1639e+06	1.00055e+06	1.5408e+06	1.57421e+06	1.70992e+06	1.77432e+06	1.2044e+06	1373256	1392000	1.40256e+06	214
Eno1	Alpha-enolase	P17182	ENOA_MOUSE	2.20315e-20	1.26868e+06	1258952	1.02764e+06	1330989	1.52589e+06	1.48525e+06	1671444	1187907	1.53999e+06	1.53142e+06	1.38282e+06	215
Mup20	Major urinary protein 20	Q5FW60	MUP20_MOUSE	1.52217e-18	903706	2.5914e+06	2451365	2.4166e+06	2.91461e+06	319264	404646	464538	606666	648371	1.37212e+06	216
Krt76	Keratin, type II cytoskeletal 2 oral	Q3UV17	K22O_MOUSE	4.34172e-07	1.07414e+06	3.02148e+06	1.18682e+06	1.8394e+06	834666	1.41986e+06	1.0705e+06	897552	1.11481e+06	1.05661e+06	1.35158e+06	217
Hapln1	Hyaluronan and proteoglycan link protein 1	Q9QUP5	HPLN1_MOUSE	9.53952e-14	172434	428071	380920	254060	1.10372e+06	2.54679e+06	1321625	2.32548e+06	3315478	1.52938e+06	1.3378e+06	218
Chga	Chromogranin-A	P26339	CMGA_MOUSE	1.07892e-15	713481	978026	1.17303e+06	1220697	815071	1.19701e+06	1.70034e+06	1728308	1.80104e+06	1.98331e+06	1.33103e+06	219
Hnrnpr	Protein Hnrnpr;Heterogeneous nuclear ribonucleoprotein R	F7B5B5;Q8VHM5	F7B5B5_MOUSE;Q8VHM5_MOUSE	0.000285311	868010	556979	883190	909343	3.31255e+06	1.40798e+06	1.53132e+06	1.20327e+06	1.34104e+06	1.25776e+06	1.32714e+06	220
Igfbp1	Insulin-like growth factor-binding protein 1	P47876	IBP1_MOUSE	3.66713e-13	881424	515883	691870	1287026	334973	1.10105e+06	2572891	2.18805e+06	2.46306e+06	1.17818e+06	1.32144e+06	221
Masp2	Mannan-binding lectin serine protease 2	Q91WP0	MASP2_MOUSE	2.32246e-05	568348	592592	785893	821668	762420	1.43367e+06	2.52063e+06	1.58187e+06	1.83726e+06	2103624	1.3008e+06	222
Tpi1	Triosephosphate isomerase	P17751	TPIS_MOUSE	2.56558e-18	1.37024e+06	1.64418e+06	1.44093e+06	1.2559e+06	1.35393e+06	1013269	1.38805e+06	952272	1.27534e+06	1.19359e+06	1.28877e+06	223
Vdac1	Isoform Mt-VDAC1 of Voltage-dependent anion-selective channel protein 1	Q60932-2	VDAC1_MOUSE	1.04181e-11	1.76921e+06	1995858	3219867	1.34926e+06	1.81269e+06	657481	387389	577062	601758	443372	1.28139e+06	224
Rem2	GTP-binding protein REM 2;GTP-binding protein REM 2 (Fragment);GTP-binding protein REM 2;Isoform 2 of GTP-binding protein REM 2	E9Q4D5;F6Z0Z5;Q8VEL9;Q8VEL9-2	E9Q4D5_MOUSE;F6Z0Z5_MOUSE;REM2_MOUSE;REM2_MOUSE	2.72736e-07	854451	565259	651118	353569	292253	263712	3.50906e+06	2.57144e+06	273412	3.41007e+06	1.27443e+06	225
Myom3	Myomesin-3	A2ABU4	MYOM3_MOUSE	2.58932e-13	1.685e+06	1.94037e+06	3.16744e+06	871942	1.29096e+06	753544	766418	829090	617786	733076	1.26556e+06	226
Krt78	Protein Krt78	E9Q0F0	E9Q0F0_MOUSE	7.36214e-07	599386	1.67156e+06	1.63034e+06	1.20693e+06	928804	1.48176e+06	1.44058e+06	734109	2.31988e+06	595426	1.26088e+06	227
Itih1	Inter-alpha-trypsin inhibitor heavy chain H1	F8WJ05;Q61702	F8WJ05_MOUSE;ITIH1_MOUSE	2.07438e-16	789304	708520	726677	981255	957779	1.25716e+06	1.82975e+06	1.76688e+06	1.52221e+06	1.92336e+06	1.24629e+06	228
Kif26b	Kinesin-like protein KIF26B	Q7TNC6	KI26B_MOUSE	1.95493e-12	171966	238786	232238	320188	219830	1.24682e+06	3.13177e+06	2.15763e+06	2.19863e+06	2.37305e+06	1.22909e+06	229
Serpinc1	Antithrombin-III	P32261	ANT3_MOUSE	2.06708e-14	379211	427097	576732	674725	585714	1.3874e+06	2608162	2.10845e+06	1661802	1.86541e+06	1.22747e+06	230
Hrg	Histidine-rich glycoprotein	A0A0R4J039;Q9ESB3	A0A0R4J039_MOUSE;HRG_MOUSE	8.5138e-16	486973	429364	534890	866193	505057	1.40453e+06	2.4939e+06	1.59228e+06	1.73059e+06	1.94632e+06	1.19901e+06	231
Tpm3	Tropomyosin alpha-3 chain	E9Q7Q3	E9Q7Q3_MOUSE	1.58441e-17	1.54788e+06	2.4179e+06	1.79068e+06	1.8769e+06	2261318	532399	419547	488269	431254	208357	1.19745e+06	232
Mup1;Mup15;Mup1	Major urinary protein 1;Major urinary protein 17;Major urinary protein 1	A2CEL1;A9R9W0;P11588	A2CEL1_MOUSE;A9R9W0_MOUSE;MUP1_MOUSE	3.75736e-23	346220	1.96731e+06	2.33259e+06	750715	1.81131e+06	294341	1.15216e+06	744374	1.38666e+06	1.16507e+06	1.19508e+06	233
Ptges3	Prostaglandin E synthase 3	Q9R0Q7	TEBP_MOUSE	0.000116901	524185	620213	559637	690192	665533	1.48035e+06	2.15568e+06	1.47394e+06	1.82681e+06	1.79576e+06	1.17923e+06	234
Tnni2	Troponin I, fast skeletal muscle (Fragment);Troponin I, fast skeletal muscle	A2A6K0;P13412	A2A6K0_MOUSE;TNNI2_MOUSE	9.23809e-11	1410762	849293	5.96687e+06	791548	1.15396e+06	318274	387576	285904	138901	397268	1.17004e+06	235
Ppib	Peptidyl-prolyl cis-trans isomerase B	P24369	PPIB_MOUSE	2.04566e-15	1.05234e+06	914162	843658	846636	1.10464e+06	1.5968e+06	1.29269e+06	1378292	1.44977e+06	1104641	1.15836e+06	236
Fam20c	Extracellular serine/threonine protein kinase FAM20C	Q5MJS3	FA20C_MOUSE	7.47813e-29	572727	627811	635617	1.00327e+06	664900	1.23365e+06	2.14496e+06	1.64297e+06	1.54074e+06	1.51206e+06	1.15787e+06	237
Col28a1	Collagen alpha-1(XXVIII) chain	Q2UY11	COSA1_MOUSE	4.50184e-05	1.55601e+06	1.16505e+06	1.36458e+06	1.69197e+06	1.09792e+06	938896	1.66879e+06	590702	625614	850942	1.15505e+06	238
Ndufb4	NADH dehydrogenase [ubiquinone] 1 beta subcomplex subunit 4	Q9CQC7	NDUB4_MOUSE	5.65774e-13	1.66407e+06	1.22956e+06	2.60802e+06	1.14054e+06	1.33966e+06	817102	469220	462482	881316	899089	1.15111e+06	239
Krt79	Keratin, type II cytoskeletal 79	Q8VED5	K2C79_MOUSE	1.75701e-05	696884	1.92274e+06	1.42092e+06	1.47969e+06	750222	1.18251e+06	1.21532e+06	800579	940316	1.04813e+06	1.14573e+06	240
Igf2	Insulin-like growth factor II	E9QLW5;P09535	E9QLW5_MOUSE;IGF2_MOUSE	3.97899e-19	291830	306131	313187	553480	394453	1.71598e+06	2.72201e+06	1.49905e+06	1.92612e+06	1.73456e+06	1.14568e+06	241
Plg	Plasminogen	P20918	PLMN_MOUSE	4.10784e-16	388282	373470	449374	732392	565274	1.15926e+06	2.07636e+06	1637332	1.80589e+06	2.17666e+06	1.13643e+06	242
Ehhadh	Peroxisomal bifunctional enzyme	Q9DBM2	ECHP_MOUSE	0.00198745	667737	113929	81469.8	308449	144924	1.01794e+06	1.43692e+06	2.60293e+06	2.36833e+06	2567034	1.13097e+06	243
Pkm	Pyruvate kinase PKM	P52480	KPYM_MOUSE	3.43022e-22	1209738	1.10379e+06	1.09926e+06	1.03289e+06	1.2132e+06	1.24384e+06	1.26576e+06	934664	1.17276e+06	974435	1.12504e+06	244
Mpo	Myeloperoxidase	P11247	PERM_MOUSE	2.24071e-23	1.37324e+06	861229	521320	1.29506e+06	1.42797e+06	2.20696e+06	573024	1.08901e+06	1.02425e+06	752518	1.11246e+06	245
Tubb4b	Tubulin beta-4B chain	P68372	TBB4B_MOUSE	1.94933e-27	1480546	1.32509e+06	1.03686e+06	1.67594e+06	1.3344e+06	839327	1.0809e+06	749142	870772	652646	1.10456e+06	246
Igfbp4	Insulin-like growth factor-binding protein 4	P47879	IBP4_MOUSE	5.37796e-29	290674	337670	449892	612354	397592	1210826	2.43639e+06	1.86461e+06	1.60029e+06	1.812e+06	1.10123e+06	247
C430049E01Rik	Protein C430049E01Rik	A0A140LIT1	A0A140LIT1_MOUSE	2.06684e-07	806735	582178	753789	1.4217e+06	608476	1.25205e+06	1253774	1.34016e+06	1.26701e+06	1.3982e+06	1.06841e+06	248
Neb	Protein Neb	A2AQB2	A2AQB2_MOUSE	8.38579e-17	710613	1.02641e+06	2.70773e+06	454517	832310	913825	1.00465e+06	927990	777382	1.3131e+06	1.06685e+06	249
Bmp3	Bone morphogenetic protein 3	Q8BHE5	BMP3_MOUSE	2.96582e-23	579453	481219	500065	868499	689560	936313	2.15302e+06	1.03299e+06	1.82494e+06	1.55079e+06	1.06169e+06	250
Serpina1b	Alpha-1-antitrypsin 1-2	P22599	A1AT2_MOUSE	1.64573e-14	425594	753350	721015	812109	650979	1.08224e+06	1.85231e+06	1.67679e+06	1.31558e+06	1.32174e+06	1.06117e+06	251
Srsf1	Serine/arginine-rich-splicing factor 1;Serine/arginine-rich splicing factor 1	H7BX95;Q6PDM2	H7BX95_MOUSE;SRSF1_MOUSE	3.88956e-15	1.57706e+06	961638	1.2944e+06	1.45233e+06	1.14042e+06	1.1008e+06	852850	663756	891675	670414	1.06053e+06	252
Anxa1	Annexin A1	P10107	ANXA1_MOUSE	2.08617e-18	1.67508e+06	1130141	1.02115e+06	1.22668e+06	1.62152e+06	1550617	236654	716069	903131	485163	1.05662e+06	253
Susd5	MCG14773	G3UW60	G3UW60_MOUSE	1.60334e-07	84247.7	330609	287756	473571	342351	1.84708e+06	2.08414e+06	1.76553e+06	1.59212e+06	1.7296e+06	1.0537e+06	254
Lmnb2	Lamin-B2	A0A0R4J0Q5;P21619	A0A0R4J0Q5_MOUSE;LMNB2_MOUSE	2.41985e-19	1.31181e+06	1.3884e+06	1068819	1.59144e+06	1.32726e+06	550918	866503	754022	830583	839442	1.05292e+06	255
Igha	Protein Igha (Fragment)	A0A075B6A3;A0A0A6YXW6	A0A075B6A3_MOUSE;A0A0A6YXW6_MOUSE	4.14655e-06	3.21872e+06	918754	427813	626609	1.54272e+06	549821	405232	456532	1.01753e+06	1001664	1.01654e+06	256
Atp2a1	Sarcoplasmic/endoplasmic reticulum calcium ATPase 1	Q8R429	AT2A1_MOUSE	2.10889e-19	2.01925e+06	1.29111e+06	3.84299e+06	576602	745526	386076	282309	326102	357865	290228	1.01181e+06	257
Kera	Keratocan	O35367	KERA_MOUSE	1.06173e-17	636740	623993	887762	608257	710359	1.479e+06	1.08585e+06	1.5263e+06	1.51549e+06	1.0109e+06	1.00847e+06	258
Krt5	Keratin, type II cytoskeletal 5	Q922U2	K2C5_MOUSE	8.6134e-17	697380	2.01384e+06	894876	1.14859e+06	425142	1.38654e+06	1.03077e+06	725966	837580	911392	1.00721e+06	259
Vim	Vimentin	P20152	VIME_MOUSE	1.47221e-24	1530280	1.84043e+06	1.27391e+06	1.41498e+06	1.9128e+06	363437	399737	418032	502957	404070	1.00606e+06	260
Igfals	Insulin-like growth factor-binding protein complex acid labile subunit	A0A0R4J0S2;P70389	A0A0R4J0S2_MOUSE;ALS_MOUSE	1.2127e-21	585062	562828	603653	546186	784857	1.31508e+06	1380795	1.50195e+06	1.28483e+06	1.47792e+06	1.00432e+06	261
Serpinh1	Serpin H1	P19324	SERPH_MOUSE	1.11865e-17	1.35638e+06	751774	672280	1.49166e+06	764366	933682	1.0042e+06	1.21061e+06	1.01957e+06	819539	1.0024e+06	262
Cfl1	Cofilin-1	P18760	COF1_MOUSE	1.73379e-10	1.24451e+06	796424	777956	873234	923427	1.46951e+06	1.12303e+06	943208	939622	809152	990006	263
Rdx	Radixin	P26043	RADI_MOUSE	1.51455e-11	685361	643133	730715	1.08113e+06	890575	973595	1.37118e+06	1.27541e+06	1.16822e+06	1.0471e+06	986640	264
Thbs4	Thrombospondin-4	Q9Z1T2	TSP4_MOUSE	5.33792e-24	1.17932e+06	2.68577e+06	1.00602e+06	712587	846621	537986	816573	746960	685195	569732	978677	265
Sema3d	Semaphorin-3D	Q8BH34	SEM3D_MOUSE	2.98367e-24	383356	460595	549345	808395	566609	1.09532e+06	2.11651e+06	1.28375e+06	1.21447e+06	1.30293e+06	978128	266
Adamtsl2	ADAMTS-like protein 2	Q7TSK7	ATL2_MOUSE	3.78282e-32	429754	539240	679356	733398	443060	1.09006e+06	1.88061e+06	1.1948e+06	1.27816e+06	1.49988e+06	976831	267
Postn	Periostin (Fragment)	F7C9H0	F7C9H0_MOUSE	2.1126e-11	923949	1.14095e+06	925651	992325	1.39952e+06	523705	655607	1.3793e+06	1088595	724207	975381	268
Spon1	Spondin-1	Q8VCC9	SPON1_MOUSE	4.96763e-13	462877	453705	513781	708055	518678	1.13883e+06	2.02408e+06	1254134	1.34098e+06	1328181	974330	269
Tubb5	Tubulin beta-5 chain	P99024	TBB5_MOUSE	4.12688e-14	1.12646e+06	913486	766617	1.47307e+06	1.44641e+06	881909	800905	820524	796690	660350	968643	270
Ctsk	Cathepsin K	P55097	CATK_MOUSE	2.58623e-10	633791	580996	507410	779030	732593	1.0529e+06	1.59505e+06	1.29584e+06	1.19396e+06	1.31333e+06	968491	271
Prdx1	Peroxiredoxin-1	P35700	PRDX1_MOUSE	2.05127e-14	1.46333e+06	1.20012e+06	1.21771e+06	1.17343e+06	1.27839e+06	912387	727023	512184	676136	507029	966774	272
Ltf	Lactotransferrin	P08071	TRFL_MOUSE	1.27875e-22	1.0443e+06	842821	530685	970181	1.849e+06	2.56823e+06	290782	446309	643568	446917	963280	273
Pdia6	Protein disulfide-isomerase A6	Q3TML0	Q3TML0_MOUSE	5.02053e-17	790032	706846	856311	1.09677e+06	865597	1.03427e+06	1.28994e+06	935649	1.05306e+06	1.00015e+06	962862	274
Tuba1c	Tubulin alpha-1C chain	P68373	TBA1C_MOUSE	1.18195e-15	1.1569e+06	1.20052e+06	1.09143e+06	1.13833e+06	1129394	809095	889116	663504	800163	686274	956472	275
Gm10093;Hdac1	Histone deacetylase;Histone deacetylase 1	D3YYI8;O09106	D3YYI8_MOUSE;HDAC1_MOUSE	5.37368e-22	1.31314e+06	1.0511e+06	1467936	1.3428e+06	1.55938e+06	195007	323059	724510	610802	906515	949425	276
Itih4	Inter alpha-trypsin inhibitor, heavy chain 4;Inter alpha-trypsin inhibitor, heavy chain 4;Inter alpha-trypsin inhibitor, heavy chain 4	A6X935;E9PVD2;E9Q5L2	ITIH4_MOUSE;E9PVD2_MOUSE;E9Q5L2_MOUSE	5.30146e-20	440546	452658	396315	568196	499786	994873	1.57194e+06	1.41956e+06	1.34336e+06	1.72866e+06	941589	277
Actn1	Alpha actinin 1a;Alpha-actinin-1	A1BN54;Q7TPR4	A1BN54_MOUSE;ACTN1_MOUSE	2.21211e-17	1.51637e+06	1.63243e+06	1.19091e+06	776456	637200	822846	647092	739623	552923	773029	928888	278
Mup14	Major urinary protein 12	A2CEK7	A2CEK7_MOUSE	4.36834e-06	152496	2.55553e+06	2612375	708602	3.22437e+06	2988.62	24444.1	2317.33	2584.36	2561.39	928828	279
Tnn	Tenascin-N	Q80Z71	TENN_MOUSE	1.66034e-35	544886	896462	702938	500604	818769	756212	1238614	1.69856e+06	1.01271e+06	1.08711e+06	925686	280
Chil3	Chitinase-like protein 3	O35744	CHIL3_MOUSE	1.39341e-20	1.62615e+06	1.15397e+06	413847	1.14328e+06	1.64753e+06	1.94685e+06	83973	282478	792172	113179	920343	281
Alpl	Alkaline phosphatase, tissue-nonspecific isozyme	P09242	PPBT_MOUSE	3.22419e-15	526510	492662	504779	532517	515972	1.34702e+06	1374753	1.39678e+06	1.29554e+06	1151032	913755	282
Slc25a4	ADP/ATP translocase 1	P48962	ADT1_MOUSE	2.67274e-10	2097254	1.01119e+06	4778085	419001	396794	117563	48491.5	112837	84771.1	70260.4	913625	283
Krt1	Keratin, type II cytoskeletal 1	P04104	K2C1_MOUSE	7.56036e-24	649547	2.53936e+06	909519	1.09339e+06	876772	881768	402482	504359	541215	628092	902651	284
Eno3	Beta-enolase	P21550	ENOB_MOUSE	2.12702e-25	1.36801e+06	2.19779e+06	1.44504e+06	503733	954570	323650	230823	628366	757888	614000	902386	285
Padi2	Protein-arginine deiminase type-2	Q08642	PADI2_MOUSE	5.92725e-09	1.03222e+06	2.264e+06	2.40323e+06	596162	517903	257190	479370	448391	434208	435095	886777	286
Igkv4-63	Protein Igkv4-63	A0A075B5M1	A0A075B5M1_MOUSE	6.58622e-10	512038	156798	138628	480396	225373	696337	287333	419965	5.05798e+06	886922	886177	287
Sost	Sclerostin	B2RQA5	B2RQA5_MOUSE	7.60805e-15	385946	394420	396755	604010	460229	1.1356e+06	2.09654e+06	853764	1.21975e+06	1.29126e+06	883827	288
Aldh9a1	4-trimethylaminobutyraldehyde dehydrogenase	Q9JLJ2	AL9A1_MOUSE	0.00837243	566537	789733	712159	1.01159e+06	948078	788912	800574	1.16434e+06	1.0492e+06	979519	881064	289
Gnb2	Guanine nucleotide-binding protein G(I)/G(S)/G(T) subunit beta-2	P62880	GBB2_MOUSE	3.92398e-12	1.15634e+06	1191819	786498	1.33189e+06	1.27358e+06	884530	403855	564612	577535	510619	868127	290
Mup2	Major urinary protein 2	P11589	MUP2_MOUSE	7.75898e-10	176466	649399	723995	507465	656537	515986	1.33828e+06	1.5109e+06	1.00935e+06	1.54775e+06	863613	291
Acaa2	3-ketoacyl-CoA thiolase, mitochondrial	Q8BWT1	THIM_MOUSE	1.6402e-21	1.29684e+06	1169947	1.60894e+06	739648	1.08911e+06	751874	517771	519160	468393	463846	862553	292
Fga	Fibrinogen alpha chain	E9PV24	FIBA_MOUSE	2.74075e-37	1.07925e+06	714092	547918	1.19515e+06	1.25734e+06	913029	824855	764268	616997	676930	858983	293
Casq1	Calsequestrin-1	O09165	CASQ1_MOUSE	2.00451e-20	1.40266e+06	1359385	3.36244e+06	901228	735593	143974	137575	148642	241710	130759	856397	294
Rpl18	60S ribosomal protein L18	P35980	RL18_MOUSE	0.00560037	807714	668459	856634	1031163	1.12966e+06	1.40842e+06	570490	498690	964437	604683	854035	295
Flnc	Filamin-C;Isoform 2 of Filamin-C	Q8VHX6;Q8VHX6-2	FLNC_MOUSE	4.72075e-21	1.06266e+06	1.70565e+06	2.63696e+06	440677	882131	297797	469969	323644	316246	339401	847514	296
Fam208b	Protein FAM208B	Q5DTT3	F208B_MOUSE	7.19442e-09	189361	167094	167524	252032	139469	2.46533e+06	2.18126e+06	1.56889e+06	1245069	46174.3	842220	297
Pebp1	Phosphatidylethanolamine-binding protein 1	P70296	PEBP1_MOUSE	3.747e-19	953055	759609	760709	970013	926680	753106	1.30888e+06	569869	667613	747073	841660	298
Vit	Vitrin;Isoform 2 of Vitrin	Q8VHI5;Q8VHI5-2	VITRN_MOUSE	7.25888e-23	623166	634191	580975	912602	787147	753284	1105885	989663	1.07995e+06	935732	840260	299
Pfkm	ATP-dependent 6-phosphofructokinase, muscle type;Isoform 2 of ATP-dependent 6-phosphofructokinase, muscle type;Isoform 3 of ATP-dependent 6-phosphofructokinase, muscle type	P47857;P47857-2;P47857-3	PFKAM_MOUSE	1.05611e-22	1.46372e+06	2.11268e+06	2417975	450563	717253	208129	204393	235532	216634	356183	838306	300
Srl	Sarcalumenin	Q7TQ48	SRCA_MOUSE	2.60216e-15	951462	1.10107e+06	4.30106e+06	271700	484615	225656	217200	263074	227450	195761	823905	301
Pfn1	Profilin-1	P62962	PROF1_MOUSE	1.22818e-15	1.29122e+06	950784	723004	898460	1.62262e+06	1.05313e+06	519710	406061	418926	301246	818516	302
Igkv6-32	Protein Igkv6-32 (Fragment)	A0A140T8N9	A0A140T8N9_MOUSE	1.10193e-20	128114	48640.4	37004.8	143893	74512.9	2.11588e+06	624899	4.75301e+06	98263.2	160020	818424	303
Actn2	Alpha-actinin-2	Q9JI91	ACTN2_MOUSE	3.60213e-13	1.44706e+06	1.95074e+06	3036000	248893	467701	253794	194887	167982	168473	160524	809604	304
Fgfr1	Fibroblast growth factor receptor 1	P16092	FGFR1_MOUSE	5.9644e-17	449502	406790	555315	639208	444557	809545	1.5013e+06	1.03688e+06	1053304	1.08109e+06	797749	305
Mybpc1	Protein Mybpc1	D3YU50;Q6P6L5	D3YU50_MOUSE;Q6P6L5_MOUSE	3.2642e-16	1.52968e+06	1.9756e+06	2.51419e+06	444379	831630	101158	127660	115528	127093	195314	796223	306
Rpl12	60S ribosomal protein L12	P35979	RL12_MOUSE	1.18994e-16	1.04936e+06	925807	722303	702279	1.09392e+06	952876	630729	568246	787266	476124	790891	307
Uqcrc1	Cytochrome b-c1 complex subunit 1, mitochondrial	Q9CZ13	QCR1_MOUSE	3.93537e-22	1.20327e+06	1.22478e+06	2131702	813322	908724	393738	215543	335872	368812	299965	789573	308
Fst	Follistatin	A0A0R4J026;P47931	A0A0R4J026_MOUSE;FST_MOUSE	9.32713e-12	429621	540606	572515	617316	575624	792259	1.34484e+06	886770	1084460	1.04935e+06	789337	309
Pdia4	Protein disulfide-isomerase A4	A0A0R4J0Z1;P08003	A0A0R4J0Z1_MOUSE;PDIA4_MOUSE	6.10032e-17	574918	471852	564821	653509	566066	874932	1.13007e+06	1024342	980352	1.02926e+06	787013	310
Itih2	Inter-alpha trypsin inhibitor, heavy chain 2;Inter-alpha-trypsin inhibitor heavy chain H2	G3X977;Q61703	G3X977_MOUSE;ITIH2_MOUSE	4.09175e-16	525940	396963	432226	820567	522030	746165	1.15954e+06	1.01593e+06	1.02335e+06	1.18656e+06	782927	311
Hist1h1d	Histone H1.3	P43277	H13_MOUSE	9.78472e-07	890968	703047	748729	994372	696082	853313	910820	582105	769519	632499	778145	312
Col5a3	Collagen type V alpha 3 chain	Q9JLI2	Q9JLI2_MOUSE	0.000391287	892346	1.10278e+06	956430	447485	627930	866706	562622	625253	799570	872295	775341	313
Uqcrfs1	Cytochrome b-c1 complex subunit Rieske, mitochondrial	Q9CR68	UCRI_MOUSE	3.94175e-12	1.07943e+06	1.13953e+06	2.05614e+06	766718	873277	524703	187134	417653	438577	252306	773546	314
Tpm3	Tropomyosin alpha-3 chain	E9Q5J9	E9Q5J9_MOUSE	1.88015e-12	1.15786e+06	1.14251e+06	1.20112e+06	1.1064e+06	1.14194e+06	432019	400766	379323	360596	401914	772445	315
Itgb2	Integrin beta-2;Integrin beta	P11835;Q542I8	ITB2_MOUSE;Q542I8_MOUSE	2.15565e-17	1.11117e+06	635804	845022	564569	793523	1.92889e+06	248926	445534	633239	495204	770188	316
Fen1	Flap endonuclease 1	P39749	FEN1_MOUSE	7.57862e-05	354904	418664	237033	404010	229492	1.24418e+06	1.14845e+06	1.23285e+06	1.07972e+06	1.18779e+06	753709	317
Rpl3	60S ribosomal protein L3	P27659	RL3_MOUSE	2.22122e-05	987595	894043	517819	1.02053e+06	1138670	744143	463683	564853	687347	465898	748458	318
Ube2l3	Ubiquitin-conjugating enzyme E2 L3	P68037	UB2L3_MOUSE	9.45991e-09	1.52979e+06	1.00884e+06	871480	994957	1.35208e+06	588980	182005	207085	505469	228727	746941	319
Ecrg4	Augurin	Q99LS0	AUGN_MOUSE	7.04166e-06	231478	443050	561616	375429	519979	1222924	521849	1.20624e+06	1.17165e+06	1.2141e+06	746832	320
Psmd8	26S proteasome non-ATPase regulatory subunit 8	Q3TG45;Q9CPS5;Q9CX56	Q3TG45_MOUSE;Q9CPS5_MOUSE;PSMD8_MOUSE	0.00268968	1530490	1142685	1.39509e+06	650874	1.50709e+06	180278	225280	169139	386218	238818	742596	321
Anxa6	Annexin A6	P14824	ANXA6_MOUSE	3.58328e-16	1.01941e+06	1.09271e+06	1.08156e+06	963585	894421	619760	278345	515647	526988	425058	741747	322
Vcan	Versican core protein;Isoform V1 of Versican core protein	Q62059;Q62059-2	CSPG2_MOUSE	4.3107e-27	314992	375896	365459	564194	430595	838718	1.40006e+06	1.00962e+06	1.06207e+06	1021682	738329	323
Ppp1r7	Protein phosphatase 1 regulatory subunit 7	Q3UM45	PP1R7_MOUSE	2.39765e-25	243521	301301	209345	484642	381461	711787	1.5499e+06	1.19584e+06	1.21619e+06	1.04092e+06	733491	324
Hnrnpa2b1	Heterogeneous nuclear ribonucleoproteins A2/B1	O88569	ROA2_MOUSE	3.15831e-18	989251	675832	909185	1.49644e+06	851832	403958	617144	395359	479742	505579	732432	325
Acan	Aggrecan core protein	Q61282	PGCA_MOUSE	2.37652e-17	99756	171237	181630	96795.7	472602	1.6816e+06	711310	1.38586e+06	1.69105e+06	821831	731368	326
St13	Hsc70-interacting protein	F8WJK8;Q99L47	F8WJK8_MOUSE;F10A1_MOUSE	6.02473e-16	405726	463986	510671	526832	515116	799676	1.10016e+06	1.06371e+06	969384	916602	727186	327
Myh9	Myosin-9	Q8VDD5	MYH9_MOUSE	5.53426e-24	1.31971e+06	1220832	996588	703331	1.18068e+06	949062	156459	239726	252324	231545	725025	328
Myl2	Myosin regulatory light chain 2, ventricular/cardiac muscle isoform;Myosin regulatory light chain 2, ventricular/cardiac muscle isoform	E9Q8Y0;P51667	E9Q8Y0_MOUSE;MLRV_MOUSE	4.10784e-16	585159	413422	3.19377e+06	1.18503e+06	321206	387645	334641	211112	258010	295527	718552	329
Ncl	Nucleolin	P09405	NUCL_MOUSE	2.93193e-15	610056	490856	558376	624081	684018	775621	996327	816960	816978	811368	718464	330
Fbl	rRNA 2'-O-methyltransferase fibrillarin	P35550	FBRL_MOUSE	0.00413782	1.50069e+06	760077	1244689	1.21846e+06	608727	574251	185844	314167	365047	404877	717683	331
Ighg1	Ig gamma-1 chain C region secreted form (Fragment)	A0A075B5P4;A0A0A6YWR2	A0A075B5P4_MOUSE;A0A0A6YWR2_MOUSE	3.22672e-12	1.00633e+06	328084	112122	182321	434409	1.68833e+06	1.7821e+06	530669	612504	464469	714134	332
Apoa4	Apolipoprotein A-IV	P06728	APOA4_MOUSE	7.78278e-11	511557	544379	666644	1092186	667289	399807	888527	771258	715162	869750	712656	333
Ltbp3	Latent-transforming growth factor beta-binding protein 3	F8VQ06	F8VQ06_MOUSE	1.38974e-16	286270	302740	294419	348346	317032	743772	1.33091e+06	941539	1.16836e+06	1.18033e+06	691372	334
C1qbp	Complement component 1 Q subcomponent-binding protein, mitochondrial	Q8R5L1	Q8R5L1_MOUSE	0.00757257	665756	819301	513964	388986	512468	563530	471626	829629	1.38494e+06	700036	685024	335
Pygm	Glycogen phosphorylase, muscle form	Q9WUB3	PYGM_MOUSE	5.35485e-16	1.52867e+06	2.34157e+06	1623121	217937	543634	113855	143415	116110	98550.7	120335	684721	336
P3h4	Synaptonemal complex protein SC65	Q8K2B0	SC65_MOUSE	8.73336e-18	300978	343602	352755	652070	390072	726426	1.38938e+06	895785	878100	916752	684592	337
Prkar2a	cAMP-dependent protein kinase type II-alpha regulatory subunit;Protein kinase, cAMP dependent regulatory, type II alpha	A0A0A6YX73;Q8K1M3	A0A0A6YX73_MOUSE;Q8K1M3_MOUSE	5.12622e-08	524991	573356	596284	579388	452956	718846	811326	975786	749144	862426	684450	338
Myh11	Myosin-11	E9QPE7	E9QPE7_MOUSE	2.59843e-15	968198	960143	1.1155e+06	706953	681615	485305	348480	554152	488609	521966	683092	339
Timp1	Metalloproteinase inhibitor 1	P12032	TIMP1_MOUSE	5.09136e-21	272849	295718	261974	537325	379363	825111	1.27733e+06	969170	989042	952891	676077	340
Fgb	Fibrinogen beta chain	Q8K0E8	FIBB_MOUSE	3.46317e-19	782680	452671	355522	908797	1.25004e+06	879100	470313	468848	503731	665428	673713	341
Gc	Vitamin D-binding protein	P21614	VTDB_MOUSE	1.68265e-28	225531	316518	267743	493558	400998	814942	1.33693e+06	901928	860294	1.10897e+06	672741	342
Gm20390	Nucleoside diphosphate kinase	E9PZF0	E9PZF0_MOUSE	4.81849e-17	665439	498095	494588	672673	654084	857774	765058	678021	768867	593493	664809	343
Hsp90aa1	Heat shock protein HSP 90-alpha	P07901	HS90A_MOUSE	5.37123e-25	652478	446899	505023	720676	637717	649301	714021	969629	728136	620206	664408	344
Krt16	Keratin, type I cytoskeletal 16	Q9Z2K1	K1C16_MOUSE	3.6768e-16	542063	636264	453692	700769	329084	1.06271e+06	821762	617459	607368	827712	659888	345
Lgals1	Galectin-1	P16045	LEG1_MOUSE	2.06699e-22	1.08182e+06	1.07127e+06	813202	764461	930705	678957	285396	316783	434020	220168	659678	346
Tpm4	Tropomyosin alpha-4 chain	Q6IRU2	TPM4_MOUSE	9.53979e-13	596908	914101	788743	827431	1079972	358089	366722	669055	420218	545780	656702	347
Prdx5	Peroxiredoxin-5, mitochondrial;Isoform Cytoplasmic+peroxisomal of Peroxiredoxin-5, mitochondrial	P99029;P99029-2	PRDX5_MOUSE	1.86186e-11	853739	738510	817807	607094	1.12925e+06	969646	357060	384005	459722	237884	655472	348
Os9	Protein OS-9	Q8K2C7	OS9_MOUSE	1.53505e-22	315145	297414	337330	447064	339194	605686	1.25076e+06	1.0339e+06	898766	960247	648550	349
Gnas	Guanine nucleotide-binding protein G(s) subunit alpha isoforms short (Fragment);Neuroendocrine secretory protein 55;Isoform Nesp55-2 of Neuroendocrine secretory protein 55	A6PW70;Q9Z0F1;Q9Z0F1-2	A6PW70_MOUSE;GNAS3_MOUSE;GNAS3_MOUSE	0.000912011	41766.3	86815.2	112832	149826	93885.9	1.14427e+06	1.6395e+06	1.28615e+06	974659	921343	645105	350
Clic1	Chloride intracellular channel protein 1	Q9Z1Q5	CLIC1_MOUSE	2.35672e-10	533936	538714	436413	653946	719284	490148	717830	756228	828748	757441	643269	351
C1qtnf3	Complement C1q tumor necrosis factor-related protein 3	D3YZ61;Q9ES30	D3YZ61_MOUSE;C1QT3_MOUSE	1.60201e-05	596867	596735	614436	1.01703e+06	344604	500789	636568	792901	682768	628303	641100	352
Rarres2	Retinoic acid receptor responder protein 2	Q9DD06	RARR2_MOUSE	8.15153e-09	153856	176312	99903.4	208928	123232	933346	1166353	1092684	1.22102e+06	1.20938e+06	638502	353
Chil4	Chitinase-like protein 4	Q91Z98	CHIL4_MOUSE	1.26389e-06	382712	358199	74672.8	303502	430175	784083	1.08172e+06	891068	923721	1.10499e+06	633484	354
Pygb	Glycogen phosphorylase, brain form	Q8CI94	PYGB_MOUSE	7.27109e-08	945154	948475	1.25552e+06	707602	522852	272807	373903	460724	322625	474721	628438	355
Cnpy2	Protein canopy homolog 2	Q9QXT0	CNPY2_MOUSE	2.2048e-13	365538	398977	407279	522724	375154	683227	1.07673e+06	748606	865815	832746	627680	356
Myl3	Myosin light chain 3	P09542	MYL3_MOUSE	2.90474e-19	317631	1.45169e+06	3165703	548934	339351	95883.8	45287.6	86800.7	47357.9	82269.3	618091	357
Anxa4	Annexin A4	P97429	ANXA4_MOUSE	7.78921e-24	622321	637024	554637	661289	672742	837205	409057	604690	687073	480505	616654	358
Cryab	Alpha-crystallin B chain	P23927	CRYAB_MOUSE	1.12092e-18	630775	1610939	987487	374019	887049	200297	382359	330109	365148	390703	615889	359
Ckb	Creatine kinase B-type	Q04447	KCRB_MOUSE	9.17387e-23	697144	440447	399079	750787	824449	589282	801382	502073	554005	593613	615226	360
Nucb2	Nucleobindin-2	P81117;Q3UKN6	NUCB2_MOUSE;Q3UKN6_MOUSE	3.36208e-10	544169	681561	739644	866697	734798	304887	601468	614151	495723	484715	606781	361
Serpina1e	Alpha-1-antitrypsin 1-5	Q00898	A1AT5_MOUSE	6.51342e-11	488563	863640	1.03268e+06	913788	817678	431352	288116	567504	235334	384684	602334	362
Aldoc	Fructose-bisphosphate aldolase C	P05063	ALDOC_MOUSE	2.62128e-13	953349	698041	874765	514538	475559	549521	586790	358989	511396	447211	597016	363
Aco2	Aconitate hydratase, mitochondrial	Q99KI0	ACON_MOUSE	1.07652e-13	645110	888879	1.55463e+06	733526	674174	509341	191784	245997	318337	196402	595818	364
Sbpl	Protein Sbpl	Q3TUY3	Q3TUY3_MOUSE	7.11332e-06	605100	1.32746e+06	1.52135e+06	851117	1.13107e+06	134006	72512.8	90244.6	100570	116314	594975	365
Myom1	Isoform 2 of Myomesin-1;Myomesin-1	Q62234-2;Z4YJF5	MYOM1_MOUSE;Z4YJF5_MOUSE	1.63315e-18	688456	853927	2.20622e+06	323373	482851	224211	294397	299755	220098	309247	590254	366
Adh5	Alcohol dehydrogenase class-3	P28474	ADHX_MOUSE	0.000295185	431026	823311	550951	620193	611215	720605	400295	735752	638116	369283	590075	367
Plec	Plectin;Isoform PLEC-1D of Plectin;Isoform PLEC-1E,2A of Plectin;Isoform PLEC-1E of Plectin;Isoform PLEC-1F of Plectin;Isoform PLEC-1G of Plectin;Isoform PLEC-1H of Plectin;Isoform PLEC-1I of Plectin;Isoform PLEC-1 of Plectin;Isoform PLEC-1A of Plectin;Isoform PLEC-1B,2A of Plectin;Isoform PLEC-1B of Plectin;Isoform PLEC-0,1C of Plectin;Isoform PLEC-0,1C,2A of Plectin;Isoform PLEC-0,1C,2A,3A of P…	Q9QXS1;Q9QXS1-10;Q9QXS1-11;Q9QXS1-12;Q9QXS1-13;Q9QXS1-14;Q9QXS1-15;Q9QXS1-16;Q9QXS1-2;Q9QXS1-3;Q9QXS1-4;Q9QXS1-5;Q9QXS1-6;Q9QXS1-7;Q9QXS1-8;Q9QXS1-9	PLEC_MOUSE	5.32366e-16	929649	1.09631e+06	1.33067e+06	424051	837325	289312	240725	251737	248618	219846	586824	368
Pcsk6	Protein Pcsk6	E9Q4D0;F6XJP7	E9Q4D0_MOUSE;F6XJP7_MOUSE	4.90412e-12	261327	323418	275054	555911	380166	661191	1.09314e+06	714236	732997	830772	582821	369
Tagln2	Transgelin-2	Q9WVA4	TAGL2_MOUSE	4.8235e-20	556621	527968	687681	416444	859732	694993	489687	306013	586437	581082	570666	370
Myoc	Myocilin	O70624	MYOC_MOUSE	1.94972e-22	466433	812854	381300	454108	512993	581896	492947	628454	757329	607252	569557	371
Park7	Protein deglycase DJ-1	Q99LX0	PARK7_MOUSE	4.40579e-06	595716	565712	560519	466847	572046	544452	840359	398272	617710	504344	566598	372
Ftl1-ps1	Ferritin	Q9CPX4	Q9CPX4_MOUSE	4.79227e-22	577215	433836	387662	580982	404567	752963	697417	697184	622155	510882	566486	373
Sdha	Succinate dehydrogenase [ubiquinone] flavoprotein subunit, mitochondrial	Q8K2B3	SDHA_MOUSE	5.69057e-12	831444	815793	1.26181e+06	684267	607806	484104	241803	233656	279416	177090	561719	374
Gm10260;Rps18;Rps18	Protein Gm10260;40S ribosomal protein S18;40S ribosomal protein S18	F6YVP7;P62270;S4R1N6	F6YVP7_MOUSE;RS18_MOUSE;S4R1N6_MOUSE	8.822e-16	672473	569723	391226	604993	798276	606700	529194	408081	520139	503313	560412	375
Ampd1	AMP deaminase 1	Q3V1D3	AMPD1_MOUSE	0.000187316	727133	897328	2061938	370351	497476	134058	200225	180077	202411	320836	559183	376
Mmp9	Matrix metalloproteinase-9	P41245	MMP9_MOUSE	2.59608e-21	709341	531237	357984	499085	760078	908202	295003	496352	590290	433162	558073	377
Tnmd	Tenomodulin	Q9EP64	TNMD_MOUSE	5.96598e-21	247835	742031	394252	518132	698612	560119	422129	514356	758626	714044	557014	378
Igfbp3	Insulin-like growth factor-binding protein 3	P47878	IBP3_MOUSE	5.01849e-05	234443	166043	314630	347207	265417	557490	1.05422e+06	881442	835044	910121	556606	379
Arf3;Arf1	ADP-ribosylation factor 3;ADP-ribosylation factor 1	P61205;P84078	ARF3_MOUSE;ARF1_MOUSE	2.57444e-13	808011	432153	365758	565189	475554	650570	765736	399377	590302	432583	548523	380
Vdac2	Voltage-dependent anion-selective channel protein 2	Q60930	VDAC2_MOUSE	4.92711e-20	846450	727540	866042	772831	752443	379437	228840	317235	301937	241403	543416	381
Elane	Neutrophil elastase	Q3UP87	ELNE_MOUSE	1.60609e-13	717974	616012	278489	905514	930360	1.06178e+06	112710	303334	354788	142403	542336	382
Nrp2	Neuropilin-2;Isoform A0 of Neuropilin-2;Isoform A5 of Neuropilin-2;Isoform A17 of Neuropilin-2;Isoform B0 of Neuropilin-2;Isoform B5 of Neuropilin-2	O35375;O35375-2;O35375-3;O35375-4;O35375-5;O35375-6	NRP2_MOUSE	1.06418e-15	250205	269057	308947	450512	354502	575253	1.05622e+06	736568	669904	750041	542121	383
Lama5	Laminin subunit alpha-5	Q61001	LAMA5_MOUSE	1.71322e-06	424251	542529	438577	437912	299519	617218	949090	648682	515843	516417	539004	384
Cilp2	Cartilage intermediate layer protein 2	D3Z7H8	CILP2_MOUSE	7.9819e-19	154393	305061	206199	70033	220271	1.64062e+06	134646	1088842	1.17639e+06	388381	538484	385
Ambp	Protein AMBP	Q07456	AMBP_MOUSE	7.06765e-15	295934	389937	301837	426403	326442	555876	1.07338e+06	583629	610490	814729	537865	386
Tpm1	Tropomyosin 1, alpha, isoform CRA_k	G5E8R2	G5E8R2_MOUSE	6.24011e-10	710434	657746	777235	815016	697239	317925	474610	303003	308568	310093	537187	387
Kng1	Kininogen-1;Kininogen-1;Kininogen-1;Isoform 3 of Kininogen-1	A0A0R4J038;D3YTY9;O08677;O08677-3	A0A0R4J038_MOUSE;D3YTY9_MOUSE;KNG1_MOUSE;KNG1_MOUSE	3.59602e-18	271127	261311	292067	368686	325506	543356	1.08787e+06	728980	679805	808497	536721	388
Cd248	Endosialin	Q91V98	CD248_MOUSE	0.000706142	254195	164882	472216	573899	335539	519797	1.19012e+06	671277	691931	481218	535507	389
Cpz	Carboxypeptidase Z	Q8R4V4	CBPZ_MOUSE	1.45329e-12	212046	168261	173473	388530	264336	602444	981381	950488	799224	793516	533370	390
Rpsa	40S ribosomal protein SA	P14206	RSSA_MOUSE	2.23914e-16	806831	650411	452900	618483	956422	593179	334638	269349	339523	299680	532142	391
Tubb2a	Tubulin beta-2A chain	Q7TMM9	TBB2A_MOUSE	5.78053e-12	542203	617317	467602	632857	531348	507990	707241	414030	405631	466313	529253	392
Lamp1	Lysosome-associated membrane glycoprotein 1	P11438	LAMP1_MOUSE	0.00698471	800250	712509	796536	804366	686495	497838	121595	315227	228468	324518	528780	393
Retn	Resistin	Q99P87	RETN_MOUSE	2.15187e-26	255495	239710	318946	357784	302956	565918	862730	822013	962951	579605	526811	394
Dync1li1	Cytoplasmic dynein 1 light intermediate chain 1	Q8R1Q8	DC1L1_MOUSE	0.000834026	585264	519946	633532	287124	698579	507049	383828	502220	581885	548611	524804	395
Pcolce2	Procollagen C-endopeptidase enhancer 2	Q8R4W6	PCOC2_MOUSE	0.00461079	77753.9	180366	261117	239443	275050	781158	770031	896147	1.08726e+06	662583	523091	396
Mdh2	Malate dehydrogenase, mitochondrial	P08249	MDHM_MOUSE	1.22526e-15	476057	735680	1.11387e+06	431407	662550	923921	140680	173614	352081	175895	518576	397
Ndufs1	NADH-ubiquinone oxidoreductase 75 kDa subunit, mitochondrial	Q91VD9	NDUS1_MOUSE	5.32366e-16	705043	799813	1401903	530525	581873	316895	146172	256229	222107	189792	515035	398
Cpe	Carboxypeptidase E	Q00493	CBPE_MOUSE	3.41006e-22	200974	202785	191776	450031	260943	518039	1.01906e+06	962228	694171	650151	515015	399
Minpp1	Multiple inositol polyphosphate phosphatase 1	Q9Z2L6	MINP1_MOUSE	1.58687e-09	299004	318343	273214	542618	480617	402456	507676	760737	777061	787498	514922	400
C8g	Complement component C8 gamma chain	Q8VCG4	CO8G_MOUSE	2.14929e-22	406154	606276	569470	579508	695683	380280	600837	489033	423986	396027	514725	401
Prg2	Bone marrow proteoglycan	Q61878	PRG2_MOUSE	1.88918e-09	758586	1.10186e+06	378985	1.00481e+06	802161	554573	122196	90225.3	174974	157467	514584	402
Hadha	Trifunctional enzyme subunit alpha, mitochondrial	Q8BMS1	ECHA_MOUSE	8.03926e-20	780288	789708	1.16723e+06	616422	583508	356568	207918	157523	224095	217066	510032	403
Fabp4	Fatty acid-binding protein, adipocyte	P04117	FABP4_MOUSE	1.22864e-09	700125	327034	198014	629364	558864	654172	874247	221268	553437	380798	509732	404
Phex	Metalloendopeptidase homolog PEX	P70669	PHEX_MOUSE	2.74075e-37	691296	549519	784457	374973	303180	468652	558780	436452	467809	440469	507559	405
Ctsb	Cathepsin B	P10605	CATB_MOUSE	4.28363e-12	459384	443614	292489	520413	556747	401219	746547	574472	451246	599287	504542	406
B2m	Beta-2-microglobulin	P01887	B2MG_MOUSE	1.41782e-12	396003	435358	536039	462640	506721	375392	591255	712168	487456	515286	501832	407
Aldh2	Aldehyde dehydrogenase, mitochondrial	P47738	ALDH2_MOUSE	6.07309e-21	739348	543132	470627	802348	750160	888165	88317.8	247481	330287	157363	501723	408
Idh3g	Isocitrate dehydrogenase [NAD] subunit gamma 1, mitochondrial	P70404	IDHG1_MOUSE	6.41681e-17	507859	590287	975772	681205	438788	467181	410973	362638	261747	300524	499697	409
Lrrc17	Leucine-rich repeat-containing protein 17	Q9CXD9	LRC17_MOUSE	4.83023e-12	200340	374503	351794	221829	407104	429777	603101	719565	859001	809148	497616	410
Tpr	Nuclear pore complex-associated intranuclear coiled-coil protein TPR	Q7M739	Q7M739_MOUSE	5.74304e-06	553526	513423	585274	412489	394588	441676	198163	548544	741630	576279	496559	411
Rplp0	60S acidic ribosomal protein P0	P14869	RLA0_MOUSE	6.19614e-09	734994	662622	511683	579334	874371	305359	345772	255465	388762	289740	494810	412
Col9a1	Collagen alpha-1(IX) chain	G3X995	G3X995_MOUSE	5.16168e-15	161716	194189	188573	166026	347949	742609	517891	974569	654202	991539	493926	413
Arhgdia	Rho GDP-dissociation inhibitor 1	Q99PT1	GDIR1_MOUSE	1.05197e-11	292178	468735	460562	502153	436787	478180	628198	544848	559067	564558	493526	414
Setd2	Histone-lysine N-methyltransferase SETD2;Isoform 2 of Histone-lysine N-methyltransferase SETD2	E9Q5F9;E9Q5F9-2	SETD2_MOUSE	4.20336e-13	164767	217906	372877	571086	238182	447627	1.0073e+06	734405	646854	534061	493507	415
Cpa3	Mast cell carboxypeptidase A	P15089	CBPA3_MOUSE	0.00016372	611101	1.55714e+06	1155183	90678.5	887054	35023.3	55014.4	115077	101688	324916	493287	416
Prkcsh	Glucosidase 2 subunit beta;Isoform 2 of Glucosidase 2 subunit beta	O08795;O08795-2	GLU2B_MOUSE	1.90367e-09	421001	320423	464467	491721	349101	538142	672903	505953	561416	597601	492273	417
Atp5j2	ATP synthase subunit f, mitochondrial	P56135	ATPK_MOUSE	3.68129e-12	839244	843899	1.26391e+06	551305	647942	318210	33016.1	135680	208451	69498.1	491115	418
Calm1	Calmodulin	P62204	CALM_MOUSE	1.46855e-09	468788	385646	414895	373057	438803	675803	733665	646753	326465	442336	490621	419
Atp5f1	ATP synthase F(0) complex subunit B1, mitochondrial	Q9CQQ7	AT5F1_MOUSE	6.56564e-17	938734	979215	1.60229e+06	254643	651845	75058.3	63288.2	131861	69615.7	138734	490529	420
Atp5o	ATP synthase subunit O, mitochondrial	Q9DB20	ATPO_MOUSE	5.06898e-18	631892	769560	1022963	633288	635892	240767	201171	316499	234504	201366	488790	421
Itgbl1	Integrin beta-like protein 1	Q8VDV0	ITGBL_MOUSE	6.03541e-16	118404	266000	249628	388465	446391	488758	638940	821255	803766	639903	486151	422
Gm28062;Hnrnpu	Heterogeneous nuclear ribonucleoprotein U	G3XA10;Q8VEK3	G3XA10_MOUSE;HNRPU_MOUSE	3.12733e-05	727914	604428	506626	759664	695230	340213	301474	291628	304398	291906	482348	423
Hccs	Cytochrome c-type heme lyase	G3UXK7;P53702	G3UXK7_MOUSE;CCHL_MOUSE	0.00862435	416909	291512	386685	507342	393552	513636	857843	410831	421929	614542	481478	424
Ostf1	Osteoclast-stimulating factor 1	Q62422	OSTF1_MOUSE	3.41006e-22	288354	212395	306893	340119	339356	587004	715784	657411	806166	560814	481430	425
Serpine2	Glia-derived nexin	Q07235	GDN_MOUSE	1.24484e-23	160144	186718	215048	292408	296817	549383	711592	827695	762202	810530	481254	426
Chmp2a	Charged multivesicular body protein 2a	Q9DB34	CHM2A_MOUSE	0.00676879	412392	379551	417072	412176	385049	537553	599885	524986	577683	562123	480847	427
Mstn	Growth/differentiation factor 8	O08689	GDF8_MOUSE	5.17005e-20	231557	249114	203203	397012	295798	537705	1.03735e+06	580979	689985	578143	480084	428
Hnrnpa3	Heterogeneous nuclear ribonucleoprotein A3	A2AL12;Q8BG05	A2AL12_MOUSE;ROA3_MOUSE	7.37524e-12	675616	496191	413277	665420	545778	494982	436297	374911	319168	357793	477943	429
Lmnb1	Lamin-B1	P14733	LMNB1_MOUSE	6.4541e-14	924806	885889	597900	790332	839060	121125	115130	127039	183889	159103	474427	430
Ecm1	Extracellular matrix protein 1;Extracellular matrix protein 1;Isoform Short of Extracellular matrix protein 1	F8WI14;Q61508;Q61508-2	F8WI14_MOUSE;ECM1_MOUSE;ECM1_MOUSE	1.23056e-20	221994	139185	241451	306029	227575	598324	809492	801724	658846	737086	474171	431
Eprs	Bifunctional glutamate/proline--tRNA ligase	Q8CGC7	SYEP_MOUSE	4.70823e-19	580176	518374	587422	640101	394495	373066	361574	483476	396466	375877	471103	432
Cox4i1	Cytochrome c oxidase subunit 4 isoform 1, mitochondrial	P19783	COX41_MOUSE	4.08386e-19	546858	687222	1.26794e+06	472315	531112	328267	88462.3	258535	342320	186384	470942	433
Ppp2r1a	Serine/threonine-protein phosphatase 2A 65 kDa regulatory subunit A alpha isoform	Q76MZ3	2AAA_MOUSE	0.000463211	1.70062e+06	574748	968520	159700	452989	242351	250943	130024	59126.2	168219	470724	434
Rab11fip1	Rab11 family-interacting protein 1	A0A1B0GRJ0;E9Q8L9;Q9D620	A0A1B0GRJ0_MOUSE;E9Q8L9_MOUSE;RFIP1_MOUSE	0.0067496	53175.6	114784	25847.9	490881	590186	646804	928808	319099	545305	909878	462477	435
Bmp1	Bone morphogenetic protein 1	P98063	BMP1_MOUSE	3.42041e-10	242772	236785	256481	370870	289135	503060	845950	631261	649547	565491	459135	436
Ndufa9	NADH dehydrogenase [ubiquinone] 1 alpha subcomplex subunit 9, mitochondrial;NADH dehydrogenase [ubiquinone] 1 alpha subcomplex subunit 9, mitochondrial	A0A0R3P9C8;Q9DC69	A0A0R3P9C8_MOUSE;NDUA9_MOUSE	4.77328e-19	1.16954e+06	1.0513e+06	1.83224e+06	125038	183776	36173.8	54910	57215.8	49277.6	28282.9	458776	437
Bglap3;Bglap;Bglap2	Osteocalcin-related protein;Osteocalcin;Osteocalcin-2	P54615;P86546;P86547	OSTR_MOUSE;OSTCN_MOUSE;OSTC2_MOUSE	0.000529696	212028	244745	344501	412692	250076	478893	726890	648914	580243	671770	457075	438
Rap1a	Ras-related protein Rap-1A	P62835	RAP1A_MOUSE	3.33115e-15	862029	661495	438447	817473	596379	371001	161318	221589	223901	210188	456382	439
Ywhae	14-3-3 protein epsilon	P62259	1433E_MOUSE	3.12534e-11	461280	357962	348361	464096	502068	361837	520404	604460	504771	438125	456336	440
Tkt	Transketolase	P40142	TKT_MOUSE	2.35191e-16	692524	426381	361680	517482	849530	774499	154566	268157	324085	189227	455813	441
Cotl1	Coactosin-like protein	Q9CQI6	COTL1_MOUSE	0.00255081	638375	361118	373272	426865	660180	542038	551686	313256	331631	315592	451401	442
Ndufa8	NADH dehydrogenase [ubiquinone] 1 alpha subcomplex subunit 8	Q9DCJ5	NDUA8_MOUSE	0.00162427	637172	738941	666968	438434	384864	350244	233590	243533	215503	600793	451004	443
Ctsz	Cathepsin Z	Q9WUU7	CATZ_MOUSE	7.67944e-09	321106	341846	301736	506828	368968	479612	624774	603257	461802	477128	448706	444
Snrpd3	Small nuclear ribonucleoprotein Sm D3	P62320	SMD3_MOUSE	3.82847e-31	368134	318951	451404	568604	486387	569654	645339	298521	323379	438095	446847	445
Nedd4l	E3 ubiquitin-protein ligase NEDD4-like;E3 ubiquitin-protein ligase NEDD4-like;Isoform 3 of E3 ubiquitin-protein ligase NEDD4-like	E9PXB7;Q8CFI0;Q8CFI0-3	E9PXB7_MOUSE;NED4L_MOUSE;NED4L_MOUSE	0.000311627	417433	144307	314552	510398	220708	429573	647075	634715	605745	516534	444104	446
Prdx4	Peroxiredoxin-4	O08807	PRDX4_MOUSE	1.07733e-09	351445	284727	286812	514276	274046	509753	659336	565460	556285	422410	442455	447
Cap1	Adenylyl cyclase-associated protein 1	P40124	CAP1_MOUSE	2.60124e-20	502683	374955	284752	545846	726267	556778	388610	294587	331901	408740	441512	448
Fubp1	Far upstream element-binding protein 1	A0A0G2JFY5;A0A0G2JG00;A0A0G2JGW9;Q3TUE1;Q3UUU2;Q91WJ8	A0A0G2JFY5_MOUSE;A0A0G2JG00_MOUSE;A0A0G2JGW9_MOUSE;Q3TUE1_MOUSE;Q3UUU2_MOUSE;FUBP1_MOUSE	4.16771e-07	616977	308231	313621	674357	406101	471236	492098	415160	332149	380713	441064	449
Ran	GTP-binding nuclear protein Ran	P62827	RAN_MOUSE	0.000759734	564813	335354	352342	516393	521696	437539	559392	308806	416366	391028	440373	450
Sptbn1	Spectrin beta chain, non-erythrocytic 1 (Fragment);Spectrin beta chain, non-erythrocytic 1;Isoform 2 of Spectrin beta chain, non-erythrocytic 1	A0A0A0MQG2;Q62261;Q62261-2	A0A0A0MQG2_MOUSE;SPTB2_MOUSE;SPTB2_MOUSE	5.24427e-05	729871	743218	631205	431475	375450	264071	336344	317193	223954	332442	438522	451
Slc25a24	Calcium-binding mitochondrial carrier protein SCaMC-1	Q8BMD8	SCMC1_MOUSE	5.96804e-08	502983	726677	469762	414339	1.06419e+06	183646	373372	237980	203351	170859	434716	452
Myh6	Myosin-6	Q02566	MYH6_MOUSE	4.31001e-05	569939	694972	2.02229e+06	265820	514457	47197.4	39627.7	66225.4	51641.1	60836.8	433300	453
Igfbp6	Insulin-like growth factor-binding protein 6	P47880	IBP6_MOUSE	1.15893e-10	118815	151294	153947	219771	180962	621157	811810	653648	748548	669290	432924	454
Lrrc59	Leucine-rich repeat-containing protein 59	Q922Q8	LRC59_MOUSE	5.2e-07	463685	301769	405654	225066	288713	320213	236406	970650	690430	404526	430711	455
2025-09-15	15 kDa selenoprotein	A0A0R4J0K1;Q9ERR7	A0A0R4J0K1_MOUSE;SEP15_MOUSE	5.24054e-19	455723	579064	532354	399761	597517	405671	251310	352329	280543	419216	427349	456
Rps9	40S ribosomal protein S9	Q6ZWN5	RS9_MOUSE	1.27556e-10	486310	408852	325529	653854	595727	570334	341172	231129	356819	293996	426372	457
Myl12b	Myosin regulatory light chain 12B	Q3THE2	ML12B_MOUSE	3.33553e-15	552234	303940	404983	835430	388077	588559	316757	296384	291574	277457	425539	458
Serpinb1a	Leukocyte elastase inhibitor A	Q9D154	ILEUA_MOUSE	6.10032e-17	772295	374064	267241	506870	860171	634298	91003.7	236117	251930	253287	424728	459
Rhoa	Transforming protein RhoA	Q9QUI0	RHOA_MOUSE	1.76657e-10	627877	410181	465595	436203	490513	350319	425340	307958	404630	320030	423865	460
Loxl3	Lysyl oxidase homolog 3	Q9Z175	LOXL3_MOUSE	3.15603e-16	190676	177269	197558	355585	235165	415993	879776	592903	582284	610530	423774	461
H2afz;H2afv	Histone H2A.Z;Histone H2A.V	P0C0S6;Q3THW5	H2AZ_MOUSE;H2AV_MOUSE	1.24394e-08	2217	11548.6	28292.4	3226.06	33389.8	284303	1.18794e+06	481885	1.11457e+06	1.06601e+06	421338	462
Lamc1	Laminin subunit gamma-1	F8VQJ3	F8VQJ3_MOUSE	6.78031e-20	627232	1.03188e+06	853291	424095	500329	137129	125087	173793	180201	159437	421247	463
Fgg	Fibrinogen gamma chain	Q3UER8;Q8VCM7	Q3UER8_MOUSE;FIBG_MOUSE	1.0037e-18	399664	299123	225755	435576	474322	726167	490900	400338	353276	384233	418935	464
Ctsd	Cathepsin D	F8WIR1;P18242	F8WIR1_MOUSE;CATD_MOUSE	8.72023e-10	639742	456280	397450	421317	509987	882672	161745	200691	295917	215535	418134	465
Myh10	Myosin-10	Q3UH59;Q5SV64;Q61879	Q3UH59_MOUSE;Q5SV64_MOUSE;MYH10_MOUSE	5.91369e-13	674879	587857	684690	405096	586969	307609	244217	239434	263236	187337	418132	466
Sdf4	45 kDa calcium-binding protein	Q61112	CAB45_MOUSE	1.13455e-10	129088	124177	116198	267739	123624	322381	1119184	721611	578911	648894	415181	467
Nid1	Nidogen-1	P10493	NID1_MOUSE	8.47643e-25	360147	411931	322614	445480	279132	403569	585943	510943	385145	392900	409780	468
Eif2ak3	Eukaryotic translation initiation factor 2-alpha kinase 3	E9QQ30	E9QQ30_MOUSE	1.82779e-15	228531	206420	235391	363307	231043	368652	782926	539178	549359	569454	407426	469
Lta4h	Leukotriene A-4 hydrolase	P24527	LKHA4_MOUSE	1.08796e-08	948682	450906	654333	246782	628024	154711	294937	204951	189830	265478	403863	470
Napa	Alpha-soluble NSF attachment protein	Q9DB05	SNAA_MOUSE	0.00656888	400374	306262	244375	466874	417330	470076	470147	307184	379206	559908	402174	471
Etfa	Electron transfer flavoprotein subunit alpha, mitochondrial	Q99LC5	ETFA_MOUSE	5.28536e-09	533344	532200	967512	383013	382770	469031	248132	86140.7	226777	155946	398487	472
Tnnt3	Troponin T, fast skeletal muscle;Isoform B1e16 of Troponin T, fast skeletal muscle	A0A0R4J1A8;Q9QZ47-7	A0A0R4J1A8_MOUSE;TNNT3_MOUSE	2.43552e-21	301618	632517	2.3443e+06	159501	405473	34837.5	28073	19365.6	38608	18616.6	398291	473
Ccdc80	Coiled-coil domain-containing protein 80	Q8R2G6	CCD80_MOUSE	2.16505e-16	140526	145869	214147	233204	238045	519848	725730	556104	593566	589969	395701	474
Uqcrc2	Cytochrome b-c1 complex subunit 2, mitochondrial	Q9DB77	QCR2_MOUSE	9.86507e-18	480604	648829	1.14227e+06	398090	473702	240602	85054	174064	184978	123801	395200	475
Pfkp	ATP-dependent 6-phosphofructokinase;ATP-dependent 6-phosphofructokinase, platelet type	Q8C605;Q9WUA3	Q8C605_MOUSE;PFKAP_MOUSE	0.000262449	550006	542499	573814	409608	489583	286473	136979	436109	276046	219024	392014	476
Eef1d	Elongation factor 1-delta (Fragment);Elongation factor 1-delta;Elongation factor 1-delta	E9QN08;P57776;Q80T06	E9QN08_MOUSE;EF1D_MOUSE;Q80T06_MOUSE	4.61619e-08	306029	325921	317064	342882	442270	339214	560322	473377	400101	410714	391789	477
Rac1	Ras-related C3 botulinum toxin substrate 1;RAS-related C3 botulinum substrate 1, isoform CRA_a	P63001;Q3TLP8	RAC1_MOUSE;Q3TLP8_MOUSE	1.65872e-28	975860	459961	455077	555200	556651	152138	153861	153464	195759	247296	390527	478
Dnase1l3	Deoxyribonuclease gamma	O55070	DNSL3_MOUSE	6.16819e-20	117804	125922	130645	174999	166275	363267	774007	797177	505735	749405	390524	479
Gm6793;Gm9242;Hnrnpa3	EG627828 protein;Protein Gm9242;Isoform 2 of Heterogeneous nuclear ribonucleoprotein A3	B2RXM2;J3QNY1;Q8BG05-2	B2RXM2_MOUSE;J3QNY1_MOUSE;ROA3_MOUSE	3.8159e-09	1.15659e+06	162908	403535	695886	1.44223e+06	11426.7	4740.55	7198.18	2407.7	2365.81	388929	480
2025-09-07	Septin-7	E9Q1G8;E9Q9F5;O55131	E9Q1G8_MOUSE;E9Q9F5_MOUSE;SEPT7_MOUSE	2.84369e-27	432576	346916	395684	569048	477214	346895	331259	380389	329993	274496	388447	481
Ywhah	14-3-3 protein eta	P68510	1433F_MOUSE	0.0017164	470488	344656	289374	445742	433914	636202	352318	331074	266099	313110	388298	482
Epb41l2	Band 4.1-like protein 2	O70318	E41L2_MOUSE	2.05498e-21	344774	419636	347469	503978	401708	318951	431284	386086	362544	343454	385989	483
Hnrnpd	Heterogeneous nuclear ribonucleoprotein D0;Isoform 3 of Heterogeneous nuclear ribonucleoprotein D0	Q60668;Q60668-3	HNRPD_MOUSE	2.05971e-15	496906	376535	378555	455429	393269	351856	442064	317737	325764	309493	384761	484
Itm2b	Integral membrane protein 2B	O89051	ITM2B_MOUSE	0.000100585	261682	314879	282021	364559	273987	209880	722396	868932	354190	188163	384069	485
Pafah1b2	Platelet-activating factor acetylhydrolase IB subunit beta	Q61206	PA1B2_MOUSE	3.50156e-19	497666	419728	644585	524407	560981	250575	93512.9	269106	292613	260954	381413	486
Gpi	Glucose-6-phosphate isomerase	P06745	G6PI_MOUSE	9.1519e-13	654257	621308	564827	446464	427316	215418	186844	310099	183204	194362	380410	487
Hnrnpk	Heterogeneous nuclear ribonucleoprotein K;Isoform 2 of Heterogeneous nuclear ribonucleoprotein K	B2M1R6;P61979-2	B2M1R6_MOUSE;HNRPK_MOUSE	1.00373e-18	428917	300832	378423	461225	484860	400558	403022	357217	272492	311818	379937	488
Rpl8	60S ribosomal protein L8	P62918	RL8_MOUSE	3.40128e-13	302983	300862	482971	195193	390810	526876	406043	254131	610220	328587	379868	489
Rps16	40S ribosomal protein S16	P14131	RS16_MOUSE	1.83388e-12	551018	499921	421956	437550	619210	366524	192086	238659	274282	182669	378388	490
Dbnl	Drebrin-like protein;Isoform 2 of Drebrin-like protein;Isoform 3 of Drebrin-like protein	Q62418;Q62418-2;Q62418-3	DBNL_MOUSE	3.02774e-15	335088	284479	341480	467750	366239	340199	464344	361702	359242	434456	375498	491
Anp32a	Acidic leucine-rich nuclear phosphoprotein 32 family member A (Fragment);Acidic leucine-rich nuclear phosphoprotein 32 family member A;Acidic leucine-rich nuclear phosphoprotein 32 family member A	D3YYE1;D3Z7M9;O35381	D3YYE1_MOUSE;D3Z7M9_MOUSE;AN32A_MOUSE	1.00692e-15	182219	99361	199041	119915	144940	356021	762908	514241	691689	677570	374791	492
Spock2	Testican-2	F6SLR4;Q9ER58	F6SLR4_MOUSE;TICN2_MOUSE	2.7375e-15	235814	257369	314227	418463	233252	351195	605704	415100	472904	405126	370915	493
Atp5c1	ATP synthase subunit gamma;ATP synthase subunit gamma, mitochondrial	Q8C2Q8;Q91VR2	Q8C2Q8_MOUSE;ATPG_MOUSE	7.25888e-23	624829	549564	892656	486335	471012	216871	71295.2	141068	152581	100286	370650	494
Gpc1	Glypican-1	Q9QZF2	GPC1_MOUSE	5.37001e-13	205630	229237	287648	160686	141751	415032	757162	527081	406707	562583	369352	495
Pbxip1	Pre-B-cell leukemia transcription factor-interacting protein 1	Q3TVI8	PBIP1_MOUSE	4.93412e-15	154526	281582	371136	216924	204617	415099	657191	454693	504086	431248	369110	496
Coro1a	Coronin-1A	O89053	COR1A_MOUSE	6.91699e-10	446309	353773	320342	393667	554450	479156	353881	276210	288300	219871	368596	497
Clic4	Chloride intracellular channel protein 4	Q9QYB1	CLIC4_MOUSE	2.89418e-07	348772	314277	335561	333923	389510	243674	660972	317977	387141	350727	368253	498
Matn3	Matrilin-3	O35701	MATN3_MOUSE	2.74075e-37	60007.4	169810	154873	113209	212025	420484	506918	680674	780944	581974	368092	499
Rhog	Rho-related GTP-binding protein RhoG	P84096	RHOG_MOUSE	0.000936753	1.14452e+06	394470	444088	418693	308111	300421	95358.6	153646	275479	138428	367321	500
Igkv14-111;	Protein Igkv14-111 (Fragment);Ig kappa chain V-V region L6 (Fragment)	A0A140T8P9;P01638	A0A140T8P9_MOUSE;KV5A6_MOUSE	5.79611e-14	1.90206e+06	351510	68350.1	345793	105123	272865	166276	210101	106651	123407	365214	501
Lyz2	Lysozyme C-2	P08905	LYZ2_MOUSE	2.3676e-05	422906	415309	401933	459403	369766	584278	281430	256567	309135	145646	364637	502
Gbas	Protein NipSnap homolog 2;Glioblastoma amplified sequence	O55126;Q7TMG8	NIPS2_MOUSE;Q7TMG8_MOUSE	3.37718e-06	432006	551198	625460	197987	325513	289856	422440	221899	254318	325110	364579	503
Phb2	Prohibitin-2	O35129	PHB2_MOUSE	8.83828e-33	567896	504171	462102	538338	562817	345331	68521.5	208086	201983	169913	362916	504
Lama2	Laminin subunit alpha-2	Q60675	LAMA2_MOUSE	2.74844e-20	539504	1.00617e+06	1.03664e+06	337041	339545	62276.7	70715.2	86769.3	61495.9	79926.1	362009	505
Hmgb1	High mobility group protein B1 (Fragment);High mobility group protein B1	A0A0J9YUZ4;P63158	A0A0J9YUZ4_MOUSE;HMGB1_MOUSE	7.96042e-13	174797	156621	183676	229487	224054	472921	477275	465362	627589	604714	361650	506
Cst3	Cystatin-C	P21460	CYTC_MOUSE	0.000936753	424713	378564	234377	280825	355666	752783	182560	427454	270964	301608	360951	507
Mcpt4	Mast cell protease 4	Q3UN88	Q3UN88_MOUSE	5.66117e-18	302439	794700	588398	269917	500212	343870	82044.2	449009	127242	151313	360914	508
Gm4788	Protein Gm4788	E9PUM5;E9Q8B5	E9PUM5_MOUSE;E9Q8B5_MOUSE	2.62714e-13	176720	168560	199760	345083	316595	269445	639244	393351	440981	654969	360471	509
Ctsg	Cathepsin G	P28293	CATG_MOUSE	2.3819e-16	519630	294053	148904	692030	645767	760531	39758.4	221152	184897	74999.7	358172	510
Sri	Sorcin;Isoform 2 of Sorcin	Q6P069;Q6P069-2	SORCN_MOUSE	1.45143e-10	393846	416107	369439	375476	394645	464093	255830	292863	346561	264730	357359	511
Dstn	Destrin	Q9R0P5	DEST_MOUSE	3.14927e-10	312943	218410	253951	248997	414294	468696	380808	367740	418548	483090	356748	512
Itga10	Protein Itga10	E9PXZ3;E9Q6R1	E9PXZ3_MOUSE;E9Q6R1_MOUSE	0.000170069	171952	213003	218389	336746	449261	358559	393979	623292	439581	358007	356277	513
Wisp1	WNT1-inducible-signaling pathway protein 1	O54775	WISP1_MOUSE	7.76239e-06	159698	148670	222918	376951	344234	351537	545113	430710	472729	505408	355797	514
Eef1b	Elongation factor 1-beta	O70251	EF1B_MOUSE	1.53374e-15	227381	242555	285600	297945	344502	456650	445481	425086	428790	402434	355643	515
Cstb	Cystatin-B	Q62426	CYTB_MOUSE	0.00673311	109334	198621	297023	174359	559565	637827	231686	712009	275649	356980	355305	516
Mdh1	Malate dehydrogenase, cytoplasmic	P14152	MDHC_MOUSE	6.01704e-18	537749	541679	491877	320546	564760	268846	183582	174453	263314	192241	353905	517
Actn4	Alpha-actinin-4	P57780	ACTN4_MOUSE	7.23813e-23	751765	759721	590719	276962	476626	241560	85404.8	112497	122171	113232	353066	518
Lsp1	Lymphocyte-specific protein 1	P19973	LSP1_MOUSE	5.71687e-12	219230	212109	285640	313060	274512	357179	649339	479311	403493	326387	352026	519
Mug1	Murinoglobulin-1	P28665	MUG1_MOUSE	0.000977517	524204	819178	578298	247492	714776	145564	155043	100861	69457.3	163672	351855	520
Fbln5	Fibulin-5	Q9WVH9	FBLN5_MOUSE	2.43925e-23	166722	189556	131807	223805	244530	418934	676020	510938	456546	495409	351427	521
Fgf23	Fibroblast growth factor 23	Q9EPC2	FGF23_MOUSE	1.66429e-10	57421	85641.9	245230	154036	131953	357284	837934	378003	690516	572300	351032	522
Lbp	Lipopolysaccharide-binding protein	Q61805	LBP_MOUSE	5.60609e-10	235736	234691	395710	254829	333444	346498	407663	545668	449976	301628	350584	523
Psma7	Proteasome subunit alpha type-7	Q9Z2U0	PSA7_MOUSE	2.23694e-12	362377	338052	342680	251437	488781	531892	266307	274963	335642	301701	349383	524
Retnla	Resistin like alpha;Resistin-like alpha	G3X8W2;Q9EP95	G3X8W2_MOUSE;RETNA_MOUSE	1.93711e-10	408531	414168	397248	723232	350441	217371	242284	293056	126620	309542	348249	525
Ndrg1	Protein NDRG1	Q62433	NDRG1_MOUSE	3.01734e-07	443069	276801	377403	395612	437560	267819	614913	215624	252636	198920	348036	526
Capza2	F-actin-capping protein subunit alpha-2	P47754	CAZA2_MOUSE	2.74075e-37	469845	506743	808278	349192	483241	201491	169010	219688	140185	130548	347822	527
Slc25a11	Mitochondrial 2-oxoglutarate/malate carrier protein	Q9CR62	M2OM_MOUSE	9.15984e-15	640428	698848	1.1409e+06	205766	512090	27794.7	32179.6	92459.3	51380.2	76256.9	347810	528
Rps14	40S ribosomal protein S14	P62264	RS14_MOUSE	9.6719e-31	502487	366991	382326	291766	296570	533053	365493	194750	313852	229537	347683	529
Psmd14	26S proteasome non-ATPase regulatory subunit 14	O35593	PSDE_MOUSE	8.23554e-05	286629	164708	206467	225209	198116	733159	320039	659686	262668	411561	346824	530
Calu	Calumenin	O35887	CALU_MOUSE	9.26352e-13	125800	93109.9	106086	139028	84116.4	452201	712859	661454	534059	540408	344912	531
Ywhab	14-3-3 protein beta/alpha;Isoform Short of 14-3-3 protein beta/alpha	Q9CQV8;Q9CQV8-2	1433B_MOUSE	3.33259e-12	409002	262621	256257	342256	302705	452732	360672	295222	378562	371031	343106	532
Rps4x	40S ribosomal protein S4, X isoform	P62702	RS4X_MOUSE	1.80106e-29	567977	449675	430131	475954	569993	333404	163272	141125	165746	128757	342603	533
Ptn	Pleiotrophin	P63089;Q3UZI5	PTN_MOUSE;Q3UZI5_MOUSE	0.00134142	77498.2	134421	152300	140586	130365	387278	664518	544596	646674	542028	342026	534
Rpl22	60S ribosomal protein L22	P67984	RL22_MOUSE	1.25565e-10	358210	271381	336322	317279	387424	373321	411365	307278	412821	238711	341411	535
Atp5l	ATP synthase subunit g, mitochondrial	Q9CPQ8	ATP5L_MOUSE	1.07193e-18	567930	657730	1.08205e+06	251948	597757	130169	18603	25741.7	62603.4	13705	340824	536
P4ha1	Prolyl 4-hydroxylase subunit alpha-1	Q60715	P4HA1_MOUSE	9.05137e-12	166097	154077	120953	336917	187559	348792	603379	501044	501553	477578	339795	537
Pdgfa	Platelet derived growth factor, alpha, isoform CRA_a;Platelet derived growth factor, alpha	G5E891;Q99L56	G5E891_MOUSE;Q99L56_MOUSE	0.00023975	114700	93287	274422	306714	234697	428061	571659	441150	472515	456308	339351	538
Vcam1	Vascular cell adhesion protein 1	P29533;Q3UPN1	VCAM1_MOUSE;Q3UPN1_MOUSE	7.80631e-12	505929	494392	392085	564341	624363	130166	107597	144249	279422	120065	336261	539
Rps15a	40S ribosomal protein S15a (Fragment);40S ribosomal protein S15a	F8WJ41;P62245	F8WJ41_MOUSE;RS15A_MOUSE	2.49721e-14	471850	536755	357475	420990	526760	342047	79424.2	216764	294350	113242	335966	540
Prdx2	Peroxiredoxin-2	Q61171	PRDX2_MOUSE	2.56002e-15	447522	407559	342056	372675	508115	281628	316437	237710	251774	190173	335565	541
Erc1	ELKS/Rab6-interacting/CAST family member 1;ELKS/Rab6-interacting/CAST family member 1;Isoform 2 of ELKS/Rab6-interacting/CAST family member 1;ELKS/Rab6-interacting/CAST family member 1;ELKS/Rab6-interacting/CAST family member 1;ELKS/Rab6-interacting/CAST family member 1;ELKS/Rab6-interacting/CAST family member 1	F8VPM7;Q99MI1;Q99MI1-2;V9GWT6;V9GXF0;V9GXH3;V9GXP8	F8VPM7_MOUSE;RB6I2_MOUSE;RB6I2_MOUSE;V9GWT6_MOUSE;V9GXF0_MOUSE;V9GXH3_MOUSE;V9GXP8_MOUSE	0.000370055	355412	235748	749544	943886	503607	139705	69392.8	178898	140738	34000.5	335093	542
Tgfbi	Transforming growth factor-beta-induced protein ig-h3	P82198	BGH3_MOUSE	2.59609e-13	318628	438472	180749	282512	304797	384462	284876	414895	432605	307658	334966	543
Srsf3	Serine/arginine-rich splicing factor 3;Isoform Short of Serine/arginine-rich splicing factor 3	P84104;P84104-2	SRSF3_MOUSE	1.56779e-18	307328	240181	354276	471823	477214	303026	289289	313849	286936	302008	334593	544
Akr1b10	MCG142264, isoform CRA_b	G5E895	G5E895_MOUSE	0.00111865	248418	555419	206879	412995	38984	188972	110525	753571	477329	327405	332050	545
Ighv1-81	Protein Ighv1-81 (Fragment)	A0A075B5Y4	A0A075B5Y4_MOUSE	6.09894e-06	263836	196915	50979.8	71871	60000.9	441056	629644	684008	241049	675195	331455	546
Itgav	Integrin alpha-V	A2AKI5;P43406	A2AKI5_MOUSE;ITAV_MOUSE	3.84618e-30	258796	259262	279113	384036	312685	286691	399420	413689	390967	326473	331113	547
Sdhb	Succinate dehydrogenase [ubiquinone] iron-sulfur subunit, mitochondrial	Q9CQA3	SDHB_MOUSE	1.1338e-21	492813	544865	798261	411936	434983	157365	80689.3	137588	151714	92052.6	330227	548
Dpysl2	Dihydropyrimidinase-related protein 2	O08553	DPYL2_MOUSE	2.92296e-18	349515	350158	261908	400042	315305	343206	294567	344702	348847	274521	328277	549
Npc2	Epididymal secretory protein E1	Q9Z0J0	NPC2_MOUSE	1.3897e-10	173537	268571	260718	214414	231000	343382	561906	434516	329765	444359	326217	550
Acaa1a	3-ketoacyl-CoA thiolase A, peroxisomal	Q921H8	THIKA_MOUSE	5.40172e-21	568254	258779	513399	452153	494367	672793	8099.11	137819	96826.7	43379.6	324587	551
Canx	Calnexin	P35564	CALX_MOUSE	1.72057e-13	173270	88264.1	119709	251072	66267.3	334572	619151	537609	549494	502239	324165	552
Mecp2	Isoform B of Methyl-CpG-binding protein 2	Q9Z2D6-2	MECP2_MOUSE	0.000500953	129013	266594	202459	110285	254387	397994	642817	370940	340952	506396	322184	553
Loxl4	Lysyl oxidase homolog 4	E9Q600;Q924C6	E9Q600_MOUSE;LOXL4_MOUSE	8.80301e-20	176139	156910	179174	311974	223885	297235	544579	394490	460032	458294	320271	554
Rps2	40S ribosomal protein S2	P25444	RS2_MOUSE	2.19481e-12	444884	298495	308318	351872	396197	439913	253374	186502	312602	194415	318657	555
Ighg;Igh-1a	Ig gamma-2A chain C region, A allele;Ig gamma-2A chain C region, membrane-bound form	P01863;P01865	GCAA_MOUSE;GCAM_MOUSE	0.00660037	246484	417245	52017.3	211509	105946	616011	343814	379767	283879	508346	316502	556
Adamts17	Protein Adamts17	D3YX90;E9Q4D1	D3YX90_MOUSE;E9Q4D1_MOUSE	4.78363e-18	171317	132173	103922	307408	176461	398773	548889	485885	404006	413209	314204	557
Sf3b3	Splicing factor 3B subunit 3;Isoform 2 of Splicing factor 3B subunit 3	Q921M3;Q921M3-2	SF3B3_MOUSE	0.00148388	365146	374689	241192	123823	575262	479163	206997	222583	342829	202767	313445	558
Serpina10	Protein Z-dependent protease inhibitor	Q8R121	ZPI_MOUSE	2.86627e-18	186105	222641	268450	319429	266549	202536	471031	453047	300972	440256	313102	559
Ctss	Cathepsin S	F6WR04;O70370	F6WR04_MOUSE;CATS_MOUSE	2.66207e-15	313846	215911	214524	476658	236339	393869	194680	194895	357635	525373	312373	560
Got2	Aspartate aminotransferase, mitochondrial	P05202	AATM_MOUSE	1.85036e-19	476088	559330	571255	422845	449067	275804	70544.3	95506.8	137059	62620.8	312012	561
Pura	Transcriptional activator protein Pur-alpha	P42669	PURA_MOUSE	1.39247e-13	298520	239421	260792	306528	262831	254823	369341	324974	385447	412423	311510	562
Uqcrq	Cytochrome b-c1 complex subunit 8	Q9CQ69	QCR8_MOUSE	9.44246e-09	468738	584748	955198	317144	426022	91258.9	34303.9	40784.1	119033	67365.5	310460	563
Xirp2	Xin actin-binding repeat-containing protein 2;Isoform 2 of Xin actin-binding repeat-containing protein 2	Q4U4S6;Q4U4S6-2	XIRP2_MOUSE	9.44574e-05	352575	675252	328879	675066	334692	175396	167463	94299.6	90082.6	205157	309886	564
Capzb	F-actin-capping protein subunit beta	P47757	CAPZB_MOUSE	4.42689e-18	453418	487781	764720	321002	558915	227365	47981.3	88618.8	84540.7	63708.8	309805	565
Psmd3	26S proteasome non-ATPase regulatory subunit 3	P14685	PSMD3_MOUSE	0.00601719	746938	457501	882200	326541	243542	120192	71584.3	104981	43506.5	74946.7	307193	566
Sun2	SUN domain-containing protein 2;Isoform 2 of SUN domain-containing protein 2;Isoform 3 of SUN domain-containing protein 2	Q8BJS4;Q8BJS4-2;Q8BJS4-3	SUN2_MOUSE	3.35758e-17	684050	302514	293366	443408	672087	194134	99067.8	132572	153327	95454.6	306998	567
Eif3b	Eukaryotic translation initiation factor 3 subunit B	Q8JZQ9	EIF3B_MOUSE	2.03569e-23	286427	246492	188140	368820	433517	337847	171617	392266	334996	286801	304692	568
Aldh6a1	Methylmalonate-semialdehyde dehydrogenase [acylating], mitochondrial	Q9EQ20	MMSA_MOUSE	2.16417e-09	332138	430335	395567	560405	403719	241074	158386	163278	223682	132108	304069	569
Srsf2	Serine/arginine-rich splicing factor 2	Q62093	SRSF2_MOUSE	4.05594e-22	339473	338411	299287	377544	392861	382408	243216	232695	154316	269066	302928	570
Anpep	Aminopeptidase N	P97449	AMPN_MOUSE	1.84782e-16	482634	592184	573334	173957	210066	182198	316461	140827	153103	196195	302096	571
Eif5a	Eukaryotic translation initiation factor 5A (Fragment);Eukaryotic translation initiation factor 5A-1	A0A0A0MQM0;P63242	A0A0A0MQM0_MOUSE;IF5A1_MOUSE	4.39652e-07	341740	302734	295576	245359	326824	278634	341641	286095	306394	293363	301836	572
Hdgf	Hepatoma-derived growth factor	P51859	HDGF_MOUSE	2.21844e-14	142001	128534	132540	142185	179712	367495	568486	406301	514729	426404	300839	573
Rps8	40S ribosomal protein S8	P62242	RS8_MOUSE	1.02743e-09	417331	400167	303180	518718	374802	256565	225635	165050	196745	146820	300501	574
2025-09-09	Septin-9;Septin-9;Isoform 3 of Septin-9	A2A6U3;Q80UG5;Q80UG5-3	A2A6U3_MOUSE;SEPT9_MOUSE;SEPT9_MOUSE	9.84887e-11	430653	321807	305655	375093	331875	254824	233266	243226	287897	217174	300147	575
Ighv1-31	Protein Ighv1-31	A0A075B5V1	A0A075B5V1_MOUSE	8.83585e-27	583846	116524	210636	147617	133719	530568	902887	126481	71584.5	176407	300027	576
Ywhaq	14-3-3 protein theta (Fragment);14-3-3 protein theta (Fragment);14-3-3 protein theta;Isoform 2 of 14-3-3 protein theta	F6VW30;F6YY69;P68254;P68254-2	F6VW30_MOUSE;F6YY69_MOUSE;1433T_MOUSE;1433T_MOUSE	2.98373e-12	278060	242618	295755	143520	312320	304296	345882	348983	409053	308743	298923	577
Krt73	Keratin, type II cytoskeletal 73	Q6NXH9	K2C73_MOUSE	3.32696e-09	189503	526564	340878	445679	164533	253150	302832	199425	271017	294099	298768	578
Cox6b1	Cytochrome c oxidase subunit 6B1	P56391	CX6B1_MOUSE	2.24309e-13	247787	376363	575937	226871	286976	501109	97112.7	218751	279358	171229	298149	579
Ces1c	Carboxylesterase 1C	P23953	EST1C_MOUSE	2.44709e-16	201939	178347	191723	231396	255430	403082	311505	456453	417135	334179	298119	580
Rpl10a	Ribosomal protein	Q5XJF6	Q5XJF6_MOUSE	4.50187e-24	675300	497911	334917	213571	551796	184918	68955.1	180024	158495	111724	297761	581
Pdha1	Pyruvate dehydrogenase E1 component subunit alpha, somatic form, mitochondrial	P35486	ODPA_MOUSE	1.67285e-10	415358	514863	818226	354068	387788	165492	61840.7	129912	95948.3	28576.4	297207	582
Pcca	Propionyl-CoA carboxylase alpha chain, mitochondrial	Q91ZA3	PCCA_MOUSE	0.00990749	296079	334690	314078	195576	325843	179867	455868	285864	247539	326658	296206	583
Lcn2	Neutrophil gelatinase-associated lipocalin	P11672	NGAL_MOUSE	2.31303e-05	517509	414223	285704	381490	780075	394771	28693.3	73911.9	72272.9	13163.1	296181	584
Eef2	Elongation factor 2	P58252	EF2_MOUSE	2.14411e-15	439803	352953	264551	223369	424152	321409	214088	251553	269957	199487	296132	585
Vps29	Vacuolar protein sorting-associated protein 29 (Fragment);Vacuolar protein sorting-associated protein 29;Vacuolar protein sorting-associated protein 29;Isoform 2 of Vacuolar protein sorting-associated protein 29	D3YYD5;D3Z645;Q9QZ88;Q9QZ88-2	D3YYD5_MOUSE;D3Z645_MOUSE;VPS29_MOUSE;VPS29_MOUSE	0.00194081	353651	213533	300324	314047	259901	231061	451404	333197	274441	216213	294777	586
Des	Desmin	P31001	DESM_MOUSE	9.44629e-21	339117	749902	682464	251719	436057	67989.3	89623.9	93680.8	87210.3	144322	294208	587
Ear6	Ear6 protein	Q923L7	Q923L7_MOUSE	0.0041704	269466	216133	281698	377164	341594	495949	199977	170681	240087	334175	292692	588
Isg15	Ubiquitin-like protein ISG15	Q64339	ISG15_MOUSE	4.85122e-05	200761	241828	295955	186214	270833	222958	513789	195154	382455	411423	292137	589
Itgam	Integrin alpha-M;Integrin alpha-M;Integrin alpha M, isoform CRA_a;Integrin alpha-M;Integrin alpha-M	A0A0R4J1B4;E9Q5K8;E9Q604;G5E8F1;Q3U1U4	A0A0R4J1B4_MOUSE;E9Q5K8_MOUSE;E9Q604_MOUSE;G5E8F1_MOUSE;Q3U1U4_MOUSE	8.62419e-19	445674	282451	291725	340211	431174	546799	101157	175972	173642	126238	291504	590
H2-D1	H-2 class I histocompatibility antigen, D-B alpha chain	P01899	HA11_MOUSE	4.39908e-10	418138	265076	478322	330350	240466	503573	84732.1	249346	201857	142485	291435	591
Rnase4	Ribonuclease 4	Q8C7E4	Q8C7E4_MOUSE	1.2679e-19	60444.1	97441.5	92942	158601	143480	354227	510471	450470	516421	489322	287382	592
Hp	Haptoglobin	Q61646	HPT_MOUSE	6.24712e-05	382113	222391	148488	274990	538948	417459	115483	210601	305807	254890	287117	593
	Ig kappa chain V-V region HP R16.7;Ig kappa chain V-V region HP 93G7	P01644;P01645	KV5AB_MOUSE;KV5AC_MOUSE	8.56469e-18	80656.8	1.67469e+06	68130.7	39964	108796	220271	164343	32140	218690	257516	286519	594
Ndufv2	NADH dehydrogenase [ubiquinone] flavoprotein 2, mitochondrial	Q9D6J6	NDUV2_MOUSE	6.40288e-09	253920	220260	612018	304471	262044	368298	52202.3	316222	177033	294856	286132	595
Rab11b	Ras-related protein Rab-11B	P46638	RB11B_MOUSE	3.56406e-22	538959	303504	322086	330642	397920	263466	111267	204340	238166	149640	285999	596
Mpc2	Mitochondrial pyruvate carrier 2	Q9D023	MPC2_MOUSE	4.72927e-08	570925	528781	853621	117181	82537.6	98981.3	335336	46299.5	31727.5	180162	284555	597
Actg1	Actin, cytoplasmic 2	P63260	ACTG_MOUSE	3.12895e-23	346161	341252	554599	473772	587221	195102	118881	48199.1	79714	99507.9	284441	598
Neb	Protein Neb	E9Q1W3	E9Q1W3_MOUSE	9.8368e-25	248437	339322	1.25524e+06	151434	232022	118037	131526	115704	112966	135546	284024	599
Ptma	Prothymosin alpha	P26350	PTMA_MOUSE	5.50727e-14	141300	128845	143741	251656	132062	460363	523107	390048	329028	332612	283276	600
Gstm1	Glutathione S-transferase Mu 1	A2AE89;P10649	A2AE89_MOUSE;GSTM1_MOUSE	6.19471e-11	466380	273532	264280	454307	507213	222261	175833	162696	182491	123080	283207	601
Samm50	Sorting and assembly machinery component 50 homolog	Q8BGH2	SAM50_MOUSE	6.84009e-15	367489	512195	532088	471299	548252	145084	21246.6	70325	121261	38190	282743	602
Lcp1	Plastin-2	Q61233	PLSL_MOUSE	2.20283e-09	730507	403233	554420	181390	334326	223282	90101.8	97623.4	93430.5	112021	282034	603
Asph	Aspartyl/asparaginyl beta-hydroxylase	A2AL85;Q8BSY0;Q8CBM2	A2AL85_MOUSE;ASPH_MOUSE;Q8CBM2_MOUSE	1.2723e-12	244503	195420	200099	274144	244515	242328	371570	352577	363304	328217	281668	604
Cox6c	Cytochrome c oxidase subunit 6C	Q9CPQ1	COX6C_MOUSE	9.30563e-10	332638	572774	722746	315753	405685	154304	14041.7	122492	133484	37358.1	281128	605
Cisd2	CDGSH iron-sulfur domain-containing protein 2	D3Z3X4;Q9CQB5	D3Z3X4_MOUSE;CISD2_MOUSE	9.28664e-09	510247	529800	558200	221445	368009	156574	74958.3	102231	167919	118778	280816	606
Ywhag	14-3-3 protein gamma	P61982	1433G_MOUSE	2.62783e-16	223170	210342	209408	316064	247258	358303	410641	292756	252739	279475	280016	607
Hist1h2al;Hist2h2ac;Hist2h2aa1	Histone H2A;Histone H2A type 2-C;Histone H2A type 2-A	F8WIX8;Q64523;Q6GSS7	F8WIX8_MOUSE;H2A2C_MOUSE;H2A2A_MOUSE	0.000501459	518698	582809	647474	395362	564424	9553.08	21359.1	26220.6	3777.43	28510.2	279819	608
Efemp2	EGF-containing fibulin-like extracellular matrix protein 2	G5E8D6;Q9WVJ9	G5E8D6_MOUSE;FBLN4_MOUSE	2.75578e-05	136361	124865	152717	226671	188765	396534	501283	313074	387119	363473	279086	609
Pcbp1	Poly(rC)-binding protein 1	P60335	PCBP1_MOUSE	1.61839e-19	497543	359555	368734	288254	322794	223039	198378	180392	146147	177618	276245	610
	Ig kappa chain V-III region PC 2880/PC 1229;Ig kappa chain V-III region MOPC 70	P01654;P01656	KV3A1_MOUSE;KV3A3_MOUSE	6.22427e-12	178701	1.76314e+06	145476	81240.8	74726.6	87670.5	37453.1	59134.6	252060	77618.5	275722	611
Rack1	Receptor of activated protein C kinase 1	P68040	RACK1_MOUSE	1.51042e-32	440509	372031	277457	398270	473848	318329	83274.5	115154	168164	105617	275265	612
Cd5l	CD5 antigen-like	Q9QWK4	CD5L_MOUSE	1.84987e-05	164426	58936.4	72516.8	65451.5	123656	211600	167482	137267	1525579	218339	274525	613
Rps3	40S ribosomal protein S3	P62908	RS3_MOUSE	4.3589e-10	375979	348572	312933	291590	402239	311592	144219	158032	234523	144540	272422	614
Rcc2	Protein RCC2	Q8BK67	RCC2_MOUSE	2.91176e-24	215020	189455	138159	295911	271804	344466	332042	356025	285989	292051	272092	615
Blvrb	Flavin reductase (NADPH)	E9PZC3;Q923D2	E9PZC3_MOUSE;BLVRB_MOUSE	3.5568e-07	753722	509649	372321	291095	549498	68840.3	99896.3	20521	18211.1	31924.7	271568	616
Eftud2	116 kDa U5 small nuclear ribonucleoprotein component	A2AH85;G3UZ34;O08810	A2AH85_MOUSE;G3UZ34_MOUSE;U5S1_MOUSE	9.9912e-08	1.02985e+06	273195	489200	195868	128874	261255	7173.93	94163.8	109237	115502	270432	617
Ca1	Carbonic anhydrase 1	P13634	CAH1_MOUSE	1.03328e-10	916536	431504	145784	412987	465976	127549	55623.7	37375.1	47593.1	51846.6	269278	618
Ak1	Adenylate kinase isoenzyme 1;Isoform 2 of Adenylate kinase isoenzyme 1	Q9R0Y5;Q9R0Y5-2	KAD1_MOUSE	9.51155e-18	420842	682906	515744	230507	332441	97970.2	55245.4	89698.6	169075	96662.6	269109	619
Pcx;Pcx;Pc	Pyruvate carboxylase;Pyruvate carboxylase;Pyruvate carboxylase, mitochondrial	E9QPD7;G5E8R3;Q05920	E9QPD7_MOUSE;G5E8R3_MOUSE;PYC_MOUSE	5.53686e-08	262694	269392	218226	288329	333399	349360	190118	254631	299308	221298	268676	620
Npepps	Puromycin-sensitive aminopeptidase;Puromycin-sensitive aminopeptidase (Fragment);Puromycin-sensitive aminopeptidase	E9Q039;F6QYF8;Q11011	E9Q039_MOUSE;F6QYF8_MOUSE;PSA_MOUSE	5.73962e-15	164396	271133	168969	177568	242733	548573	617219	204271	188322	98599	268178	621
Capg	Capping protein (Actin filament), gelsolin-like	Q99LB4	Q99LB4_MOUSE	1.02079e-07	303221	295962	377747	266990	393281	284076	224833	161015	182166	186439	267573	622
Chmp4b	Charged multivesicular body protein 4b	Q9D8B3	CHM4B_MOUSE	1.01542e-12	406328	330190	369905	392579	378873	145890	212474	221018	116805	100571	267463	623
Ndufa4	Cytochrome c oxidase subunit NDUFA4	A0A0N4SVQ1;Q62425	A0A0N4SVQ1_MOUSE;NDUA4_MOUSE	1.05727e-22	338560	612528	867946	252068	323674	64036.7	45182.9	28810.6	48349	87363.1	266852	624
Ptgfrn	Prostaglandin F2 receptor negative regulator	Q9WV91	FPRP_MOUSE	8.198e-12	203061	175124	228832	285551	224837	254474	370273	386294	280278	259293	266802	625
Ndufb9	NADH dehydrogenase [ubiquinone] 1 beta subcomplex subunit 9	Q9CQJ8	NDUB9_MOUSE	2.29929e-21	346369	432876	892462	306634	297228	134298	100249	41834.3	47154.3	67424.6	266653	626
Vat1	Synaptic vesicle membrane protein VAT-1 homolog	Q62465	VAT1_MOUSE	2.94493e-09	463974	229569	313181	202094	151968	195563	192325	407683	254598	254240	266519	627
Apoh	Beta-2-glycoprotein 1	Q01339	APOH_MOUSE	5.65842e-29	120655	104751	150026	185278	132825	321728	387349	397989	421324	435891	265782	628
Naga	Alpha-N-acetylgalactosaminidase	Q9QWR8	NAGAB_MOUSE	0.00255143	220928	210312	217455	77157.5	279616	230890	286406	568978	212974	352860	265758	629
Lgals3	Galectin-3;Galectin	P16110;Q8C253	LEG3_MOUSE;Q8C253_MOUSE	3.02327e-12	305694	385460	206760	222304	379651	604007	66710.4	170903	221928	89971.7	265339	630
Krt85	Keratin, type II cuticular Hb5	Q9Z2T6	KRT85_MOUSE	6.06416e-35	149901	277527	137880	166009	180869	483487	267310	461518	271245	255949	265169	631
F13a1	Coagulation factor XIII A chain	Q8BH61	F13A_MOUSE	1.36132e-21	622549	379641	307340	203834	309573	172991	144171	150048	227932	132432	265051	632
Ctnna1	Catenin alpha-1	P26231	CTNA1_MOUSE	2.85947e-08	302662	214938	344936	274727	238846	347148	306588	256543	212062	151121	264957	633
C4b	Complement C4-B	P01029	CO4B_MOUSE	5.14776e-25	257397	202412	328132	285733	326733	168648	187292	263379	383995	242800	264652	634
Farp1	FERM, RhoGEF and pleckstrin domain-containing protein 1	F8VPU2	FARP1_MOUSE	5.57531e-16	316425	266309	318853	437743	262395	243029	308489	200805	158221	128326	264060	635
Gas1	Growth arrest-specific protein 1	A0A0R4J0T7;Q01721	A0A0R4J0T7_MOUSE;GAS1_MOUSE	8.31441e-27	101963	137456	102603	203959	176420	324494	477051	346191	431437	331243	263282	636
Ndufv1	NADH dehydrogenase [ubiquinone] flavoprotein 1, mitochondrial;NADH dehydrogenase [ubiquinone] flavoprotein 1, mitochondrial	D3YUM1;Q91YT0	D3YUM1_MOUSE;NDUV1_MOUSE	2.20479e-10	316527	494139	760704	305591	284397	138472	44303.1	110685	98036	71535.6	262439	637
Hspa1b;Hspa1a	Heat shock 70 kDa protein 1B;Heat shock 70 kDa protein 1A	P17879;Q61696	HS71B_MOUSE;HS71A_MOUSE	0.00459776	411608	259216	341657	84079.2	431080	280460	179792	194959	197619	243887	262436	638
Eef1a2	Elongation factor 1-alpha 2	P62631	EF1A2_MOUSE	2.50139e-06	533539	530504	555476	186925	262438	99991.5	172352	87444	62746.5	131632	262305	639
Selenbp1	Selenium-binding protein 1	P17563	SBP1_MOUSE	4.7245e-09	229499	182291	191315	320555	339435	272318	262649	288384	266332	269056	262183	640
Plcd1	1-phosphatidylinositol 4,5-bisphosphate phosphodiesterase delta-1	Q8R3B1	PLCD1_MOUSE	1.13999e-18	104859	85788	126640	195894	167776	280358	509307	394829	385885	365528	261686	641
Gpx1	Glutathione peroxidase 1	P11352	GPX1_MOUSE	6.43846e-16	338464	254568	179441	419380	353864	364485	103245	228783	201208	150465	259390	642
Arl3	ADP-ribosylation factor-like protein 3	Q9WUL7	ARL3_MOUSE	0.00497979	362912	330531	243827	395490	266959	231843	199055	292872	137775	129573	259084	643
Slit3	Slit homolog 3 protein	Q9WVB4	SLIT3_MOUSE	2.2979e-21	115713	126518	138195	214029	150957	250680	469695	357004	357651	408433	258888	644
Frzb	Secreted frizzled-related protein 3	P97401	SFRP3_MOUSE	0.0015197	42444.9	60502.4	63565.6	91299.7	80526.8	474615	431424	413535	531990	397918	258782	645
Itgb1	Integrin beta-1;Isoform 2 of Integrin beta-1	P09055;P09055-2	ITB1_MOUSE	4.04745e-20	206623	176416	223521	181483	147718	268873	359416	438301	277342	292540	257223	646
Hspa9	Stress-70 protein, mitochondrial	P38647	GRP75_MOUSE	1.75639e-22	247715	203183	384621	197231	204066	407066	246251	201604	229395	245834	256697	647
Chgb	Secretogranin-1	P16014	SCG1_MOUSE	4.90722e-12	87653.8	123463	181437	178065	126629	253757	352353	376997	396237	479357	255595	648
Hba-a2	Alpha globin 1	Q91VB8	Q91VB8_MOUSE	9.15749e-14	157314	345049	242997	377020	406656	67367.4	230361	136515	215486	367372	254614	649
Vcp	Transitional endoplasmic reticulum ATPase	Q01853	TERA_MOUSE	3.64387e-17	353053	291803	278794	323638	343884	299588	151402	155469	175030	173225	254588	650
Yars	Tyrosine--tRNA ligase;Tyrosine--tRNA ligase, cytoplasmic	A2A7S7;Q91WQ3	A2A7S7_MOUSE;SYYC_MOUSE	0.00763842	351236	122717	244957	168615	293154	229518	98508.1	328638	615178	91760.7	254428	651
Hadhb	Trifunctional enzyme subunit beta, mitochondrial	Q99JY0	ECHB_MOUSE	9.79539e-10	457339	421815	512481	308022	318087	232887	50461.7	96183.3	90706.5	54735.5	254272	652
Dnaja2	DnaJ homolog subfamily A member 2	Q9QYJ0	DNJA2_MOUSE	0.000165591	358996	333323	257342	352611	320223	131118	133272	203674	232492	212942	253599	653
Epdr1	Mammalian ependymin-related protein 1	Q99M71	EPDR1_MOUSE	7.34956e-18	153410	172794	164791	338973	192494	222642	405111	270758	300520	311867	253336	654
Arpc3	Actin-related protein 2/3 complex subunit 3	Q9JM76	ARPC3_MOUSE	6.45694e-09	254262	275496	237099	457562	635939	78269.4	206907	158830	98202.7	126076	252864	655
Sec61b	Protein transport protein Sec61 subunit beta	Q9CQS8	SC61B_MOUSE	0.00433588	546382	282121	389175	458850	224153	143966	21605.4	95148.9	181279	181512	252419	656
Cspg4	Chondroitin sulfate proteoglycan 4	Q8VHY0	CSPG4_MOUSE	3.81513e-14	116849	106614	148156	138786	175140	277791	413188	422872	368286	352211	251989	657
Krt42	Keratin, type I cytoskeletal 42	Q6IFX2	K1C42_MOUSE	8.6364e-16	137404	407719	258990	277292	135737	382104	249874	163057	134429	360411	250702	658
Grn	Granulins	P28798;Q3U9N4	GRN_MOUSE;Q3U9N4_MOUSE	7.41013e-18	226802	214993	184492	237427	263073	373122	261022	308441	188436	209187	246699	659
Eif2s1	Eukaryotic translation initiation factor 2 subunit 1	Q6ZWX6	IF2A_MOUSE	2.357e-13	196275	155484	142599	194479	249314	279058	315918	358568	317043	243460	245220	660
Anxa7	Annexin A7	Q07076	ANXA7_MOUSE	3.03598e-13	291756	320026	281838	286277	309840	211662	110572	225047	221315	181761	244009	661
Pdhb	Pyruvate dehydrogenase E1 component subunit beta, mitochondrial	Q9D051	ODPB_MOUSE	2.62607e-23	382952	468010	728014	248060	330703	100866	35756.6	36732.1	68873	37982.3	243795	662
Dmd	Dystrophin	P11531	DMD_MOUSE	0.00803737	233185	365308	393786	170457	183298	130346	237254	283538	175048	252571	242479	663
Chmp1a	Charged multivesicular body protein 1a	Q921W0	CHM1A_MOUSE	1.91968e-09	210488	262786	178663	252321	238325	299473	371614	348732	161132	96611	242015	664
Mmp14	Matrix metalloproteinase-14	P53690	MMP14_MOUSE	1.34885e-16	107282	85810.4	95341.1	183819	139121	248813	472268	399257	335271	348232	241521	665
Slit2	Slit homolog 2 protein	A0A140T8T2;G3UYX7	A0A140T8T2_MOUSE;G3UYX7_MOUSE	8.61656e-37	62962.6	99889	95163.9	200397	116544	223999	504568	304522	404135	390877	240306	666
Vdac3-ps1;Vdac3	Protein Vdac3-ps1;Voltage-dependent anion-selective channel protein 3	A0A140T8V3;Q60931	A0A140T8V3_MOUSE;VDAC3_MOUSE	7.08481e-16	365136	462410	683472	250790	314035	97092.3	60014.3	37449.3	70591.6	57202.4	239819	667
P4ha2	Procollagen-proline, 2-oxoglutarate 4-dioxygenase (Proline 4-hydroxylase), alpha II polypeptide, isoform CRA_f;Prolyl 4-hydroxylase subunit alpha-2;Isoform IIa of Prolyl 4-hydroxylase subunit alpha-2	Q5SX75;Q60716;Q60716-2	Q5SX75_MOUSE;P4HA2_MOUSE;P4HA2_MOUSE	8.77274e-16	104461	84366.5	89794.9	214847	118429	244156	466890	434619	337819	295679	239106	668
Fis1	Mitochondrial fission 1 protein	Q9CQ92	FIS1_MOUSE	9.20049e-11	528904	615164	422297	224070	297041	113253	48895	17458.3	10370.9	104468	238192	669
Ccl8	C-C motif chemokine 8	Q9Z121	CCL8_MOUSE	1.49979e-17	85344.2	200999	146630	121944	128495	264261	391109	356192	322589	337967	235553	670
Idh1	Isocitrate dehydrogenase [NADP] cytoplasmic	O88844	IDHC_MOUSE	0.00149735	385742	177027	179366	315580	315114	221425	226947	133465	221392	170468	234653	671
Grem1	Gremlin-1	O70326	GREM1_MOUSE	9.8865e-08	87615.8	104788	117600	129663	102742	676255	260770	278526	384860	200342	234316	672
Psma1	Proteasome (Prosome, macropain) subunit, alpha type 1, isoform CRA_c;Proteasome subunit alpha type-1	A0A1B0GS70;Q9R1P4	A0A1B0GS70_MOUSE;PSA1_MOUSE	3.34549e-22	264978	214894	210500	292530	343625	349009	115713	192791	208353	141688	233408	673
Ssr1	Translocon-associated protein subunit alpha	Q9CY50	SSRA_MOUSE	5.27234e-16	307712	221381	173822	258124	232450	400672	110445	196616	274891	155917	233203	674
Atp6v1e1	V-type proton ATPase subunit E 1	P50518	VATE1_MOUSE	1.40258e-11	366409	303687	254220	329180	265538	198227	162237	147208	211740	87118.3	232556	675
Ddx39b	Spliceosome RNA helicase Ddx39b	Q9Z1N5	DX39B_MOUSE	1.55735e-20	283652	195689	204182	232772	283808	234488	215648	232782	223247	217158	232343	676
Cald1	Protein Cald1;Caldesmon 1	E9QA16;Q8VCQ8	E9QA16_MOUSE;Q8VCQ8_MOUSE	5.27366e-06	372239	253178	295067	204498	374627	130720	174244	100516	128943	288849	232288	677
Psmc4	26S protease regulatory subunit 6B	A0A140LIZ5;P54775	A0A140LIZ5_MOUSE;PRS6B_MOUSE	0.00416594	119060	108059	154841	145246	69951.9	338210	220707	71924.3	269443	821106	231855	678
Eef1g	Elongation factor 1-gamma	Q9D8N0	EF1G_MOUSE	5.19658e-13	341820	264207	240856	229587	284022	220501	194332	181311	181501	178729	231687	679
Wdr1	WD repeat-containing protein 1	O88342	WDR1_MOUSE	1.29447e-22	304327	214749	192030	304184	397555	271881	123641	142332	227261	137490	231545	680
Tmed10	Transmembrane emp24 domain-containing protein 10	Q9D1D4	TMEDA_MOUSE	8.00674e-09	505121	422592	337524	287848	317423	184845	63681.2	40779.8	114188	41033.4	231504	681
Cbx3	Chromobox protein homolog 3;Cbx3 protein	P23198;Q9DCC5	CBX3_MOUSE;Q9DCC5_MOUSE	8.39421e-14	66748.8	48675.1	59302.5	109614	82292.1	353402	275510	527089	461888	326649	231117	682
Htra3	Serine protease HTRA3;Isoform 3 of Serine protease HTRA3	Q9D236;Q9D236-1	HTRA3_MOUSE	1.22835e-21	128671	188429	99498.1	270807	184499	274260	356760	256893	294262	254144	230822	683
Pdgfrl	Platelet-derived growth factor receptor-like protein	A0A0R4J0C9;Q6PE55	A0A0R4J0C9_MOUSE;PGFRL_MOUSE	8.84149e-09	81329.2	134904	124516	157474	159984	229704	324668	503459	327208	257637	230088	684
C3	Complement C3	P01027	CO3_MOUSE	8.02701e-22	176161	134783	113111	144693	229980	287412	317409	285157	295987	296285	228098	685
Rnaset2	Ribonuclease T2	Q9CQ01	RNT2_MOUSE	1.80279e-10	105759	128030	126116	206472	135379	248931	435826	300814	283436	304939	227570	686
Txnl1	Thioredoxin-like protein 1	Q8CDN6	TXNL1_MOUSE	1.2887e-11	173762	190421	128168	204722	152273	263476	338536	257134	289464	275335	227329	687
Glud1	Glutamate dehydrogenase 1, mitochondrial	P26443	DHE3_MOUSE	2.29044e-14	288330	269195	219812	325042	327153	376049	73765	147098	172293	70638.9	226938	688
Cyc1	Cytochrome c1, heme protein, mitochondrial;Isoform 2 of Cytochrome c1, heme protein, mitochondrial	Q9D0M3;Q9D0M3-2	CY1_MOUSE	2.30176e-09	289476	373016	630983	251754	333075	95268	50354.4	92352	77745.5	73133.5	226716	689
Prdx6	Peroxiredoxin-6;Peroxiredoxin 6	O08709;Q6GT24	PRDX6_MOUSE;Q6GT24_MOUSE	3.43387e-05	390409	324589	281323	215698	389524	138114	142489	124633	138543	109586	225491	690
Ube2z	Ubiquitin-conjugating enzyme E2 Z	Q3UE37	UBE2Z_MOUSE	2.06653e-14	78737.6	75154	65599.2	84672.5	113560	240382	379634	419939	433247	362268	225319	691
Etfb	Electron transfer flavoprotein subunit beta	Q9DCW4	ETFB_MOUSE	3.49094e-11	254195	334054	788397	151637	284252	195016	26091.7	64334.3	72842.3	78519.3	224934	692
Pa2g4	Proliferation-associated protein 2G4	P50580	PA2G4_MOUSE	0.00382441	280610	193473	210067	214846	273747	178514	219687	213605	287832	173930	224631	693
Lgals3bp	Galectin-3-binding protein	Q07797	LG3BP_MOUSE	1.44112e-09	225134	167421	155592	281903	172478	222353	205362	369891	279927	164008	224407	694
Acat1	Acetyl-CoA acetyltransferase, mitochondrial	Q8QZT1	THIL_MOUSE	1.29457e-18	256165	313049	333068	229304	251027	234460	147012	133534	189589	142586	222979	695
Plin1	Perilipin-1	Q8CGN5	PLIN1_MOUSE	3.96618e-08	761211	76757.5	158384	620016	313885	56222.3	93731.3	39763.2	53146.9	54052.3	222717	696
Gdi1	Rab GDP dissociation inhibitor alpha	P50396	GDIA_MOUSE	2.30302e-13	221940	250868	174098	209641	246156	284764	145943	219700	232206	237616	222293	697
Tgm2	Protein-glutamine gamma-glutamyltransferase 2	P21981	TGM2_MOUSE	2.56359e-17	602172	358400	421381	222031	256192	122356	46699.5	66425	72510.2	52935.6	222110	698
Tufm	Elongation factor Tu, mitochondrial	Q8BFR5	EFTU_MOUSE	9.02336e-18	346906	353613	467153	235700	254019	201955	121283	81285.2	78121.2	74448.6	221448	699
Hpx	Hemopexin	Q91X72	HEMO_MOUSE	2.72294e-12	244238	140694	156154	244871	319156	250046	237901	193026	203656	217081	220682	700
Dlat	Dihydrolipoyllysine-residue acetyltransferase component of pyruvate dehydrogenase complex, mitochondrial	Q8BMF4	ODP2_MOUSE	1.42737e-28	267621	341350	800740	147605	236425	89103.8	56663.5	113727	83341.4	63547.8	220012	701
Dctn2	Dynactin subunit 2	Q99KJ8	DCTN2_MOUSE	0.00580606	201982	172338	209015	236403	287445	118123	212157	182135	230457	347251	219731	702
Rps11	40S ribosomal protein S11	P62281	RS11_MOUSE	1.73202e-11	331082	321800	261034	322292	280846	179283	129425	148476	125958	96195.3	219639	703
Rab7a	Ras-related protein Rab-7a	P51150	RAB7A_MOUSE	3.69935e-11	289449	151170	190825	248920	304598	292187	261724	206473	110742	139923	219601	704
Pcbp2	Poly(rC)-binding protein 2;Isoform 2 of Poly(rC)-binding protein 2;Isoform 3 of Poly(rC)-binding protein 2	Q61990;Q61990-2;Q61990-3	PCBP2_MOUSE	1.14346e-12	190346	243142	184770	214730	396805	295334	173440	189983	193101	111319	219297	705
Esd	S-formylglutathione hydrolase	H3BJL6;H3BKH6;H3BLJ9;Q9R0P3	H3BJL6_MOUSE;H3BKH6_MOUSE;H3BLJ9_MOUSE;ESTD_MOUSE	0.00956541	342548	233032	164963	255190	369414	215383	77500	160743	231434	141526	219173	706
Galnt15	Polypeptide N-acetylgalactosaminyltransferase 15	Q9D2N8	GLT15_MOUSE	6.61401e-28	91581.7	106600	124355	117852	106637	269692	359755	305244	382062	322124	218590	707
Ppt1	Palmitoyl-protein thioesterase 1	O88531	PPT1_MOUSE	2.65104e-07	111371	134869	139844	150670	144678	285964	354313	363833	298034	200222	218380	708
Gstp1	Glutathione S-transferase P 1	P19157	GSTP1_MOUSE	9.7828e-07	327914	229198	191275	253746	286056	82437.2	153881	241656	276557	138906	218163	709
Phb	Prohibitin	P67778	PHB_MOUSE	5.35762e-18	329549	282213	340388	252854	290142	238247	64024.3	163761	149285	70690.1	218115	710
Immt	MICOS complex subunit MIC60	E9Q800	E9Q800_MOUSE	1.6449e-23	376770	427950	714754	172298	288187	52802.3	47841.4	39385.9	27985.1	29647.7	217762	711
Nsfl1c	NSFL1 cofactor p47;Isoform 3 of NSFL1 cofactor p47	Q9CZ44;Q9CZ44-3	NSF1C_MOUSE	3.36092e-08	133299	151112	120021	204801	182114	253508	405362	276082	224274	212712	216329	712
Lamb2	Laminin subunit beta-2	Q61292	LAMB2_MOUSE	1.14519e-18	341901	560687	495044	232936	276875	56706.2	42936.1	54329.2	54996.1	43271.3	215968	713
Enpp2	Ectonucleotide pyrophosphatase/phosphodiesterase family member 2;Isoform 3 of Ectonucleotide pyrophosphatase/phosphodiesterase family member 2	Q9R1E6;Q9R1E6-3	ENPP2_MOUSE	2.15905e-34	49971.9	73265.5	118934	78650.5	108477	276004	395794	331868	349019	377356	215934	714
Anxa11	Annexin A11	P97384	ANX11_MOUSE	4.73215e-30	281034	265114	228190	252422	277936	264031	95137.2	189316	178003	126729	215791	715
Copa	Coatomer subunit alpha	F8WHL2;Q8CIE6	F8WHL2_MOUSE;COPA_MOUSE	1.20802e-16	539600	255093	232948	173102	339693	102614	73600.9	179494	133807	121788	215174	716
Hspd1	60 kDa heat shock protein, mitochondrial	P63038	CH60_MOUSE	5.46478e-17	267356	273541	378490	214901	282583	383042	59369.8	85846.7	144072	62322.3	215152	717
Idh3a	Isocitrate dehydrogenase [NAD] subunit alpha, mitochondrial	Q9D6R2	IDH3A_MOUSE	5.26244e-12	270724	402032	660390	196833	169871	207853	59160.5	57065.7	57668.8	63719.1	214532	718
Map4k4;Map4k4;Map4k4;Map4k4;Tnik;Map4k4;Map4k4;Tnik;Tnik;Tnik;Tnik;Tnik;Tnik;Map4k4;Mink1;Map4k4;Mink1;Tnik;Tnik;Map4k4;Mink1;Mink1;Mink1;Mink1;Mink1	Mitogen-activated protein kinase kinase kinase kinase 4 (Fragment);Mitogen-activated protein kinase kinase kinase kinase 4;Mitogen-activated protein kinase kinase kinase kinase 4;Mitogen-activated protein kinase kinase kinase kinase 4;Tnik protein;Map4k4 protein;Map4k4 protein;TRAF2 and NCK interacting kinase;Traf2 and NCK-interacting protein kinase;Traf2 and NCK-interacting protein kinase;Traf2 …	A0A0A6YVZ8;A0A0A6YW53;A0A0A6YWM8;A0A0A6YWR8;B2RQ80;B2RUE8;B7ZNR9;B9EKN8;E0CXD6;E0CY98;E0CZD7;E0CZF8;E9PUL9;E9PVG7;F7AMS7;F8VPL5;G3X9G2;P83510;P83510-2;P97820;Q5SXG1;Q5SXG3;Q9JM52;Q9JM52-2;Q9JM52-3	A0A0A6YVZ8_MOUSE;A0A0A6YW53_MOUSE;A0A0A6YWM8_MOUSE;A0A0A6YWR8_MOUSE;B2RQ80_MOUSE;B2RUE8_MOUSE;B7ZNR9_MOUSE;B9EKN8_MOUSE;E0CXD6_MOUSE;E0CY98_MOUSE;E0CZD7_MOUSE;E0CZF8_MOUSE;E9PUL9_MOUSE;E9PVG7_MOUSE;F7AMS7_MOUSE;F8VPL5_MOUSE;G3X9G2_MOUSE;TNIK_MOUSE;TNIK_MOUSE;M4K4_MOUSE;Q5SXG1_MOUSE;Q5SXG3_MOUSE;MINK1_MOUSE;MINK1_MOUSE;MINK1_MOUSE	0.00838873	205339	177326	185281	241451	229505	215278	240929	233981	224009	183045	213614	719
Pgam1	Phosphoglycerate mutase 1	Q9DBJ1	PGAM1_MOUSE	8.01356e-06	265427	170652	200773	180987	390063	210467	109509	198675	231744	166581	212488	720
Ssh3	Protein phosphatase Slingshot homolog 3;Isoform 2 of Protein phosphatase Slingshot homolog 3	Q8K330;Q8K330-2	SSH3_MOUSE	4.77623e-08	116936	123491	136150	156393	122355	218764	403460	317239	216447	298302	210954	721
Igfn1	Immunoglobulin-like and fibronectin type III domain-containing protein 1 (Fragment);Immunoglobulin-like and fibronectin type III domain-containing protein 1;Isoform 4 of Immunoglobulin-like and fibronectin type III domain-containing protein 1	F6QKE4;Q3KNY0;Q3KNY0-4	F6QKE4_MOUSE;IGFN1_MOUSE;IGFN1_MOUSE	3.08697e-07	167619	136255	167085	243947	150234	146074	230860	408545	88383.8	369255	210826	722
Dlst	Dihydrolipoyllysine-residue succinyltransferase component of 2-oxoglutarate dehydrogenase complex, mitochondrial	Q9D2G2	ODO2_MOUSE	4.65823e-12	304992	178967	499787	243333	161935	246696	131959	103185	115529	115746	210213	723
Anxa3	Annexin A3	O35639	ANXA3_MOUSE	2.44318e-27	257019	209522	157244	273175	257775	328951	111524	188421	185760	129986	209938	724
Fkbp7	Peptidyl-prolyl cis-trans isomerase FKBP7	O54998	FKBP7_MOUSE	2.48719e-14	88481.3	18072.7	47103.5	133024	40231	195687	327043	386203	441620	420014	209748	725
Mia3	Melanoma inhibitory activity protein 3;Isoform 2 of Melanoma inhibitory activity protein 3	Q8BI84;Q8BI84-2	MIA3_MOUSE	2.76801e-10	125111	135878	107829	187500	117027	121672	368335	347011	277659	307990	209601	726
Naca	Nascent polypeptide-associated complex subunit alpha, muscle-specific form	P70670	NACAM_MOUSE	1.60974e-09	41079.6	80518.6	40517.7	87806.2	61604.3	237258	567145	294994	320242	363963	209513	727
Pgam2	Phosphoglycerate mutase 2	O70250	PGAM2_MOUSE	7.2018e-07	420463	461704	216197	239547	323168	78929.5	64524.8	90527.8	117157	81361.7	209358	728
Dsp	Desmoplakin	E9Q557	DESP_MOUSE	0.00216277	122184	203185	117466	210763	116941	230913	277679	243166	156679	414540	209352	729
Mta2	Metastasis-associated protein MTA2	Q9R190	MTA2_MOUSE	0.00282712	325318	347816	176676	497963	185683	231162	3586.15	123475	183887	3533.21	207910	730
Sod1	Superoxide dismutase [Cu-Zn]	P08228	SODC_MOUSE	3.41006e-22	79538.8	117610	178986	151084	131177	292733	233821	329736	299411	255513	206961	731
Cyth2	Cytohesin-2;Cytohesin-2;Cytohesin-2;Cytohesin-2;Isoform 2 of Cytohesin-2;Isoform 3 of Cytohesin-2;Cytohesin 2	A0A1B0GRB2;A0A1B0GRB8;A0A1B0GRX7;P63034;P63034-2;P63034-3;Q99KH2	A0A1B0GRB2_MOUSE;A0A1B0GRB8_MOUSE;A0A1B0GRX7_MOUSE;CYH2_MOUSE;CYH2_MOUSE;CYH2_MOUSE;Q99KH2_MOUSE	3.87628e-19	195204	199936	195679	305385	247486	172621	365972	127933	111047	138534	205980	732
Mylk	Myosin light chain kinase, smooth muscle;Myosin light chain kinase, smooth muscle	B1B1A8;Q6PDN3	B1B1A8_MOUSE;MYLK_MOUSE	0.00701423	155095	190174	189100	246759	179742	208736	217262	241318	168037	262471	205869	733
Pip4k2a	Phosphatidylinositol 5-phosphate 4-kinase type-2 alpha	O70172	PI42A_MOUSE	1.2007e-12	177128	179866	218371	247724	187886	219588	168161	192423	228993	230449	205059	734
Rbp4	Retinol-binding protein 4	H7BWY6;Q00724	H7BWY6_MOUSE;RET4_MOUSE	1.84114e-12	41335.3	127635	104463	180615	139953	173059	422785	275608	295065	288644	204916	735
Pgd	6-phosphogluconate dehydrogenase, decarboxylating	Q9DCD0	6PGD_MOUSE	1.462e-05	594257	289481	228635	93637.5	257251	131905	122083	81054.6	86057	164387	204875	736
Mbl1	Mannose-binding protein A	P39039	MBL1_MOUSE	1.08985e-20	95684	98674.3	183064	109302	209834	193656	403044	139604	276106	332786	204176	737
Myot	Myotilin	Q9JIF9	MYOTI_MOUSE	1.49003e-21	84250.4	404664	484772	156381	298246	99148.1	140211	139654	141246	92197	204077	738
Ca2	Carbonic anhydrase 2	P00920	CAH2_MOUSE	1.32465e-17	425998	269446	108611	258617	434794	93326	119046	111723	121419	88322.4	203130	739
Slc25a12	Calcium-binding mitochondrial carrier protein Aralar1	Q8BH59	CMC1_MOUSE	5.59988e-12	304722	375333	971411	55595.1	103182	36209.3	39121.9	45160.3	48128.9	46501.2	202537	740
Myl6	Myosin light polypeptide 6;Isoform Smooth muscle of Myosin light polypeptide 6	Q60605;Q60605-2	MYL6_MOUSE	5.38436e-21	200278	276397	299392	206812	264897	249781	157270	145585	168243	46839.5	201549	741
Echs1	Enoyl-CoA hydratase, mitochondrial	Q8BH95	ECHM_MOUSE	4.35672e-18	225689	185198	400152	166550	242112	181853	85244.8	226253	199409	97831.3	201029	742
Kctd12	BTB/POZ domain-containing protein KCTD12	A0A0R4J2B2;Q6WVG3	A0A0R4J2B2_MOUSE;KCD12_MOUSE	1.46753e-10	223517	252368	193625	243467	420810	259558	84742.4	110240	134767	81693.4	200479	743
Kng2	Kng2 protein;HMW-kininogen-II variant;HMW kininogen-II	Q6S9I0;Q6S9I2;Q6S9I3	Q6S9I0_MOUSE;Q6S9I2_MOUSE;Q6S9I3_MOUSE	2.86094e-28	55095.1	44667.4	73404.8	53037.8	82713.4	271518	590638	270255	268741	291792	200186	744
Taldo1	Transaldolase	A0A1B0GR11;Q93092	A0A1B0GR11_MOUSE;TALDO_MOUSE	1.47599e-10	263953	243321	187713	172246	374034	202650	153454	143453	113347	137322	199149	745
Prtn3	Myeloblastin	A0A0R4IZY6;Q61096	A0A0R4IZY6_MOUSE;PRTN3_MOUSE	2.10657e-09	327733	328196	182072	240854	800308	60785.9	21682.9	2699.35	9275.02	11747.1	198535	746
Hyou1	Hypoxia up-regulated protein 1	Q9JKR6	HYOU1_MOUSE	7.80179e-14	184462	148265	182347	248143	186668	308537	148619	196258	210147	169930	198338	747
Fat1	Protein Fat1	A0A087WRT4;F2Z4A3	A0A087WRT4_MOUSE;F2Z4A3_MOUSE	1.00754e-08	87900.6	80259	91958	171467	59054.2	252514	182543	370705	395324	279397	197112	748
Aifm1	Apoptosis-inducing factor 1, mitochondrial;Apoptosis-inducing factor 1, mitochondrial	B1AU25;Q9Z0X1	B1AU25_MOUSE;AIFM1_MOUSE	0.000208424	260850	263723	302761	276244	279403	91202.4	81295.1	127454	81609.8	194530	195907	749
2025-09-11	Septin-11;Septin 11, isoform CRA_b;Septin-11;Isoform 2 of Septin-11;Isoform 3 of Septin-11	A0A0J9YTY0;A0A0J9YUL3;Q8C1B7;Q8C1B7-2;Q8C1B7-3	A0A0J9YTY0_MOUSE;A0A0J9YUL3_MOUSE;SEP11_MOUSE;SEP11_MOUSE;SEP11_MOUSE	4.82167e-28	223892	154259	159826	230455	189264	137489	232983	217702	221017	187280	195417	750
Eif4a1	Eukaryotic initiation factor 4A-I	P60843	IF4A1_MOUSE	2.70036e-21	332148	259890	188673	222096	370933	150296	97513.5	114048	121461	90701	194776	751
Ube2v2	Ubiquitin-conjugating enzyme E2 variant 2	Q9D2M8	UB2V2_MOUSE	0.00426762	204449	161768	144125	204259	175226	227367	242404	201611	188570	195123	194490	752
Copb2	Coatomer subunit beta'	O55029	COPB2_MOUSE	3.9134e-06	291025	337476	232924	162020	268611	155791	114079	145997	92721.9	131020	193166	753
Fbn1	Fibrillin-1	Q61554	FBN1_MOUSE	3.87169e-09	152388	183650	163778	139057	122386	328135	110866	317254	267225	145899	193064	754
H2afy2	Core histone macro-H2A.2	Q8CCK0	H2AW_MOUSE	2.59868e-12	152511	174507	115195	154020	117716	222264	265354	84660.4	306742	332577	192555	755
Anp32b	Acidic leucine-rich nuclear phosphoprotein 32 family member B;Isoform 2 of Acidic leucine-rich nuclear phosphoprotein 32 family member B	Q9EST5;Q9EST5-2	AN32B_MOUSE	3.61869e-14	187200	145445	161690	191778	184479	149429	260285	143560	269346	228317	192153	756
Htra2	Serine protease HTRA2, mitochondrial;Serine protease HTRA2, mitochondrial (Fragment);Serine protease HTRA2, mitochondrial	D3YX27;F6TCV0;Q9JIY5	D3YX27_MOUSE;F6TCV0_MOUSE;HTRA2_MOUSE	0.000257607	206624	204682	226183	228693	222327	146233	230882	210664	91607.5	150531	191843	757
Rbm39	RNA-binding protein 39;Isoform 2 of RNA-binding protein 39;Isoform 3 of RNA-binding protein 39	Q8VH51;Q8VH51-2;Q8VH51-3	RBM39_MOUSE	0.0045275	205099	143164	223826	359918	286222	165740	138069	209272	82719.2	92329	190636	758
Gmfb	Glia maturation factor beta	Q9CQI3	GMFB_MOUSE	1.19919e-07	84820.7	106144	140727	126634	165687	218222	301108	262509	269706	220981	189654	759
Set	Protein SET (Fragment);Protein SET	A2BE93;Q9EQU5	A2BE93_MOUSE;SET_MOUSE	4.33636e-07	123364	114855	216152	204592	184288	204834	221361	244063	191560	183276	188834	760
Arpc5	Actin-related protein 2/3 complex subunit 5	Q9CPW4	ARPC5_MOUSE	3.057e-14	244035	207991	161040	162175	319688	272951	193336	161698	95432.7	64150.5	188250	761
Serping1	Plasma protease C1 inhibitor	A2ATR8;P97290	A2ATR8_MOUSE;IC1_MOUSE	0.00803737	93768.2	96464.2	19879.6	121330	95156.3	304388	565372	102434	50760.2	420260	186981	762
Adamts2	A disintegrin and metalloproteinase with thrombospondin motifs 2	Q8C9W3	ATS2_MOUSE	1.31907e-21	78045.9	87320.5	68776.4	165522	115771	208002	321008	236092	277487	308047	186607	763
Ndufa13	NADH dehydrogenase [ubiquinone] 1 alpha subcomplex subunit 13	Q9ERS2	NDUAD_MOUSE	1.88212e-05	242204	294318	456294	235607	241396	103824	68037.2	94119.7	68574.3	59948.9	186432	764
Ddost	Dolichyl-diphosphooligosaccharide--protein glycosyltransferase 48 kDa subunit	O54734	OST48_MOUSE	5.83536e-14	412595	458253	324041	153590	420588	9991.59	22159	32388.3	12697.8	10288.4	185659	765
Rpl9	60S ribosomal protein L9	P51410	RL9_MOUSE	0.00180907	173626	232579	139600	233795	193761	262638	158173	102097	176264	176359	184889	766
Ighv1-15	MCG114298 (Fragment)	A0A0A6YXA5	A0A0A6YXA5_MOUSE	3.38229e-26	424308	8340.74	141730	186320	95411.4	69678.6	87245.5	406241	261615	166482	184737	767
Rps3a	40S ribosomal protein S3a	P97351	RS3A_MOUSE	5.01554e-11	257216	188399	160167	230920	255080	242330	129661	114153	123481	137970	183938	768
Dld	Dihydrolipoyl dehydrogenase, mitochondrial	O08749	DLDH_MOUSE	1.75116e-09	190487	306624	574298	176676	241136	103518	66201.4	44125.1	75333.4	53063.8	183146	769
Hexa	Beta-hexosaminidase subunit alpha	P29416	HEXA_MOUSE	3.33496e-23	239441	166411	136839	175276	222577	204614	126361	238680	183708	125762	181967	770
Rpl14	60S ribosomal protein L14	Q9CR57	RL14_MOUSE	1.74494e-17	286536	146781	177337	217719	255528	266111	89887	90081.9	185268	104273	181952	771
Actr3	Actin-related protein 3	Q99JY9	ARP3_MOUSE	4.12014e-15	268439	232892	198289	239667	306488	186783	54531.5	110893	113326	101145	181245	772
Ltbp4	Isoform 2 of Latent-transforming growth factor beta-binding protein 4	Q8K4G1-2	LTBP4_MOUSE	4.54074e-10	65901.1	56806.1	60394.9	127889	86614.4	208849	453873	293167	194201	257340	180504	773
Stc2	Stanniocalcin-2	O88452	STC2_MOUSE	9.28717e-09	22489.5	48397.4	27973.4	78490.1	34265.8	112081	361769	513537	346517	258298	180382	774
Ldb3	LIM domain-binding protein 3;Isoform 2 of LIM domain-binding protein 3;Isoform 4 of LIM domain-binding protein 3	E9PYJ9;Q9JKS4-2;Q9JKS4-4	E9PYJ9_MOUSE;LDB3_MOUSE;LDB3_MOUSE	1.53609e-13	89134.2	230051	393898	130244	199457	163731	154550	130333	128073	183153	180263	775
Hist1h1e	Histone H1.4	P43274	H14_MOUSE	0.000152343	150692	157813	177246	198565	115241	259100	208563	103438	207321	219092	179707	776
Rpl6	60S ribosomal protein L6	P47911	RL6_MOUSE	1.80905e-10	171609	183181	176607	146732	270116	262068	120262	127162	204907	118883	178153	777
Purb	Transcriptional activator protein Pur-beta	O35295	PURB_MOUSE	3.55711e-17	152987	110443	100171	183714	184713	154554	232348	183765	243889	229226	177581	778
Nedd4	E3 ubiquitin-protein ligase NEDD4	P46935	NEDD4_MOUSE	6.17478e-16	300111	183479	124573	212193	187270	199154	125606	154995	152307	135343	177503	779
Hdlbp	Vigilin	A0A087WP83;Q8VDJ3	A0A087WP83_MOUSE;VIGLN_MOUSE	4.12441e-06	126663	179135	168934	226546	180229	158405	142820	164186	220190	196396	176350	780
Ighv14-1	Protein Ighv14-1 (Fragment)	A0A075B5R4	A0A075B5R4_MOUSE	7.25888e-23	384198	95949.8	65189.8	132869	164889	89872.2	81112.7	164918	354653	222358	175601	781
Hrc	Histidine rich calcium binding protein, isoform CRA_a	G5E8J6	G5E8J6_MOUSE	4.69999e-18	162991	111804	136120	159366	106697	117739	221622	239401	245564	247632	174894	782
Acadvl	Very long-chain specific acyl-CoA dehydrogenase, mitochondrial	P50544	ACADV_MOUSE	3.06052e-26	258196	219370	320081	128962	165366	87595.4	162508	129023	142056	134103	174726	783
Col4a2	Collagen alpha-2(IV) chain	P08122	CO4A2_MOUSE	0.00120928	224584	226831	258486	296695	238322	169095	45541.4	111500	46590.4	129449	174709	784
Nid2	Nidogen-2	O88322	NID2_MOUSE	2.65841e-14	203494	384946	170800	231745	247639	100759	84203.6	102381	110073	103659	173970	785
Cma1	Chymase	A4QPC5;P21844	A4QPC5_MOUSE;CMA1_MOUSE	2.47831e-07	246777	458525	283995	69070.9	318596	71778.3	37520.4	204994	40028.8	6044.33	173733	786
Psmd7	26S proteasome non-ATPase regulatory subunit 7	P26516	PSMD7_MOUSE	0.000231922	140518	180733	471412	153352	234957	159265	107111	93159.8	91857.7	96270	172863	787
Psma4	Proteasome subunit alpha type-4	Q9R1P0	PSA4_MOUSE	1.16857e-08	216775	185581	133186	197729	255625	222901	111445	134408	142015	125828	172549	788
Lgals9	Galectin;Galectin;Galectin-9;Isoform 2 of Galectin-9;Isoform 3 of Galectin-9	B1AQR8;G3X9T7;O08573;O08573-2;O08573-3	B1AQR8_MOUSE;G3X9T7_MOUSE;LEG9_MOUSE;LEG9_MOUSE;LEG9_MOUSE	1.65447e-05	266070	207602	144148	321195	88058.1	159851	327288	28157.8	33192.5	149892	172545	789
Ptrf	Polymerase I and transcript release factor	O54724	PTRF_MOUSE	3.7977e-21	153185	242601	129022	187809	223616	207559	150095	125867	179660	121860	172127	790
Ptbp1	MCG13402, isoform CRA_a;MCG13402, isoform CRA_c	Q8BGJ5;Q922I7	Q8BGJ5_MOUSE;Q922I7_MOUSE	4.41781e-10	322486	182686	247204	234720	330107	77971.9	117715	46049.4	78110	80488.5	171754	791
Mrc1	Macrophage mannose receptor 1	Q61830	MRC1_MOUSE	0.000111728	242192	272159	217030	160659	240504	124456	83214.2	130192	146022	97934.2	171436	792
Cd177	CD177 antigen	Q8R2S8	CD177_MOUSE	3.20856e-07	359313	178302	170550	157530	463348	159462	31183	58204.4	82961.8	53116.7	171397	793
Ism1	Isthmin-1	A2ATD1;V9GXR4	ISM1_MOUSE;V9GXR4_MOUSE	1.14141e-17	83905.6	100522	103073	153199	117659	195211	285913	249122	235265	190076	171395	794
Coro1b	Coronin-1B	Q9WUM3	COR1B_MOUSE	0.000590693	164448	136327	194042	263622	228446	250210	125320	145626	78943.2	123845	171083	795
Mgll	Monoglyceride lipase	D3YYS6;E9Q3B9;O35678	D3YYS6_MOUSE;E9Q3B9_MOUSE;MGLL_MOUSE	8.28652e-09	252344	135654	328894	222362	166333	137638	70046.9	42474	207705	144345	170780	796
Ndufa12	NADH dehydrogenase [ubiquinone] 1 alpha subcomplex subunit 12	A0A0R4J275;Q7TMF3	A0A0R4J275_MOUSE;NDUAC_MOUSE	2.49554e-11	278688	249376	521838	117572	211369	38031.2	106499	31009.1	64183	83034.3	170160	797
Arpc2	Actin-related protein 2/3 complex subunit 2	Q9CVB6	ARPC2_MOUSE	2.07632e-13	234342	186544	166142	249438	238369	226607	85986.6	108575	118534	86048.8	170059	798
Arhgdib	Rho GDP-dissociation inhibitor 2	Q61599	GDIR2_MOUSE	1.20432e-16	167849	163585	189923	185592	221066	195387	147065	151161	149366	127309	169830	799
Etfdh	Electron transfer flavoprotein-ubiquinone oxidoreductase, mitochondrial;Electron transfer flavoprotein-ubiquinone oxidoreductase, mitochondrial	Q6PF96;Q921G7	Q6PF96_MOUSE;ETFD_MOUSE	3.96255e-15	314342	270287	324014	159922	254874	93532.8	66258.4	83484.6	66832.5	64732.2	169828	800
Lonp1	Lon protease homolog, mitochondrial	Q8CGK3	LONM_MOUSE	2.48122e-19	116038	397154	71667.2	241346	185789	76895.5	238983	64293.9	110384	187917	169047	801
Rps6	40S ribosomal protein S6	P62754	RS6_MOUSE	4.07431e-29	231730	190849	174225	223671	208980	177562	143158	116759	124512	96369.8	168782	802
Sfpq	Splicing factor, proline- and glutamine-rich	Q8VIJ6	SFPQ_MOUSE	3.0596e-07	202940	136351	150099	188372	186972	170459	137488	170428	174121	165757	168299	803
Srsf7	Serine/arginine-rich splicing factor 7;Isoform 2 of Serine/arginine-rich splicing factor 7;Isoform 3 of Serine/arginine-rich splicing factor 7;Isoform 4 of Serine/arginine-rich splicing factor 7	Q8BL97;Q8BL97-2;Q8BL97-3;Q8BL97-4	SRSF7_MOUSE	1.26387e-11	254645	230813	224740	285584	285740	77325.7	84869.2	86935.6	64582.9	82089.3	167733	804
Rcn1	Reticulocalbin-1	Q05186	RCN1_MOUSE	3.49761e-34	134447	83335.5	82240.5	233431	147949	138587	319300	243751	167432	126452	167692	805
Smchd1	Structural maintenance of chromosomes flexible hinge domain-containing protein 1	Q6P5D8	SMHD1_MOUSE	0.00442306	122305	122064	68243.5	147121	52296.6	95181.7	584570	186867	81314.2	216798	167676	806
Txndc5	Thioredoxin domain-containing protein 5	E9PXX7;Q91W90	E9PXX7_MOUSE;TXND5_MOUSE	3.14449e-14	219553	189429	209139	197132	193653	263191	101787	97593.1	135481	69705.8	167666	807
Top1	DNA topoisomerase 1	Q04750	TOP1_MOUSE	0.000630082	284932	148666	156171	173595	104232	172156	181061	168761	195434	90520	167553	808
Rpl23	60S ribosomal protein L23	P62830	RL23_MOUSE	8.04095e-23	185791	124933	135902	278461	152897	185799	97046.1	130006	161823	219614	167227	809
Acadl	Long-chain-specific acyl-CoA dehydrogenase, mitochondrial	A0A0R4J083	A0A0R4J083_MOUSE	1.20624e-21	200576	190060	281763	176128	206663	161560	85528.8	166124	144317	57530.8	167025	810
Bub3	Mitotic checkpoint protein BUB3	A0A140LHA2;Q9WVA3	A0A140LHA2_MOUSE;BUB3_MOUSE	2.78055e-05	212139	174315	157766	211116	285321	191971	89605.2	88785.5	145997	102629	165965	811
H1f0	Histone H1.0	P10922	H10_MOUSE	3.70329e-08	128146	127735	181497	175601	118004	187709	204872	85781.2	213559	229053	165196	812
Rap2b;Rap2a;Rap2a;Rap2c	Ras-related protein Rap-2b;Ras-related protein Rap-2a;Isoform 2 of Ras-related protein Rap-2a;Ras-related protein Rap-2c	P61226;Q80ZJ1;Q80ZJ1-2;Q8BU31	RAP2B_MOUSE;RAP2A_MOUSE;RAP2A_MOUSE;RAP2C_MOUSE	0.000440397	181534	176965	323999	187954	162356	117865	74462.3	251168	98409.3	76761.2	165147	813
Epyc	Epiphycan	P70186	EPYC_MOUSE	5.02654e-13	10985.9	4392.85	7202.58	8458.67	8481.18	299135	193944	300879	423208	387545	164423	814
Sfxn3	Sideroflexin-3;Isoform 2 of Sideroflexin-3	Q91V61;Q91V61-2	SFXN3_MOUSE	6.16473e-09	300436	324736	341417	190511	207414	54596.4	10632.1	96834.5	62550.4	52252.8	164138	815
Gdi2	Rab GDP dissociation inhibitor beta	Q61598	GDIB_MOUSE	6.97235e-12	210434	136963	126117	195756	194218	220687	146351	122016	162490	125863	164089	816
Npm1	Nucleophosmin	Q5SQB0;Q5SQB5;Q61937;Q9DAY9	Q5SQB0_MOUSE;Q5SQB5_MOUSE;NPM_MOUSE;Q9DAY9_MOUSE	7.57895e-09	170120	130335	183545	143645	175115	180846	137497	159308	188791	169358	163856	817
	Deleted in autism protein 1 homolog	Q3USZ8	DIA1_MOUSE	9.44731e-09	95337.1	111844	91166	100505	128156	178259	262073	197299	224351	243406	163240	818
C8b	Complement component C8 beta chain	Q8BH35	CO8B_MOUSE	1.33856e-10	108803	112691	96118.8	231491	177063	111808	220168	202791	146331	223695	163096	819
Lama4	Laminin subunit alpha-4	P97927	LAMA4_MOUSE	6.94978e-16	150876	339660	258843	225673	182409	65248.8	100371	83588.8	107492	115378	162954	820
Ctsf	Cathepsin F	Q9R013	CATF_MOUSE	5.04758e-11	66588.8	57236	105456	142581	119928	131237	320558	202093	220796	261793	162827	821
Pcna-ps2;Pcna	Proliferating cell nuclear antigen	A0A140T8V5;P17918	A0A140T8V5_MOUSE;PCNA_MOUSE	0.00170803	262246	121802	173836	152416	275933	141244	146290	93625.1	100312	156321	162402	822
Abi3bp	Protein Abi3bp	E9Q8E3;Q59IW5;Q59IW6;Q59IW9	E9Q8E3_MOUSE;Q59IW5_MOUSE;Q59IW6_MOUSE;Q59IW9_MOUSE	0.00264481	138596	224051	165316	99682	216944	140140	88669.1	250934	208236	90171.7	162274	823
G6pdx	Glucose-6-phosphate 1-dehydrogenase X	Q00612	G6PD1_MOUSE	5.05764e-18	231844	180098	153143	215669	386945	150112	60289.5	84174.7	96956.5	59532.1	161876	824
Lgmn	Legumain	O89017	LGMN_MOUSE	1.17137e-10	96615.7	59285.7	51390.8	93776.4	89849.2	202134	248808	282396	260627	233196	161808	825
Flnb	Filamin-B	Q80X90	FLNB_MOUSE	1.27489e-14	206199	284950	175949	157898	255455	120474	108911	116692	97615.2	90990	161513	826
Numa1	Protein Numa1	E9Q7G0	E9Q7G0_MOUSE	0.000118578	247145	325744	207919	272817	299846	74553	45067.9	47909	45966	35651.6	160262	827
Gpd1	Glycerol-3-phosphate dehydrogenase [NAD(+)];Glycerol-3-phosphate dehydrogenase [NAD(+)], cytoplasmic	E0CXN5;P13707	E0CXN5_MOUSE;GPDA_MOUSE	8.71099e-07	420968	235042	186255	96544.8	173510	122572	61768	132689	63815.1	108483	160165	828
Ncam1	Neural cell adhesion molecule 1;Neural cell adhesion molecule 1;Neural cell adhesion molecule 1;Isoform 2 of Neural cell adhesion molecule 1;Isoform 3 of Neural cell adhesion molecule 1	A0A0A6YY47;E9Q589;P13595;P13595-2;P13595-3	A0A0A6YY47_MOUSE;E9Q589_MOUSE;NCAM1_MOUSE;NCAM1_MOUSE;NCAM1_MOUSE	0.00842837	86792.8	71311.8	94077.6	97909.4	82353.5	422230	140057	238925	145220	208127	158700	829
Tra2b	Transformer-2 protein homolog beta	F8WJG3;P62996	F8WJG3_MOUSE;TRA2B_MOUSE	6.23285e-21	238743	161868	188323	285821	232272	114646	81538.2	81995.5	94531.2	91425.5	157116	830
2025-09-02	Septin-2	E9Q3V6;P42208	E9Q3V6_MOUSE;SEPT2_MOUSE	1.47206e-16	182112	131027	113765	233635	152488	151824	165049	144145	159518	135566	156913	831
Pzp	Pregnancy zone protein	Q61838	PZP_MOUSE	3.92259e-09	220974	130160	170148	137366	220535	126262	149800	139346	137045	120570	155221	832
Ak3	GTP:AMP phosphotransferase AK3, mitochondrial	Q9WTP7	KAD3_MOUSE	0.00160364	157724	225589	301979	225577	244208	123608	112835	39215.6	64804.7	55383.7	155092	833
Tnxb	Protein Tnxb	O35452	O35452_MOUSE	2.22336e-15	211263	617528	68816.9	95059	113913	73770	95492.1	96641.3	89692.3	81185.4	154336	834
Dek	Protein DEK	Q7TNV0	DEK_MOUSE	2.61539e-10	129579	122147	147419	149381	148959	144926	181897	177731	170110	161692	153384	835
Ppp1cb	Serine/threonine-protein phosphatase PP1-beta catalytic subunit	P62141	PP1B_MOUSE	3.01619e-13	118355	123775	129775	142704	170968	118457	189311	182736	179493	167225	152280	836
Gabarapl2	Gamma-aminobutyric acid receptor-associated protein-like 2	P60521	GBRL2_MOUSE	0.00680432	88181.2	106571	111835	47302.2	60261.6	175362	289659	205730	209918	224487	151931	837
Tln1	Talin-1	P26039	TLN1_MOUSE	3.8651e-25	292379	199635	171200	150631	282265	145453	68729.3	63542	78555	65176.6	151757	838
Hnrnpa1	Heterogeneous nuclear ribonucleoprotein A1;Isoform Short of Heterogeneous nuclear ribonucleoprotein A1;Heterogeneous nuclear ribonucleoprotein A1	P49312;P49312-2;Q5EBP8	ROA1_MOUSE;ROA1_MOUSE;Q5EBP8_MOUSE	1.02581e-24	230325	128094	163111	210728	225574	121699	111901	117456	109222	92330	151044	839
Ltbp1	Latent-transforming growth factor beta-binding protein 1;Isoform Short of Latent-transforming growth factor beta-binding protein 1;Isoform 3 of Latent-transforming growth factor beta-binding protein 1	Q8CG19;Q8CG19-2;Q8CG19-3	LTBP1_MOUSE	0.00835775	52138.2	68964.7	92727.2	87348.8	94745.2	185382	306399	186621	174199	256460	150498	840
Myh8	Myosin-8	P13542	MYH8_MOUSE	1.40315e-09	304993	61991.3	582171	68126.2	152877	5884.97	275624	9299.07	17923.6	17342.2	149623	841
Rpl35a	60S ribosomal protein L35a	O55142	RL35A_MOUSE	3.00604e-10	213023	185519	154598	162327	180834	201430	78615.2	101440	115498	102664	149595	842
Asrgl1	Isoaspartyl peptidase/L-asparaginase	Q8C0M9	ASGL1_MOUSE	3.4633e-05	121461	100660	102693	126460	115595	147592	279838	184536	144924	164140	148790	843
Ruvbl2	RuvB-like 2	Q9WTM5	RUVB2_MOUSE	7.22819e-12	185199	142412	134010	217737	188620	135188	110793	126554	131938	111948	148440	844
Psmb4	Proteasome subunit beta type-4	P99026	PSB4_MOUSE	0.00560037	212970	132606	87568.9	132884	166210	198353	159322	118570	124603	149469	148256	845
Srsf6	Serine/arginine-rich splicing factor 6	Q3TWW8	SRSF6_MOUSE	9.36477e-09	159132	90937.5	96710.6	202459	105117	195672	157208	102656	192196	176164	147825	846
Psma3	Proteasome subunit alpha type-3	O70435	PSA3_MOUSE	1.30333e-06	189665	166070	126469	136841	203705	148799	114414	112952	152014	123516	147445	847
Efemp1	EGF-containing fibulin-like extracellular matrix protein 1	Q8BPB5	FBLN3_MOUSE	0.00292516	133924	234370	89590.3	134585	125753	136276	197866	122137	188626	95221.4	145835	848
Gm10036;Rpl11	Protein Gm10036;60S ribosomal protein L11	E9PYL9;Q9CXW4	E9PYL9_MOUSE;RL11_MOUSE	1.35476e-06	234994	182816	162796	179988	235675	144994	95187	46803.3	106380	67665.6	145730	849
Anxa8	Annexin A8	O35640	ANXA8_MOUSE	6.60847e-11	109875	155876	171478	111248	133335	176072	97266	158682	195275	145169	145428	850
Ahnak	Protein Ahnak	E9Q616	E9Q616_MOUSE	1.29542e-12	184774	181980	182188	158791	163901	97205.1	113891	111066	125953	134090	145384	851
H2-K1	H-2 class I histocompatibility antigen, K-B alpha chain;H-2 class I histocompatibility antigen, K-K alpha chain	P01901;Q3TH01	HA1B_MOUSE;Q3TH01_MOUSE	1.16376e-12	154411	114270	221105	188545	144912	253971	79012.3	107456	92223.7	97119.2	145302	852
Cdc42	Cell division control protein 42 homolog	P60766	CDC42_MOUSE	1.57802e-08	511803	175961	380655	82288.1	237260	19019.6	14376	5213.43	14151.9	6646.26	144737	853
Rpl18a	60S ribosomal protein L18a;60S ribosomal protein L18a;60S ribosomal protein L18a (Fragment);60S ribosomal protein L18a	A0A1D5RLW5;A0A1D5RM79;A0A1D5RM85;P62717	A0A1D5RLW5_MOUSE;A0A1D5RM79_MOUSE;A0A1D5RM85_MOUSE;RL18A_MOUSE	8.57077e-10	91342.4	87303.4	125165	216002	218512	298285	66671.9	65651.3	166776	108267	144398	854
Ganab	Neutral alpha-glucosidase AB;Isoform 2 of Neutral alpha-glucosidase AB	Q8BHN3;Q8BHN3-2	GANAB_MOUSE	1.41909e-12	157350	117151	128379	171754	130318	153377	135409	156989	158101	131383	144021	855
Eif2s3x	Eukaryotic translation initiation factor 2 subunit 3, X-linked	Q9Z0N1	IF2G_MOUSE	1.98699e-05	128898	105323	110610	170583	155281	139929	188944	161865	147874	128092	143740	856
Erp29	Endoplasmic reticulum resident protein 29	P57759	ERP29_MOUSE	2.49127e-23	225125	159511	176578	190506	138220	265666	32858.9	106397	91976.3	48381.3	143522	857
Sec23a	Protein transport protein Sec23A	E9Q1S3;Q01405	E9Q1S3_MOUSE;SC23A_MOUSE	2.35465e-05	139808	170107	153889	176959	183426	113517	86273.5	200631	122497	87692.3	143480	858
Ahsa1	Activator of 90 kDa heat shock protein ATPase homolog 1	Q8BK64	AHSA1_MOUSE	0.000579095	24011.1	138547	67700.4	140139	183761	119804	117277	183836	180500	278227	143380	859
Tnk1	Non-receptor tyrosine-protein kinase TNK1 (Fragment);Non-receptor tyrosine-protein kinase TNK1;Non-receptor tyrosine-protein kinase TNK1;Isoform 2 of Non-receptor tyrosine-protein kinase TNK1	A2ARN2;Q5F2B4;Q99ML2;Q99ML2-2	A2ARN2_MOUSE;Q5F2B4_MOUSE;TNK1_MOUSE;TNK1_MOUSE	1.26688e-05	147914	163043	152605	298835	186107	59484.5	127811	95798.3	94953.2	102067	142862	860
Ogdh	2-oxoglutarate dehydrogenase, mitochondrial	Q60597	ODO1_MOUSE	3.01116e-15	174323	198867	359097	144450	156731	118327	54280	84037.7	88678.8	49141.2	142793	861
Tubb3	Tubulin beta-3 chain	Q9ERD7	TBB3_MOUSE	0.000599622	61344	84931.6	72495.3	135223	166476	427118	86864.5	100391	218165	73687.1	142670	862
Vcl	Vinculin	Q64727	VINC_MOUSE	3.09437e-17	193918	205345	175779	137564	255855	118261	68541.4	103138	94869.7	72780	142605	863
Hexb	Beta-hexosaminidase subunit beta	P20060	HEXB_MOUSE	0.00283993	235778	213011	126241	169603	206167	110518	97180.8	102639	93386.1	71127	142565	864
Actr1a	Alpha-centractin	P61164	ACTZ_MOUSE	0.00041353	144271	117502	90762.4	281880	63382.8	180776	126640	128250	159812	131806	142508	865
Shmt2	Serine hydroxymethyltransferase	Q9CZN7	Q9CZN7_MOUSE	1.07473e-11	195849	153781	102187	209343	168013	318218	48014	69381.2	97487.2	61517.7	142379	866
Pkm	Isoform M1 of Pyruvate kinase PKM	P52480-2	KPYM_MOUSE	0.00415462	219247	382965	269357	136788	89711.4	55396.2	64113.4	54710.8	99551.1	47793.2	141963	867
Apoa2	Apolipoprotein A-II	P09813	APOA2_MOUSE	2.50624e-14	70917	59351.2	136702	195207	67339.8	108597	310623	169814	112463	179775	141079	868
Grb2	Growth factor receptor-bound protein 2	B1AT92;Q60631	B1AT92_MOUSE;GRB2_MOUSE	4.25432e-11	239154	233235	225873	222972	299606	91779.8	40526.2	12583.3	31922.5	12059.2	140971	869
Fhl1	Four and a half LIM domains protein 1;Four and a half LIM domains 1, isoform CRA_b;Four and a half LIM domains protein 1	A2AEX6;A2AEX8;P97447	A2AEX6_MOUSE;A2AEX8_MOUSE;FHL1_MOUSE	8.6546e-07	201975	496710	155074	152607	181544	58511.4	36172.4	22873.8	83236.3	15191.9	140390	870
Gsr	Isoform Cytoplasmic of Glutathione reductase, mitochondrial	P47791-2	GSHR_MOUSE	1.12339e-12	145365	130047	111418	215917	216622	206157	81307.2	82026.8	138563	74342.3	140177	871
Atg3	Ubiquitin-like-conjugating enzyme ATG3	Q9CPX6	ATG3_MOUSE	8.80326e-20	50869.1	44936.8	78014.4	77598.1	80167.3	174112	298857	178129	226294	191966	140094	872
Chmp3	Charged multivesicular body protein 3	Q9CQ10	CHMP3_MOUSE	2.29577e-18	79889.8	86116.2	94998.2	90990.9	93638.2	187553	148422	218062	234209	166741	140062	873
Gnb1	Guanine nucleotide-binding protein G(I)/G(S)/G(T) subunit beta-1	P62874	GBB1_MOUSE	5.48136e-16	169132	158504	125106	191740	120432	128305	96631.6	118185	148419	141717	139817	874
Rprd1b	Regulation of nuclear pre-mRNA domain-containing protein 1B;Regulation of nuclear pre-mRNA domain-containing protein 1B;Isoform 2 of Regulation of nuclear pre-mRNA domain-containing protein 1B;Isoform 3 of Regulation of nuclear pre-mRNA domain-containing protein 1B	A0A0R4J195;Q9CSU0;Q9CSU0-2;Q9CSU0-3	A0A0R4J195_MOUSE;RPR1B_MOUSE;RPR1B_MOUSE;RPR1B_MOUSE	1.03738e-15	126445	161091	156446	186549	111036	82788.9	103754	201059	148602	118606	139638	875
Epx	Eosinophil peroxidase	P49290	PERE_MOUSE	3.00661e-20	147319	136784	106096	241537	200930	329074	35180.6	43299.6	79428.1	70962.7	139061	876
Fbln7	Fibulin-7	Q501P1	FBLN7_MOUSE	1.14581e-11	64029	66163.1	98691.9	111460	95549	192304	235071	171754	180549	172116	138769	877
Fap	Prolyl endopeptidase FAP;Isoform 2 of Prolyl endopeptidase FAP;Isoform 3 of Prolyl endopeptidase FAP	P97321;P97321-2;P97321-3	SEPR_MOUSE	2.7295e-12	76905.9	64193.4	79056.8	82019.1	96360	163080	230081	208971	219731	163987	138439	878
Prpf40a	Pre-mRNA-processing factor 40 homolog A;Pre-mRNA-processing factor 40 homolog A;Isoform 2 of Pre-mRNA-processing factor 40 homolog A	A0A1B0GRU8;Q9R1C7;Q9R1C7-2	A0A1B0GRU8_MOUSE;PR40A_MOUSE;PR40A_MOUSE	0.000106475	136015	191409	76269.9	333328	91282.1	113387	168328	98041.2	101937	73969	138397	879
Acads	Short-chain specific acyl-CoA dehydrogenase, mitochondrial	Q07417	ACADS_MOUSE	0.00945747	192814	128976	206806	204847	142670	212051	50579.7	58419.6	63853.1	118273	137929	880
Luc7l2	Putative RNA-binding protein Luc7-like 2;Isoform 2 of Putative RNA-binding protein Luc7-like 2;Isoform 3 of Putative RNA-binding protein Luc7-like 2;Isoform 4 of Putative RNA-binding protein Luc7-like 2	Q7TNC4;Q7TNC4-2;Q7TNC4-3;Q7TNC4-4	LC7L2_MOUSE	9.45018e-13	98801.6	104834	98537.6	212712	131317	105256	138888	168896	155363	162022	137663	881
Myoz1	Myozenin-1	Q9JK37	MYOZ1_MOUSE	1.1338e-21	135325	128954	418495	134812	198788	92701.2	77495.2	43175.1	67807.8	79034.1	137659	882
Hist1h1c	Histone H1.2	P15864	H12_MOUSE	4.99724e-14	150002	116679	167263	148294	130251	102176	131423	83949	183336	156428	136980	883
Idh2	Isocitrate dehydrogenase [NADP], mitochondrial	P54071	IDHP_MOUSE	1.40315e-09	225156	225214	262811	267795	133235	126526	17718.6	32293.7	51931	23211.3	136589	884
Osbp	Oxysterol-binding protein 1	Q3B7Z2	OSBP1_MOUSE	0.00111256	99156.8	40469.9	48555.8	124538	92868	137511	222510	261601	211320	126583	136511	885
Mydgf	Myeloid-derived growth factor	Q9CPT4	MYDGF_MOUSE	1.57324e-09	179873	165612	148390	187077	223651	193540	19076.7	49174.6	118677	75443.1	136052	886
2025-09-05	Septin-5	Q9Z2Q6	SEPT5_MOUSE	0.00181002	91016.6	69578	77451.7	98903.1	98317.5	120674	154120	241202	239752	168472	135949	887
Tgfb2	Transforming growth factor beta-2	A0A0A6YXU9;P27090	A0A0A6YXU9_MOUSE;TGFB2_MOUSE	1.09879e-08	79261.7	78183.4	89860.1	118599	103124	108968	153239	205864	186969	231297	135536	888
Glrx3	Glutaredoxin-3	A0A1B0GS58;Q9CQM9	A0A1B0GS58_MOUSE;GLRX3_MOUSE	0.00278931	204442	52819	145485	99669.4	121281	143529	298369	65746.9	110124	109301	135077	889
Rps24	40S ribosomal protein S24;Isoform 2 of 40S ribosomal protein S24;Isoform 3 of 40S ribosomal protein S24	P62849;P62849-2;P62849-3	RS24_MOUSE	6.06122e-11	83517.5	57202.1	62701.6	145726	118078	253582	245780	107612	151162	123656	134902	890
Rps12-ps3	40S ribosomal protein S12	Q6ZWZ6	Q6ZWZ6_MOUSE	2.29044e-14	191459	227485	148586	139033	181299	120611	96389.3	83781.7	86217.5	72620	134748	891
Igkv5-39	Protein Igkv5-39	A0A075B5M7	A0A075B5M7_MOUSE	1.15879e-21	184580	117585	56930.3	320990	71414.3	40185.7	26265.5	391474	50431.3	86844.6	134670	892
Cbr1	Carbonyl reductase [NADPH] 1	P48758	CBR1_MOUSE	0.00034733	156193	115934	141268	195066	183310	71304.2	158267	79716.1	117165	127955	134618	893
Rps20	40S ribosomal protein S20	P60867	RS20_MOUSE	5.91859e-05	172327	174881	181251	123667	196843	172115	31744.6	80236.9	127039	81753.7	134186	894
Cisd1	CDGSH iron-sulfur domain-containing protein 1	Q91WS0	CISD1_MOUSE	4.5793e-12	145806	160000	367615	225588	238887	33009.8	76612.4	29951.4	36274.7	26663.6	134041	895
Prss35	Inactive serine protease 35	Q8C0F9	PRS35_MOUSE	2.1422e-12	59791.2	51861.9	89331.6	102286	77530.2	91383.8	159117	247205	154340	306121	133897	896
Rpap1	RNA polymerase II-associated protein 1	Q80TE0	RPAP1_MOUSE	0.00282712	52116.7	189323	118237	123807	28164.3	376790	94037.4	66307.9	88248.1	201570	133860	897
Scp2	Non-specific lipid-transfer protein;Isoform SCP2 of Non-specific lipid-transfer protein	P32020;P32020-2	NLTP_MOUSE	0.00131814	120702	156804	134475	190575	239812	273090	71494	50197.2	72821.7	28071.4	133804	898
Apobec2	C->U-editing enzyme APOBEC-2	Q9WV35	ABEC2_MOUSE	9.18592e-06	89162.5	378390	477922	109458	140780	20731.1	25178.6	44042.3	40118.4	10937.4	133672	899
Emilin1	EMILIN-1	Q99K41	EMIL1_MOUSE	1.73681e-09	125199	122702	132617	134465	147922	131612	138616	148990	144531	109899	133655	900
A1bg	Alpha-1B-glycoprotein	Q19LI2	A1BG_MOUSE	2.96046e-16	16525.1	10360.3	6897.16	15163.9	13246.5	254804	192730	204198	254790	357527	132624	901
Timp3	Metalloproteinase inhibitor 3	P39876	TIMP3_MOUSE	1.43876e-06	100127	87401.6	68594	105983	112488	161186	167961	176211	174722	170353	132503	902
Ezr	Ezrin	P26040	EZRI_MOUSE	9.687e-08	131765	96540.6	77571.7	141639	229583	110947	97618.3	110411	167272	147403	131075	903
Camk2d	Calcium/calmodulin-dependent protein kinase type II subunit delta;Calcium/calmodulin-dependent protein kinase type II subunit delta;Calcium/calmodulin-dependent protein kinase type II subunit delta;Calcium/calmodulin-dependent protein kinase type II subunit delta;Calcium/calmodulin-dependent protein kinase type II subunit delta;Isoform 2 of Calcium/calmodulin-dependent protein kinase type II subu…	A0A0G2JGS4;E9Q1T1;E9Q1V9;E9Q1W0;Q6PHZ2;Q6PHZ2-2;Q6PHZ2-4;Q6PHZ2-5	A0A0G2JGS4_MOUSE;E9Q1T1_MOUSE;E9Q1V9_MOUSE;E9Q1W0_MOUSE;KCC2D_MOUSE;KCC2D_MOUSE;KCC2D_MOUSE;KCC2D_MOUSE	6.19564e-06	289593	192909	173517	202722	181381	52299.2	30185.2	71695.5	52119.6	63570.9	130999	904
U2af1	Splicing factor U2AF 35 kDa subunit	Q9D883	U2AF1_MOUSE	3.7629e-06	179397	152731	113102	148248	176368	103667	55203.2	118876	96572.4	164671	130884	905
Ddx5	Probable ATP-dependent RNA helicase DDX5;DEAD (Asp-Glu-Ala-Asp) box polypeptide 5	Q61656;Q8BTS0	DDX5_MOUSE;Q8BTS0_MOUSE	4.32019e-13	236167	150861	120231	140798	234463	159610	47064.2	76282.8	88563.7	54206.9	130825	906
Pcdh7	Protein Pcdh7	A0A0A6YY83;A2RS43;E9Q2S0	A0A0A6YY83_MOUSE;A2RS43_MOUSE;E9Q2S0_MOUSE	5.37469e-08	98377.5	27074.1	102170	116197	92932.3	144033	229193	181967	166302	149232	130748	907
Adssl1	Adenylosuccinate synthetase isozyme 1;Adenylosuccinate synthetase isozyme 1;Isoform 2 of Adenylosuccinate synthetase isozyme 1	J3QN31;P28650;P28650-2	J3QN31_MOUSE;PURA1_MOUSE;PURA1_MOUSE	1.05084e-14	274397	187592	77495.9	105743	165700	129720	56055.8	83843.8	153294	69154.3	130300	908
Raly	RNA-binding protein Raly (Fragment);RNA-binding protein Raly (Fragment);RNA-binding protein Raly;Isoform 1 of RNA-binding protein Raly	A2AU61;A2AU62;Q64012;Q64012-2	A2AU61_MOUSE;A2AU62_MOUSE;RALY_MOUSE;RALY_MOUSE	1.41662e-18	161328	144547	161958	134242	198049	117545	83195.7	111309	99115.6	89659.1	130095	909
Gm10020;Rpl15	Ribosomal protein L15;60S ribosomal protein L15	E9QAZ2;Q9CZM2	E9QAZ2_MOUSE;RL15_MOUSE	0.000427274	124350	122308	159829	218568	139153	233766	52179.4	41135.4	95225.5	108516	129503	910
Dpysl3	Dihydropyrimidinase-related protein 3	E9PWE8;Q3TT92;Q62188	E9PWE8_MOUSE;Q3TT92_MOUSE;DPYL3_MOUSE	3.24438e-15	139598	135157	116659	148890	143586	119493	124395	135565	134786	94230.2	129236	911
Ndufs3	NADH dehydrogenase [ubiquinone] iron-sulfur protein 3, mitochondrial	Q9DCT2	NDUS3_MOUSE	6.16108e-13	172368	226153	390475	132687	169087	52859.3	28526.1	41666.9	61492.5	15028.8	129034	912
Eif1ax	Eukaryotic translation initiation factor 1A, X-chromosomal	Q8BMJ3	IF1AX_MOUSE	0.000203778	77743.2	62433.9	61115.9	73873.8	78513.4	139086	216738	169895	205959	204703	129006	913
Tmod4	Tropomodulin-4	Q9JLH8	TMOD4_MOUSE	0.00453996	55528.2	195354	633458	42675.6	124528	23366.6	22363.4	41816.7	74147.5	72407.7	128565	914
Ndufb10	NADH dehydrogenase [ubiquinone] 1 beta subcomplex subunit 10	Q9DCS9	NDUBA_MOUSE	7.08518e-13	170740	166880	339267	132790	132017	130523	24230.9	65875.4	69109	52694.5	128413	915
Pabpc1	Polyadenylate-binding protein 1	P29341	PABP1_MOUSE	1.00242e-22	210813	138124	136102	166100	207907	155115	42803.3	77044.3	83257.2	55894.4	127316	916
Rpl5	60S ribosomal protein L5	P47962	RL5_MOUSE	6.30972e-14	202678	133348	85255.2	146050	200230	152664	99166.4	94238.2	95616.9	62824.8	127207	917
Mapre1	Microtubule-associated protein RP/EB family member 1	Q61166	MARE1_MOUSE	0.00089544	170378	64980	89955.2	196483	299367	114571	68362	97458.5	104223	63255.8	126903	918
Ndufs4	NADH dehydrogenase [ubiquinone] iron-sulfur protein 4, mitochondrial;NADH dehydrogenase [ubiquinone] iron-sulfur protein 4, mitochondrial	E9QPX3;Q9CXZ1	E9QPX3_MOUSE;NDUS4_MOUSE	7.91049e-12	124583	128047	310312	127417	104834	161324	57971.4	56639.3	107843	89536.5	126851	919
Ptpn6	Tyrosine-protein phosphatase non-receptor type 6;Isoform 2 of Tyrosine-protein phosphatase non-receptor type 6	P29351;P29351-2	PTN6_MOUSE	0.000690692	209607	181057	138002	110161	310346	153632	32493.6	40477.3	57175.5	34246.7	126720	920
Ruvbl1	RuvB-like 1	P60122	RUVB1_MOUSE	1.0913e-28	159895	167091	112821	125327	197673	135852	63104.2	79789.7	106036	113635	126123	921
Fhl3	Four and a half LIM domains protein 3	Q9R059	FHL3_MOUSE	1.49244e-07	207464	311939	267525	149251	203212	30262.9	38950.8	10681.7	20974.9	20830.3	126109	922
Sub1	Activated RNA polymerase II transcriptional coactivator p15	P11031	TCP4_MOUSE	5.49905e-10	46745.7	69983.3	80434.4	56033.5	87686.8	186310	229241	197169	179036	123710	125635	923
Dclre1b	5' exonuclease Apollo;Isoform 2 of 5' exonuclease Apollo	Q8C7W7;Q8C7W7-2	DCR1B_MOUSE	2.35413e-06	98263.9	110382	126480	128794	94883.3	101524	158642	186001	102540	140975	124849	924
Asah1	Acid ceramidase	Q9WV54	ASAH1_MOUSE	3.52747e-17	154455	163085	181674	117371	153899	112189	70081.4	89722.5	105288	98766.5	124653	925
Ahcy	Adenosylhomocysteinase	P50247	SAHH_MOUSE	6.49794e-13	150296	142907	145179	161391	188474	97383.3	74357.1	85938.9	75863.8	119301	124109	926
Bzw1	Basic leucine zipper and W2 domain-containing protein 1	A0A087WQS2;Q9CQC6	A0A087WQS2_MOUSE;BZW1_MOUSE	4.35672e-18	171145	123255	168999	69010.5	116279	132662	92338.8	163535	123161	79088.4	123947	927
Atp8b4	Phospholipid-transporting ATPase	A2ANX3	A2ANX3_MOUSE	0.00634521	49284.5	118139	113655	97736.1	78760.1	63053.6	130364	269399	144515	173159	123806	928
Cct8	T-complex protein 1 subunit theta	P42932	TCPQ_MOUSE	1.4813e-10	207993	100713	137074	100529	103563	132846	135723	108326	88250.3	122927	123794	929
Rpn2	Dolichyl-diphosphooligosaccharide--protein glycosyltransferase subunit 2	A2ACG7;Q9DBG6	A2ACG7_MOUSE;RPN2_MOUSE	0.000101743	230023	118940	110227	93326.2	78962.1	243513	73621.7	85790.6	117590	80156.6	123215	930
Cct7	T-complex protein 1 subunit eta	P80313	TCPH_MOUSE	9.6982e-19	186870	146301	168739	135127	191124	113105	53317.8	79591.5	70974.8	82024.4	122718	931
Cct2	T-complex protein 1 subunit beta	P80314	TCPB_MOUSE	5.71577e-09	181883	117040	130358	149573	206144	84155	98321.2	93598	82243.6	79247.6	122256	932
Gm9493;Rps7	Protein Gm9493;40S ribosomal protein S7	F6SVV1;P62082	F6SVV1_MOUSE;RS7_MOUSE	1.0105e-14	120736	126500	135855	107939	155719	139971	90729.5	115808	125588	99626.3	121847	933
Pdcl3	Phosducin-like protein 3	Q8BVF2	PDCL3_MOUSE	1.70289e-34	47500.8	55812.4	26302	66685.6	69410.3	151409	264677	175996	181313	179222	121833	934
Arpc4	Actin-related protein 2/3 complex subunit 4	P59999	ARPC4_MOUSE	4.18078e-08	264930	198798	175075	135224	252080	44310.2	25065.5	40723.5	52992.9	23440.7	121264	935
Itih3	Inter-alpha-trypsin inhibitor heavy chain H3	Q61704	ITIH3_MOUSE	6.22517e-14	107933	83865.7	93840.9	180519	95782.5	140879	177525	111981	96245.3	121518	121009	936
Ces1d	Carboxylesterase 1D	Q8VCT4	CES1D_MOUSE	0.00482094	75938.4	67664.3	67311.6	525854	218423	34335.5	21372.3	91234	60001.7	37511.2	119965	937
Pls3	Plastin-3 (Fragment);Plastin-3;Plastin-3	A0A1C7CYV0;B1AX58;Q99K51	A0A1C7CYV0_MOUSE;B1AX58_MOUSE;PLST_MOUSE	3.36217e-10	245181	167383	272423	100642	139782	67423.9	44903.6	39645.8	58361	63395.8	119914	938
Tubb6	Tubulin beta-6 chain	Q922F4	TBB6_MOUSE	1.43747e-11	95994.5	167528	104961	126243	113344	122269	99046.4	133065	105581	128382	119641	939
Cd9	CD9 antigen	P40240	CD9_MOUSE	1.77238e-05	298816	66974.1	73748.4	67275.1	73697.3	58229.7	51589.6	105762	236741	161766	119460	940
Fn1	Fibronectin	P11276	FINC_MOUSE	6.69941e-07	49991.4	34395.6	57429.8	76791.2	50236.4	157012	236639	174758	158730	197353	119334	941
Fh	Fumarate hydratase, mitochondrial;Isoform Cytoplasmic of Fumarate hydratase, mitochondrial	P97807;P97807-2	FUMH_MOUSE	0.00173834	145990	139374	221246	147130	144305	141580	79025	43533.9	98187.1	31610.1	119198	942
Cd109	CD109 antigen	Q8R422	CD109_MOUSE	6.40805e-15	83448.8	71566.7	106742	68093.3	102288	124894	132168	175852	177505	146365	118892	943
Mcm3	DNA replication licensing factor MCM3	P25206	MCM3_MOUSE	4.92273e-09	154248	97730.3	61173.5	127719	225782	73528.2	48782.3	142046	76253.3	181222	118849	944
Cs	Citrate synthase, mitochondrial	Q9CZU6	CISY_MOUSE	3.3302e-08	242553	232127	381916	103798	106315	30178.7	17286.6	18254.5	28156	26876.2	118746	945
Mamdc2	MAM domain-containing protein 2	A0A0R4J0J7;Q8CG85	A0A0R4J0J7_MOUSE;MAMC2_MOUSE	2.59403e-09	71282.8	78547.5	80648.7	71957	122701	152956	147526	206064	131995	123122	118680	946
Snd1	Staphylococcal nuclease domain-containing protein 1	Q78PY7	SND1_MOUSE	2.81945e-17	201110	110491	71199.5	119039	122352	150395	103224	103617	114384	90356.9	118617	947
Retnlg	Myeloid cysteine-rich protein	Q8K426	Q8K426_MOUSE	3.95489e-16	47141.2	45389.9	55825.2	85650.8	121537	338700	133305	98980.8	157684	95618.4	117983	948
Impa1	Inositol monophosphatase 1;Inositol (Myo)-1(Or 4)-monophosphatase 1	O55023;Q924B0	IMPA1_MOUSE;Q924B0_MOUSE	1.24878e-11	104175	53810.6	53214.4	71657	84774	198723	141378	147497	138975	183961	117817	949
	MLV-related proviral Env polyprotein	P10404	ENV1_MOUSE	5.55423e-05	64359.5	65526.3	58904.7	83171.1	76063	127655	238054	127973	169449	165410	117656	950
Erp44	Endoplasmic reticulum resident protein 44	Q9D1Q6	ERP44_MOUSE	3.56236e-21	105215	70020	84095.9	132300	128938	164568	133641	125976	134031	96517.4	117530	951
Ckap4	Cytoskeleton-associated protein 4	Q8BMK4	CKAP4_MOUSE	2.357e-13	301602	162947	144488	158691	145173	70230.5	30967	49406.2	63485.3	43669.2	117066	952
Cd44	CD44 antigen;CD44 antigen;CD44 antigen;CD44 antigen;CD44 antigen;CD44 antigen;CD44 antigen;Isoform 8 of CD44 antigen;Isoform 9 of CD44 antigen;Isoform 10 of CD44 antigen;Isoform 11 of CD44 antigen;Isoform 13 of CD44 antigen;Isoform 12 of CD44 antigen;Isoform 4 of CD44 antigen;Isoform 6 of CD44 antigen;Isoform 7 of CD44 antigen;Isoform 2 of CD44 antigen;Isoform 3 of CD44 antigen;Isoform 5 of CD44 …	A2APM1;A2APM2;A2APM3;A2APM4;A2APM5;E9QKM8;P15379;P15379-10;P15379-11;P15379-12;P15379-13;P15379-2;P15379-3;P15379-4;P15379-5;P15379-6;P15379-7;P15379-8;P15379-9;Q3U8S1;Q80X37	A2APM1_MOUSE;A2APM2_MOUSE;A2APM3_MOUSE;A2APM4_MOUSE;A2APM5_MOUSE;E9QKM8_MOUSE;CD44_MOUSE;CD44_MOUSE;CD44_MOUSE;CD44_MOUSE;CD44_MOUSE;CD44_MOUSE;CD44_MOUSE;CD44_MOUSE;CD44_MOUSE;CD44_MOUSE;CD44_MOUSE;CD44_MOUSE;CD44_MOUSE;Q3U8S1_MOUSE;Q80X37_MOUSE	0.000162542	126902	85264.9	99579.8	174689	109159	91313.4	94294.9	132632	123517	126844	116420	953
Rpl10	60S ribosomal protein L10 (Fragment);60S ribosomal protein L10	I7HLV2;Q6ZWV3	I7HLV2_MOUSE;RL10_MOUSE	0.000602752	162670	111825	103487	207826	157103	181556	75023.4	40818.6	69482.6	48063	115785	954
Hnrnpab	Heterogeneous nuclear ribonucleoprotein A/B	Q20BD0;Q80XR6;Q99020	Q20BD0_MOUSE;Q80XR6_MOUSE;ROAA_MOUSE	3.73607e-05	117946	91918.5	112526	164905	138034	153785	89020.8	113889	73946.5	100929	115690	955
Plbd1	Phospholipase B-like 1	A0A0R4J0B2;Q8VCI0	A0A0R4J0B2_MOUSE;PLBL1_MOUSE	0.000923792	219337	141143	82814.9	150151	186469	186988	31229.9	21279.5	89876.7	46965.8	115626	956
Hnrnpul2	Heterogeneous nuclear ribonucleoprotein U-like protein 2	Q00PI9	HNRL2_MOUSE	5.68562e-13	121202	105977	69816.7	120518	116176	105081	143622	136774	117302	115045	115151	957
Rab1a	Protein Rab1a	Q5SW88	Q5SW88_MOUSE	0.00235915	198179	157505	152318	99953.8	188591	111323	19371	99825.6	90518.9	24052.3	114164	958
Hp1bp3	Heterochromatin protein 1-binding protein 3;Isoform 2 of Heterochromatin protein 1-binding protein 3;Isoform 3 of Heterochromatin protein 1-binding protein 3;Heterochromatin protein 1-binding protein 3;Heterochromatin protein 1-binding protein 3	Q3TEA8;Q3TEA8-2;Q3TEA8-3;Z4YKA3;Z4YKB8	HP1B3_MOUSE;HP1B3_MOUSE;HP1B3_MOUSE;Z4YKA3_MOUSE;Z4YKB8_MOUSE	7.3363e-20	152989	114812	122911	184956	157442	64894.3	86932.4	58521.4	94383.5	100046	113789	959
Cbx1	Chromobox protein homolog 1	P83917	CBX1_MOUSE	4.0456e-07	51698.8	61903.9	81486.9	88834.1	96043.3	107665	167484	171495	158111	145618	113034	960
Mmp3	Stromelysin-1;MCG9886	P28862;Q922W6	MMP3_MOUSE;Q922W6_MOUSE	2.23573e-10	46829.2	59238.1	71911.4	109092	98777.2	114235	149255	171192	182392	126693	112962	961
Psmc2	26S protease regulatory subunit 7	P46471;Q8BVQ9	PRS7_MOUSE;Q8BVQ9_MOUSE	9.03831e-07	64668.6	57443.2	109257	175223	81012.2	94770.5	182338	124629	116897	120871	112711	962
Rps21	40S ribosomal protein S21	Q9CQR2	RS21_MOUSE	4.4699e-08	135715	100429	89331.6	63118.1	183848	125254	99034.1	153472	117604	58052	112586	963
Lars	Leucine--tRNA ligase, cytoplasmic	Q8BMJ2	SYLC_MOUSE	0.00423613	88449.1	124358	11471	22049.4	33650.3	124140	147234	135517	171373	266156	112440	964
Hsd11b1	Corticosteroid 11-beta-dehydrogenase isozyme 1	P50172;Q3TJI8	DHI1_MOUSE;Q3TJI8_MOUSE	0.00735474	70102.5	111590	44717.7	74419.6	81169.9	83041.6	125742	190310	34828.3	307370	112329	965
Psme1	Proteasome activator complex subunit 1;Proteasome activator complex subunit 1 (Fragment);Proteasome activator complex subunit 1;Proteasome activator complex subunit 1	G3UXY0;G3UXZ5;G3X9K9;P97371	G3UXY0_MOUSE;G3UXZ5_MOUSE;G3X9K9_MOUSE;PSME1_MOUSE	6.2341e-07	204602	126553	317020	135342	192973	13541	35649.6	62905.4	12498.9	19282.6	112037	966
Ube2r2	Ubiquitin-conjugating enzyme E2 R2	Q6ZWZ2	UB2R2_MOUSE	0.00135961	141097	141453	130738	145582	72958.1	84612	101996	104820	83207.3	107139	111360	967
Blvra	Biliverdin reductase A	Q9CY64	BIEA_MOUSE	0.00041353	292139	96957.6	83446.3	65456.5	205414	91218.8	40863.4	44870.9	111962	76259.3	110859	968
Idh3b	Isocitrate dehydrogenase [NAD] subunit, mitochondrial	Q91VA7	Q91VA7_MOUSE	2.60566e-13	122340	96336.9	335165	53613.2	96424.1	73063.7	46797.5	137414	95908.7	50820.9	110788	969
Rac2	Ras-related C3 botulinum toxin substrate 2	Q05144	RAC2_MOUSE	4.07083e-13	428116	165663	138444	118009	223903	11475.4	4432.79	2922.97	4146.44	4102.38	110122	970
Pcsk9	Proprotein convertase subtilisin/kexin type 9	Q80W65	PCSK9_MOUSE	1.57876e-10	38315.2	41712.5	30993.5	72673.9	78383.5	113644	232096	168483	117720	203754	109778	971
Tnfaip6	Tumor necrosis factor-inducible gene 6 protein	O08859	TSG6_MOUSE	1.39898e-15	51387.3	65337.3	92962.3	138632	69429.9	117124	167743	155427	111010	127987	109704	972
Wasf2	Wiskott-Aldrich syndrome protein family member 2	Q8BH43	WASF2_MOUSE	5.51858e-07	133983	54549.4	52706.1	131842	105777	123259	65428.5	162299	119375	145724	109494	973
Cltc	Clathrin heavy chain;Clathrin heavy chain 1	Q5SXR6;Q68FD5	Q5SXR6_MOUSE;CLH1_MOUSE	4.93533e-06	239484	83744.7	105673	87349.8	49977.9	82786.5	69610.4	155716	77053.5	142845	109424	974
Myo1b	Unconventional myosin-Ib;Unconventional myosin-Ib;Unconventional myosin-Ib;Isoform 2 of Unconventional myosin-Ib;Myo1b protein	E9Q580;E9QNH6;P46735;P46735-2;Q7TQD7	E9Q580_MOUSE;E9QNH6_MOUSE;MYO1B_MOUSE;MYO1B_MOUSE;Q7TQD7_MOUSE	1.03569e-16	98589.6	61078.6	64371.1	113351	72131.5	94593.4	136140	169111	137981	138576	108592	975
U2af2	Splicing factor U2AF 65 kDa subunit	P26369;Q80XR5	U2AF2_MOUSE;Q80XR5_MOUSE	8.36962e-17	86829.7	67933.4	61488.6	92745.3	98661.8	149962	114175	191653	103741	118667	108586	976
Tmed4	Transmembrane emp24 domain-containing protein 4	Q8R1V4	TMED4_MOUSE	9.86901e-06	240214	211538	147951	57978.5	178327	65616.5	27186.4	54604.1	55423.8	46041	108488	977
Uqcr10	Cytochrome b-c1 complex subunit 9	Q8R1I1	QCR9_MOUSE	4.95441e-14	148098	209236	328148	98929.8	156771	46120.3	2200.22	28065.4	46580.7	20017.7	108417	978
Rps5	40S ribosomal protein S5 (Fragment);40S ribosomal protein S5 (Fragment);40S ribosomal protein S5	D3YYM6;D3Z1S8;Q91V55	D3YYM6_MOUSE;D3Z1S8_MOUSE;Q91V55_MOUSE	2.6073e-11	245884	196447	172502	113279	205316	44708	11097.1	36658.1	37342.3	20748.3	108398	979
Erlin2	Erlin-2	Q8BFZ9	ERLN2_MOUSE	2.48757e-07	175068	138403	148763	84604.1	243550	67603.5	64004.1	41671.4	59030.8	50555.4	107325	980
Arcn1	Coatomer subunit delta	Q5XJY5	COPD_MOUSE	4.90804e-15	131755	118100	74543.4	104405	154495	104199	97475.4	97684.6	106529	82553	107174	981
Atp6v1a	V-type proton ATPase catalytic subunit A	P50516	VATA_MOUSE	1.63196e-08	216646	158221	75702.6	134193	182237	101644	37380.6	62699.8	52225	50672	107162	982
Samhd1	Deoxynucleoside triphosphate triphosphohydrolase SAMHD1	F8WJE0;Q60710	F8WJE0_MOUSE;SAMH1_MOUSE	3.12211e-15	207463	144023	114364	107444	154827	153200	57476.4	52807.7	36619.5	39097.6	106732	983
S100a4	Protein S100-A4 (Fragment);Protein S100-A4	A0A0G2JGD2;P07091	A0A0G2JGD2_MOUSE;S10A4_MOUSE	6.76536e-07	62738.8	49980.4	47377.7	6179.86	38357.3	253646	44631.7	249089	275463	39546.7	106701	984
Capza1	F-actin-capping protein subunit alpha-1;Capping protein (Actin filament) muscle Z-line, alpha 1	P47753;Q5RKN9	CAZA1_MOUSE;Q5RKN9_MOUSE	1.8338e-13	133089	136366	72220.4	152546	171097	73644	124812	59537.4	63689.6	74983.3	106198	985
Acadm	Medium-chain specific acyl-CoA dehydrogenase, mitochondrial	P45952	ACADM_MOUSE	4.17923e-19	211759	211358	230729	100821	114311	82545.4	16665	37522.6	47385.6	8747.79	106184	986
Top2b	DNA topoisomerase 2-beta	Q64511	TOP2B_MOUSE	8.83196e-06	127233	55040.9	134431	69660.4	91943.3	103972	124527	165300	145342	41774.9	105922	987
Tpp1	Tripeptidyl-peptidase 1	O89023	TPP1_MOUSE	1.96088e-11	89917	55621.1	72328.1	171860	89056.2	127380	94917.7	120072	110549	125930	105763	988
Txn	Thioredoxin	P10639	THIO_MOUSE	7.7323e-07	125533	61621.5	127422	124113	50846.7	130425	145835	93654.2	113050	82985.9	105549	989
Ear1	Eosinophil cationic protein 1	P97426	ECP1_MOUSE	0.0092293	89515.4	32061.4	75441.6	48190.1	67913.7	205765	70336	195805	31746.6	236043	105282	990
Fkbp10	Peptidyl-prolyl cis-trans isomerase FKBP10	Q61576	FKB10_MOUSE	6.44745e-15	177412	109651	84838.6	112387	113691	122093	86977.1	68101.5	113991	57055.6	104620	991
Rps27l	40S ribosomal protein S27-like	Q6ZWY3	RS27L_MOUSE	0.000742429	176137	124254	118008	131605	106802	107235	77348.1	61429.7	74832.5	62278	103993	992
Dut	Deoxyuridine triphosphatase, isoform CRA_b;Deoxyuridine triphosphatase	Q8VCG1;Q9CQ43	Q8VCG1_MOUSE;Q9CQ43_MOUSE	1.37895e-16	48303	57531	89103.9	24728	58996.2	140365	256957	80502	79429.7	202907	103882	993
Phgdh	D-3-phosphoglycerate dehydrogenase	Q61753	SERA_MOUSE	5.16477e-14	249403	158044	105683	129398	296007	23812.4	11624.1	21602.4	12429.7	27439.2	103544	994
Metap2	Methionine aminopeptidase 2	O08663;Q3TMN1;Q3UI33	MAP2_MOUSE;Q3TMN1_MOUSE;Q3UI33_MOUSE	2.16837e-11	79640.9	59552.9	49575.3	87279.8	105792	143938	142054	141364	118061	104464	103172	995
Akr1b1	Aldose reductase	P45376	ALDR_MOUSE	5.31599e-13	190032	154297	168987	91105.5	174739	93016.1	35723.7	38701.3	46860.4	36337	102980	996
Lamb1	Laminin subunit beta-1	E9QN70;P02469	E9QN70_MOUSE;LAMB1_MOUSE	3.11938e-05	157830	223354	270930	122696	107389	53186.1	16362.2	28077.5	26484.2	22151.2	102846	997
Ndufa10	NADH dehydrogenase [ubiquinone] 1 alpha subcomplex subunit 10, mitochondrial	Q99LC3	NDUAA_MOUSE	1.71734e-05	106485	131970	137682	90442.1	114520	55064.4	66107.1	127178	123897	73123.7	102647	998
Mdk	Midkine	P12025	MK_MOUSE	1.1627e-16	73238.6	58717.9	76844.8	62943.3	214342	31260.5	246271	119580	104568	34438.2	102220	999
Smyd1	Histone-lysine N-methyltransferase Smyd1;Histone-lysine N-methyltransferase Smyd1;Isoform 2 of Histone-lysine N-methyltransferase Smyd1;Isoform 3 of Histone-lysine N-methyltransferase Smyd1	G5E8R7;P97443;P97443-2;P97443-3	G5E8R7_MOUSE;SMYD1_MOUSE;SMYD1_MOUSE;SMYD1_MOUSE	0.00874732	162717	207508	292822	62793.5	68527.2	43155.5	46757.3	41742.8	45921.5	42733.6	101468	1000
Ppp1ca	Serine/threonine-protein phosphatase PP1-alpha catalytic subunit	P62137	PP1A_MOUSE	1.68955e-05	72490.4	58292.5	72458.9	77984.1	100191	69864.3	177003	146432	124050	115302	101407	1001
Got1	Aspartate aminotransferase, cytoplasmic	P05201	AATC_MOUSE	2.75295e-09	141865	147801	98796.9	95643	95772	64589.6	141454	57688.5	69441.8	92991.5	100604	1002
Sdcbp	Syntenin-1;MCG4375, isoform CRA_b	O08992;Q3TMX0	SDCB1_MOUSE;Q3TMX0_MOUSE	2.68704e-09	80309.4	57149.8	73778.7	95470.1	78578.6	103188	122202	123489	151361	118232	100376	1003
Hnrnpl	Heterogeneous nuclear ribonucleoprotein L (Fragment);Heterogeneous nuclear ribonucleoprotein L	G5E924;Q8R081	G5E924_MOUSE;HNRPL_MOUSE	0.000338228	104936	152377	109323	85669	152205	142689	58455.5	60728.5	59234.7	77645.2	100326	1004
Acsl1	Long-chain-fatty-acid--CoA ligase 1	D3Z041;P41216	D3Z041_MOUSE;ACSL1_MOUSE	2.40288e-16	270967	145165	349539	78570	60883	13068.7	20358.1	22491.4	20452.5	20659.5	100215	1005
Snrnp70	U1 small nuclear ribonucleoprotein 70 kDa	Q62376	RU17_MOUSE	2.26079e-15	95035.6	85761.4	107171	103470	98284.6	152700	82806.9	124610	106084	45986	100191	1006
Sptan1	Spectrin alpha chain, non-erythrocytic 1;Isoform 2 of Spectrin alpha chain, non-erythrocytic 1	P16546;P16546-2	SPTN1_MOUSE	1.94488e-18	130697	204261	135446	99551.3	141524	74578.1	43956.2	55439.8	54031.8	57665.9	99715.1	1007
Glg1	Golgi apparatus protein 1 (Fragment);Golgi apparatus protein 1	F8WHM5;Q61543	F8WHM5_MOUSE;GSLG1_MOUSE	3.21005e-15	42338.7	65043.8	72784.5	77812.3	54884.4	117293	171195	149549	110715	126786	98840.1	1008
Mvp	Major vault protein	E9Q3X0;Q9EQK5	E9Q3X0_MOUSE;MVP_MOUSE	0.00294369	123292	132325	112504	84684.7	103030	157227	49134.8	97177	80239.3	43894.5	98350.8	1009
Ddx46	Probable ATP-dependent RNA helicase DDX46;Probable ATP-dependent RNA helicase DDX46;Isoform 2 of Probable ATP-dependent RNA helicase DDX46	F8WHR6;Q569Z5;Q569Z5-2	F8WHR6_MOUSE;DDX46_MOUSE;DDX46_MOUSE	0.00189014	189455	162648	82949.5	203622	145177	88714.4	12657.8	59547.3	28246.6	5738.63	97875.7	1010
Fkbp1a	Peptidyl-prolyl cis-trans isomerase FKBP1A	P26883	FKB1A_MOUSE	3.01654e-05	117122	107415	315093	74946.9	86645.9	53342	30597.7	40238.4	53571.1	95469.9	97444.2	1011
Prdx3	Thioredoxin-dependent peroxide reductase, mitochondrial	P20108	PRDX3_MOUSE	1.02681e-16	113163	99095.1	177367	102023	110652	126172	68763.4	37351.5	64672.1	72182.8	97144.1	1012
Psmd12	26S proteasome non-ATPase regulatory subunit 12	B1AT36;Q9D8W5	B1AT36_MOUSE;PSD12_MOUSE	0.00885837	134772	90318.3	119333	178069	142142	36464.3	56450.4	107456	60437.7	38551.2	96399.4	1013
B4galnt3	Beta-1,4-N-acetylgalactosaminyltransferase 3;Beta-1,4-N-acetylgalactosaminyltransferase 3	A0A1D5RMF7;Q6L8S8	A0A1D5RMF7_MOUSE;B4GN3_MOUSE	2.80641e-36	58616.6	41437	48159.9	75770.5	67411	89034	160220	146174	151688	124597	96310.7	1014
Eif5	Eukaryotic translation initiation factor 5	P59325	IF5_MOUSE	1.08142e-11	75734	130904	94420.1	116656	106072	72340.1	90314.8	86654.2	99003	89163.1	96126.2	1015
Ctnnbl1	Beta-catenin-like protein 1	Q9CWL8	CTBL1_MOUSE	0.00189001	73479.9	69832.6	99174	94770.8	87529.6	79088.6	82106.6	105356	109651	158591	95958	1016
Igkv1-99;Igkv1-110;Igkv1-117;Igkv1-88;Igkv1-99;	Protein Igkv1-99;Protein Igkv1-110 (Fragment);Protein Igkv1-117 (Fragment);Protein Igkv1-88 (Fragment);Protein Igkv1-99 (Fragment);Ig kappa chain V-II region 26-10	A0A075B5K8;A0A0B4J1I0;A0A140T8M0;A0A140T8N1;F6XWB2;P01631	A0A075B5K8_MOUSE;A0A0B4J1I0_MOUSE;A0A140T8M0_MOUSE;A0A140T8N1_MOUSE;F6XWB2_MOUSE;KV2A7_MOUSE	0.0013499	107540	58791.2	227337	148664	77152.6	71816.6	47376.2	103939	37105.6	78583.2	95830.5	1017
S100a8	Protein S100-A8	P27005	S10A8_MOUSE	6.79499e-05	216831	82459.9	51769.2	90859	164709	82209.5	147665	38940.2	48153.7	32181.2	95577.7	1018
Fndc1	Protein Fndc1	E9Q043	E9Q043_MOUSE	6.8613e-16	21634.9	22893.5	57634.1	36254.8	37311.5	121536	154294	216875	140299	142258	95099	1019
Sucla2	Succinate--CoA ligase [ADP-forming] subunit beta, mitochondrial	Q9Z2I9	SUCB1_MOUSE	4.28862e-09	126808	166566	352213	78679.5	96993.6	53445.8	10727	22669.8	29143.8	9264.74	94651.1	1020
Usmg5	Up-regulated during skeletal muscle growth protein 5	Q78IK2	USMG5_MOUSE	4.07463e-13	141973	118467	257116	90280.3	124367	86039.7	30479.7	44288.7	33267.2	16885.4	94316.5	1021
Fbln1	Fibulin-1	Q08879	FBLN1_MOUSE	4.61095e-09	70928.5	116304	82042.9	83853.2	109817	102675	87525.4	80300.9	99624.9	106668	93973.9	1022
Actr2	Actin-related protein 2	P61161	ARP2_MOUSE	8.35427e-13	162282	78553.1	75835	76333.7	151428	120544	93881.7	66865	72961.9	40632.3	93931.8	1023
Hnrnpf	Heterogeneous nuclear ribonucleoprotein F	Q9Z2X1	HNRPF_MOUSE	3.07273e-15	172151	85462.2	112296	153818	112176	102307	57855.1	35149.1	55252.3	51953.9	93841.9	1024
Hnrnpm	Heterogeneous nuclear ribonucleoprotein M;Isoform 2 of Heterogeneous nuclear ribonucleoprotein M	Q9D0E1;Q9D0E1-2	HNRPM_MOUSE	2.34967e-16	131109	121872	109986	137959	130922	65882.8	50516.4	73374	68304.5	47523	93744.9	1025
Pld4	Phospholipase D4;Isoform 2 of Phospholipase D4	Q8BG07;Q8BG07-2	PLD4_MOUSE	4.93533e-06	73561.4	22321.7	127676	25752.7	64469.3	571598	24027.9	10045	10135.3	4486.27	93407.3	1026
Ighv5-9-1	Protein Ighv5-9-1;Protein Ighv5-9-1 (Fragment)	A0A075B5Q6;A0A0A6YVS4	A0A075B5Q6_MOUSE;A0A0A6YVS4_MOUSE	1.73298e-10	253838	63479.6	3979.51	33530.7	9705	512082	16090	6171.48	7281.15	25262	93142	1027
Serpine1	Plasminogen activator inhibitor 1	G5E899	G5E899_MOUSE	6.93653e-20	58193	66046	47909.6	82602	69917.5	109268	98995.5	168965	143333	84181.8	92941.2	1028
Hspe1	10 kDa heat shock protein, mitochondrial	Q64433	CH10_MOUSE	4.05367e-11	28140.4	35252.3	43231.8	76832.5	94690.3	433778	12698.5	66701.7	96192	37533.2	92505.1	1029
Ube2h	Ubiquitin-conjugating enzyme E2 H	P62257	UBE2H_MOUSE	1.96959e-15	50519.5	45126.3	23242.9	108529	58875.7	107573	136451	140168	130264	121939	92268.8	1030
2025-03-02	Mitochondrial amidoxime reducing component 2	Q922Q1	MARC2_MOUSE	1.78399e-06	175145	149030	117888	162377	182274	37848.2	5021.6	20238.4	33687.5	39108.9	92261.9	1031
Oat	Ornithine aminotransferase, mitochondrial	P29758	OAT_MOUSE	1.66823e-21	96009	70804.3	97648	134041	107710	126430	49756.4	82863.9	91737	65149.5	92214.9	1032
Prss34	Mast cell protease-11	Q80UR4	Q80UR4_MOUSE	0.00814881	135609	94418.9	143216	27400.2	112394	313139	141.852	26888.1	68308.9	187.014	92170.3	1033
Klhl41	Kelch-like protein 41	A2AUC9	KLH41_MOUSE	1.27164e-13	104544	268931	269487	46369.1	156038	10554.3	16456.4	19354.7	12717.8	17215.3	92166.7	1034
Iglv1;Iglv2;;;;;	Protein Iglv1 (Fragment);Protein Iglv2;Ig lambda-1 chain V region;Ig lambda-1 chain V region H2020;Ig lambda-1 chain V region S43;Ig lambda-2 chain V region;Ig lambda-2 chain V region MOPC 315	A0A075B663;A0A075B664;P01723;P01726;P01727;P01728;P01729	A0A075B663_MOUSE;A0A075B664_MOUSE;LV1A_MOUSE;LV1D_MOUSE;LV1E_MOUSE;LV2A_MOUSE;LV2B_MOUSE	8.9496e-08	106821	85038.8	113266	136106	119466	53026	97904.8	53118.7	70496.9	76591.3	91183.5	1035
Ssrp1	FACT complex subunit SSRP1 (Fragment);FACT complex subunit SSRP1;Isoform 2 of FACT complex subunit SSRP1	A2AW05;Q08943;Q08943-2	A2AW05_MOUSE;SSRP1_MOUSE;SSRP1_MOUSE	1.12804e-13	115032	104893	105794	184400	85399	54314.8	90661.3	60417.2	53932.6	56484.1	91132.7	1036
Twf2	Twinfilin-2;Isoform 2 of Twinfilin-2	Q9Z0P5;Q9Z0P5-2	TWF2_MOUSE	0.000706142	86742.4	73648.6	88049.9	91167.3	126145	74570	117684	167177	30946.3	54972.7	91110.3	1037
Rpl17	60S ribosomal protein L17	Q6ZWZ7;Q9CPR4	Q6ZWZ7_MOUSE;RL17_MOUSE	0.00688311	122620	64319.6	80233.4	97445.7	67876.7	98690.1	162490	60011.1	125643	30335.3	90966.5	1038
Dars	Aspartate--tRNA ligase, cytoplasmic	Q922B2	SYDC_MOUSE	9.1199e-17	224172	136607	131566	75188.4	166531	42294.1	18224.7	32451	47003.6	34823.2	90886.2	1039
Arpc1b	Actin-related protein 2/3 complex subunit 1B	Q91Z25;Q9WV32	Q91Z25_MOUSE;ARC1B_MOUSE	7.96477e-29	162889	125814	118531	111600	174973	86855.9	22521.2	32552.8	45139.9	25638.6	90651.6	1040
Pnp	Purine nucleoside phosphorylase	P23492;Q543K9	PNPH_MOUSE;Q543K9_MOUSE	0.000200795	89384.4	74438.5	45274	36166.9	140152	135237	93991.3	94592.9	93705.2	101498	90444	1041
Ssr4	Translocon-associated protein subunit delta;Signal sequence receptor, delta	Q62186;Q9D8L3	SSRD_MOUSE;Q9D8L3_MOUSE	4.38472e-16	222388	176729	122078	118392	153363	28211	7255.86	27500.6	27212.8	16569.3	89969.9	1042
Trap1	Heat shock protein 75 kDa, mitochondrial	Q9CQN1	TRAP1_MOUSE	0.00256299	90594.8	104005	85509.3	120030	130957	61793.8	56234.1	74176.4	95554.9	75122.6	89397.8	1043
Gpx4	Glutathione peroxidase;Phospholipid hydroperoxide glutathione peroxidase, mitochondrial;Isoform Cytoplasmic of Phospholipid hydroperoxide glutathione peroxidase, mitochondrial;Phospholipid hydroperoxide glutathione peroxidase, nuclear;Glutathione peroxidase	F7A8H6;O70325;O70325-2;Q91XR9;S4R1E5	F7A8H6_MOUSE;GPX41_MOUSE;GPX41_MOUSE;GPX42_MOUSE;S4R1E5_MOUSE	3.84952e-09	139005	126698	120344	136836	129966	72905.6	32713.8	33027.8	52732.4	47972.2	89220	1044
Rbmx;Rbmx;Rbmxl1;Rbmx;Rbmx	RNA binding motif protein, X chromosome, isoform CRA_b;RNA-binding motif protein, X chromosome (Fragment);RNA binding motif protein, X-linked-like-1;RNA-binding motif protein, X chromosome;Isoform 2 of RNA-binding motif protein, X chromosome	A2AFI3;A2AFI4;Q91VM5;Q9WV02;Q9WV02-2	A2AFI3_MOUSE;A2AFI4_MOUSE;RMXL1_MOUSE;RBMX_MOUSE;RBMX_MOUSE	7.09674e-06	126943	94673.5	128500	119913	139555	31840.2	113142	54442.9	24415.5	57335.2	89076	1045
Stxbp3	Syntaxin-binding protein 3	Q60770	STXB3_MOUSE	1.35456e-12	101550	55747	135663	132469	123476	50030	61422	69269.3	89406.2	70792.6	88982.5	1046
Etf1	Eukaryotic peptide chain release factor subunit 1	Q8BWY3	ERF1_MOUSE	8.15282e-10	53954.7	20010.1	48475.3	85101.1	103212	83466.3	115575	152754	142254	83564.2	88836.6	1047
Csk	Tyrosine-protein kinase CSK	P41241	CSK_MOUSE	0.00110746	80459.3	68628.8	87870.9	61012.7	95243	94013	132498	63239.2	25630.2	179625	88822	1048
Hnrnpc	Heterogeneous nuclear ribonucleoproteins C1/C2;Isoform C1 of Heterogeneous nuclear ribonucleoproteins C1/C2	Q9Z204;Q9Z204-2	HNRPC_MOUSE	5.73418e-19	72839.3	65442.9	79053.4	108358	98948.2	91243.7	130770	83271	88410	67131.1	88546.7	1049
Tmod1	Tropomodulin-1	P49813	TMOD1_MOUSE	9.55419e-11	52287.6	86726.1	663578	49881.8	14157.3	1011.17	1514.31	4049.13	6248.96	2535.95	88199	1050
Eif4a3	Eukaryotic initiation factor 4A-III	Q91VC3	IF4A3_MOUSE	0.000240948	99011.4	109705	81276.3	117831	113385	79629.2	60473.7	78151.5	79994.6	61600.9	88105.9	1051
Serpinb6a;Serpinb6	Serpin B6	F8WIV2;Q60854	F8WIV2_MOUSE;SPB6_MOUSE	3.29288e-13	144348	103054	128312	93200.2	104004	72814.2	31883.6	75466.4	82523.7	45094.7	88070	1052
Akr1a1	Alcohol dehydrogenase [NADP(+)]	Q9JII6	AK1A1_MOUSE	1.9486e-16	98099.8	53120.3	59014.2	113020	100928	99647.4	110109	64773.8	93296.3	84543.5	87655.3	1053
Ak2	Adenylate kinase 2, mitochondrial;Isoform 2 of Adenylate kinase 2, mitochondrial	Q9WTP6;Q9WTP6-2	KAD2_MOUSE	2.45742e-05	140986	63734.9	85163.6	142566	149671	65696	68285.3	39591.4	57266.6	54698	86765.8	1054
Chadl	Chondroadherin-like protein	E9Q7T7	CHADL_MOUSE	2.88924e-16	17528.2	24152.5	38171.9	24039.8	79919.1	137111	102819	126153	146483	171028	86740.6	1055
Cmpk1	UMP-CMP kinase	Q9DBP5	KCY_MOUSE	1.04859e-10	146362	61641.4	94213.9	107719	103258	70633.9	113317	42887.6	94503.3	32014.1	86655	1056
Cat	Catalase	P24270	CATA_MOUSE	2.49828e-12	123583	68841.2	34045	143327	114892	169134	72806.8	32799.2	79449.9	27070.2	86594.8	1057
Stk26	Serine/threonine-protein kinase 26	A2AD84;Q99JT2	A2AD84_MOUSE;STK26_MOUSE	1.34142e-19	49783.6	36182.5	56243.9	47497.2	72401.5	103048	148093	118440	118694	110408	86079.2	1058
Eif3i	Eukaryotic translation initiation factor 3 subunit I	Q9QZD9	EIF3I_MOUSE	2.52513e-27	54675.4	72331.9	67919.5	68316.3	76407.2	122203	92624.3	101026	97335.7	106472	85931.1	1059
Stfa2;Stfa2;Stfa2l1	Stefin-2;Isoform 2 of Stefin-2;MCG130173	P35174;P35174-2;Q8BWM3	CYT2_MOUSE;CYT2_MOUSE;Q8BWM3_MOUSE	0.00132825	59050	45442.6	45552.5	52033.2	48644.6	86640.9	172266	134554	124786	87415	85638.4	1060
Colgalt1	Procollagen galactosyltransferase 1	Q8K297	GT251_MOUSE	0.00152878	97152	94195.1	90972.2	66254.4	87083.4	110325	84663.1	92968.7	98792.3	33531.3	85593.8	1061
S100a11	Protein S100-A11	P50543	S10AB_MOUSE	1.83323e-12	143056	114927	155227	60608.9	128851	72171.7	32442.4	52289.7	65444.5	29515	85453.4	1062
Prpf19	Pre-mRNA-processing factor 19;Isoform 2 of Pre-mRNA-processing factor 19;Isoform 3 of Pre-mRNA-processing factor 19	Q99KP6;Q99KP6-2;Q99KP6-3	PRP19_MOUSE	1.45407e-13	138898	77768.5	45231.6	108977	102604	133218	32583.6	61079.9	75003	75030.6	85039.4	1063
Rpl13a	60S ribosomal protein L13a	P19253	RL13A_MOUSE	3.18527e-19	68040.7	54117.1	52058	63574.3	84189.4	172607	78568	73461.1	127959	73662.2	84823.7	1064
Cpne3	Copine-3	Q8BT60	CPNE3_MOUSE	5.78198e-09	111602	93834.1	133973	40097.5	128189	132016	27070.1	64396.7	57952	57370	84650	1065
Nt5e	5'-nucleotidase	Q61503	5NTD_MOUSE	4.43774e-06	36385.2	37430.8	25270.6	38115.5	68276	218954	46582.6	87912.7	203089	81716.9	84373.3	1066
Itga7	Integrin alpha 7;Integrin alpha-7;Isoform Alpha-7X1A of Integrin alpha-7;Isoform Alpha-7X1B of Integrin alpha-7;Isoform Alpha-7X2A of Integrin alpha-7;Isoform Alpha-7X2B of Integrin alpha-7;Isoform Alpha-7X1X2A of Integrin alpha-7	G3X9Q1;Q61738;Q61738-2;Q61738-3;Q61738-4;Q61738-5;Q61738-6	G3X9Q1_MOUSE;ITA7_MOUSE;ITA7_MOUSE;ITA7_MOUSE;ITA7_MOUSE;ITA7_MOUSE;ITA7_MOUSE	0.000218436	45041.8	70874.4	78719.1	87352.3	51557.6	173030	156481	127811	28926.8	22468.9	84226.3	1067
Rpl7a	60S ribosomal protein L7a	P12970	RL7A_MOUSE	1.01879e-07	86933.6	73476.5	75264.5	84165.9	75218	114741	56059.7	73638.4	115192	87251.3	84194.1	1068
Slc35a4	Probable UDP-sugar transporter protein SLC35A4	A0A087WQH8	A0A087WQH8_MOUSE	0.00200925	121684	121145	82913.2	150860	113753	70705.7	11807.1	50389.8	50416.4	66652	84032.6	1069
Htra4	Serine protease HTRA4	A2RT60	HTRA4_MOUSE	1.12839e-15	42869.4	46414.9	39249.2	84825	57482.7	110591	122169	107126	139931	87281	83793.9	1070
Susd2	Sushi domain-containing protein 2	Q9DBX3	SUSD2_MOUSE	9.31206e-07	234029	94464.9	63415.4	166666	138513	29705.7	32593.5	36369.4	25970.8	13709.3	83543.8	1071
Acp1	Acp1 protein;Low molecular weight phosphotyrosine protein phosphatase;Isoform 2 of Low molecular weight phosphotyrosine protein phosphatase	Q561M1;Q9D358;Q9D358-2	Q561M1_MOUSE;PPAC_MOUSE;PPAC_MOUSE	2.36626e-10	109672	103638	55922.1	86036.3	93334.9	71392.1	127997	32644.9	111146	43155.4	83493.9	1072
Slc25a3	MCG10343, isoform CRA_b;Phosphate carrier protein, mitochondrial	G5E902;Q8VEM8	G5E902_MOUSE;MPCP_MOUSE	0.000194714	160182	110164	159632	85275.8	70777.2	31263.6	85662.3	39933.7	42985	46831.8	83270.7	1073
Hnrnpll	Heterogeneous nuclear ribonucleoprotein L-like	Q921F4	HNRLL_MOUSE	0.000484334	78750.1	45700.4	35249.4	69681.8	56091.7	97412.2	102376	65894.8	82801.2	196274	83023.2	1074
Sqrdl	Sulfide:quinone oxidoreductase, mitochondrial;Sulfide:quinone oxidoreductase, mitochondrial	F6ZKZ3;Q9R112	F6ZKZ3_MOUSE;SQRD_MOUSE	9.1519e-13	193959	133255	104286	125288	164855	33995.9	7014.8	24506.2	19708	21050.3	82791.9	1075
Fus	RNA-binding protein FUS;Fusion, derived from t(1216) malignant liposarcoma (Human)	P56959;Q8CFQ9	FUS_MOUSE;Q8CFQ9_MOUSE	5.86062e-06	98475.5	100754	109082	111159	113201	99925.6	46330.1	67772.5	31997.5	47359.8	82605.6	1076
Stfa1	Stefin-1	P35175	CYT1_MOUSE	0.00173834	165033	51965.2	35039.6	130401	309202	10926.8	42262.5	13565.4	37649.3	28026.5	82407.1	1077
C8a	Complement component C8 alpha chain	A2A997;Q8K182	A2A997_MOUSE;CO8A_MOUSE	3.65373e-24	54454.2	75372.6	62604.2	115009	102850	70630.8	102270	76340.5	64337.9	99248	82311.8	1078
Upf1	Regulator of nonsense transcripts 1;Isoform 2 of Regulator of nonsense transcripts 1	Q9EPU0;Q9EPU0-2	RENT1_MOUSE	2.65739e-07	151590	49294.4	64976.5	136966	99245.5	90005.9	13645.7	47231.4	135455	32653.9	82106.5	1079
Rab14	Ras-related protein Rab-14	A2AL34;Q91V41	A2AL34_MOUSE;RAB14_MOUSE	6.73075e-08	67203.4	88054.9	76010.6	124935	92616.6	80097.8	85953.8	68087.7	72001	61967	81692.8	1080
Dnajb11	DnaJ homolog subfamily B member 11	Q99KV1	DJB11_MOUSE	0.00812838	66872.9	97087.3	61096.1	69882.8	95069.9	57604.3	135757	69305.8	73480.1	89471.6	81562.8	1081
Cct6a	T-complex protein 1 subunit zeta	P80317	TCPZ_MOUSE	7.17001e-11	115179	95359.7	63411.7	97854.3	117666	86071.5	47099.5	69805.4	75072.3	46593.5	81411.3	1082
Igsf8	Immunoglobulin superfamily member 8	A0A0R4J117;G3UYZ1;Q8R366	A0A0R4J117_MOUSE;G3UYZ1_MOUSE;IGSF8_MOUSE	0.000310267	77631.3	33760.3	38144.7	73881.1	54485	77960.9	163625	125583	73822.2	93118.9	81201.3	1083
Rpl24	60S ribosomal protein L24	Q8BP67	RL24_MOUSE	3.00011e-12	85212.5	67831.3	81560.3	95479	71594	124343	51470	69169.6	84152.9	80705.8	81151.8	1084
Ighv14-2	Protein Ighv14-2 (Fragment)	A0A075B5R7	A0A075B5R7_MOUSE	0.00115693	134956	51744.1	18710.9	54112.6	60310.8	57624.4	67550.4	264723	33881.4	67697.1	81131.1	1085
Cgref1	Cell growth regulator with EF hand domain protein 1	E9QPK1;Q8R1U2	E9QPK1_MOUSE;CGRE1_MOUSE	4.75195e-16	15751.2	20934.2	30785.7	69806.8	34675.2	87183.5	210847	169285	107371	64603.4	81124.3	1086
Syncrip	Heterogeneous nuclear ribonucleoprotein Q;Heterogeneous nuclear ribonucleoprotein Q;Heterogeneous nuclear ribonucleoprotein Q;Heterogeneous nuclear ribonucleoprotein Q;Heterogeneous nuclear ribonucleoprotein Q;Isoform 2 of Heterogeneous nuclear ribonucleoprotein Q	A0A0R4J259;G3UZ48;G3UZI2;G3V018;Q7TMK9;Q7TMK9-2	A0A0R4J259_MOUSE;G3UZ48_MOUSE;G3UZI2_MOUSE;G3V018_MOUSE;HNRPQ_MOUSE;HNRPQ_MOUSE	0.00144754	148040	106371	86874.4	95724.2	118786	65307	50472.9	50548.3	50706.5	35702.7	80853.4	1087
Cp	Ceruloplasmin	E9PZD8;G3X8Q5;G3X9T8;Q61147	E9PZD8_MOUSE;G3X8Q5_MOUSE;G3X9T8_MOUSE;CERU_MOUSE	1.16321e-09	48325.9	33785.2	42479.6	67346	58944.1	103621	75128.1	100939	130771	137593	79893.2	1088
Rpn1	Dolichyl-diphosphooligosaccharide--protein glycosyltransferase subunit 1	Q91YQ5	RPN1_MOUSE	1.75691e-22	199087	97078.4	124137	86102.9	69347.2	42760.2	40225.5	45783.9	38203.5	52973.9	79570	1089
Bsg	Basigin (Fragment);Basigin;Basigin;Isoform 2 of Basigin	J3QP71;K3W4Q8;P18572;P18572-2	J3QP71_MOUSE;K3W4Q8_MOUSE;BASI_MOUSE;BASI_MOUSE	4.97794e-18	51006.5	136945	127647	63785.9	58369	75596.7	29807.1	91298.9	94564.9	66650.3	79567.1	1090
Snrpe	Small nuclear ribonucleoprotein E	P62305	RUXE_MOUSE	0.000131942	55372.3	61575	66424.3	89651.8	115915	127300	64026.6	65841.5	80854.6	64562.2	79152.3	1091
Tardbp	TAR DNA-binding protein 43 (Fragment);TAR DNA-binding protein 43;TAR DNA-binding protein 43;TAR DNA-binding protein 43;MCG16669, isoform CRA_f;MCG16669, isoform CRA_a;TAR DNA-binding protein 43	A0A087WQA5;A0A087WRZ5;Q6VYI4;Q6VYI5;Q8BLD4;Q8R0B4;Q921F2	A0A087WQA5_MOUSE;A0A087WRZ5_MOUSE;Q6VYI4_MOUSE;Q6VYI5_MOUSE;Q8BLD4_MOUSE;Q8R0B4_MOUSE;TADBP_MOUSE	3.58304e-13	149018	84660	84776	131317	128044	49865.8	55093.4	49760	32065.4	25052.6	78965.3	1092
Plod1	Procollagen-lysine,2-oxoglutarate 5-dioxygenase 1	Q9R0E2	PLOD1_MOUSE	2.78023e-05	70366.8	55269.6	54384.8	68942.2	57823.3	61683	120653	99366.8	108408	87333.7	78423.1	1093
Ehd2	EH domain-containing protein 2	Q8BH64	EHD2_MOUSE	2.31423e-16	197490	191525	171601	61556.1	112612	10853.6	6656.64	11184.6	12614.4	5960.91	78205.4	1094
Cct3	T-complex protein 1 subunit gamma	P80318	TCPG_MOUSE	1.88216e-15	134756	84443	86989.1	94624.6	162391	90450.8	20653	38150.8	46070.8	23205.1	78173.4	1095
C5	Complement C5	P06684	CO5_MOUSE	0.00851357	97419.2	31798.3	122718	69011	76113.6	75794	44895.1	97857.1	71358.5	93813.1	78077.7	1096
Gm21983;Mia;Mia	Protein Gm21983;Melanoma inhibitory activity 1, isoform CRA_b;Melanoma-derived growth regulatory protein	D6RFS9;G5E8V2;Q61865	D6RFS9_MOUSE;G5E8V2_MOUSE;MIA_MOUSE	0.000500953	29066.8	46200.4	55874.2	53652.1	49125.5	85831.1	187005	94075.6	89401.3	90306.8	78053.9	1097
Ldhb	L-lactate dehydrogenase B chain	P16125	LDHB_MOUSE	0.00339511	143438	167200	98883.3	63917.2	114961	34338.6	23943.2	50941	42700.3	39086.3	77940.9	1098
Tcn2	Transcobalamin-2	O88968	TCO2_MOUSE	0.00245447	67237.8	33829.3	68351.5	108811	71732	84407.1	91398.3	110935	81742.9	58156	77660.1	1099
Ppic	Peptidyl-prolyl cis-trans isomerase C	P30412	PPIC_MOUSE	1.09342e-22	74090	23919.5	25713	86865.4	66260.2	99063.1	94635.7	129447	91185.6	83185	77436.5	1100
Plod2	Procollagen-lysine,2-oxoglutarate 5-dioxygenase 2;Procollagen-lysine,2-oxoglutarate 5-dioxygenase 2	E9Q718;Q9R0B9	E9Q718_MOUSE;PLOD2_MOUSE	0.000909298	111147	64407.9	61466.9	44188.5	82859.7	72183	22092.6	88712.1	182231	38318.4	76760.7	1101
Uba1	Ubiquitin-like modifier-activating enzyme 1	Q02053	UBA1_MOUSE	6.40972e-06	143193	77026.8	84556.5	53286.5	101476	82019.3	50209.5	49110.2	55981.6	69233.4	76609.3	1102
Uqcrb	Cytochrome b-c1 complex subunit 7	Q9CQB4;Q9D855	Q9CQB4_MOUSE;QCR7_MOUSE	0.00609153	82182.7	89004.5	176752	67634.2	46641.8	113234	29224.8	63827.9	56341.9	40024.6	76486.8	1103
Rps26	40S ribosomal protein S26	P62855	RS26_MOUSE	7.52505e-17	108060	85156.1	95512.4	107657	93553.4	71488.3	49628.9	43709	60336.3	48429.9	76353.2	1104
Fabp3-ps1;Fabp3	Protein Fabp3-ps1;Fatty acid-binding protein, heart	A0A140T8V1;P11404	A0A140T8V1_MOUSE;FABPH_MOUSE	0.00312662	33446.7	6379.19	37583.2	34257	28290.4	130616	251539	48655.4	69270.8	121711	76174.8	1105
F13b	Coagulation factor XIII B chain	Q07968	F13B_MOUSE	4.84644e-09	2479.94	7303.62	6487.43	18598.6	16327.8	68199.1	166306	172605	128164	169330	75580.1	1106
Ranbp3	Ran-binding protein 3	Q9CT10	RANB3_MOUSE	1.22857e-06	50687.3	42669.6	50301.3	61195.6	80020.7	54612.9	84315.8	142335	94276.8	95151.8	75556.7	1107
Glt8d1	Glycosyltransferase 8 domain-containing protein 1	Q6NSU3	GL8D1_MOUSE	3.87681e-14	42539.9	25588.7	46961.1	59009.4	62507.4	105190	132164	103538	69399.6	107496	75439.4	1108
Lamp2	Lysosome-associated membrane glycoprotein 2;Isoform LAMP-2B of Lysosome-associated membrane glycoprotein 2;Isoform LAMP-2C of Lysosome-associated membrane glycoprotein 2	P17047;P17047-2;P17047-3	LAMP2_MOUSE	1.83721e-10	116936	83823.6	72430.6	89457	93278.4	107097	23789.1	49765.9	68108.6	48042.5	75272.9	1109
Plek	Pleckstrin	Q8CAG6;Q9JHK5	Q8CAG6_MOUSE;PLEK_MOUSE	7.56036e-24	68685.3	30046.8	32380.1	46534.8	45342.6	106972	111766	104071	99408.9	103976	74918.4	1110
Hist2h2ab	Histone H2A type 2-B	Q64522	H2A2B_MOUSE	0.00496811	34352.5	33735.5	24338.3	35323.9	44563.9	108293	123044	115721	116801	108982	74515.6	1111
Plxnb2	Plexin-B2	B2RXS4	PLXB2_MOUSE	0.00560037	60917.9	39752.2	62296	76510.6	50008	119459	52598.9	107904	82722	92208.1	74437.7	1112
Pygl	Glycogen phosphorylase, liver form	Q9ET01	PYGL_MOUSE	2.77591e-05	278497	97316.3	101014	39345.6	112914	39529.2	16483.4	21623.6	21405.2	16214.5	74434.3	1113
Plch1	Phosphoinositide phospholipase C;1-phosphatidylinositol 4,5-bisphosphate phosphodiesterase eta-1 (Fragment);Phosphoinositide phospholipase C (Fragment);Phosphoinositide phospholipase C;Phosphoinositide phospholipase C;Phosphoinositide phospholipase C;1-phosphatidylinositol 4,5-bisphosphate phosphodiesterase eta-1;Isoform 2 of 1-phosphatidylinositol 4,5-bisphosphate phosphodiesterase eta-1;Isoform…	A0A0A0MQM2;E0CY47;H3BKE1;H3BKK4;I1E4X4;I1E4X6;Q4KWH5;Q4KWH5-2;Q4KWH5-3;Q4KWH5-4	A0A0A0MQM2_MOUSE;E0CY47_MOUSE;H3BKE1_MOUSE;H3BKK4_MOUSE;I1E4X4_MOUSE;I1E4X6_MOUSE;PLCH1_MOUSE;PLCH1_MOUSE;PLCH1_MOUSE;PLCH1_MOUSE	0.00773276	51226.6	32990.9	80591.2	67158.6	43528.7	67179	108397	115681	73268.6	103511	74353.4	1114
Rrbp1	Ribosome-binding protein 1	A2AVJ7;Q99PL5	A2AVJ7_MOUSE;RRBP1_MOUSE	1.94467e-17	159766	109360	98579.8	90903.6	131020	26287.4	27276.8	30024.3	40377.8	29447.1	74304.3	1115
Pdcd10	Programmed cell death protein 10	Q8VE70	PDC10_MOUSE	1.38678e-07	69834.5	112969	109125	72120.3	136716	47426	24197.3	50269.8	72912.5	47114.3	74268.5	1116
Cndp2	Cytosolic non-specific dipeptidase	Q9D1A2	CNDP2_MOUSE	0.00530826	84955	59638.5	76478.9	52208.8	94594	171915	21982.5	49448.8	79948	50260.3	74143	1117
Eif3g	Eukaryotic translation initiation factor 3 subunit G	Q9Z1D1	EIF3G_MOUSE	7.45572e-17	117973	142332	93998	123963	75363.8	33711.8	7293.98	48811.6	50924	44210.5	73858.3	1118
U2af1l4	Splicing factor U2AF 26 kDa subunit	E9Q5Y2	E9Q5Y2_MOUSE	0.00141792	49185.3	47221.3	44635.5	59908.3	42401.9	67625.5	141678	96896.9	77465.2	106256	73327.5	1119
Olfm4	Olfactomedin-4	D3YYD0;Q3UZZ4	D3YYD0_MOUSE;OLFM4_MOUSE	1.87798e-09	97298	125613	42782.6	89140.5	105997	81272.9	20703.3	37978.2	109410	22782.3	73297.7	1120
Rab5b	Ras-related protein Rab-5B	P61021	RAB5B_MOUSE	1.68955e-05	134026	79750.3	44404.6	100429	90652.6	106753	36451.9	74747.7	26809	37346.5	73137.1	1121
Oxct1	Succinyl-CoA:3-ketoacid coenzyme A transferase 1, mitochondrial	Q9D0K2	SCOT1_MOUSE	2.0449e-10	99513.8	83990.4	102077	80236.9	92075.8	91552.9	37612.5	48584.4	51951.7	42647.4	73024.3	1122
Ugp2	UTP--glucose-1-phosphate uridylyltransferase;Isoform 2 of UTP--glucose-1-phosphate uridylyltransferase	Q91ZJ5;Q91ZJ5-2	UGPA_MOUSE	3.23587e-07	147084	189310	109616	54084.6	103282	33014.7	17478.6	27555.5	23052.6	21834.6	72631.3	1123
Pten	Phosphatidylinositol 3,4,5-trisphosphate 3-phosphatase and dual-specificity protein phosphatase PTEN	O08586	PTEN_MOUSE	0.0052243	65895.5	69131.8	57304.1	70642.8	52959.1	72073.5	69733.1	119187	89286.9	58972	72518.6	1124
Psma6	Proteasome subunit alpha type-6	Q9QUM9	PSA6_MOUSE	1.52509e-11	81182.8	56765.9	51124.6	72151.8	104618	106697	43617.2	86681.8	71860.7	47220	72192.1	1125
Rpl4	60S ribosomal protein L4	Q9D8E6	RL4_MOUSE	5.2015e-12	103842	80032.9	32259.7	66806.9	68590.5	158648	68161	28507.7	72047	42920.6	72181.7	1126
Hsd17b4	Peroxisomal multifunctional enzyme type 2	P51660	DHB4_MOUSE	4.99715e-18	97962.2	72855.7	32155.8	81894.8	87542.8	200614	24313.6	41138.2	43971.7	36741.5	71919.1	1127
Rps17	40S ribosomal protein S17	P63276	RS17_MOUSE	7.2205e-07	78291.2	56683	35037.5	50077.1	43182.7	109982	85415	101103	103816	50365.5	71395.2	1128
Ranbp1	Ran-specific GTPase-activating protein	P34022	RANG_MOUSE	1.86981e-12	89536.1	38184.5	74951.2	118653	48950	39746.2	121138	40738.8	60391.3	73605.5	70589.4	1129
Cpne1	Copine-1	Q8C166	CPNE1_MOUSE	6.83656e-10	110663	99464.2	77319.9	82247.5	95194.6	100979	17729.7	55073.4	53879.5	11110.8	70366.1	1130
Eif3a	Eukaryotic translation initiation factor 3 subunit A	P23116	EIF3A_MOUSE	0.00128132	149597	56638.3	110042	76717.9	57205.1	59755.9	44775.2	21546.3	47130.5	79635.8	70304.5	1131
Mtap	S-methyl-5'-thioadenosine phosphorylase	Q9CQ65	MTAP_MOUSE	0.006741	39022.5	34656.8	31577	37270.3	39673.9	62614.1	193216	14964.9	100644	148076	70171.5	1132
Tmed7	Protein Tmed7	D3YZZ5;E9Q7G1	D3YZZ5_MOUSE;E9Q7G1_MOUSE	4.78581e-05	136174	148044	90153	50037	122473	27352.6	19725.8	41828.8	38201.2	24680	69867	1133
Cct5	T-complex protein 1 subunit epsilon	P80316	TCPE_MOUSE	3.35528e-09	101100	124507	123992	92352.2	128313	51112.9	18761.7	16200.3	22371	19661.4	69837.2	1134
Hspa2	Heat shock-related 70 kDa protein 2	P17156	HSP72_MOUSE	7.27023e-21	60864.1	61924.9	81752.4	85033.4	76534	67865.3	82954.3	60826.2	48986.9	70461.9	69720.3	1135
Rsu1	Ras suppressor protein 1	A2AUR7;Q01730;Q9D031	A2AUR7_MOUSE;RSU1_MOUSE;Q9D031_MOUSE	1.59041e-05	74999.1	92690	69419.9	63938.7	115859	61172.9	44046.3	46024.5	79971	47936.8	69605.8	1136
Trdn	Triadin	E9Q9K5	TRDN_MOUSE	3.84551e-05	26336.7	41369.2	231705	42833.3	52068.8	55841.2	54651.6	58317	54310.8	75250.8	69268.5	1137
Rplp2	60S acidic ribosomal protein P2	P99027	RLA2_MOUSE	1.39164e-13	39562.8	79403	80917.5	119058	106533	38200.4	134273	33168.6	35402.9	24013.2	69053.2	1138
Lrp1	Low density lipoprotein receptor-related protein 1;Prolow-density lipoprotein receptor-related protein 1	A0A0R4J0I9;Q91ZX7	A0A0R4J0I9_MOUSE;LRP1_MOUSE	3.291e-22	111369	118300	96315	80567.5	107257	67013.1	15528.6	30481.9	48150.8	14407.6	68939.1	1139
Pip	Prolactin-inducible protein homolog	P02816	PIP_MOUSE	3.06765e-08	11324.5	44049.8	80096.9	44043	62151.9	41747.7	83042.6	221874	64020.3	36556.3	68890.7	1140
Eif4e	Eukaryotic translation initiation factor 4E	A0A0G2JFB4;A0A0G2JH04;P63073	A0A0G2JFB4_MOUSE;A0A0G2JH04_MOUSE;IF4E_MOUSE	0.00812838	105704	51187.7	70633.6	102359	109622	13055.1	85598.2	91977.9	47605.2	6446.71	68418.9	1141
Fbn2	Fibrillin-2	Q61555	FBN2_MOUSE	4.55114e-06	36622.5	61129.8	49187.3	89643	82439.9	82320.7	85539.5	50104.6	91780.1	50920.1	67968.8	1142
Ssb	Lupus La protein homolog	P32067	LA_MOUSE	1.86981e-12	65035.6	50993.1	55209.8	69949.7	55891.1	85981.5	96837.6	49034.6	92357.5	53256.6	67454.7	1143
Tpm2	Isoform 2 of Tropomyosin beta chain	P58774-2	TPM2_MOUSE	2.91578e-08	82241.9	181545	67295.6	45742.2	99494.4	32245	72043.2	31947.5	20120.9	36569.1	66924.5	1144
Pdcd6	Programmed cell death protein 6;Isoform 2 of Programmed cell death protein 6	P12815;P12815-2	PDCD6_MOUSE	2.74075e-37	66761	78088	55169	42342.8	107281	37781.1	71923.5	85974.1	92484.7	30320	66812.5	1145
Hprt1	Hypoxanthine-guanine phosphoribosyltransferase	P00493	HPRT_MOUSE	0.00739318	137443	94077.5	140874	25356.9	155721	39146.7	1309.97	25536.5	23098.5	21268.4	66383.2	1146
Ptprc	Receptor-type tyrosine-protein phosphatase C;Isoform 2 of Receptor-type tyrosine-protein phosphatase C;Isoform 3 of Receptor-type tyrosine-protein phosphatase C;Receptor-type tyrosine-protein phosphatase C;Receptor-type tyrosine-protein phosphatase C;Protein tyrosine phosphatase, receptor type, C, isoform CRA_b	P06800;P06800-2;P06800-3;S4R1M0;S4R1S4;S4R2V1	PTPRC_MOUSE;PTPRC_MOUSE;PTPRC_MOUSE;S4R1M0_MOUSE;S4R1S4_MOUSE;S4R2V1_MOUSE	0.00175434	109281	104983	119186	62204.5	78388.3	98724.7	15836.2	26028.8	26680.5	15850.1	65716.3	1147
Srp54b;Srp54;Srp54	Protein Srp54b;Signal recognition particle 54 kDa protein;Isoform 2 of Signal recognition particle 54 kDa protein	E9PXC0;P14576;P14576-2	E9PXC0_MOUSE;SRP54_MOUSE;SRP54_MOUSE	0.00409621	9663.33	36301.9	43977.8	43158.7	54555.2	67672.9	49672.4	127170	122300	101380	65585.3	1148
Prmt1	Protein arginine N-methyltransferase 1;Protein arginine N-methyltransferase 1;Isoform 2 of Protein arginine N-methyltransferase 1;Isoform 3 of Protein arginine N-methyltransferase 1	A0A171KXD3;Q9JIF0;Q9JIF0-2;Q9JIF0-3	A0A171KXD3_MOUSE;ANM1_MOUSE;ANM1_MOUSE;ANM1_MOUSE	6.01641e-10	51394.5	40307.9	44258.6	65836.1	150854	67318.2	100379	52647.2	36590.8	45962.3	65554.9	1149
Gpd2	Glycerol-3-phosphate dehydrogenase;Glycerol-3-phosphate dehydrogenase, mitochondrial	A2AQR0;Q64521	A2AQR0_MOUSE;GPDM_MOUSE	2.01336e-09	54574.2	62262.5	120226	58189.1	73749.2	68813.4	34726.4	65226.9	72914	44732.9	65541.5	1150
Copg2	Coatomer subunit gamma-2;Isoform 2 of Coatomer subunit gamma-2;Isoform 3 of Coatomer subunit gamma-2;Isoform 4 of Coatomer subunit gamma-2	Q9QXK3;Q9QXK3-2;Q9QXK3-3;Q9QXK3-4	COPG2_MOUSE	0.00810933	33323.8	36711.7	40582.6	32920	50228.4	62169.4	99097.7	96028.7	88043.2	107951	64705.7	1151
Itga2b	Integrin alpha-IIb	Q9QUM0	ITA2B_MOUSE	2.14036e-06	131117	97699.9	48939.1	103668	152317	52392.8	7679.16	21568.4	16610.1	13881.7	64587.3	1152
Ighv4-1	Protein Ighv4-1 (Fragment)	A0A075B5R5	A0A075B5R5_MOUSE	0.00692103	170.409	5449.92	11071.3	3004.73	2626.01	7994.08	578.683	44316.4	263563	305646	64442.1	1153
Itga2	Integrin alpha-2	Q62469	ITA2_MOUSE	8.58125e-11	84946.5	52281.4	73855.7	54737.8	46040.6	44421.7	63552.5	83804	61153.2	78154.4	64294.8	1154
Snrpd2	Small nuclear ribonucleoprotein Sm D2	P62317	SMD2_MOUSE	4.19226e-09	37771.9	31442.8	26740	49156.1	12981.4	93071.7	123128	101267	62603.4	103646	64180.8	1155
Apmap	Adipocyte plasma membrane-associated protein	Q9D7N9	APMAP_MOUSE	5.02712e-06	135361	81330.5	73034	103434	108307	42676.7	17745.3	34509.2	24859.1	17825.5	63908.2	1156
Igkv4-61	Protein Igkv4-61	A0A075B5M2	A0A075B5M2_MOUSE	0.00250419	50204.8	44835.1	8458.08	20647.8	35780.7	218160	116652	48393.5	60606.5	34783	63852.1	1157
Pccb	Propionyl-CoA carboxylase beta chain, mitochondrial	Q99MN9	PCCB_MOUSE	0.000135712	61335.9	44098.1	149593	72280.9	81254.2	90470.3	32335.8	44603.4	34557.1	27854.4	63838.4	1158
Ndufs8	NADH dehydrogenase [ubiquinone] iron-sulfur protein 8, mitochondrial	Q8K3J1	NDUS8_MOUSE	2.62195e-08	95048	115542	201558	63164.3	70788.1	26671.1	3578.9	13321	26538.2	21452.8	63766.3	1159
Ddx3y	ATP-dependent RNA helicase DDX3Y	Q62095	DDX3Y_MOUSE	6.40584e-15	102009	89760.8	62471.7	94931.5	109557	57575.3	23474.7	28895.2	31619.4	33834.1	63412.8	1160
Psmd11	26S proteasome non-ATPase regulatory subunit 11	Q8BG32	PSD11_MOUSE	6.20969e-13	90518	62201.2	111716	84134.3	132423	23456.5	23863	32863.8	42099.6	29915.4	63319.1	1161
Gnai2	Guanine nucleotide-binding protein G(i) subunit alpha-2	P08752	GNAI2_MOUSE	3.44158e-19	168297	42701.7	72933.9	46559.9	65534.3	50642.8	41777.9	43647.4	60955.6	37977.4	63102.8	1162
Hmgb2	High mobility group protein B2	P30681	HMGB2_MOUSE	0.00785936	26230	44606.5	29810.9	57669.6	69032.8	77226	87200.4	96709.7	107365	33314.3	62916.6	1163
Esyt1	Extended synaptotagmin-1	Q3U7R1	ESYT1_MOUSE	6.14942e-14	175140	139485	89974.3	64197.8	82916.5	19722.4	7700.44	14718.5	19230.7	14533.3	62761.9	1164
Gyg1	Glycogenin-1	Q9R062	GLYG_MOUSE	1.79907e-07	26079.7	47355.4	36516.2	20116.2	40511.6	92581.8	116577	90820.8	129205	27675.9	62743.9	1165
Tubb4a	Tubulin beta-4A chain	Q9D6F9	TBB4A_MOUSE	1.02883e-17	59217.4	60467.6	53596.2	90638	66086.1	74500	122917	58389.9	25530.5	15810.8	62715.3	1166
Ndufa2	NADH dehydrogenase [ubiquinone] 1 alpha subcomplex subunit 2	Q9CQ75	NDUA2_MOUSE	0.00139686	113612	121972	94049.6	64102.4	79924.6	59760.7	24224.9	20699.4	32791.7	9340.24	62047.7	1167
Anp32e	Acidic leucine-rich nuclear phosphoprotein 32 family member E (Fragment);Acidic leucine-rich nuclear phosphoprotein 32 family member E (Fragment);Acidic leucine-rich nuclear phosphoprotein 32 family member E;Isoform 2 of Acidic leucine-rich nuclear phosphoprotein 32 family member E	E9PZF5;E9Q5H2;P97822;P97822-2	E9PZF5_MOUSE;E9Q5H2_MOUSE;AN32E_MOUSE;AN32E_MOUSE	4.08592e-09	56959.5	12275	25683.4	8356.41	2141.03	40631.5	138022	80702.4	135990	114657	61541.8	1168
Pcyox1	Prenylcysteine oxidase	Q9CQF9	PCYOX_MOUSE	0.0015442	78193.8	58192.6	96554.4	75575.4	58914.9	82733.7	25928.5	59533.2	39629.1	34559	60981.5	1169
Atic	Bifunctional purine biosynthesis protein PURH	Q9CWJ9	PUR9_MOUSE	4.59179e-07	55183.2	71551.7	46280.4	55075.3	73144.6	79856.7	43557.1	77654.7	35022.7	64603.8	60193	1170
Igkv4-55;	Protein Igkv4-55 (Fragment);Ig kappa chain V-VI region NQ2-6.1	A0A0B4J1I9;P04945	A0A0B4J1I9_MOUSE;KV6AB_MOUSE	1.47158e-06	1866.81	16800.8	367.798	22688.8	22508.2	38120.5	290005	55326.5	125191	28121.7	60099.7	1171
Nucks1	Nuclear ubiquitous casein and cyclin-dependent kinase substrate 1	A0A087WRY3;Q80XU3	A0A087WRY3_MOUSE;NUCKS_MOUSE	0.000607342	30641	24780.7	33822.2	30225.5	41606.2	80942.3	124811	64796.6	72527.6	96604.3	60075.7	1172
Igkv6-15	Protein Igkv6-15 (Fragment)	A0A140T8M5	A0A140T8M5_MOUSE	0.000609801	72675.8	25104	16858.9	51843.9	33397.7	84641.4	35321.8	82517.3	90709.9	106736	59980.7	1173
Rap1b	Ras-related protein Rap-1b	Q99JI6	RAP1B_MOUSE	6.18107e-09	163287	84975.1	65079	97706.6	134168	30177.4	11127.1	6714.07	1826.74	3666.86	59872.8	1174
Prps1l3;Prps1	Protein Prps1l3;Ribose-phosphate pyrophosphokinase 1	G3UXL2;Q9D7G0	G3UXL2_MOUSE;PRPS1_MOUSE	0.000680322	100031	93952.5	173334	44995.2	125009	23875.7	3024.45	10195.7	14938.9	6620.81	59597.7	1175
Krt18	Keratin, type I cytoskeletal 18	P05784	K1C18_MOUSE	3.34383e-10	65429.9	65139.5	86300.8	78923	54001.5	49261.4	31584.4	47058.9	53622.6	62272.5	59359.5	1176
Nap1l1	Nucleosome assembly protein 1-like 1	E9PW66;P28656	E9PW66_MOUSE;NP1L1_MOUSE	4.95791e-21	78458.2	37306.7	48653.1	44666.9	70873.8	111352	40740.3	52630.6	63972.9	43760.4	59241.5	1177
Pdcd6ip	Programmed cell death 6-interacting protein	Q9WU78	PDC6I_MOUSE	6.11332e-07	106928	87607.3	66521.8	94125	97651.6	45474.7	6063.44	33760.1	37437.2	16208.2	59177.7	1178
Ctsl	Cathepsin L1	P06797	CATL1_MOUSE	1.34404e-07	11951.4	13108.2	14609.7	34619.1	20071	48465.8	134812	147848	73452.8	90828.9	58976.8	1179
Pla2g5	Calcium-dependent phospholipase A2;Phospholipase A(2)	P97391;Q6GTW1	PA2G5_MOUSE;Q6GTW1_MOUSE	0.00822649	18685.4	43618.4	49438	64663.4	57226.6	48963.6	58557.9	68909.4	114679	63481.1	58822.3	1180
Hist2h2be;Hist3h2bb;Hist3h2ba	Histone H2B type 2-E;Histone H2B type 3-B;Histone H2B type 3-A	Q64524;Q8CGP0;Q9D2U9	H2B2E_MOUSE;H2B3B_MOUSE;H2B3A_MOUSE	4.46443e-08	27530.1	42666	42868.7	89351.3	27599.1	28716.1	76431.4	57690.3	71716.3	120292	58486.1	1181
Tcp1	T-complex protein 1 subunit alpha	P11983	TCPA_MOUSE	0.000187515	62937.3	56579.9	22062	68244.4	67624.4	50321.6	63106.6	78832.2	62236.4	52270.6	58421.5	1182
D10Jhu81e	ES1 protein homolog, mitochondrial	Q9D172	ES1_MOUSE	1.53779e-07	59600.6	94304.2	127877	52323.2	77419.8	49402.1	32867.2	33226	43024.8	11794.6	58183.9	1183
Usp5	Ubiquitin carboxyl-terminal hydrolase 5	P56399;Q3U4W8	UBP5_MOUSE;Q3U4W8_MOUSE	0.00988539	110824	72667.5	62837.8	109965	94022	19179	16695.9	27262.3	35737.6	27685.9	57687.7	1184
Rps25	40S ribosomal protein S25	P62852	RS25_MOUSE	3.96884e-15	43464.4	47641	52444.1	51761.2	63111.4	56453.1	93401.2	43500.7	54872.8	68767.6	57541.7	1185
Rnh1	Ribonuclease inhibitor	Q91VI7	RINI_MOUSE	0.00188037	90024.6	77492	77454.9	41106.4	79757.4	42864.2	28397.2	56606.5	47779.6	32004.1	57348.7	1186
Rpl27a	60S ribosomal protein L27a	P14115	RL27A_MOUSE	3.6986e-15	37735.3	41787.5	51393.6	29055.4	68845.6	87639.8	28294.4	65564.4	95408.6	64015	56974	1187
Sirt2	NAD-dependent protein deacetylase sirtuin-2;Isoform 3 of NAD-dependent protein deacetylase sirtuin-2	Q8VDQ8;Q8VDQ8-3	SIR2_MOUSE	3.69624e-09	40454.7	14057.2	22659.9	41426.8	50516.3	71850.1	52336.4	79097.3	105902	88720.1	56702.1	1188
Dnajc9	DnaJ homolog subfamily C member 9	Q91WN1	DNJC9_MOUSE	2.7612e-11	72877.7	47130.7	42113.3	56506.2	52157.4	53618.5	61134.8	31394.5	78146.4	68767.6	56384.7	1189
Snrpb;Snrpn	Small nuclear ribonucleoprotein-associated protein B;Small nuclear ribonucleoprotein-associated protein N	P27048;P63163	RSMB_MOUSE;RSMN_MOUSE	6.9633e-13	54607	40112.7	63570.9	55965.4	81928.2	70254.3	50927.6	49128.1	63007.3	34334.3	56383.6	1190
Igkv5-48;Gm10881	Protein Igkv5-48 (Fragment);Ig kappa chain V-V region L7 (Fragment)	A0A140T8N2;P01642	A0A140T8N2_MOUSE;KV5A9_MOUSE	1.48099e-15	76246.4	45299.7	18446.1	119982	35525	35878.8	274.012	162827	24631	44446.9	56355.6	1191
Dnaja3	DnaJ homolog subfamily A member 3, mitochondrial;Isoform 2 of DnaJ homolog subfamily A member 3, mitochondrial;Isoform 3 of DnaJ homolog subfamily A member 3, mitochondrial	Q99M87;Q99M87-2;Q99M87-3	DNJA3_MOUSE	0.00023895	78257.5	82021.1	68255.3	60347.1	77982.1	48273.8	41540.7	49817.7	41518.5	14337.6	56235.1	1192
Rab2a	Ras-related protein Rab-2A	P53994	RAB2A_MOUSE	1.47017e-22	89659.8	51653.8	75253.4	85187	120536	35112.7	24722	35551.8	24463.5	11643.4	55378.3	1193
Rbbp7	Histone-binding protein RBBP7	A2AFJ1;Q60973	A2AFJ1_MOUSE;RBBP7_MOUSE	3.16105e-16	41991.9	76847.7	75992.6	82348.2	101756	56667.5	35889.2	28569.5	24412.2	27896.7	55237.2	1194
Atp5i	ATP synthase subunit e, mitochondrial	Q06185	ATP5I_MOUSE	6.06416e-35	54986.8	77532.8	123727	82190.8	71532.2	37183.2	26574.3	22668	30222.4	22172.4	54878.9	1195
Fermt3	Fermitin family homolog 3	Q8K1B8	URP2_MOUSE	6.30899e-12	69725.9	57937.8	37151.1	43059.7	102423	84017.4	19644.5	35402.6	44015	53918	54729.5	1196
Rps10	40S ribosomal protein S10	P63325;Q3UW83	RS10_MOUSE;Q3UW83_MOUSE	7.57952e-14	62895	69340.2	75725.8	64438.4	85390.8	77119	17974.4	41090.8	33022.6	19683.8	54668.1	1197
Nomo1	Nodal modulator 1	Q6GQT9	NOMO1_MOUSE	0.00326059	123104	72694.1	99731.7	57487.9	91873.9	42251.3	7002.68	20224.1	16970.3	9143.82	54048.4	1198
Magoh	Protein mago nashi homolog	P61327	MGN_MOUSE	0.00278931	66114.9	28456.9	51874.3	30868.3	118131	30158.8	29315.2	48970	64040.2	67592.6	53552.3	1199
Gars	Glycine--tRNA ligase	Q9CZD3	SYG_MOUSE	0.0036822	83869.4	51368.2	68088.1	46739.4	65585.4	50469.5	9875.95	41291.5	38586.5	71030.2	52690.4	1200
Iqgap1	Ras GTPase-activating-like protein IQGAP1	Q9JKF1	IQGA1_MOUSE	7.84246e-18	91602	64745.7	50056.4	53056.8	84143.6	47325.8	23388.2	44786	35029	30712	52484.6	1201
Lect2	Leukocyte cell-derived chemotaxin-2	A0A0R4J0R8;O88803	A0A0R4J0R8_MOUSE;LECT2_MOUSE	1.92777e-08	3782.68	13576.5	6192.5	7225.33	12842.8	81355.1	93172.7	87485.8	115995	102022	52365.1	1202
Cyb5r1	NADH-cytochrome b5 reductase 1;Isoform 2 of NADH-cytochrome b5 reductase 1	Q9DB73;Q9DB73-2	NB5R1_MOUSE	2.1422e-12	15576.6	97483.7	232554	31943	72162.6	9706.94	8815.79	31220.2	8538.56	11617.7	51961.9	1203
Ifi30	Gamma-interferon-inducible lysosomal thiol reductase	Q9ESY9	GILT_MOUSE	1.10045e-06	33665.4	8683.67	40848.6	43847.7	12771.8	40569	86548.5	95984	76716	79320	51895.5	1204
Lasp1	LIM and SH3 domain protein 1	Q61792	LASP1_MOUSE	0.00641215	73189.6	48294.6	49154.7	39832.8	65779.2	86251.8	55623.4	20569.7	56581.6	19241.7	51451.9	1205
Myo1c	Unconventional myosin-Ic;Isoform 3 of Unconventional myosin-Ic	Q9WTI7;Q9WTI7-3	MYO1C_MOUSE	1.15104e-10	64958	112736	47863.9	61381.4	70306.9	30755.8	35641.7	29976.6	34377.9	26093.8	51409.2	1206
Mp68	6.8 kDa mitochondrial proteolipid	P56379	68MP_MOUSE	0.00264481	98905.3	98586.2	106369	75681.6	85961.1	10402	13395.5	6602.78	10330.7	6552.62	51278.7	1207
Pgr15l	G protein-coupled receptor PGR15L (Fragment)	Q80T54	Q80T54_MOUSE	0.00503885	40397.2	92715	50669.5	65663.9	56738.7	26212.4	69273.5	41837.8	29578.3	32644.9	50573.1	1208
Psmb1	Proteasome subunit beta type-1	O09061	PSB1_MOUSE	8.6724e-06	47728.1	52900.6	17378.2	54589.5	55948.2	60231.3	41866.6	53721.1	69282.1	51614.3	50526	1209
Chchd3	MICOS complex subunit Mic19	Q9CRB9	MIC19_MOUSE	3.36034e-21	100586	97987.9	185365	32770.4	79201.9	168.572	1299.68	2065.15	1692.51	2877.64	50401.5	1210
Pon3	Serum paraoxonase/lactonase 3	Q62087	PON3_MOUSE	0.0006075	122054	61846.3	80013.3	73481	85227.6	12746.3	8969.03	24176	23267.4	7588	49936.8	1211
Dhrs4	Dehydrogenase/reductase SDR family member 4	Q99LB2	DHRS4_MOUSE	0.000529636	56528.8	80532	46685.3	28868.9	58524.3	76463.1	44244.8	35209	36056.1	35522.5	49863.5	1212
Ear2	Eosinophil cationic protein 2	P97425	ECP2_MOUSE	0.00175368	16135.7	72872.9	69266.6	70197	26542.4	92826.5	52982.8	28871.9	23198	45739.6	49863.3	1213
Efhd2	EF-hand domain-containing protein D2	Q8C845;Q9D8Y0	Q8C845_MOUSE;EFHD2_MOUSE	0.000580318	65592	47969.7	79951.7	67039.4	68997.6	38885.5	36600.2	33240.1	23374.9	34657.6	49630.9	1214
Tollip	Toll-interacting protein	Q8C5G6;Q9QZ06	Q8C5G6_MOUSE;TOLIP_MOUSE	8.32392e-14	55238	19673.7	59285.1	88401.4	69118	36133.3	13171.3	57677	56552.2	39758.8	49500.9	1215
Hcfc1	Host cell factor 1	B1AUX2;Q61191	B1AUX2_MOUSE;HCFC1_MOUSE	2.38532e-08	46285.8	39691.2	33476.8	84445.8	63987.4	58787.4	19809.7	50166.8	58948.6	39228.5	49482.8	1216
Rpl19	Ribosomal protein L19;60S ribosomal protein L19	A2A547;P84099	A2A547_MOUSE;RL19_MOUSE	7.29698e-06	51691.6	64081.5	30375.3	66433.4	80908.6	53391.1	39148.8	24150.6	50607.2	25943.7	48673.2	1217
Tmed5	Transmembrane emp24 domain-containing protein 5	Q9CXE7	TMED5_MOUSE	0.00292803	4672.38	4707.42	51663.6	73439.8	56271.9	76486.3	24134.9	126775	27355.8	38787	48429.4	1218
Gmfg	Glia maturation factor gamma	Q9ERL7	GMFG_MOUSE	2.43135e-06	56255.3	50778.3	40353.2	40821.1	77100.9	55546.1	33592	50418.4	44427.5	31412	48070.5	1219
Myof	Myoferlin;Myoferlin;Isoform 2 of Myoferlin;Isoform 4 of Myoferlin	E9Q390;Q69ZN7;Q69ZN7-2;Q69ZN7-4	E9Q390_MOUSE;MYOF_MOUSE;MYOF_MOUSE;MYOF_MOUSE	0.000175544	89904.3	98060.2	146735	16813.7	66212.4	19649.3	6848.44	26096.9	2675.08	6531.74	47952.7	1220
Cyp2f2	Cytochrome P450 2F2 (Fragment)	A0A0U1RPL9	A0A0U1RPL9_MOUSE	0.00194081	29287.2	18744.1	13904.6	53122.2	27844.5	27165.2	71123.1	90618	77959.3	69198.9	47896.7	1221
Dhx15	Pre-mRNA-splicing factor ATP-dependent RNA helicase DHX15;DEAH (Asp-Glu-Ala-His) box polypeptide 15	O35286;Q497W9	DHX15_MOUSE;Q497W9_MOUSE	6.28064e-05	73876.9	42078.3	27615.8	54938	75765.3	49228.9	9344.85	48090	58018.3	38799.3	47775.6	1222
Myo1d	Unconventional myosin-Id	Q5SYD0	MYO1D_MOUSE	0.0013392	63387.1	43141	65085.9	52227	47454.9	27271.4	38096.2	62511.1	42914.2	34820.8	47691	1223
Atp5h;Gm10250;Atp5h	ATP synthase subunit d, mitochondrial (Fragment);MCG55033;ATP synthase subunit d, mitochondrial	B1ASE2;G3X9L6;Q9DCX2	B1ASE2_MOUSE;G3X9L6_MOUSE;ATP5H_MOUSE	0.0009114	34887.4	26341.9	53030.7	63368.8	19754.9	72873.4	41957.7	62441.9	54769.9	44727.3	47415.4	1224
Ppp2cb;Ppp2ca	Serine/threonine-protein phosphatase 2A catalytic subunit beta isoform;Serine/threonine-protein phosphatase 2A catalytic subunit alpha isoform	P62715;P63330	PP2AB_MOUSE;PP2AA_MOUSE	6.39277e-10	66127.2	63526.5	30728.3	85594.5	58600.8	45811.5	35744.1	40271.3	35022.7	12363.1	47379	1225
Arhgap1	Rho GTPase-activating protein 1	A2AH25;Q5FWK3	A2AH25_MOUSE;RHG01_MOUSE	6.91958e-05	176600	68617	76038.2	40613.6	98413.6	2147.37	792.203	1828.99	4657.13	3865.42	47357.3	1226
Ube2n	Ubiquitin-conjugating enzyme E2 N	P61089	UBE2N_MOUSE	0.000274816	93031.6	47280.4	50824.4	26275.5	81941.5	49316.2	28436.8	29104.2	46021.2	21331.5	47356.3	1227
Ethe1	Persulfide dioxygenase ETHE1, mitochondrial	Q9DCM0	ETHE1_MOUSE	1.29188e-05	58484.3	69808.2	53594.5	63768.8	76334.2	96544.8	7788.23	5415.79	40243.5	730.203	47271.2	1228
Pck2	Phosphoenolpyruvate carboxykinase [GTP], mitochondrial;Phosphoenolpyruvate carboxykinase [GTP], mitochondrial	A0A0R4J0G0;Q8BH04	A0A0R4J0G0_MOUSE;PCKGM_MOUSE	0.00872239	76269	87016	25881.4	66930.5	42756.9	64826.2	13937.7	15753.6	54607.4	22041.7	47002	1229
Gns	N-acetylglucosamine-6-sulfatase	Q8BFR4	GNS_MOUSE	0.00199743	32283.7	38109.2	48050.8	34220.4	47680.9	89121.2	35487.6	61123.5	40783.3	41356.5	46821.7	1230
Azgp1	Zinc-alpha-2-glycoprotein	Q64726	ZA2G_MOUSE	0.00734234	36304.3	77112.9	65568.2	20329	26111.7	36099.5	49112.9	28524.7	51297.3	77657.3	46811.8	1231
Eif3d	Eukaryotic translation initiation factor 3 subunit D	O70194	EIF3D_MOUSE	0.00195846	70617.3	20816.8	18933.7	41379.7	31454.6	52874.8	53681	60497.1	54940.2	62782.9	46797.8	1232
Ndufs7	NADH dehydrogenase [ubiquinone] iron-sulfur protein 7, mitochondrial	Q9DC70	NDUS7_MOUSE	1.47876e-15	79093.1	91312.8	132166	34025.2	67614.7	25943.9	2707.66	10049.4	15474.3	7365.39	46575.3	1233
Rrn3	RNA polymerase I-specific transcription initiation factor RRN3	B2RS91	RRN3_MOUSE	0.00212066	43866.7	71117.1	287842	13422.2	17327.9	2133.22	3600.98	2558.49	18234.7	2716.61	46282	1234
Enpp1	Ectonucleotide pyrophosphatase/phosphodiesterase 1, isoform CRA_a;Ectonucleotide pyrophosphatase/phosphodiesterase 1, isoform CRA_d;Ectonucleotide pyrophosphatase/phosphodiesterase family member 1;Isoform 1 of Ectonucleotide pyrophosphatase/phosphodiesterase family member 1	A0A0R4J1Q7;G3X9S2;P06802;P06802-2	A0A0R4J1Q7_MOUSE;G3X9S2_MOUSE;ENPP1_MOUSE;ENPP1_MOUSE	0.000347071	57906.5	34892.3	55301.8	16646.4	28552.1	64878.5	25455.6	60881.5	49859.6	58623.7	45299.8	1235
Cdc37	Hsp90 co-chaperone Cdc37	Q61081	CDC37_MOUSE	2.39043e-16	34423.1	20396.5	31721.5	49641.1	65085.6	30242.3	63513.4	43503.4	47768.4	64957.3	45125.3	1236
Ehd3	EH domain-containing protein 3	Q9QXY6	EHD3_MOUSE	1.04485e-05	53001.3	53068	20674.8	56389.5	91266.6	20117.6	57676.9	21434.6	34361.7	42270.9	45026.2	1237
Penk	Proenkephalin-A	P22005	PENK_MOUSE	1.37762e-06	14425.9	38626.6	49895.4	24884.7	43325.5	64476.8	51332.2	59400.8	48468.7	52445.9	44728.2	1238
Adpgk	ADP-dependent glucokinase;ADP-dependent glucokinase;Isoform 3 of ADP-dependent glucokinase	A0A0R4J064;Q8VDL4;Q8VDL4-3	A0A0R4J064_MOUSE;ADPGK_MOUSE;ADPGK_MOUSE	0.000425797	141067	101996	48207.6	913.899	149630	859.854	671.959	222.641	536.643	1126.41	44523.2	1239
Snx2	Sorting nexin-2	Q9CWK8	SNX2_MOUSE	8.18753e-08	42035.4	50754.3	45665.8	50639.2	59501.5	28375.6	49407.3	44538.2	44906.1	28262.6	44408.6	1240
Myl1	Isoform MLC3 of Myosin light chain 1/3, skeletal muscle isoform	P05977-2	MYL1_MOUSE	0.00919904	18735.9	57714.2	165299	19951.8	22708.2	16291.3	30092.4	56076.9	38504.3	16332.1	44170.6	1241
Mccc1	Methylcrotonoyl-CoA carboxylase subunit alpha, mitochondrial	Q99MR8	MCCA_MOUSE	0.00917241	7607.2	14457.4	21973.5	10498.4	36054.8	147987	29607.2	76804	6770.95	88799.9	44056	1242
Coro1c	Coronin-1C	Q9WUM4	COR1C_MOUSE	7.47672e-19	51090.3	36120.5	26515.5	39884.5	74338.4	51931.3	23593.1	52143.8	43781.8	40450.2	43984.9	1243
Asph	Aspartyl/asparaginyl beta-hydroxylase;Aspartyl/asparaginyl beta-hydroxylase (Fragment);Aspartyl/asparaginyl beta-hydroxylase;Isoform 2 of Aspartyl/asparaginyl beta-hydroxylase;Aspartate-beta-hydroxylase, isoform CRA_a	A2AL76;A2AL77;A2AL78;Q8BSY0-2;Q9CR06	A2AL76_MOUSE;A2AL77_MOUSE;A2AL78_MOUSE;ASPH_MOUSE;Q9CR06_MOUSE	2.01887e-05	48264.9	65480.1	142794	22423.2	31310.8	23999.9	31409.9	20947	29846.2	21188.7	43766.5	1244
Hsd17b10	3-hydroxyacyl-CoA dehydrogenase type-2;17beta-hydroxysteroid dehydrogenase type 10/short chain L-3-hydroxyacyl-CoA dehydrogenase	A2AFQ2;Q99N15	A2AFQ2_MOUSE;Q99N15_MOUSE	2.37622e-05	35742.9	37830.1	42832.3	14844.8	88754.1	81639.4	22045.5	31202.4	61728.6	20833.3	43745.3	1245
Sbds	Ribosome maturation protein SBDS	P70122	SBDS_MOUSE	0.000478147	46478	34806.8	47793.4	50224.1	57395	27720.2	52022.6	43631.1	49314.6	27045.2	43643.1	1246
Chmp1b2	Charged multivesicular body protein 1b-2	Q9CQD4	CH1B2_MOUSE	0.00913511	40341.4	13822.4	18120.7	37301.3	13620.7	58405.2	113281	47073	39719.8	53172.6	43485.8	1247
Bdh1	D-beta-hydroxybutyrate dehydrogenase, mitochondrial	Q80XN0	BDH_MOUSE	1.88202e-06	55408.3	88440	77637	52999.7	58287.9	9955.21	16812.8	38055	26042.8	9306.42	43294.5	1248
Fkbp11	Peptidyl-prolyl cis-trans isomerase FKBP11	Q9D1M7	FKB11_MOUSE	7.51413e-06	176751	31905.9	5226.9	65429.6	85271.9	20893	5866.78	23526.1	12352.2	4947.07	43217	1249
Ndufb7	NADH dehydrogenase [ubiquinone] 1 beta subcomplex subunit 7	Q9CR61	NDUB7_MOUSE	0.000155157	56984	107541	109417	28371.1	43103.7	35554.7	5313.83	10051.1	11962.7	23756.2	43205.6	1250
Dspp	Dentin sialophosphoprotein	E9Q9Z9;P97399	E9Q9Z9_MOUSE;DSPP_MOUSE	0.00799939	26446.9	21933.1	14561	22838.7	20839.4	54422.3	75364.9	63041.7	56115	74404.6	42996.7	1251
Acot9	Acyl-coenzyme A thioesterase 9, mitochondrial	Q9R0X4	ACOT9_MOUSE	5.93985e-05	38484.9	42256.1	41084.4	37588.8	77831.1	45399.9	24809.4	14528.6	44563.5	58692.2	42523.9	1252
Ehd4	EH domain-containing protein 4	Q9EQP2	EHD4_MOUSE	0.00328912	98710	47263.4	36291	42641.6	70282.2	32484.9	19508	16455.2	24792.5	36022.8	42445.1	1253
Nptn	Neuroplastin;Neuroplastin (Fragment);Neuroplastin;Isoform 1 of Neuroplastin;Isoform 3 of Neuroplastin;Neuroplastin	A0A0A0MQN8;H3BIX4;P97300;P97300-1;P97300-3;Z4YLB7	A0A0A0MQN8_MOUSE;H3BIX4_MOUSE;NPTN_MOUSE;NPTN_MOUSE;NPTN_MOUSE;Z4YLB7_MOUSE	0.00721217	31439.4	4865.9	18933.4	11112	48647.2	66954.3	56997.9	72723.2	70399.8	40341.5	42241.5	1254
Hnrnpdl	Heterogeneous nuclear ribonucleoprotein D-like;Heterogeneous nuclear ribonucleoprotein D-like (Fragment);Heterogeneous nuclear ribonucleoprotein D-like	D3YTQ3;F6VQH5;Q9Z130	D3YTQ3_MOUSE;F6VQH5_MOUSE;HNRDL_MOUSE	2.00656e-19	71359.5	38601.5	45503.3	45837.6	49488.9	38561	46778.7	29672.1	32776.8	22437.5	42101.7	1255
Ddx6	Probable ATP-dependent RNA helicase DDX6	P54823	DDX6_MOUSE	0.000877495	37999.7	47824.1	34835.5	31311.5	47568.8	63751.4	47111.2	40997.6	35299.2	33547.7	42024.7	1256
Kif5b	Kinesin-1 heavy chain	Q61768	KINH_MOUSE	1.16357e-07	76709.2	64800.1	51154.7	45875	32050.2	39266.9	30243.4	32913.6	20931.5	26196.8	42014.1	1257
Pgm1	Phosphoglucomutase-1	Q9D0F9	PGM1_MOUSE	2.81405e-09	90511.7	85801	100432	34505.2	38708.1	8229.38	15543.4	15763.7	13633	16921.6	42004.9	1258
Cyb5r3	NADH-cytochrome b5 reductase;NADH-cytochrome b5 reductase 3;Isoform 2 of NADH-cytochrome b5 reductase 3	F2Z456;Q9DCN2;Q9DCN2-2	F2Z456_MOUSE;NB5R3_MOUSE;NB5R3_MOUSE	1.39276e-07	209238	69698.9	23321.5	29805.1	48587.4	11547	2351.53	14701.8	8899.67	1869.99	42002.1	1259
Aprt	Adenine phosphoribosyltransferase	P08030	APT_MOUSE	0.000149082	62989.8	26234.2	22469.2	74536.2	83125.3	47100.9	18631.5	29188.1	31171.4	22931.7	41837.8	1260
Angptl2	Angiopoietin-related protein 2	Q9R045	ANGL2_MOUSE	1.39729e-12	29559	29423.3	63797.5	40478.9	43947.9	39031.4	19415.6	73170.7	50905.9	26676.2	41640.6	1261
Ap3b1	AP-3 complex subunit beta-1	Q9Z1T1	AP3B1_MOUSE	0.004402	58152.3	64525.3	60058.6	45575.4	85003.7	32075.9	20754.1	13116.7	15497.9	21482.3	41624.2	1262
Gnaq	Guanine nucleotide-binding protein G(q) subunit alpha	P21279	GNAQ_MOUSE	0.00244415	49071.7	17005.6	20587.8	34578.6	22867.1	33083.3	151519	42270.5	10711	34515.8	41621.1	1263
Cdh1	Cadherin 1, isoform CRA_b;Cadherin-1	A0A0R4IZW5;P09803	A0A0R4IZW5_MOUSE;CADH1_MOUSE	0.00781459	21890.9	15867.3	4660.52	31111.8	28866	54265.1	40877.2	71841.6	76099.2	70208.2	41568.8	1264
Rpl30	60S ribosomal protein L30	P62889	RL30_MOUSE	3.7615e-07	49337.8	34840.1	24132.4	26541.4	54119.8	50808.4	36538.2	32702.9	66907.5	37663.2	41359.2	1265
Gsn	Isoform 2 of Gelsolin	P13020-2	GELS_MOUSE	1.55406e-05	81494.4	41621	84831.9	34800.1	87019.1	53336.9	3062.68	8587.82	17522.1	823.525	41310	1266
Sar1b	GTP-binding protein SAR1b	Q9CQC9	SAR1B_MOUSE	0.00330439	80685	64159.9	26286.4	76053.3	24256.6	17087.5	19026.4	45685.4	19467.2	35479.9	40818.8	1267
Sh3bgrl3	SH3 domain-binding glutamic acid-rich-like protein 3	Q91VW3	SH3L3_MOUSE	5.2348e-12	50460.9	42207.6	32785.2	39505.7	74354	45498.7	27594.6	34717.5	39743.9	20240.8	40710.9	1268
Sod2	Superoxide dismutase [Mn], mitochondrial	P09671	SODM_MOUSE	1.25742e-08	54910.4	45843.5	64218.4	42254.1	36211.7	79998.1	10430.9	23329.8	29785.8	18697.7	40568	1269
Tapbp	Tapasin;Tapasin;Isoform Short of Tapasin	Q3TCU5;Q9R233;Q9R233-2	Q3TCU5_MOUSE;TPSN_MOUSE;TPSN_MOUSE	0.000563323	91392.1	25144.9	162013	50668.9	60272.7	6122.39	884.125	5363.48	1691.13	1477.98	40503.1	1270
Rpl27	60S ribosomal protein L27	P61358	RL27_MOUSE	9.08838e-05	33655	28420.4	32579.2	27018.4	29193.5	42907.6	42732.4	39172.7	57338.5	71939.2	40495.7	1271
Mxra8	Matrix-remodeling-associated protein 8 (Fragment);Matrix-remodeling-associated protein 8	A2AD97;Q9DBV4	A2AD97_MOUSE;MXRA8_MOUSE	3.24718e-10	17323.8	3235.56	7754.55	34913	29337.8	35051	64154.7	72316.7	74185.4	65388.9	40366.1	1272
Rbm3	RNA-binding protein 3;RNA-binding protein 3;MCG116386, isoform CRA_c	O89086;Q8BG13;S4R2M6	RBM3_MOUSE;Q8BG13_MOUSE;S4R2M6_MOUSE	3.22318e-15	21709.9	13326.9	18526.5	35925.9	36788.4	74046.2	51821.2	41231	58802.3	51251.1	40342.9	1273
Cacna2d1	Voltage-dependent calcium channel subunit alpha-2/delta-1	O08532	CA2D1_MOUSE	2.22987e-08	17186.7	30739.5	111559	11948.8	40067.6	47435.1	22473.2	41012.6	38623.6	37224.9	39827.1	1274
Sntb2	Beta-2-syntrophin	Q61235	SNTB2_MOUSE	0.000161382	55724.7	39971.1	24310.6	15023.7	34712.9	62722.4	25071.3	15929.4	64476.2	60295.5	39823.8	1275
Map4	Microtubule-associated protein 4;Isoform 2 of Microtubule-associated protein 4;Isoform 3 of Microtubule-associated protein 4	P27546;P27546-2;P27546-3	MAP4_MOUSE	0.00398027	59736.5	50890.6	81540.2	83772.8	42357.4	7541.39	9540.88	32207.1	14274.2	16211.2	39807.2	1276
Atp6v0d2	V-type proton ATPase subunit d 2	Q80SY3	VA0D2_MOUSE	1.83506e-05	61564.1	46173.3	33460.3	38245.5	61224.7	16985.3	17064.3	46274.3	24642	48291.4	39392.5	1277
Lims1	LIM and senescent cell antigen-like domains 1, isoform CRA_a;LIM and senescent cell antigen-like-containing domain protein 1;LIM and senescent cell antigen-like-containing domain protein 1	A0A0R4J005;E9QP62;Q99JW4	A0A0R4J005_MOUSE;E9QP62_MOUSE;LIMS1_MOUSE	1.85902e-07	56072.7	70493.5	30809.1	37799.7	46837.5	39596.3	19688.3	14253.2	44664.1	28988.6	38920.3	1278
Ndufa11	MCG5603;NADH dehydrogenase [ubiquinone] 1 alpha subcomplex subunit 11	G5E814;Q9D8B4	G5E814_MOUSE;NDUAB_MOUSE	0.00035776	70205.8	78259.8	103756	40110.6	61721.6	5576.65	1162.73	4823.38	14154.1	8141.82	38791.3	1279
Ddx21	Nucleolar RNA helicase 2	Q9JIK5	DDX21_MOUSE	0.000424518	109047	81872	45088.5	28804.1	81485.9	9129.34	2872.66	16261.9	1868.81	6618.98	38304.9	1280
Snx3	Sorting nexin-3;Sorting nexin 3	O70492;Q78ZM0	SNX3_MOUSE;Q78ZM0_MOUSE	1.54232e-05	61110.7	44333.8	21106.7	32621.2	58330.2	35218.9	26452.8	29145	44908.2	29571.4	38279.9	1281
Cand1	Cullin-associated NEDD8-dissociated protein 1	Q6ZQ38	CAND1_MOUSE	8.8786e-08	38338.4	29694.3	54465.2	22740.8	27333.1	5464.07	37200.5	63607.9	37421.4	65880.9	38214.6	1282
Rpl7	60S ribosomal protein L7 (Fragment);60S ribosomal protein L7	F6XI62;P14148	F6XI62_MOUSE;RL7_MOUSE	7.32886e-27	60033.2	65202.1	54139.9	33661.4	52594.3	53420.3	6487.03	15744	17036	22843.6	38116.2	1283
Lin7a	MCG16980, isoform CRA_b;Protein lin-7 homolog A	Q3TUM0;Q8JZS0	Q3TUM0_MOUSE;LIN7A_MOUSE	1.72539e-14	17787.3	9096.27	33131.7	38540.9	40508.1	37610.7	62361.2	49989.3	47214.7	44435.7	38067.6	1284
Prkar1a	cAMP-dependent protein kinase type I-alpha regulatory subunit	Q9DBC7	KAP0_MOUSE	0.00920632	27950.9	26391.4	42286.3	47484	40575.3	49985.6	82040.8	31038.9	8113.89	24392.8	38026	1285
Apoc3	Apolipoprotein C-III	A0A0R4J1N3;E9QP56;P33622	A0A0R4J1N3_MOUSE;E9QP56_MOUSE;APOC3_MOUSE	7.58143e-13	19455.1	22970.2	9433.26	6742.36	33084.2	45322.7	68329.6	59830.8	50332.7	63745.7	37924.7	1286
Capns1	Calpain small subunit 1	A0A0R4IZW8;A0A0R4J1C2;O88456	A0A0R4IZW8_MOUSE;A0A0R4J1C2_MOUSE;CPNS1_MOUSE	0.00178487	19039.9	43983.4	40178.4	27606.4	57078.3	61170.9	29257.7	36928.7	33238.9	29400.5	37788.3	1287
Lin7c	Protein lin-7 homolog C	O88952	LIN7C_MOUSE	0.00589476	27598.4	42149.8	43897.7	45019	12765.1	31681.5	48814.1	37282.3	51209.4	36757.7	37717.5	1288
Glod4	Glyoxalase domain-containing protein 4;Glyoxalase domain-containing protein 4;Isoform 2 of Glyoxalase domain-containing protein 4	E9Q197;Q9CPV4;Q9CPV4-2	E9Q197_MOUSE;GLOD4_MOUSE;GLOD4_MOUSE	0.00196649	77096.8	24520	33075.3	46481.6	66570.3	44446.5	12989.2	22552.1	18216.2	30684.1	37663.2	1289
Cxcl12	Stromal cell-derived factor 1;Stromal cell-derived factor 1;Isoform Alpha of Stromal cell-derived factor 1	H7BX38;P40224;P40224-1	H7BX38_MOUSE;SDF1_MOUSE;SDF1_MOUSE	3.03296e-08	28132.6	17549.5	12910.8	37185.3	24959.6	32907.4	69503.6	57086.8	46351.1	49879.8	37646.7	1290
Pacsin1	Protein kinase C and casein kinase substrate in neurons protein 1	Q61644	PACN1_MOUSE	9.24114e-06	17981.9	31589.9	34900.3	24268.3	17918.9	30326.4	47337.8	68538.1	41139.6	62377.4	37637.9	1291
Rps13	40S ribosomal protein S13	P62301;Q921R2	RS13_MOUSE;Q921R2_MOUSE	1.93908e-08	34808.6	39679	23365.6	51852.7	50334.2	47133.3	33766.7	32274.5	31442.1	31683.6	37634	1292
Psmc3	26S protease regulatory subunit 6A	A2AGN7;B7ZCF1;O88685	A2AGN7_MOUSE;B7ZCF1_MOUSE;PRS6A_MOUSE	7.91848e-09	45004.4	67968.8	50388.6	47148.2	33613.8	57970.6	9687.08	18477.8	33100	12121.4	37548.1	1293
Stim1	Stromal interaction molecule 1	A0A1B0GR78;A0A1B0GRA5;P70302	A0A1B0GR78_MOUSE;A0A1B0GRA5_MOUSE;STIM1_MOUSE	2.6224e-07	96362.7	28445.4	62744	22575.8	26026.3	22317	6766.69	71333.7	6811.01	30530.2	37391.3	1294
Vapa	Vesicle-associated membrane protein-associated protein A	Q9WV55	VAPA_MOUSE	3.29545e-06	94840.2	56957.6	18050.5	48671.8	88819.4	6657.68	19527	13139.6	14172.7	8939	36977.5	1295
Slc15a2	Solute carrier family 15 member 2;Solute carrier family 15 member 2;Solute carrier family 15 member 2;Solute carrier family 15 member 2;Solute carrier family 15 (H+/peptide transporter), member 2, isoform CRA_c;Solute carrier family 15 member 2	E9PYQ9;E9Q0L2;E9Q329;E9QMN8;G3XA51;Q9ES07	E9PYQ9_MOUSE;E9Q0L2_MOUSE;E9Q329_MOUSE;E9QMN8_MOUSE;G3XA51_MOUSE;S15A2_MOUSE	5.77273e-10	33512.7	39818.3	32701.6	84495.9	89121.1	10929.9	18740.5	15374	14265.8	30429	36938.9	1296
Dnm2	Dynamin-2;Dynamin-2;Dynamin-2;Isoform 2 of Dynamin-2;Dynamin-2;Dynamin-2	F8WIV5;G3X9G4;P39054;P39054-2;Q3T9X3;Q3TCR7	F8WIV5_MOUSE;G3X9G4_MOUSE;DYN2_MOUSE;DYN2_MOUSE;Q3T9X3_MOUSE;Q3TCR7_MOUSE	0.000353742	76730.2	62185	47490.7	38262.6	83015.1	15808.9	9679.42	9765.38	14227.7	9942.12	36710.7	1297
Pml	Protein PML;Protein PML;Protein PML (Fragment);Protein PML;Isoform 2 of Protein PML	D3YXR5;D3Z3A6;F7BTZ2;Q60953;Q60953-2	D3YXR5_MOUSE;D3Z3A6_MOUSE;F7BTZ2_MOUSE;PML_MOUSE;PML_MOUSE	2.54557e-08	46454.1	53357.5	79723.7	26153.8	44379.8	31104.7	3755.66	11177.5	35210.7	35554.9	36687.2	1298
Xdh	Xanthine dehydrogenase/oxidase	Q00519	XDH_MOUSE	0.00453195	174940	12246.2	19499	12060.9	46540.6	32656.1	18750.8	27880.1	5619.25	13441	36363.4	1299
Nars	Asparagine--tRNA ligase, cytoplasmic	Q8BP47	SYNC_MOUSE	0.00010523	38840.7	12378.7	8131.21	19746.9	26152.2	35725.9	2745.16	20963.9	37664.6	160136	36248.5	1300
Rbbp4	Histone-binding protein RBBP4	Q60972	RBBP4_MOUSE	6.60141e-05	62404.6	31210.5	79261.1	19329.6	18719.7	10972	52806.7	14500.6	38830.5	33884.5	36192	1301
Cox5a	Cytochrome c oxidase subunit 5A, mitochondrial	P12787	COX5A_MOUSE	0.00186602	43063.5	40544.7	139551	6743.86	42873.4	9672.96	4813	37185.1	20218.8	14069.5	35873.6	1302
Tpt1	Translationally-controlled tumor protein	P63028	TCTP_MOUSE	7.3495e-19	58395.3	34023.1	28957	43497.3	36956	43499.2	22154.8	38088.1	38013.5	13545.7	35713	1303
Gsto1	Glutathione S-transferase omega-1	O09131	GSTO1_MOUSE	5.39923e-05	47734.5	38576.4	20432	59649.2	84086.3	49529.5	9820.65	25554.9	10876.4	10685.3	35694.5	1304
Srsf5	Serine/arginine-rich splicing factor 5;MCG7614, isoform CRA_c	O35326;Q9D8S5	SRSF5_MOUSE;Q9D8S5_MOUSE	5.37194e-05	43854.2	21753.4	14819	71975	40433.8	24534.1	53343.5	27012.8	35297.3	20636.6	35366	1305
Vwf	von Willebrand factor	E9QPU1;Q8CIZ8	E9QPU1_MOUSE;VWF_MOUSE	0.00183694	75576.1	33660.9	37671.7	27222.9	36711	16467.4	36330.8	40520.3	33916.8	13623.7	35170.1	1306
Igkv8-30	Protein Igkv8-30 (Fragment)	A0A140T8M3	A0A140T8M3_MOUSE	0.00424723	15627.9	2348.14	6243.02	37393.5	9561.43	159330	28324.2	20569.8	46231.8	25443.2	35107.3	1307
Spta1	Spectrin alpha chain, erythrocytic 1	P08032	SPTA1_MOUSE	2.22718e-15	41842.2	43683	20635.8	31777.6	35838.9	27414.1	84159.3	22742.5	27114.6	13476.6	34868.5	1308
Cpox	Oxygen-dependent coproporphyrinogen-III oxidase, mitochondrial	P36552	HEM6_MOUSE	7.55846e-06	43696.2	45171.8	18444.7	88462.4	67978.2	42014.9	6701.67	11452.1	10820.5	13756.1	34849.9	1309
Cad	CAD protein;Isoform 2 of CAD protein;CAD protein;CAD protein	B2RQC6;B2RQC6-2;E9QAI5;G3UWN2	PYR1_MOUSE;PYR1_MOUSE;E9QAI5_MOUSE;G3UWN2_MOUSE	5.19188e-05	94345.3	47765.6	27874.8	22171.5	66009.6	64773.8	4179.55	6485.96	12632.6	1356.8	34759.5	1310
Fstl1	Follistatin-related protein 1	Q62356	FSTL1_MOUSE	7.23842e-09	14381.2	11367.3	17192.2	17188.7	17916	49357.4	74850.4	41712.8	45294.3	55988.2	34524.8	1311
Gda	Guanine deaminase	Q9R111	GUAD_MOUSE	5.22741e-06	35910.8	34630.6	24752.2	33329.9	74159.7	46560.4	22196.3	21114.1	17755	33488.5	34389.8	1312
Fabp5	Fatty acid-binding protein, epidermal	Q05816	FABP5_MOUSE	1.32251e-16	33967.8	32180.2	51331.1	42491.9	44209.3	43856.8	20391.8	24164.7	29809	19170.9	34157.4	1313
S100a6	Protein S100-A6	P14069	S10A6_MOUSE	1.20904e-08	37905.2	36675.7	47154.5	33909.2	33229.7	30221.9	24633.1	31280.3	24773.9	37035.6	33681.9	1314
Ptms	Parathymosin	Q9D0J8	PTMS_MOUSE	1.49215e-09	15489.1	17064.5	17435.2	26965.5	25070	48927.3	53856.5	46097.5	38899.5	38215.5	32802.1	1315
Cpq	Carboxypeptidase Q;Isoform 2 of Carboxypeptidase Q	Q9WVJ3;Q9WVJ3-2	CBPQ_MOUSE	0.00573587	13252.3	7177.43	3123.33	25240.5	14471	51108.5	62950.8	55089.9	77735.9	17205.9	32735.6	1316
Tnnt3	Troponin T, fast skeletal muscle;Isoform B2e17 of Troponin T, fast skeletal muscle	A2A6J1;Q9QZ47-8	A2A6J1_MOUSE;TNNT3_MOUSE	2.13355e-06	31326	34424	108684	23862.9	68735.3	8906.25	16447.2	14052.2	7707.17	12484.8	32663	1317
Ppbp	Chemokine (C-X-C motif) ligand 7, isoform CRA_b	Q9EQI5	Q9EQI5_MOUSE	0.0060407	28536.9	33341.7	8113.93	32980.5	61988.7	104111	11376.5	20787.7	15288.4	9681.71	32620.7	1318
Elavl1	ELAV-like protein 1	P70372	ELAV1_MOUSE	2.37652e-17	43933.9	24779.7	27078.9	39379.1	46759.9	30429	33344.1	25001.5	28256.7	24370	32333.3	1319
Fkbp2	Peptidyl-prolyl cis-trans isomerase FKBP2	P45878	FKBP2_MOUSE	6.05423e-22	43594.2	22501.6	18871.4	39345	50489.6	70294.3	24851	19393.3	23425.7	10284.2	32305	1320
Sil1	Nucleotide exchange factor SIL1	Q9EPK6	SIL1_MOUSE	1.56793e-31	28897.9	30164.9	45396.4	26245.5	28536.4	32321.2	29185.3	33635.3	33693.8	34327.6	32240.4	1321
Nxn	Nucleoredoxin;Isoform 2 of Nucleoredoxin	P97346;P97346-2	NXN_MOUSE	1.01925e-06	17619.7	19933.1	21206.8	32480.7	22105.3	38550.1	58779	36105.5	55829.6	18046.8	32065.6	1322
Apoc1	Apolipoprotein C-I	P34928	APOC1_MOUSE	0.00169538	26905	50965.4	50025.7	54614.6	49696.4	24129.2	18946.8	16545	17459.5	9738.92	31902.7	1323
Sec11a	Signal peptidase complex catalytic subunit SEC11;Signal peptidase complex catalytic subunit SEC11;Signal peptidase complex catalytic subunit SEC11;Signal peptidase complex catalytic subunit SEC11A	D3YTS1;D3YWT0;D3Z569;Q9R0P6	D3YTS1_MOUSE;D3YWT0_MOUSE;D3Z569_MOUSE;SC11A_MOUSE	0.00760431	74889	53624.5	55160.4	33719	27937.7	15019.1	29859.4	9757.45	8659.86	3868.21	31249.5	1324
Hspb1	Heat shock protein beta-1;Heat shock protein beta-1;Isoform B of Heat shock protein beta-1	D3YZ06;P14602;P14602-2	D3YZ06_MOUSE;HSPB1_MOUSE;HSPB1_MOUSE	1.77973e-17	39167.7	79148.2	93289	11869	50419.4	10402	3087.58	7685.78	9610.83	7619.73	31229.9	1325
Sepsecs	O-phosphoseryl-tRNA(Sec) selenium transferase	Q6P6M7	SPCS_MOUSE	0.00347948	73182.5	64021.6	70611.2	39915	47925.3	1465.14	140.83	7087.84	7402.75	267.376	31201.9	1326
Hck	Tyrosine-protein kinase;Tyrosine-protein kinase HCK;Isoform 2 of Tyrosine-protein kinase HCK	F6UND7;P08103;P08103-2	F6UND7_MOUSE;HCK_MOUSE;HCK_MOUSE	0.00223496	36479.6	63270.3	23366.9	56989.4	65410.6	23885.2	14575.6	11397.1	8767.22	7872.61	31201.5	1327
Arpc1a	Actin-related protein 2/3 complex subunit 1A	Q9R0Q6	ARC1A_MOUSE	7.0003e-08	25671.5	41083.4	18502.9	48253.5	51925.4	35712.2	17599.3	20019.4	22286.6	29892.1	31094.6	1328
Dpm1	Dolichol-phosphate mannosyltransferase subunit 1	O70152	DPM1_MOUSE	2.58878e-09	65107.7	27080	41634.8	42710.8	54448.3	20638.4	30263.4	15981.5	6272.94	5408.48	30954.6	1329
Cpxm2	Carboxypeptidase X 2 (M14 family), isoform CRA_b;Inactive carboxypeptidase-like protein X2	A0A0R4J0C4;Q9D2L5	A0A0R4J0C4_MOUSE;CPXM2_MOUSE	0.00100776	4990.8	12336.8	25979.9	7648.46	18347.9	18090.2	30048.1	57848.3	71005.9	57756.4	30405.3	1330
Drap1	Dr1-associated corepressor	D3YY09;D3YYC2;F6T9K1;G3UXH5;Q9D6N5	D3YY09_MOUSE;D3YYC2_MOUSE;F6T9K1_MOUSE;G3UXH5_MOUSE;NC2A_MOUSE	0.00116338	25034.7	20897	6983.96	18571	24535.1	38789.8	42128.1	32763.9	44841.7	48307.5	30285.3	1331
Hk1	Hexokinase 1, isoform CRA_f;Hexokinase-1;Isoform HK1-SB of Hexokinase-1;Isoform HK1 of Hexokinase-1;Isoform HK1-SC of Hexokinase-1	G3UVV4;P17710;P17710-2;P17710-3;P17710-4	G3UVV4_MOUSE;HXK1_MOUSE;HXK1_MOUSE;HXK1_MOUSE;HXK1_MOUSE	8.82573e-08	73329.2	55797.4	55116	21877.9	54905.8	15939.5	2135.75	7344.05	6311.58	10062.8	30282	1332
Tra2a	Transformer-2 protein homolog alpha	A0A0N4SVC2;E9QP00;Q6PFR5	A0A0N4SVC2_MOUSE;E9QP00_MOUSE;TRA2A_MOUSE	1.82563e-06	32734.6	11094.3	26133	65255.2	24974.5	14884.4	20845.1	21627.6	17069.3	67374	30199.2	1333
Ilf3	Interleukin enhancer-binding factor 3;Interleukin enhancer-binding factor 3;Isoform 2 of Interleukin enhancer-binding factor 3;Isoform 3 of Interleukin enhancer-binding factor 3	Q45VK5;Q9Z1X4;Q9Z1X4-2;Q9Z1X4-3	Q45VK5_MOUSE;ILF3_MOUSE;ILF3_MOUSE;ILF3_MOUSE	0.00252869	32292	15293	26664.2	13841.1	34348.3	22908.2	25770.2	34466.9	41899.3	53292.2	30077.6	1334
Dnajb9	DnaJ homolog subfamily B member 9	Q9QYI6	DNJB9_MOUSE	2.74075e-37	51089.3	3943.8	12008.9	24512.7	16117.6	26575.6	38223.4	46640.1	39682.2	41926.9	30072	1335
Ndufc2	NADH dehydrogenase [ubiquinone] 1 subunit C2	Q9CQ54	NDUC2_MOUSE	0.00862435	17728.7	49537	120116	9237.95	40337	8087.83	4422.34	9716.6	11107.9	28458.6	29875	1336
Lrpap1	Alpha-2-macroglobulin receptor-associated protein	P55302	AMRP_MOUSE	1.17117e-09	29376.7	26793.2	58569.3	39806.2	68483.5	31807.5	827.115	24227.1	16211.7	1867.98	29797	1337
Basp1	Brain acid soluble protein 1	Q91XV3	BASP1_MOUSE	5.44832e-33	42695.5	6454.91	42373.8	29243.4	32218.4	18285.3	29088.3	5342.62	55390.9	35507.4	29660.1	1338
Rcc1	Rcc1 protein;Regulator of chromosome condensation	Q6PFB2;Q8VE37	Q6PFB2_MOUSE;RCC1_MOUSE	3.39404e-11	24699.3	30900.3	9814.82	20071.8	34166.9	58744.9	28052.6	31554	31150.5	27138.3	29629.3	1339
Ndufb3	NADH dehydrogenase [ubiquinone] 1 beta subcomplex subunit 3	Q9CQZ6	NDUB3_MOUSE	1.59358e-09	35334	64345.8	87437.7	27335.6	34584.9	10277.4	10309.9	9118.95	11743.7	5593.05	29608.1	1340
Adgrg5;Adgrg5;Hoxc10;Adgrg5;Adgrg5	Adhesion G-protein-coupled receptor G5 (Fragment);Adhesion G-protein-coupled receptor G5;Homeobox protein Hox-C10;Adhesion G-protein coupled receptor G5;Isoform 2 of Adhesion G-protein coupled receptor G5	A0A0G2JDA9;D6RJJ2;P31257;Q3V3Z3;Q3V3Z3-2	A0A0G2JDA9_MOUSE;D6RJJ2_MOUSE;HXC10_MOUSE;AGRG5_MOUSE;AGRG5_MOUSE	0.00740268	21940.7	32925.9	18821.5	40797.6	29918.1	16864	47555.3	27907.4	32563.5	25657.4	29495.1	1341
Tmpo	Lamina-associated polypeptide 2, isoforms beta/delta/epsilon/gamma;Isoform Delta of Lamina-associated polypeptide 2, isoforms beta/delta/epsilon/gamma;Isoform Epsilon of Lamina-associated polypeptide 2, isoforms beta/delta/epsilon/gamma;Isoform Gamma of Lamina-associated polypeptide 2, isoforms beta/delta/epsilon/gamma;Lamina-associated polypeptide 2, isoforms alpha/zeta;Isoform Zeta of Lamina-as…	Q61029;Q61029-2;Q61029-3;Q61029-4;Q61033;Q61033-2	LAP2B_MOUSE;LAP2B_MOUSE;LAP2B_MOUSE;LAP2B_MOUSE;LAP2A_MOUSE;LAP2A_MOUSE	0.000349455	22530.2	10330.5	15312.8	33009.9	28337.1	15635.1	23339.1	41244.5	32155.7	71833.2	29372.8	1342
Ndufa6	NADH dehydrogenase [ubiquinone] 1 alpha subcomplex subunit 6	Q9CQZ5	NDUA6_MOUSE	1.86186e-11	41193.9	50217.3	77551.4	34065.6	36322	10347	8477.99	13113.3	14355.4	6509.57	29215.4	1343
Ighv5-17;	Protein Ighv5-17 (Fragment);Ig heavy chain V region MOPC 21 (Fragment)	A0A075B5R1;P01783	A0A075B5R1_MOUSE;HVM16_MOUSE	0.00212936	23599.2	15148.2	40517.9	7918.95	9709.51	17689.8	5241.32	131227	10043.9	30400.2	29149.6	1344
Pdha2	Pyruvate dehydrogenase E1 component subunit alpha, testis-specific form, mitochondrial	P35487	ODPAT_MOUSE	0.00557398	31827.8	44997	66410.5	26154.2	34507.6	27333.5	13496.4	17528.5	22284	6434.72	29097.4	1345
Cnpy4	Protein canopy homolog 4 (Fragment);Protein canopy homolog 4	D3Z0T5;Q8BQ47	D3Z0T5_MOUSE;CNPY4_MOUSE	0.00248369	5960.01	2899.25	4140.57	14056.1	4517.01	45207.1	50703.2	56931.8	48002.4	56939	28935.6	1346
Rps27	40S ribosomal protein S27 (Fragment);40S ribosomal protein S27	A0A0G2JDW7;Q6ZWU9	A0A0G2JDW7_MOUSE;RS27_MOUSE	0.000528274	100388	26881.1	33088	45086.3	46759.4	23443.2	668.833	2407.03	6662.84	1462.74	28684.8	1347
Chp1	Calcineurin B homologous protein 1	B0R091;P61022	B0R091_MOUSE;CHP1_MOUSE	5.83673e-16	17592.4	17214.8	14863.2	20525.8	20496.8	37022.5	46943.7	38100.9	44628.4	28735.5	28612.4	1348
Snrnp40	U5 small nuclear ribonucleoprotein 40 kDa protein	Q6PE01	SNR40_MOUSE	3.84063e-07	69023.7	1287.23	91166.2	7003.45	69098.6	5645.34	4058.09	9835.55	6949.4	20954.9	28502.3	1349
Esyt2	Extended synaptotagmin-2	Q3TZZ7	ESYT2_MOUSE	0.00101033	32097.2	24525.5	22045.1	16172.8	19527.7	30800.5	35113	33331.9	29914.5	38250.8	28177.9	1350
Glo1	Lactoylglutathione lyase	Q9CPU0	LGUL_MOUSE	6.29109e-07	10846	15289.6	11432.1	27396.4	40150.3	37409.7	32082	51910.5	31410.1	19356.8	27728.4	1351
Inhba	Inhibin beta A chain	Q04998	INHBA_MOUSE	0.00687563	12233.7	5387.83	6491.18	12994.8	10924.9	45741.2	47049.7	51524.8	43893.8	39666.3	27590.8	1352
Aars	Alanine--tRNA ligase, cytoplasmic	Q8BGQ7	SYAC_MOUSE	4.4202e-06	88701.2	21070.1	11773.8	15877	76041.2	17828.8	5840.24	19607.4	7265.21	8826.35	27283.1	1353
Pon1	Serum paraoxonase/arylesterase 1	P52430	PON1_MOUSE	0.00867412	10698.8	17115.1	13515.5	31376.1	19865.7	31448.4	15591.2	35224.5	42642.9	54024.7	27150.3	1354
Psma5	Proteasome subunit alpha type-5	Q9Z2U1	PSA5_MOUSE	0.00788159	19830	20877.8	12362.7	18648.8	19501.9	20583.5	70781.7	32807.1	35551.3	19315.9	27026.1	1355
Eci1	Enoyl-CoA delta isomerase 1, mitochondrial	P42125	ECI1_MOUSE	1.35962e-10	48838	36475.2	99541.1	17437.6	26665.3	15067.5	13176.5	5255.13	2579.91	3973.08	26900.9	1356
Angptl7	Angiopoietin-related protein 7	Q8R1Q3	ANGL7_MOUSE	0.00105331	27004.6	29026.3	18317.8	14235	24626.3	41207.9	19669.1	41506.9	25136.7	26741	26747.2	1357
Ndufb11	NADH dehydrogenase [ubiquinone] 1 beta subcomplex subunit 11, mitochondrial	O09111	NDUBB_MOUSE	4.13443e-06	46582.5	48322.4	81670	25377.9	27150	1310.38	2407.63	13920.5	9941.11	8239.36	26492.2	1358
Bin1	Myc box-dependent-interacting protein 1;Isoform 2 of Myc box-dependent-interacting protein 1;Bin1 protein	O08539;O08539-2;Q6P1B9	BIN1_MOUSE;BIN1_MOUSE;Q6P1B9_MOUSE	1.60263e-06	30819.4	31549.9	18656.6	22809.8	33595	17087.3	15985.8	19824.7	29984.1	44337.7	26465	1359
Mif	Macrophage migration inhibitory factor	P34884	MIF_MOUSE	5.04423e-06	44972.4	7434.93	55548.1	24669.9	55402.2	13859.3	12322.5	20778.3	19586.6	7107.15	26168.1	1360
Stoml2	Stomatin-like protein 2, mitochondrial	Q99JB2	STML2_MOUSE	1.78466e-24	31070.2	40220.2	41311.1	45593	37277	11607.8	12294.2	7283.21	14328.3	20688.1	26167.3	1361
Rabl3	Rab-like protein 3;Isoform 2 of Rab-like protein 3	Q9D4V7;Q9D4V7-2	RABL3_MOUSE	0.000467076	47949.2	27243.3	32159	28827.9	40306.7	23366.2	18151.1	14810.3	8476.83	16826.4	25811.7	1362
U2surp	U2 snRNP-associated SURP motif-containing protein;U2 snRNP-associated SURP motif-containing protein;Isoform 2 of U2 snRNP-associated SURP motif-containing protein;Isoform 3 of U2 snRNP-associated SURP motif-containing protein	A0A087WRG2;Q6NV83;Q6NV83-2;Q6NV83-3	A0A087WRG2_MOUSE;SR140_MOUSE;SR140_MOUSE;SR140_MOUSE	0.000166858	17753.6	53283.9	11106.8	31763.9	29427.9	25515.2	8702.06	36776.3	24740.4	16743.8	25581.4	1363
Psmb7	Proteasome subunit beta type-7	P70195	PSB7_MOUSE	0.00555321	29827.2	43658	39291.8	32165.8	43444.7	9259.45	3914.36	12015.3	30919.9	10391.2	25488.8	1364
Gys1	Glycogen [starch] synthase;Glycogen [starch] synthase, muscle	A0A1B0GT92;Q9Z1E4	A0A1B0GT92_MOUSE;GYS1_MOUSE	6.86254e-05	85703.6	46045.5	111374	1598.64	7187.62	1113.27	70.5585	214.623	427.798	255.613	25399.1	1365
Cacnb1	Voltage-dependent L-type calcium channel subunit beta-1;Calcium channel, voltage-dependent, beta 1 subunit, isoform CRA_b;Isoform 3 of Voltage-dependent L-type calcium channel subunit beta-1	A2A542;A2A545;Q8R3Z5-3	A2A542_MOUSE;A2A545_MOUSE;CACB1_MOUSE	0.000680147	27384.1	28981.9	47467.8	39806.5	18985.5	8735.5	26780.2	23985.6	17575.5	14082	25378.5	1366
Ndrg2	Protein NDRG2;Isoform 2 of Protein NDRG2	Q9QYG0;Q9QYG0-2	NDRG2_MOUSE	1.07723e-08	20915.2	45334	54373.3	55486.1	12152.6	6977.34	5252.95	12823.8	20720.4	18748.5	25278.4	1367
Srm	Spermidine synthase	Q64674	SPEE_MOUSE	9.43148e-05	6738.64	9016.75	3356.9	10179.4	12277.6	72845.5	47591.6	20770	25052.3	44924.6	25275.3	1368
Gnpda1	Glucosamine-6-phosphate isomerase 1	O88958	GNPI1_MOUSE	1.16377e-07	12827.3	10366.1	3063.35	20048.1	15132.8	19401	12588.2	50325.5	91905	15923.8	25158.1	1369
Psmb6	Proteasome subunit beta type-6	Q60692	PSB6_MOUSE	1.67132e-22	22832.8	29060.1	27422.5	27536.3	32492.6	21398.6	9016.52	27049.9	32990.2	20873.2	25067.3	1370
Lyz1	Lysozyme C-1	P17897	LYZ1_MOUSE	6.07502e-06	24156.3	3575.29	3203.39	22782.1	4798.05	34704.9	57626.7	39665.3	28099.3	31464.6	25007.6	1371
Dbt	Lipoamide acyltransferase component of branched-chain alpha-keto acid dehydrogenase complex, mitochondrial	P53395	ODB2_MOUSE	1.69303e-06	33204.9	27986.7	40604.7	58875.3	27437.5	10813.7	8547.69	16139.9	15716.5	10589.3	24991.6	1372
Hint1	Histidine triad nucleotide-binding protein 1	P70349	HINT1_MOUSE	0.00538982	35018.8	21796.9	29194.7	25715	29316.5	28121.2	12859.6	18824.3	21302.3	27433	24958.2	1373
C1qtnf1	Complement C1q tumor necrosis factor-related protein 1	Q9QXP7	C1QT1_MOUSE	0.00207554	8423.63	11307.5	11754.7	18222.7	28478	16883.1	30402.6	42323.9	40923.8	38173.1	24689.3	1374
Rras	Ras-related protein R-Ras	P10833	RRAS_MOUSE	0.000587204	30444.4	60501.2	46152.7	34049.9	16111.8	8101.46	15833.9	13678.9	9081.58	6887.75	24084.4	1375
Atp1b3	Sodium/potassium-transporting ATPase subunit beta-3	P97370	AT1B3_MOUSE	0.00825826	26635.3	19126.8	13162	21340.2	21566.1	51866	14057.8	33488.1	25613.9	13050.3	23990.7	1376
G3bp1	Ras GTPase-activating protein-binding protein 1	P97855	G3BP1_MOUSE	0.000171636	7987.22	9726.13	22616.8	41145.6	22984.8	12687.3	8288.68	28548.7	37045.5	43894.6	23492.5	1377
Cog1	Conserved oligomeric Golgi complex subunit 1	Q9Z160	COG1_MOUSE	0.00208873	9368.76	4237.76	4716.9	5477.49	7154.69	48515.1	43533.3	50669.4	47659.1	13303.3	23463.6	1378
Neb	Protein Neb (Fragment)	F6RDH3	F6RDH3_MOUSE	0.000675254	20955.8	15000.5	40051.9	35631.5	15745.8	18445.5	33235.4	10653.4	9638.04	35207.5	23456.5	1379
Mpeg1	Macrophage-expressed gene 1 protein	A1L314;E9QN37	MPEG1_MOUSE;E9QN37_MOUSE	3.31181e-16	77101.1	34043.3	18527.9	13076.2	34037.4	41274.8	133.654	5797.17	4790.72	5269.36	23405.2	1380
Crat	Carnitine O-acetyltransferase	H7BX88;P47934	H7BX88_MOUSE;CACP_MOUSE	2.42125e-06	11081.7	44857.5	70447.1	17029.5	15181.3	26475.9	17898	7896.92	11336.8	11647.6	23385.2	1381
Rps23	40S ribosomal protein S23	P62267	RS23_MOUSE	2.30176e-09	35520	17418.6	28549	33127.6	44358.4	30863.5	10577.9	17418.7	12517.2	3138.33	23348.9	1382
Nans	N-acetylneuraminic acid synthase (Sialic acid synthase)	Q99J77	Q99J77_MOUSE	2.74075e-37	30314.2	23098.7	26185.8	27004.2	38447.6	28372.8	12340.9	13402.4	24945.1	9250.11	23336.2	1383
Ctnnb1	Catenin beta-1	E9Q6A9;Q02248	E9Q6A9_MOUSE;CTNB1_MOUSE	1.43385e-06	39175.9	52459.6	21123.1	31073.4	7239.74	18457.8	19280.3	14462.7	12491.4	14736.9	23050.1	1384
Map1lc3b	Microtubule-associated proteins 1A/1B light chain 3B	Q9CQV6	MLP3B_MOUSE	0.00462299	31559.2	35968.6	50674.7	33682.1	36885.5	8718.8	6464.66	7832.39	8435.23	9477.93	22969.9	1385
Ap2m1	AP-2 complex subunit mu	P84091;Q3TWV4	AP2M1_MOUSE;Q3TWV4_MOUSE	0.00707048	45187.4	23254.3	28310.1	5026.94	34616.6	17521.4	9169.79	20631.1	28564.9	13963.3	22624.6	1386
Pld3	Phospholipase D3	O35405	PLD3_MOUSE	0.00585517	40148.6	17352.2	10530	8256.79	18297.7	13434.6	29416.9	27893.7	35106.7	25674.2	22611.1	1387
Vps4a	Vacuolar protein sorting-associated protein 4A	Q8VEJ9	VPS4A_MOUSE	4.43974e-18	13090.6	19236.4	4728.16	14428.5	26217.7	30857.8	31616.9	28871	24906	29197.1	22315	1388
Eno2	Gamma-enolase	A0A0N4SUX5;D3Z6E4;P17183	A0A0N4SUX5_MOUSE;D3Z6E4_MOUSE;ENOG_MOUSE	2.23133e-12	42493.7	51646	38174.1	10569.8	17057.4	2751.24	3812.27	8323.04	30819.3	13399.2	21904.6	1389
Rpl38	60S ribosomal protein L38	Q9JJI8	RL38_MOUSE	0.000481153	36042.3	10915	39645	6029.81	12567.7	3435.1	17621.2	34538.4	32748.7	24444.8	21798.8	1390
Gm5483	MCG130182, isoform CRA_a	B2RV77	B2RV77_MOUSE	0.000172463	18757	23162.6	19157.1	25262.8	68246.7	5532.55	6732.45	34155.7	5506.7	5245.22	21175.9	1391
Rab6a	Ras-related protein Rab-6A;Isoform 2 of Ras-related protein Rab-6A	P35279;P35279-2	RAB6A_MOUSE	0.00237916	20370.4	30718.2	25496.3	40885.9	31392.4	12007.2	20564.6	10803.9	12791.4	5317.48	21034.8	1392
Lect1	Leukocyte cell derived chemotaxin 1, isoform CRA_a;Leukocyte cell-derived chemotaxin 1	G5E8Z6;Q9Z1F6	G5E8Z6_MOUSE;LECT1_MOUSE	0.00826004	3835.64	8271.59	5241.88	10646.8	11497.4	39590.2	26479.4	18628.2	61882.3	23417.3	20949.1	1393
Pdlim5	ENH isoform 1b;ENH isoform 1c;ENH isoform 1d;ENH isoform 1e;PDZ and LIM domain protein 5	D9J2Z9;D9J300;D9J301;D9J302;Q8CI51	D9J2Z9_MOUSE;D9J300_MOUSE;D9J301_MOUSE;D9J302_MOUSE;PDLI5_MOUSE	3.02528e-11	20423.1	29536.4	43834.5	18630.5	49289.7	29068.3	4740.04	5539.56	2817.32	5591.28	20947.1	1394
Cbx5	Chromobox protein homolog 5	Q61686	CBX5_MOUSE	0.00248369	5640.88	15629	6629.39	12138.2	19244.8	16164.4	14077.5	31548.8	59297.8	28395.7	20876.6	1395
Naxe	NAD(P)H-hydrate epimerase	Q8K4Z3	NNRE_MOUSE	3.15973e-08	29157.5	19446.9	33599.8	26665.9	31731.6	16504.5	12731.4	12164.2	8477.18	17064	20754.3	1396
Ppp6c	Serine/threonine-protein phosphatase;Serine/threonine-protein phosphatase 6 catalytic subunit	A0A0N4SVL9;Q9CQR6	A0A0N4SVL9_MOUSE;PPP6_MOUSE	0.00462299	28131.3	17413.2	35444.4	25870.3	13445	20098.1	6475.84	7454.8	26556.4	25150	20603.9	1397
Impdh2	Inosine-5'-monophosphate dehydrogenase 2	P24547	IMDH2_MOUSE	0.0097034	34800.4	17295.5	6938.45	20382	25466.9	33837.9	32003.5	16122.7	9129.28	9487.86	20546.4	1398
Gm10073;Rplp1	Protein Gm10073;60S acidic ribosomal protein P1	E9Q3T0;P47955	E9Q3T0_MOUSE;RLA1_MOUSE	2.122e-07	14172.4	18512.8	11688.9	23216.8	29090.9	27940.7	13255.3	22854.9	21886.7	21761	20438	1399
Ttn	Titin	E9Q8K5	E9Q8K5_MOUSE	0.00144812	7163.47	45180.1	87353.4	10187.6	33390.1	62.7215	37.7946	NaN	15.6053	169.498	20395.6	1400
Txndc12	Thioredoxin domain-containing protein 12	Q9CQU0	TXD12_MOUSE	0.000541476	21900.1	13039	19421.4	30077.1	23573.6	28502.9	10278.3	17713.5	21461.1	12997.5	19896.5	1401
Psmc5	26S protease regulatory subunit 8	P62196;Q8K1K2	PRS8_MOUSE;Q8K1K2_MOUSE	2.8086e-13	7815.42	50064.9	6188.22	7566.7	24734.9	3642.53	5366.49	34974.9	37413.6	18072.8	19584	1402
Rala	Ras-related protein Ral-A	P63321	RALA_MOUSE	4.5793e-12	19673.1	6952.24	13549.5	53510.1	13072.1	15720.9	28994.5	20808.3	14376.9	6978.38	19363.6	1403
	Ig heavy chain V region 6.96	P18528	HVM57_MOUSE	2.74075e-37	21545.1	14257.7	3962.45	6740.78	3540.4	12395.6	9989.76	44988.6	8025.84	57966.6	18341.3	1404
Elmo1	Engulfment and cell motility protein 1	Q8BPU7	ELMO1_MOUSE	0.00802926	6059.18	11129.9	79154.8	9758.41	13578.7	8837.22	7264.98	13575.3	27821.8	2596.56	17977.7	1405
Apba1	Amyloid beta A4 precursor protein-binding family A member 1;Isoform 3 of Amyloid beta A4 precursor protein-binding family A member 1	B2RUJ5;B2RUJ5-3	APBA1_MOUSE	0.00760852	15784.8	10963.8	10018.2	26177.9	13540.7	11808.3	12947.6	4812.71	36556.4	36438.4	17904.9	1406
Napg	Gamma-soluble NSF attachment protein (Fragment);Gamma-soluble NSF attachment protein	D3Z4B2;Q9CWZ7	D3Z4B2_MOUSE;SNAG_MOUSE	0.00259366	22775.7	31129.6	33696.5	6763.94	31005.5	19921.9	3833.48	7982.99	8543.03	11870.6	17752.3	1407
Fam49b	Protein FAM49B	Q921M7	FA49B_MOUSE	0.00926782	24216.2	49548.6	38740.2	13359.5	34963	1590.1	630.004	3122.78	4977.44	3099.52	17424.7	1408
Hibch	3-hydroxyisobutyryl-CoA hydrolase, mitochondrial;3-hydroxyisobutyryl-CoA hydrolase, mitochondrial	E0CX19;Q8QZS1	E0CX19_MOUSE;HIBCH_MOUSE	3.02288e-05	35495.1	15012.3	36856.9	18630.9	28542	10666	1684.3	4208.74	19654.7	599.269	17135	1409
Ucma	Unique cartilage matrix-associated protein;Isoform 2 of Unique cartilage matrix-associated protein;Isoform 3 of Unique cartilage matrix-associated protein;Isoform 4 of Unique cartilage matrix-associated protein	Q14BU0;Q14BU0-2;Q14BU0-3;Q14BU0-4	UCMA_MOUSE	0.00388038	1411.74	11164.1	4038.96	14053.3	2200.31	59387.9	29695.5	17542.3	2319.2	27655.4	16946.9	1410
Hectd1	E3 ubiquitin-protein ligase HECTD1	F8WIE5;Q69ZR2	F8WIE5_MOUSE;HECD1_MOUSE	0.00663309	11802.1	1292.77	7929.08	10807.6	8917.6	10314.6	24293.4	16282.7	36705.2	40251.8	16859.7	1411
Txnrd1	Thioredoxin reductase 1, cytoplasmic;Isoform 2 of Thioredoxin reductase 1, cytoplasmic	Q9JMH6;Q9JMH6-2	TRXR1_MOUSE	0.00111352	26424.8	20545	16553.9	20176.5	32183.1	20265.6	11740.9	11530.1	5660.39	3343.86	16842.4	1412
Ctsc	Dipeptidyl peptidase 1	P97821	CATC_MOUSE	0.0019755	23519.2	15637.5	3230.71	3466.23	8065.34	88698.2	1790.17	6924.89	13898.2	2906.02	16813.6	1413
Creg1	Protein CREG1	O88668	CREG1_MOUSE	6.10396e-14	13266.6	7203.91	12669.5	31525.9	5159.43	17300.4	32873.5	21884.1	7503.43	16190.9	16557.8	1414
Vta1	Vacuolar protein sorting-associated protein VTA1 homolog	Q9CR26	VTA1_MOUSE	6.03892e-24	14686.9	22049.8	20478.1	20924	25758	21100	6949	11987.4	11281.4	9200.37	16441.5	1415
Tmem14c	Transmembrane protein 14C	Q9CQN6	TM14C_MOUSE	1.46473e-09	42690.1	35304.9	30761.4	4263.8	24224.1	3624.98	5056.71	5082.09	8675.28	1340.09	16102.3	1416
Ist1	IST1 homolog	Q9CX00	IST1_MOUSE	3.15945e-09	21738.5	3012.82	22674	13426.3	18261.5	14676	11620.6	26142.5	20519.4	6408.3	15848	1417
Sec11c	Signal peptidase complex catalytic subunit SEC11C	Q9D8V7	SC11C_MOUSE	3.50383e-06	70004.2	33769.4	23821.2	3984.16	24715.4	130.393	784.199	413.95	189.753	257.127	15807	1418
Dapk2	Death-associated protein kinase 2;Isoform 2 of Death-associated protein kinase 2	Q8VDF3;Q8VDF3-2	DAPK2_MOUSE	0.00150673	24720.9	17255.2	8435.64	27407.9	11234.5	12294	7511.2	17529.2	14399.6	15858.4	15664.6	1419
Prrg3	Transmembrane gamma-carboxyglutamic acid protein 3	Q6PAQ9	TMG3_MOUSE	3.66713e-13	7930.11	8463.4	11619	17035.8	5886.75	19238.6	19405.9	25887.9	19628.2	21039.7	15613.5	1420
Arsb	Arylsulfatase B;Arylsulfatase B;Isoform 2 of Arylsulfatase B	A0A0R4J138;P50429;P50429-2	A0A0R4J138_MOUSE;ARSB_MOUSE;ARSB_MOUSE	6.82907e-17	29014	10435.2	8853.79	24832.1	22815.1	29302	7692.45	9628.07	5570.46	5854.51	15399.8	1421
Igkv4-69	Protein Igkv4-69 (Fragment)	A0A0B4J1I6	A0A0B4J1I6_MOUSE	0.00631085	34190.7	12399	11112.6	8537.7	25904.5	28673.1	2361.99	8963.73	13808.8	4935.28	15088.7	1422
Mcm6	DNA replication licensing factor MCM6;DNA helicase	P97311;Q3ULG5	MCM6_MOUSE;Q3ULG5_MOUSE	0.00542962	23327.6	22440.7	13260.4	17636.3	18086.2	13412.6	5199.56	13450.1	15622.6	7137.53	14957.4	1423
Glipr2	Golgi-associated plant pathogenesis-related protein 1	Q9CYL5	GAPR1_MOUSE	2.94602e-06	29748.9	27207.7	24268.8	30865.1	22997.1	218.338	345.44	8735.27	4098.15	231.899	14871.7	1424
Lap3	Cytosol aminopeptidase;Isoform 2 of Cytosol aminopeptidase	Q9CPY7;Q9CPY7-2	AMPL_MOUSE	2.76291e-06	9006.26	7170.63	7038.42	24288.6	11794.2	13026.4	4345.15	25720.3	18452.4	27824.2	14866.7	1425
Fuca1	Tissue alpha-L-fucosidase	Q99LJ1	FUCO_MOUSE	5.35154e-11	18076.1	17940.7	8648.31	13450.9	23828.2	13555.1	7175.19	16859.5	18074	10919.9	14852.8	1426
Eif5b	Eukaryotic translation initiation factor 5B	Q05D44	IF2P_MOUSE	0.00412744	18057	28481	26488.7	6181.7	29409	13528.9	2821.12	13049.3	5716.86	3655.47	14738.9	1427
Dnpep	Aspartyl aminopeptidase	Q3TVK3;Q9Z2W0	Q3TVK3_MOUSE;DNPEP_MOUSE	4.44544e-07	28350.6	18768	15057.1	36206.8	11118.8	13264.8	3383.56	9212.33	3649.92	7490.9	14650.3	1428
Serpina1f	Alpha-1-antitrypsin 1-6;Alpha-1-antitrypsin 1-6;Alpha-1-antitrypsin 1-6;Isoform 2 of Alpha-1-antitrypsin 1-6	E9PUC6;G3X9Z5;Q9DCQ7;Q9DCQ7-2	E9PUC6_MOUSE;G3X9Z5_MOUSE;A1AT6_MOUSE;A1AT6_MOUSE	0.00680432	1747.59	927.308	225.045	1239.04	2761.44	21536.4	22482.9	30572.9	31009.7	32564.8	14506.7	1429
Cd6	T-cell differentiation antigen CD6;Isoform 2 of T-cell differentiation antigen CD6;Isoform 3 of T-cell differentiation antigen CD6	Q61003;Q61003-2;Q61003-3	CD6_MOUSE	0.0081704	2633.92	9298.36	6419.73	4948.59	5605	33751.9	19723.3	14054.9	21827.9	26260.2	14452.4	1430
Twf1	Twinfilin-1	Q91YR1	TWF1_MOUSE	1.55632e-12	20581.9	29813.2	18334.4	13005.5	18072.4	12654.5	11017.1	4659.99	4881.66	9614.56	14263.5	1431
Tomm70	Mitochondrial import receptor subunit TOM70	Q9CZW5	TOM70_MOUSE	8.45717e-07	34596.5	16737.5	31148.1	42618	12948.2	684.583	1038.81	330.369	584.19	620.408	14130.7	1432
Sh3bgrl	SH3 domain-binding glutamic acid-rich-like protein	Q9JJU8	SH3L1_MOUSE	0.00907879	14509	4597.35	25461.4	11405.6	18540	14158.8	7921.34	15918	17785.6	10980.5	14127.8	1433
Tmod3	Tropomodulin-3	Q9JHJ0	TMOD3_MOUSE	1.49947e-11	8190.51	20544.4	42487.5	30246.5	10700.9	6211.07	6535.12	4849.64	5869.71	3953.1	13958.8	1434
Krt75	Keratin, type II cytoskeletal 75	Q8BGZ7	K2C75_MOUSE	1.4088e-20	4078.74	20266	13334.4	14940.7	6127.01	40699.1	8546.03	11397.5	10199.2	9110.36	13869.9	1435
D1Pas1;Ddx3x	Putative ATP-dependent RNA helicase Pl10;ATP-dependent RNA helicase DDX3X	P16381;Q62167	DDX3L_MOUSE;DDX3X_MOUSE	3.77086e-05	29040.3	19510.8	12645.1	21681.8	30661.6	1559.84	NaN	979.442	2483.68	866.908	13269.9	1436
Gm9774;Adrm1	MCG119397;Proteasomal ubiquitin receptor ADRM1	A0A0A6YVU8;Q9JKV1	A0A0A6YVU8_MOUSE;ADRM1_MOUSE	8.9575e-07	21499.2	18719.7	15112.2	27895.7	23820.8	4297.6	5381.42	8650.03	3552.92	1644.58	13057.4	1437
Asna1	ATPase Asna1	O54984	ASNA_MOUSE	5.2848e-06	10299.1	20290.4	16444	16479.7	21031.9	5531.08	1476.31	13469.9	10211.3	14682.2	12991.6	1438
Zcchc16	Zinc finger CCHC domain-containing protein 16	Q3URY0	ZCH16_MOUSE	0.000600629	13700	21864.6	3357.37	11839.8	7028.83	3889.06	22248.1	14679	20591.2	10101.1	12929.9	1439
Ppp1r11	Protein phosphatase 1 regulatory subunit 11;Protein phosphatase 1 regulatory subunit 11 (Fragment)	A5A4Y9;G3UZ30	A5A4Y9_MOUSE;G3UZ30_MOUSE	1.38645e-05	7019.34	NaN	NaN	NaN	11119.3	30440.2	2052.57	23793	9931.54	5275.88	12804.5	1440
Hnrnpul1	Isoform 3 of Heterogeneous nuclear ribonucleoprotein U-like protein 1	Q8VDM6-3	HNRL1_MOUSE	0.00595848	14776.8	17184.6	33228.7	8144.69	18481.8	14059.9	1685.75	399.839	747.177	15604.8	12431.4	1441
Ddx17	DEAD (Asp-Glu-Ala-Asp) box polypeptide 17, isoform CRA_a;Probable ATP-dependent RNA helicase DDX17	Q3U741;Q501J6	Q3U741_MOUSE;DDX17_MOUSE	0.00316906	8774.35	9475.29	7541.35	6388.48	26610.2	9517.69	6962.23	10571.4	8843	29528.1	12421.2	1442
Atad3a;Atad3;Atad3	ATPase family AAA domain-containing protein 3 (Fragment);ATPase family AAA domain-containing protein 3;Isoform 2 of ATPase family AAA domain-containing protein 3	H3BK90;Q925I1;Q925I1-2	H3BK90_MOUSE;ATAD3_MOUSE;ATAD3_MOUSE	0.00907879	31897.7	9847.78	13564.2	19587.8	14312.5	6200.29	17934.6	1226.03	6538.75	463.365	12157.3	1443
Cyb5a	Cytochrome b-5, isoform CRA_a;Cytochrome b5	G5E850;P56395	G5E850_MOUSE;CYB5_MOUSE	9.92671e-16	15945.3	23549.1	10326.3	23035.1	9546.34	12147.4	259.384	15218.4	4470.67	5635.66	12013.4	1444
Nme1	Nucleoside diphosphate kinase A;Nucleoside diphosphate kinase (Fragment)	P15532;Q5NC80	NDKA_MOUSE;Q5NC80_MOUSE	1.0021e-06	18429.6	19917.2	8088	6223.74	21824.2	6126.62	12918	3987.96	16928.9	4762.56	11920.7	1445
Cryl1	Lambda-crystallin homolog	Q99KP3	CRYL1_MOUSE	3.63983e-13	12795.1	4580.42	4464.9	11914.8	18895.3	15950.2	12149.1	11432.4	14785.8	12098.2	11906.6	1446
Suclg1	Succinate--CoA ligase [ADP/GDP-forming] subunit alpha, mitochondrial	Q9WUM5	SUCA_MOUSE	0.00942569	6632.62	7289.85	23568.5	17402.7	9785.29	27729.3	12233.9	4157.59	4123.88	5297.67	11822.1	1447
Snx12	Sorting nexin-12;Sorting nexin 12, isoform CRA_b;Sorting nexin-12;Sorting nexin 12, isoform CRA_c	O70493;Q3TGS7;Q3V2H3;Q6ZWQ5	SNX12_MOUSE;Q3TGS7_MOUSE;Q3V2H3_MOUSE;Q6ZWQ5_MOUSE	0.00591514	28977.5	14068.9	27983.1	14524.8	17176.7	4190.65	863.684	1993.11	5562.42	1413.36	11675.4	1448
Pabpn1	Polyadenylate-binding protein 2;Polyadenylate-binding protein 2;Isoform 2 of Polyadenylate-binding protein 2	G3UY42;Q8CCS6;Q8CCS6-2	G3UY42_MOUSE;PABP2_MOUSE;PABP2_MOUSE	1.10045e-06	11102.7	2858.38	8712.05	9562.81	5349.55	15245.2	20331.8	7658.66	15691.2	18243.9	11475.6	1449
Rad23b	UV excision repair protein RAD23 homolog B	P54728	RD23B_MOUSE	0.000145616	7721.06	6629.3	10227.3	7508.49	18340	18191.7	3497.24	14891.1	17072.9	9870.91	11395	1450
Pitpna	Phosphatidylinositol transfer protein alpha isoform	P53810	PIPNA_MOUSE	0.00201837	20213.6	9558.94	13159.3	13528.7	15271.4	16861.9	3696.1	4419.48	15627.2	1159.66	11349.6	1451
Sash3	SAM and SH3 domain-containing protein 3	Q8K352	SASH3_MOUSE	1.88202e-06	8065.34	759.009	7224.96	11787.1	14694.2	11308.4	14762.5	25077.5	8418.46	9387.59	11148.5	1452
Ube2d3;Ube2d3;Ube2d3;Ube2d2;Ube2d2b	Ubiquitin-conjugating enzyme E2 D3 (Fragment);Ubiquitin-conjugating enzyme E2 D3;Ubiquitin-conjugating enzyme E2 D3;Ubiquitin-conjugating enzyme E2 D2;Ubiquitin-conjugating enzyme E2 D2B	A0A0G2JE32;A0A0G2JGL0;P61079;P62838;Q6ZWY6	A0A0G2JE32_MOUSE;A0A0G2JGL0_MOUSE;UB2D3_MOUSE;UB2D2_MOUSE;U2D2B_MOUSE	0.00676879	19033.2	14855.3	13558.7	12527.1	26443.5	10476.9	499.267	523.056	8869.83	1146.9	10793.4	1453
Thrap3	Thyroid hormone receptor-associated protein 3	Q569Z6;Q8BZN7	TR150_MOUSE;Q8BZN7_MOUSE	0.0081704	18590.9	3698.98	39920.5	14135.2	16405.9	2474.63	2724.81	3287.9	2808.26	3753.03	10780	1454
Lipc	Hepatic triacylglycerol lipase	P27656	LIPC_MOUSE	3.01036e-13	14422.9	8018.37	17343.6	10289.1	2618.1	6181.78	10540.7	16749.5	12154.5	9044.8	10736.3	1455
Psmb8	Proteasome subunit beta type (Fragment);Proteasome subunit beta type-8	G3UZW8;P28063	G3UZW8_MOUSE;PSB8_MOUSE	2.06578e-10	9918.47	3804.66	14062.8	18630.8	16964	23034	3773.28	8500.44	3603.11	4497.15	10678.9	1456
Arpc5l	Actin-related protein 2/3 complex subunit 5-like protein	Q9D898	ARP5L_MOUSE	3.65017e-11	8830.06	9175.16	3953.3	8908.68	9595.8	14888.8	12650.6	12858.9	15936.1	9741.76	10653.9	1457
Dcps	m7GpppX diphosphatase	Q9DAR7	DCPS_MOUSE	1.062e-05	8629.53	4561.77	6258.78	11965	35269.2	6667.43	8171.31	9275.04	7377.88	6512.53	10468.8	1458
Vps4b	Vacuolar protein sorting-associated protein 4B	P46467	VPS4B_MOUSE	0.00214275	14239.2	7048.67	6330.01	12576.2	13825.9	12693.4	6355.45	11074.7	8796.91	8433.65	10137.4	1459
Napsa	Napsin-A	O09043	NAPSA_MOUSE	5.92951e-06	28126.2	13830.5	2693.44	20471.1	23747.4	5177.33	1278.93	592.814	281.073	4089.72	10028.8	1460
Hnrnph2	Heterogeneous nuclear ribonucleoprotein H2	P70333	HNRH2_MOUSE	0.0080741	15155.5	9470.85	3352.69	4178.88	14035.7	16434.4	15311.8	9690.05	9395.26	1422.51	9844.76	1461
Slpi	Antileukoproteinase	E9Q748;P97430	E9Q748_MOUSE;SLPI_MOUSE	2.57044e-08	4408.72	6276.61	1173.85	674.622	1766.87	13107.5	19470.5	25977.9	12519.4	12773.6	9814.96	1462
Usp14	Ubiquitin carboxyl-terminal hydrolase 14	E9PYI8;Q9JMA1	E9PYI8_MOUSE;UBP14_MOUSE	0.00977809	14870.4	5617.35	6959.57	7850.75	14839.2	16955	5350.26	5567.62	9191.75	10484.5	9768.64	1463
Qki	Protein quaking;Isoform 2 of Protein quaking;Isoform 3 of Protein quaking;Isoform 4 of Protein quaking;Isoform 5 of Protein quaking;Isoform 6 of Protein quaking;Isoform 7 of Protein quaking;Isoform 8 of Protein quaking	Q9QYS9;Q9QYS9-2;Q9QYS9-3;Q9QYS9-4;Q9QYS9-5;Q9QYS9-6;Q9QYS9-7;Q9QYS9-8	QKI_MOUSE	0.00165056	14384.7	13233.7	13982.4	12544.2	15502.5	5013.27	1054.22	4441.99	9243.49	6795.99	9619.64	1464
Ahcyl1	Putative adenosylhomocysteinase 2	Q80SW1	SAHH2_MOUSE	0.000884565	17370	16549.2	2367.45	18989.2	27601.3	41.9908	247.229	12487.5	184.877	122.816	9596.16	1465
Pacsin2	Protein kinase C and casein kinase substrate in neurons protein 2	Q9WVE8	PACN2_MOUSE	2.20479e-10	8087.39	1927.89	3610.51	8577.24	9721.26	13898	13963	18926.7	13125.5	3885.48	9572.3	1466
Smoc2	SPARC-related modular calcium-binding protein 2	Q8CD91	SMOC2_MOUSE	7.11332e-06	565.383	3123.64	7326.06	8064.72	2098.57	14138.9	20331.8	12295	14753.8	12803.1	9550.09	1467
Mbl2	Mannose-binding protein C	P41317	MBL2_MOUSE	1.79754e-18	3408.3	4023.2	3269.09	5701.48	7961.54	9125.8	21509.1	15323	14621.8	8443.72	9338.7	1468
Ola1	Obg-like ATPase 1;Obg-like ATPase 1;Isoform 2 of Obg-like ATPase 1	B1AYJ9;Q9CZ30;Q9CZ30-2	B1AYJ9_MOUSE;OLA1_MOUSE;OLA1_MOUSE	3.76746e-25	21102.8	10456.7	9081.46	11208.4	17503	8165.68	4228	2256.63	4422.06	4588.42	9301.31	1469
Rwdd1	RWD domain-containing protein 1	Q9CQK7	RWDD1_MOUSE	0.000399625	3743.51	1397.72	4082.17	4935.09	5033.53	5152.47	11050.7	19507.2	22090.8	15684.4	9267.76	1470
Wnt16	Protein Wnt;Protein Wnt;Protein Wnt-16	H3BJ29;Q8BRT3;Q9QYS1	H3BJ29_MOUSE;Q8BRT3_MOUSE;WNT16_MOUSE	1.77408e-10	4453.54	3930.43	4355.68	6953.75	5782.22	10298.2	13038.5	17309.3	12420	11055.7	8959.75	1471
Acin1	Apoptotic chromatin condensation inducer in the nucleus;Apoptotic chromatin condensation inducer in the nucleus;Apoptotic chromatin condensation inducer in the nucleus (Fragment);Apoptotic chromatin condensation inducer in the nucleus (Fragment);Acin1 protein;Apoptotic chromatin condensation inducer in the nucleus;Isoform 2 of Apoptotic chromatin condensation inducer in the nucleus;Isoform 3 of A…	B8JJ91;B8JJ92;F6Q8C0;F6RJ39;Q52KR6;Q9JIX8;Q9JIX8-2;Q9JIX8-3;Q9JIX8-4	B8JJ91_MOUSE;B8JJ92_MOUSE;F6Q8C0_MOUSE;F6RJ39_MOUSE;Q52KR6_MOUSE;ACINU_MOUSE;ACINU_MOUSE;ACINU_MOUSE;ACINU_MOUSE	3.20253e-12	11415.3	9847.15	11676.5	11103.2	11472	6185.91	4977.65	6808.19	5018.36	4765.37	8326.96	1472
Tfpi	Tissue factor pathway inhibitor;Tissue factor pathway inhibitor;Tissue factor pathway inhibitor (Fragment);Tissue factor pathway inhibitor;Isoform Beta of Tissue factor pathway inhibitor;Tissue factor pathway inhibitor	A2ARA0;A2ARA3;A2ARA4;O54819;O54819-2;Q8BSB7	A2ARA0_MOUSE;A2ARA3_MOUSE;A2ARA4_MOUSE;TFPI1_MOUSE;TFPI1_MOUSE;Q8BSB7_MOUSE	0.00851357	7599.98	2382.02	1487.83	13161.3	6767.78	5493.38	7151.62	15432	5641.97	16130.5	8124.84	1473
Hmha1	Minor histocompatibility protein HA-1;Histocompatibility (Minor) HA-1, isoform CRA_a;Minor histocompatibility protein HA-1;Isoform 2 of Minor histocompatibility protein HA-1;Isoform 3 of Minor histocompatibility protein HA-1	D3Z7R7;G3X9Q3;Q3TBD2;Q3TBD2-2;Q3TBD2-3	D3Z7R7_MOUSE;G3X9Q3_MOUSE;HMHA1_MOUSE;HMHA1_MOUSE;HMHA1_MOUSE	8.65268e-14	11960.5	2953.74	5057.82	7505.72	19452.3	6310.56	10232.9	9658.81	3420.47	3594.94	8014.77	1474
Camk2g	Calcium/calmodulin-dependent protein kinase type II subunit gamma;Isoform 2 of Calcium/calmodulin-dependent protein kinase type II subunit gamma;Isoform 3 of Calcium/calmodulin-dependent protein kinase type II subunit gamma	Q923T9;Q923T9-2;Q923T9-3	KCC2G_MOUSE	0.000551233	8285.52	6742.19	8161.84	11147	6029.39	3802.09	5513.05	18928.1	3474.18	7660.13	7974.35	1475
Cd200	OX-2 membrane glycoprotein;OX-2 membrane glycoprotein;OX-2 membrane glycoprotein;Cd200 protein;CD200 antigen	E9PZI9;E9QMY1;O54901;Q05D16;Q80VX2	E9PZI9_MOUSE;E9QMY1_MOUSE;OX2G_MOUSE;Q05D16_MOUSE;Q80VX2_MOUSE	0.000692039	14755.5	15429.7	10104	3138.9	3940.02	4231.6	NaN	1715.07	7991.22	9453.4	7862.16	1476
Herc2	E3 ubiquitin-protein ligase HERC2;Isoform 2 of E3 ubiquitin-protein ligase HERC2	Q4U2R1;Q4U2R1-2	HERC2_MOUSE	0.0042736	9095.01	9698.37	10442.8	11967.4	8990.67	6532.03	1129.18	9347.11	7070.13	3473.77	7774.65	1477
Eif1;Eif1;Eif1b	Eukaryotic translation initiation factor 1 (Fragment);Eukaryotic translation initiation factor 1;Eukaryotic translation initiation factor 1b	J3QPZ8;P48024;Q9CXU9	J3QPZ8_MOUSE;EIF1_MOUSE;EIF1B_MOUSE	0.00679081	4829.24	1643.89	10265.6	692.563	11602.3	10889.7	1018.82	13259	15220.4	8010	7743.15	1478
Ppp3ca	Serine/threonine-protein phosphatase 2B catalytic subunit alpha isoform;Isoform 2 of Serine/threonine-protein phosphatase 2B catalytic subunit alpha isoform	P63328;P63328-2	PP2BA_MOUSE	2.00674e-06	17136.4	1905.5	11785	4460.69	6425.17	10525.6	3714.36	5215.28	6251.2	8298.21	7571.75	1479
Atp6v1d	V-type proton ATPase subunit D	P57746	VATD_MOUSE	0.00614595	16182.1	9806.18	5563.42	10780.1	13923.2	10552	1827.05	2396.27	1251.79	566.149	7284.83	1480
Mic13	MICOS complex subunit MIC13	Q8R404	MIC13_MOUSE	0.000240353	13285.9	5178.7	10010.5	9423.25	11448.8	10094.4	5360.2	5222.52	598.96	684.218	7130.73	1481
Fundc2	FUN14 domain-containing protein 2	Q9D6K8	FUND2_MOUSE	1.69812e-08	24384.9	11636.9	13953.4	10474.4	5708.12	78.1568	223.321	156.101	201.988	3950.21	7076.75	1482
Tbl2	Transducin beta-like protein 2	Q9R099	TBL2_MOUSE	9.3904e-08	13473.9	5664.53	14909.7	4970.87	9208.29	5184.12	1461.97	6271.72	6036.28	3529.72	7071.11	1483
Inhbb	Inhibin beta B chain	Q04999	INHBB_MOUSE	0.00111811	4852.71	2871.65	3785.32	7101.94	5298.66	7858.33	7703.73	9926.6	7674.24	10908.3	6798.15	1484
Vrk1	Serine/threonine-protein kinase VRK1;Isoform 2 of Serine/threonine-protein kinase VRK1;Isoform 3 of Serine/threonine-protein kinase VRK1;Isoform 5 of Serine/threonine-protein kinase VRK1	Q80X41;Q80X41-2;Q80X41-3;Q80X41-5	VRK1_MOUSE	0.00925112	10945	8705.09	2572.4	12668	4240.9	7773.27	1959.54	5059.25	9007.65	4001.96	6693.31	1485
Oxsr1	Serine/threonine-protein kinase OSR1	Q6P9R2	OXSR1_MOUSE	2.58027e-17	10948.8	7165.09	7802.72	7270.5	14056.2	4784.4	2624.13	4754.2	3085.32	4095.81	6658.71	1486
Mtr	Methionine synthase	A6H5Y3	METH_MOUSE	2.18534e-22	4622.31	3146.51	2483.63	8600.91	4724.04	5793.49	8854.83	8955.52	10373	7801.61	6535.58	1487
Qpct	Glutaminyl-peptide cyclotransferase;Glutaminyl-peptide cyclotransferase;Isoform 2 of Glutaminyl-peptide cyclotransferase	A0A0R4J0G6;Q9CYK2;Q9CYK2-2	A0A0R4J0G6_MOUSE;QPCT_MOUSE;QPCT_MOUSE	9.95727e-10	2456.04	60.7119	2145.05	8374.82	8659.51	11438.3	4004.01	7106.84	16856.6	3957.06	6505.89	1488
Ube2i	SUMO-conjugating enzyme (Fragment);SUMO-conjugating enzyme UBC9;SUMO-conjugating enzyme UBC9	G3UYP0;P63280;Q8CFZ0	G3UYP0_MOUSE;UBC9_MOUSE;Q8CFZ0_MOUSE	0.00322622	9623.13	9733.59	12737.2	7277.94	12552.2	4991.68	1339.33	1546.22	3951.13	1305.45	6505.79	1489
Adgre5;Adgre5;Adgre5;Adgre5;Cd97;Cd97;Cd97	Protein Adgre5;Protein Adgre5;Protein Adgre5;Protein Adgre5;CD97 antigen;Isoform 2 of CD97 antigen;Isoform 3 of CD97 antigen	A0A0D9SEG8;E9QJS7;E9QMJ5;Q9DC42;Q9Z0M6;Q9Z0M6-2;Q9Z0M6-3	A0A0D9SEG8_MOUSE;E9QJS7_MOUSE;E9QMJ5_MOUSE;Q9DC42_MOUSE;CD97_MOUSE;CD97_MOUSE;CD97_MOUSE	0.00626201	7459.81	3412.19	2542.51	713.651	12593.1	31170.1	135.702	2115.02	3324.39	1375.9	6484.24	1490
Mapk1	Mitogen-activated protein kinase 1	P63085	MK01_MOUSE	0.000523611	20210.9	12155.2	11414.1	7535.37	5635.11	3776.25	1199.39	1189.45	767.886	781.002	6466.47	1491
Glul	Glutamine synthetase (Fragment);Glutamine synthetase (Fragment);Glutamine synthetase	D3YVK1;D3Z121;P15105	D3YVK1_MOUSE;D3Z121_MOUSE;GLNA_MOUSE	8.23625e-08	5448.4	4717.23	3718.85	7196.1	7337.03	9089.48	1772.76	393.568	15475.1	9423.85	6457.23	1492
Afp	Alpha-fetoprotein	P02772	FETA_MOUSE	8.24544e-13	5.63233	45.3472	51.9273	145.531	47.9334	7950.43	37565.3	5125.77	3987.52	8225.09	6315.05	1493
Ighv1-74;Ighv1-74;	Protein Ighv1-74;Protein Ighv1-74 (Fragment);Ig heavy chain V region 102	A0A075B5Y1;A0A0G2JGK2;P01750	A0A075B5Y1_MOUSE;A0A0G2JGK2_MOUSE;HVM06_MOUSE	0.00137334	17285.8	524.773	4804.7	1117.04	428.404	7645.97	11354.9	9315.59	4672.34	5942.79	6309.23	1494
Mapkapk3	MAP kinase-activated protein kinase 3	Q3UMW7	MAPK3_MOUSE	0.00913183	5152.42	12555.9	12990.4	1999.34	11713	3419.45	2601.03	3841.52	3700.12	2456.04	6042.92	1495
Eif1a	Eukaryotic translation initiation factor 1A	Q60872	IF1A_MOUSE	0.00585517	1569.47	1335.74	559.917	922.873	5215.22	15057	2873.88	9952.15	13082.9	9836.4	6040.55	1496
Mtco2	Cytochrome c oxidase subunit 2	P00405	COX2_MOUSE	2.64597e-09	16262.8	4450.69	18528	8296.04	2881.27	972.327	1846	3575.56	725.702	970.163	5850.86	1497
Dnm1l	Dynamin-1-like protein;Dynamin-1-like protein;Isoform 2 of Dynamin-1-like protein;Isoform 3 of Dynamin-1-like protein;Isoform 4 of Dynamin-1-like protein	E9PUD2;Q8K1M6;Q8K1M6-2;Q8K1M6-3;Q8K1M6-4	E9PUD2_MOUSE;DNM1L_MOUSE;DNM1L_MOUSE;DNM1L_MOUSE;DNM1L_MOUSE	0.00560037	10588.3	9228.74	6795.18	2720.68	5643.56	3964.92	3296.94	5322.09	5075.54	4242.68	5687.87	1498
Psmc1	26S protease regulatory subunit 4	P62192	PRS4_MOUSE	0.00945747	11291.8	12667.8	6579.28	4748.36	11960.6	2151.27	710.487	2542.35	3139.73	906.748	5669.84	1499
Lsm4	U6 snRNA-associated Sm-like protein LSm4;U6 snRNA-associated Sm-like protein LSm4;U6 snRNA-associated Sm-like protein LSm4 (Fragment);LSM4 homolog, U6 small nuclear RNA associated (S. cerevisiae), isoform CRA_b;U6 snRNA-associated Sm-like protein LSm4	A0A1B0GQZ9;A0A1B0GRR9;D3YTP8;Q9CY46;Q9QXA5	A0A1B0GQZ9_MOUSE;A0A1B0GRR9_MOUSE;D3YTP8_MOUSE;Q9CY46_MOUSE;LSM4_MOUSE	4.08788e-10	3697.92	4226.72	2594.05	7415.87	7544.45	6967.63	5419.94	5737.54	4564.48	6857.01	5502.56	1500
Sf3b6	Splicing factor 3B subunit 6	P59708	SF3B6_MOUSE	0.00634521	11144.8	10290.8	7701.26	8904.15	5368.62	4452.47	555.946	1739.51	1655.41	3192.33	5500.54	1501
Mlec	Malectin	Q6ZQI3	MLEC_MOUSE	1.85358e-08	11241.2	5613.15	5691.02	628.772	6970.4	4752.1	5654.74	4905.37	3853.41	4151.6	5346.18	1502
Igkv12-44	Protein Igkv12-44 (Fragment)	A0A140T8M2	A0A140T8M2_MOUSE	2.82828e-23	8847.47	3509.04	12.8209	5242.11	1647.72	23204.8	1464.75	1850.83	698.198	6782.5	5326.02	1503
Scpep1	Retinoid-inducible serine carboxypeptidase	Q920A5	RISC_MOUSE	2.41422e-07	1377.47	1186.66	1624.9	12033	6751.63	3880.88	3825.42	9400.91	7847.64	5201.59	5313.01	1504
Igkv1-135;Igkv1-133	Protein Igkv1-135 (Fragment);Protein Igkv1-133 (Fragment)	A0A0B4J1H7;A0A0B4J1H8	A0A0B4J1H7_MOUSE;A0A0B4J1H8_MOUSE	0.00167237	4567.25	129.847	958.62	4066.16	NaN	1198.23	NaN	11871.9	1193.73	17554.9	5192.58	1505
Fam213a	Redox-regulatory protein FAM213A	Q3U125;Q9CYH2	Q3U125_MOUSE;F213A_MOUSE	1.78542e-18	6602.13	14757.8	7162.46	11779.5	10851.3	13.6073	15.2129	4.09113	23.1519	6.78082	5121.61	1506
Cycs	Cytochrome c, somatic	P62897	CYC_MOUSE	4.75548e-08	2894.83	5324.58	6716.65	1622.39	2222.95	8283.92	7305.8	5383.82	6300.24	4892.62	5094.78	1507
Jsrp1	Junctional sarcoplasmic reticulum protein 1;Junctional sarcoplasmic reticulum protein 1;Isoform 2 of Junctional sarcoplasmic reticulum protein 1	M0QW57;Q3MI48;Q3MI48-2	M0QW57_MOUSE;JSPR1_MOUSE;JSPR1_MOUSE	3.0617e-07	8333.23	4479.84	31867.9	930.21	3662.07	63.1353	120.419	64.8056	127.713	10.9703	4966.03	1508
Fetub	Fetuin-B	Q6YJU1;Q9QXC1	Q6YJU1_MOUSE;FETUB_MOUSE	6.14942e-14	1875.15	1225.06	1744.45	2980.15	1429.37	9146.49	10728.1	7130.82	5018.84	7836.42	4911.49	1509
Galk1	Galactokinase	Q9R0N0	GALK1_MOUSE	1.02292e-12	8487.42	4772.3	4884.71	2353.87	2576.95	5417.15	3667.07	13040.7	231.612	2065.99	4749.78	1510
Gusb	Beta-glucuronidase	P12265	BGLR_MOUSE	1.46677e-08	11263.4	5839.7	6544.83	2019.76	12607.9	6479.13	308.386	1704.5	240.27	135.486	4714.33	1511
F5	Coagulation factor V	O88783	FA5_MOUSE	0.00826004	2440.02	3574.71	6848.34	2905.67	2661.86	17734.9	1904.14	3231.1	2024.97	3518.24	4684.4	1512
Pafah1b3	Platelet-activating factor acetylhydrolase IB subunit gamma (Fragment);Platelet-activating factor acetylhydrolase IB subunit gamma;Platelet-activating factor acetylhydrolase IB subunit gamma	D3Z2X5;D3Z7E6;Q61205	D3Z2X5_MOUSE;D3Z7E6_MOUSE;PA1B3_MOUSE	3.15831e-18	5756.12	4149.45	7313.74	4225.72	9230.42	3742.83	2931.55	3753.89	3987.24	1634.8	4672.58	1513
Flii	Protein flightless-1 homolog	Q9JJ28	FLII_MOUSE	2.02424e-14	6479.16	3588.56	8336.78	5051.87	6799.53	4276.11	2581.21	3104.87	3092.78	1940.32	4525.12	1514
Gcdh	Glutaryl-CoA dehydrogenase, mitochondrial;Glutaryl-CoA dehydrogenase, mitochondrial	A0A0A0MQ68;Q60759	A0A0A0MQ68_MOUSE;GCDH_MOUSE	0.00145482	7592.57	4759.31	8419.21	6325.04	6030.56	3401.57	773.559	NaN	1910.37	1067.43	4475.51	1515
Arf6	ADP-ribosylation factor 6	P62331	ARF6_MOUSE	4.7245e-09	14984.5	6114.48	9281.82	3251.73	2738.2	2298.05	1573.61	401.351	2663.82	817.198	4412.47	1516
Sars	Serine--tRNA ligase, cytoplasmic (Fragment);Serine--tRNA ligase, cytoplasmic (Fragment);Serine--tRNA ligase, cytoplasmic;Serine--tRNA ligase, cytoplasmic	A2AFS0;A2AFS1;P26638;Q8C483	A2AFS0_MOUSE;A2AFS1_MOUSE;SYSC_MOUSE;Q8C483_MOUSE	0.00130139	9566.52	5222.6	4023	8348.93	2234.77	5628.11	1279.24	2790.46	3085.44	928.646	4310.77	1517
Ighv6-3	Protein Ighv6-3 (Fragment)	A0A075B5T2	A0A075B5T2_MOUSE	0.00500372	5734.09	1504.98	176.937	6043.11	4723.16	229.535	2114.89	4524.19	15376.5	2403.63	4283.1	1518
Ghrl	Appetite-regulating hormone;Appetite-regulating hormone;Isoform 2 of Appetite-regulating hormone	A0A0N4SVC9;Q9EQX0;Q9EQX0-2	A0A0N4SVC9_MOUSE;GHRL_MOUSE;GHRL_MOUSE	5.64954e-09	6044.72	1928.4	4495.39	5764.27	2997.44	386.413	1248.43	9613.02	8140.29	1766.27	4238.47	1519
Cd74	H-2 class II histocompatibility antigen gamma chain;Isoform Short of H-2 class II histocompatibility antigen gamma chain	P04441;P04441-2	HG2A_MOUSE	2.70579e-07	6826.87	5453.33	12452.9	3704.4	6334.17	1722.47	5.02847	103.823	2177.5	2251.72	4103.22	1520
Slc39a10	Zinc transporter ZIP10 (Fragment);Zinc transporter ZIP10 (Fragment);Zinc transporter ZIP10	A0A087WQF7;A0A087WRC8;Q6P5F6	A0A087WQF7_MOUSE;A0A087WRC8_MOUSE;S39AA_MOUSE	0.00342145	2036.51	474.239	992.477	1889.87	1744.01	2915.81	3950.59	14394.8	8779.44	3253.17	4043.09	1521
C1qtnf9	Complement C1q and tumor necrosis factor-related protein 9;Isoform 2 of Complement C1q and tumor necrosis factor-related protein 9	Q4ZJN1;Q4ZJN1-2	C1QT9_MOUSE	0.00480844	1873.71	1398.54	2030.44	6787.31	1609.11	2733.31	5399.27	5941.64	5692.63	6584.97	4005.09	1522
Snrpa1	Small nuclear ribonucleoprotein polypeptide A', isoform CRA_a;U2 small nuclear ribonucleoprotein A'	G5E883;P57784	G5E883_MOUSE;RU2A_MOUSE	2.74218e-13	3777.63	3740.82	3427.02	2048.37	6029.56	7616.82	4325.56	3764.04	3100.34	1800.87	3963.1	1523
Erlec1	Endoplasmic reticulum lectin 1	Q8VEH8	ERLEC_MOUSE	1.00089e-06	4426.48	3337.85	5943.83	3434.9	4719.63	3384.18	219.709	5366.51	5441.34	1805.69	3808.01	1524
Gcg	Glucagon	P55095	GLUC_MOUSE	0.00357028	1994.34	605.07	1233.75	4455.44	651.908	1972.32	4894.26	10064.8	4478.69	5713.46	3606.4	1525
Gnas	Guanine nucleotide-binding protein G(s) subunit alpha isoforms short;Isoform Gnas-2 of Guanine nucleotide-binding protein G(s) subunit alpha isoforms short;Isoform Gnas-3 of Guanine nucleotide-binding protein G(s) subunit alpha isoforms short;Guanine nucleotide-binding protein G(s) subunit alpha isoforms XLas;Isoform XLas-4 of Guanine nucleotide-binding protein G(s) subunit alpha isoforms XLas;Gu…	P63094;P63094-2;P63094-3;Q6R0H7;Q6R0H7-4;Z4YKV1	GNAS2_MOUSE;GNAS2_MOUSE;GNAS2_MOUSE;GNAS1_MOUSE;GNAS1_MOUSE;Z4YKV1_MOUSE	0.00750698	15204.8	6782.56	5605.52	2352.57	4007.29	175.978	98.5049	1074.94	484.388	153.987	3594.06	1526
Bcat2	Branched-chain-amino-acid aminotransferase;Branched-chain-amino-acid aminotransferase, mitochondrial;Branched-chain-amino-acid aminotransferase	A0A1B0GX27;O35855;O88374	A0A1B0GX27_MOUSE;BCAT2_MOUSE;O88374_MOUSE	1.68333e-17	5642.03	4997.2	5479.72	3299.91	5543.51	4210.97	NaN	1164.64	160.741	2.7518	3389.05	1527
Obscn	Obscurin	E9QQ96	E9QQ96_MOUSE	4.83264e-06	573.797	4740.77	13573.9	NaN	692.767	122.249	6.05603	NaN	NaN	NaN	3284.92	1528
Eci2	Enoyl-CoA delta isomerase 2, mitochondrial (Fragment);Enoyl-CoA delta isomerase 2, mitochondrial (Fragment);Enoyl-CoA delta isomerase 2, mitochondrial (Fragment);Enoyl-CoA delta isomerase 2, mitochondrial;Enoyl-CoA delta isomerase 2, mitochondrial;Isoform 2 of Enoyl-CoA delta isomerase 2, mitochondrial	E9PUY9;E9PVM6;E9PYA9;Q3TCD4;Q9WUR2;Q9WUR2-2	E9PUY9_MOUSE;E9PVM6_MOUSE;E9PYA9_MOUSE;Q3TCD4_MOUSE;ECI2_MOUSE;ECI2_MOUSE	0.00876315	4802.91	1264.53	1226.82	479.254	1699.72	10450.3	1151.14	5114.22	4787.42	1460.38	3243.67	1529
Abhd5	1-acylglycerol-3-phosphate O-acyltransferase ABHD5;Isoform 2 of 1-acylglycerol-3-phosphate O-acyltransferase ABHD5	Q9DBL9;Q9DBL9-2	ABHD5_MOUSE	2.03869e-08	6321.83	1202.66	1090.99	13054.3	8457.06	123.603	329.419	125.887	249.033	170.717	3112.55	1530
Plac8	Placenta-specific gene 8 protein	Q9JI48	PLAC8_MOUSE	0.00413588	4448.03	1911.8	1138.78	6612.39	4195.09	217.952	NaN	NaN	NaN	NaN	3087.34	1531
Lxn	Latexin	P70202	LXN_MOUSE	0.00202101	5629.21	3450.14	3651.28	3589.68	5847.88	3744.95	400.949	2473.76	1063.51	489.931	3034.13	1532
Krt17	Keratin, type I cytoskeletal 17	Q9QWL7	K1C17_MOUSE	2.19931e-05	2092.13	1292.2	4927.51	1584.03	452.335	11397.2	280.592	569.64	190.709	6370.11	2915.65	1533
Safb	Scaffold attachment factor B1	D3YXK2;S4R1M2	SAFB1_MOUSE;S4R1M2_MOUSE	0.000985709	364.312	13.4635	1281.42	866.358	1180.41	2307.89	10763.2	4509.15	1695.45	3031.07	2601.27	1534
Eif3h	Eukaryotic translation initiation factor 3 subunit H	Q91WK2	EIF3H_MOUSE	7.38822e-08	8090.5	3591.9	2445.67	6352	4378.94	285.35	234.641	60.3559	154.323	156.196	2574.99	1535
Nudt16l1	Protein syndesmos;Isoform 2 of Protein syndesmos	Q8VHN8;Q8VHN8-2	SDOS_MOUSE	5.20223e-05	2377.12	4104.29	2793.75	4405.42	3667.05	1004.08	2688.98	275.15	983.458	1052.88	2335.22	1536
Hk2	Hexokinase-2	E9Q5B5;O08528	E9Q5B5_MOUSE;HXK2_MOUSE	0.00260584	2810.39	5371.55	7045.25	788.657	2338.47	1317.62	370.62	791.852	757.556	963.144	2255.51	1537
Snrpd1	Small nuclear ribonucleoprotein Sm D1	P62315	SMD1_MOUSE	0.000977517	669.088	638.94	157.683	1023.31	4550.91	3073.96	2467.12	3031.58	2724.21	2232.47	2056.93	1538
Hsd17b11	Estradiol 17-beta-dehydrogenase 11;Isoform 2 of Estradiol 17-beta-dehydrogenase 11	Q9EQ06;Q9EQ06-2	DHB11_MOUSE	3.91349e-06	10834.1	3431.75	1604.8	558.568	3008.02	127.614	6.56107	1.78661	112.889	178.867	1986.49	1539
Prpf6	Pre-mRNA-processing factor 6	Q91YR7	PRP6_MOUSE	4.05606e-06	5644.66	3302.12	1148.17	943.656	2096.15	940.79	1900.08	1439.12	513.329	261.417	1818.95	1540
Psmb5	Proteasome subunit beta type-5	O55234	PSB5_MOUSE	0.00998221	2565.71	2574.34	577.014	1364.24	5752.11	1155.81	NaN	194.445	705.963	604.687	1721.59	1541
Col8a1	Collagen alpha-1(VIII) chain	Q00780	CO8A1_MOUSE	0.000754163	16.3295	167.632	2.41641	630.654	9.89718	1199.4	1001.27	6904.75	2050.61	624.142	1260.71	1542
Rtca;RtcA	Protein Rtca (Fragment);RNA 3'-terminal phosphate cyclase	D3Z263;Q9D7H3	D3Z263_MOUSE;RTCA_MOUSE	2.0992e-06	3691.72	2740.1	1680.93	373.842	3175.43	548.641	6.52251	1.22243	170.307	3.40785	1239.21	1543
Nipsnap3b	Protein NipSnap homolog 3B	B1AWZ5;Q9CQE1	B1AWZ5_MOUSE;NPS3B_MOUSE	0.00777603	603.086	355.315	1863.28	985.005	2152.82	3236.85	1002.69	1445.95	246.286	139.817	1203.11	1544
Ndufb1	NADH dehydrogenase [ubiquinone] 1 beta subcomplex subunit 1	P0DN34	NDUB1_MOUSE	0.00324687	1559.44	917.107	5570.65	164.4	2041.16	528.677	174.169	557.471	278.331	97.0663	1188.85	1545
Nudt5	ADP-sugar pyrophosphatase (Fragment);ADP-sugar pyrophosphatase (Fragment);ADP-sugar pyrophosphatase	A0A0A6YVU1;A2ATT5;Q9JKX6	A0A0A6YVU1_MOUSE;A2ATT5_MOUSE;NUDT5_MOUSE	0.00899211	1915.46	374.259	229.632	NaN	3501.6	3139.89	238.506	181.396	401.141	292.704	1141.62	1546
Gps1	COP9 signalosome complex subunit 1;COP9 signalosome complex subunit 1;COP9 signalosome complex subunit 1;COP9 signalosome complex subunit 1;COP9 signalosome complex subunit 1;Isoform 2 of COP9 signalosome complex subunit 1	A0A140LJB7;B1ATU4;G3UXW9;Q3MIA8;Q99LD4;Q99LD4-2	A0A140LJB7_MOUSE;B1ATU4_MOUSE;G3UXW9_MOUSE;Q3MIA8_MOUSE;CSN1_MOUSE;CSN1_MOUSE	0.00238997	2998.09	806.54	1127.31	562.986	493.229	1015.35	621.752	902.675	349.843	556.111	943.388	1547
Vwa8	von Willebrand factor A domain-containing protein 8;Isoform 2 of von Willebrand factor A domain-containing protein 8	Q8CC88;Q8CC88-2	VWA8_MOUSE	0.000339926	2628.78	1100.61	1840.14	243.797	677.814	NaN	7.72818	NaN	76.4742	NaN	939.334	1548
Camk2b	Calcium/calmodulin-dependent protein kinase type II subunit beta;Calcium/calmodulin-dependent protein kinase type II subunit beta;Calcium/calmodulin-dependent protein kinase type II subunit beta;Calcium/calmodulin-dependent protein kinase type II subunit beta;Calcium/calmodulin-dependent protein kinase type II subunit beta;Calcium/calmodulin-dependent protein kinase type II subunit beta;Calcium/c…	P28652;Q5SVI0;Q5SVI1;Q5SVI2;Q5SVI3;Q5SVI9;Q5SVJ0;Q5SVJ1;Q68EG2	KCC2B_MOUSE;Q5SVI0_MOUSE;Q5SVI1_MOUSE;Q5SVI2_MOUSE;Q5SVI3_MOUSE;Q5SVI9_MOUSE;Q5SVJ0_MOUSE;Q5SVJ1_MOUSE;Q68EG2_MOUSE	3.50228e-07	11.2125	1596.42	5515.37	197.885	1062.98	4.36298	7.50016	NaN	4.02482	5.68949	933.938	1549
Lrg1	Leucine-rich HEV glycoprotein	Q91XL1	Q91XL1_MOUSE	8.37272e-11	17.0745	16.9328	11.2877	1.60746	3151.36	4039.73	26.4348	3.22213	NaN	20.407	809.784	1550
Actg2	Actin, gamma-enteric smooth muscle (Fragment)	A0A0U1RQ96	A0A0U1RQ96_MOUSE	0.00321948	356.917	488.321	430.516	255.16	3015.48	2.83064	4.65592	65.5523	1.53294	2.63864	462.36	1551

## Sheet: Males Alone
PG.Genes	PG.ProteinDescriptions	PG.UniProtIds	PG.ProteinNames	PG.Qvalue	21mo_Male_1	21mo_male_2	21mo_male_3	21mo_male_4	21mo_male_5	Total Average	Rank
Col1a1	Collagen alpha-1(I) chain	P11087	CO1A1_MOUSE	2.43e-34	2703868160	2416471040	2599196416	3724762880	2434283520	2.77572e+09	1
Col1a2	Collagen alpha-2(I) chain	Q01149	CO1A2_MOUSE	2.43e-34	1641255296	1573618304	1574942464	2372263168	1517878528	1735991552	2
Ahsg	Alpha-2-HS-glycoprotein	P29699	FETUA_MOUSE	9.81e-27	357606080	397693696	388596896	617816704	386535552	4.2965e+08	3
Col5a2	Collagen alpha-2(V) chain	Q3U962	CO5A2_MOUSE	2.43e-34	167001264	174144064	173030704	230884592	165487712	1.8211e+08	4
Acta1	Actin, alpha skeletal muscle	P68134	ACTS_MOUSE	1.21e-31	125134808	157359024	310161536	61514036	102105168	1.51255e+08	5
F2	Prothrombin	P19221	THRB_MOUSE	1.93e-32	67718072	98736024	81363384	137851472	88335496	9.48009e+07	6
Col11a1	Collagen alpha-1(XI) chain	Q61245	COBA1_MOUSE	1.17e-27	81810704	94089584	86443984	116443296	76291064	9.10157e+07	7
Col2a1	Collagen alpha-1(II) chain;Isoform 6 of Collagen alpha-1(II) chain	P28481;P28481-6	CO2A1_MOUSE	6.66e-26	72547264	71919944	75803112	98532176	69817008	7.77239e+07	8
Srrm1	Serine/arginine repetitive matrix protein 1 (Fragment)	F6T4M4	F6T4M4_MOUSE	0.00161926	88549712	94897128	93669360	50306304	53831468	7.62508e+07	9
Bgn	Biglycan	P28653	PGS1_MOUSE	2.43e-34	60907352	65368140	59996048	104132528	74139072	72908628	10
Col11a2	Collagen alpha-2(XI) chain;Isoform 7 of Collagen alpha-2(XI) chain;Isoform 2 of Collagen alpha-2(XI) chain;Isoform 3 of Collagen alpha-2(XI) chain;Isoform 4 of Collagen alpha-2(XI) chain;Isoform 5 of Collagen alpha-2(XI) chain;Isoform 6 of Collagen alpha-2(XI) chain	Q64739;Q64739-1;Q64739-3;Q64739-4;Q64739-5;Q64739-6;Q64739-7	COBA2_MOUSE	3.9e-28	62871100	65135032	68723696	82168496	60116076	67802880	11
Mb	Myoglobin	P04247	MYG_MOUSE	4.99e-06	63512312	137490912	64095464	29287064	37299064	6.6337e+07	12
F10	Coagulation factor X	O88947;Q3U3V1	FA10_MOUSE;Q3U3V1_MOUSE	1.19e-26	43646472	54861376	57929024	72224704	52490164	56230348	13
Vtn	Vitronectin	P29788	VTNC_MOUSE	8.31e-18	39790028	50892468	48474140	79113440	51200324	53894080	14
Prss1	MCG124046	Q9Z1R9	Q9Z1R9_MOUSE	8.57e-13	48007740	47990304	59001504	57846216	31820138	4.89332e+07	15
Spp2	Secreted phosphoprotein 24	Q8K1I3	SPP24_MOUSE	2.23e-17	38900148	47449808	44737400	60035484	44294556	4.70835e+07	16
Hoxb13	Homeobox protein Hox-B13	P70321	HXB13_MOUSE	0.0051978	40190560	39502604	41620616	58383828	34822528	4.2904e+07	17
Actb	Actin, cytoplasmic 1	P60710	ACTB_MOUSE	7.4e-33	43534216	38479624	35794736	36711272	37942620	3.84925e+07	18
H2afj;Hist1h2ab;Hist3h2a;Hist1h2af;Hist1h2ah;Hist1h2ak;H2afj	Histone H2A;Histone H2A type 1;Histone H2A type 3;Histone H2A type 1-F;Histone H2A type 1-H;Histone H2A type 1-K;Histone H2A.J	A0A0N4SV66;P22752;Q8BFU2;Q8CGP5;Q8CGP6;Q8CGP7;Q8R1M2	A0A0N4SV66_MOUSE;H2A1_MOUSE;H2A3_MOUSE;H2A1F_MOUSE;H2A1H_MOUSE;H2A1K_MOUSE;H2AJ_MOUSE	4.32e-18	25676076	35820140	35962260	38247212	40913648	3.53239e+07	19
Hist1h2bf;Hist1h2bm;Hist1h2bb;Hist1h2bh;Hist2h2bb;Hist1h2bc;Hist1h2br;Hist1h2bk;Hist1h2bp;Hist1h2bp	Histone H2B type 1-F/J/L;Histone H2B type 1-M;Histone H2B type 1-B;Histone H2B type 1-H;Histone H2B type 2-B;Histone H2B type 1-C/E/G;Histone H2B;Histone H2B type 1-K;Histone H2B type 1-P;Isoform 2 of Histone H2B type 1-P	P10853;P10854;Q64475;Q64478;Q64525;Q6ZWY9;Q8CBB6;Q8CGP1;Q8CGP2;Q8CGP2-2	H2B1F_MOUSE;H2B1M_MOUSE;H2B1B_MOUSE;H2B1H_MOUSE;H2B2B_MOUSE;H2B1C_MOUSE;Q8CBB6_MOUSE;H2B1K_MOUSE;H2B1P_MOUSE;H2B1P_MOUSE	5.8e-13	36697308	33755352	31307146	39065808	28884010	3.39419e+07	20
Stip1	Stress-induced-phosphoprotein 1	Q60864	STIP1_MOUSE	2.82e-07	30923694	29106062	28788962	46594288	29814604	33045522	21
Sparc	SPARC	P07214;Q5NCU4	SPRC_MOUSE;Q5NCU4_MOUSE	2.43e-34	22273920	27417048	23450354	48184064	28889264	30042930	22
Serpinf1	Pigment epithelium-derived factor	P97298	PEDF_MOUSE	2.26e-31	20916438	22447338	22581998	40345520	25835814	2.64254e+07	23
Mgp	Matrix Gla protein	P19788	MGP_MOUSE	5.72e-07	22435442	15552217	18374464	58720532	16854860	26387503	24
H3f3a;H3f3c;Hist1h3a;Hist1h3b;H3f3a	Histone H3;Histone H3.3C;Histone H3.1;Histone H3.2;Histone H3.3	F8WI35;P02301;P68433;P84228;P84244	F8WI35_MOUSE;H3C_MOUSE;H31_MOUSE;H32_MOUSE;H33_MOUSE	1.03e-08	20737284	29560878	20940886	30376406	27208284	2.57647e+07	25
Col12a1	Collagen alpha-1(XII) chain	Q60847	COCA1_MOUSE	2.43e-34	18863954	26616356	27973514	20603976	26189012	2.40494e+07	26
Cse1l	Exportin-2	Q9ERK4	XPO2_MOUSE	0.00117323	20619488	27313268	16641442	29640048	19000400	2.26429e+07	27
C1qa	Complement C1q subcomponent subunit A	P98086	C1QA_MOUSE	1.84e-23	25516288	15165643	18999210	23795946	12939811	1.92834e+07	28
Col16a1	Collagen alpha-1(XVI) chain	Q8BLX7	COGA1_MOUSE	2.39e-20	20397746	13024751	18225958	27949312	12172815	1.83541e+07	29
Hist1h4a	Histone H4	P62806	H4_MOUSE	1.25e-14	17090584	14072464	13261077	27420334	19516842	1.82723e+07	30
Proc	Vitamin K-dependent protein C	P33587	PROC_MOUSE	4.8e-22	13430145	18806842	19407470	22312012	16850134	1.81613e+07	31
F9	Coagulation factor IX	P16294	FA9_MOUSE	1.45e-25	13072076	18269516	20604632	22255348	16264504	1.80932e+07	32
Alb	Serum albumin	P07724	ALBU_MOUSE	9.81e-23	13406873	14615937	15353507	26183492	18604082	1.76328e+07	33
Fmod	Fibromodulin	P50608	FMOD_MOUSE	3.16e-18	13788134	24996942	14325817	12293577	18946596	1.68702e+07	34
Omd	Osteomodulin	O35103	OMD_MOUSE	1.98e-20	12200835	14197129	14329666	25110780	14877291	1.61431e+07	35
Aspn	Asporin	Q99MQ4	ASPN_MOUSE	4.41e-20	11849081	22321506	14467941	13621646	18049578	1.6062e+07	36
Myh1	Myosin-1	Q5SX40	MYH1_MOUSE	1.29e-23	10365123	17194124	37534092	3.43169e+06	7413338	1.51877e+07	37
Dcn	Decorin	P28654	PGS2_MOUSE	6.29e-19	13443955	16208115	13250318	17695220	14281439	1.49758e+07	38
Ibsp	Bone sialoprotein 2	Q61711	SIAL_MOUSE	1.67e-09	8040357	10240661	12520776	31843734	10087282	14546562	39
Apoe	Apolipoprotein E	P08226	APOE_MOUSE	4.33e-19	12155230	11444077	14118338	18723368	11907698	1.36697e+07	40
Col3a1	Collagen alpha-1(III) chain	P08121	CO3A1_MOUSE	2.43e-34	9981631	13480530	16500004	12229973	12087860	1.2856e+07	41
Myl1	Myosin light chain 1/3, skeletal muscle isoform	P05977	MYL1_MOUSE	2.84e-24	8792798	14065866	30959798	3.13232e+06	5.98925e+06	1.2588e+07	42
Proz	Vitamin K-dependent protein Z	Q9CQW3	PROZ_MOUSE	2.65e-20	9540053	10982614	15306824	13764893	12522775	1.24234e+07	43
Myh4	Myosin-4	Q5SX39	MYH4_MOUSE	3.11e-20	6.54412e+06	11326831	31856796	3.08748e+06	6247561	1.18126e+07	44
Actbl2	Beta-actin-like protein 2	Q8BFZ3	ACTBL_MOUSE	1.58e-12	10406227	8515187	18343586	6861558	9491180	1.07235e+07	45
Calr	Calreticulin	P14211	CALR_MOUSE	2.82e-20	8988425	9166651	8968288	13997872	9733321	1.01709e+07	46
C1qb	Complement C1q subcomponent subunit B	P14106	C1QB_MOUSE	8.19e-22	11371181	6.94607e+06	10123499	14727652	6.39074e+06	9.91183e+06	47
Idh3b	Isocitrate dehydrogenase [NAD] subunit, mitochondrial	Q91VA7	Q91VA7_MOUSE	1.18e-17	9395040	8.27298e+06	15600388	8007837	6003299	9.45591e+06	48
Apoa1	Apolipoprotein A-I	Q00623	APOA1_MOUSE	1.03e-19	8063075	7.34743e+06	6892481	17257024	7.07086e+06	9.32618e+06	49
Myh7	Myosin-7	Q91Z83	MYH7_MOUSE	5.19e-29	5.88647e+06	8622409	22270364	4432931	5.07001e+06	9256436	50
Kazald1	Kazal-type serine protease inhibitor domain-containing protein 1	Q8BJ66	KAZD1_MOUSE	1.41e-16	7380543	8142223	8.29887e+06	13524440	8608563	9.19093e+06	51
P4hb	Protein disulfide-isomerase	P09103	PDIA1_MOUSE	5.85e-19	7.75179e+06	7712807	8971770	12562069	8726637	9.14502e+06	52
Clec3b	Tetranectin;C-type lectin domain family 3, member b	P43025;Q8CFZ6	TETN_MOUSE;Q8CFZ6_MOUSE	1.09e-16	7160220	8941023	8423943	12958236	7975813	9091847	53
Hbbt1	Beta-globin	A8DUK4	A8DUK4_MOUSE	1.33e-22	7.2402e+06	14370041	3637785	10202621	9129144	8.91596e+06	54
App	Amyloid beta A4 protein	P12023	A4_MOUSE	1.46e-22	7083701	7508932	10268418	11299949	8.31309e+06	8.89482e+06	55
Tpm2	Tropomyosin beta chain	P58774	TPM2_MOUSE	2.4e-17	4.742e+06	11867116	15514166	3.09275e+06	5451121	8.13343e+06	56
Aebp1	Adipocyte enhancer-binding protein 1	Q640N1	AEBP1_MOUSE	5.29e-19	5.39761e+06	7.73857e+06	8612065	9541852	9266911	8.1114e+06	57
Hspg2	Basement membrane-specific heparan sulfate proteoglycan core protein	E9PZ16	E9PZ16_MOUSE	2.43e-34	6745753	9212497	8.15679e+06	8532150	7881027	8.10564e+06	58
Serpina1c	Alpha-1-antitrypsin 1-3	A0A0R4J0X5	A0A0R4J0X5_MOUSE	1.63e-28	5231432	7.87484e+06	8.37993e+06	9977122	8301991	7953063	59
Cthrc1	Collagen triple helix repeat-containing protein 1	Q9D1D6	CTHR1_MOUSE	1.85e-10	6.78448e+06	7.42653e+06	7.68068e+06	9929121	7.75674e+06	7.91551e+06	60
Clec11a	C-type lectin domain family 11 member A	O88200	CLC11_MOUSE	5.18e-27	5474702	7.53268e+06	7554607	12356754	6.51503e+06	7886753	61
Spp1	Osteopontin	P10923	OSTP_MOUSE	3.23e-20	6778244	6678739	9877723	9309065	6.36144e+06	7.80104e+06	62
Actc1	Actin, alpha cardiac muscle 1	P68033	ACTC_MOUSE	9.1e-07	7.54029e+06	9769305	9544403	4.97999e+06	6.81873e+06	7.73054e+06	63
Habp2	Hyaluronan-binding protein 2;Hyaluronan-binding protein 2;Hyaluronan-binding protein 2;Hyaluronan-binding protein 2;Isoform 2 of Hyaluronan-binding protein 2	E9Q092;E9QM92;Q3V1J8;Q8K0D2;Q8K0D2-2	E9Q092_MOUSE;E9QM92_MOUSE;Q3V1J8_MOUSE;HABP2_MOUSE;HABP2_MOUSE	3.26e-22	5.60968e+06	6619730	5532297	12582841	6.80973e+06	7.43086e+06	64
Pros1	Vitamin K-dependent protein S	Q08761	PROS_MOUSE	8.73e-33	5817591	6.34294e+06	6.8535e+06	8570285	6.34973e+06	6.78681e+06	65
Myh2	MCG140437, isoform CRA_d	G3UW82	G3UW82_MOUSE	1.02e-20	5.19697e+06	9574047	13187428	2.15886e+06	3.48468e+06	6.7204e+06	66
Olfml3	Olfactomedin-like protein 3	A0A0R4J086	A0A0R4J086_MOUSE	2.97e-27	4634692	5.61597e+06	5085829	10457658	7.29067e+06	6.61696e+06	67
Pgk1	Phosphoglycerate kinase 1	P09411	PGK1_MOUSE	4.4e-26	7.19725e+06	6542494	5.96763e+06	6255589	6.29853e+06	6.4523e+06	68
Fth1	Ferritin heavy chain	P09528	FRIH_MOUSE	1.08e-07	6.84025e+06	6.45274e+06	4.29513e+06	8898071	4.22608e+06	6142455	69
Igfbp5	Insulin-like growth factor-binding protein 5	Q07079	IBP5_MOUSE	2.21e-19	4.53306e+06	5.35175e+06	5.87956e+06	8705851	5914714	6.07699e+06	70
Postn	Periostin;Isoform 3 of Periostin	Q62009;Q62009-3	POSTN_MOUSE	1.06e-32	4697369	6525495	5.25661e+06	6.49215e+06	6.80605e+06	5.95553e+06	71
Col6a3	Protein Col6a3	E9PWQ3	E9PWQ3_MOUSE	2.32e-27	6216288	8351804	4.5489e+06	4.88921e+06	5187951	5838830	72
Pcdhga8	MCG133388, isoform CRA_m	Q91XY0	Q91XY0_MOUSE	1.06e-07	5015382	5409027	4721293	8824813	4843149	5.76273e+06	73
Hspa5	78 kDa glucose-regulated protein	P20029	GRP78_MOUSE	4.12e-27	5331993	4723811	5662244	7329789	5326611	5.67489e+06	74
Tpm1	Tropomyosin 1, alpha, isoform CRA_c	Q8BP43	Q8BP43_MOUSE	6.77e-20	3.25457e+06	8443031	8745627	2.74987e+06	4781172	5.59485e+06	75
Anxa2	Annexin A2	P07356	ANXA2_MOUSE	6.89e-28	4.72391e+06	6309333	4722193	6935162	5014509	5.54102e+06	76
Pdhx	Pyruvate dehydrogenase protein X component, mitochondrial	Q8BKZ9	ODPX_MOUSE	0.000545521	3520911	6083447	14784417	747162	2.49214e+06	5.52562e+06	77
Lmna	Prelamin-A/C	P48678	LMNA_MOUSE	1.84e-22	4.75135e+06	7262739	4385980	5547060	5.41466e+06	5.47236e+06	78
Mylpf	Myosin regulatory light chain 2, skeletal muscle isoform	P97457	MLRS_MOUSE	1.07e-23	4404053	3700398	14685331	1910652	2.38363e+06	5.41681e+06	79
Chad	Chondroadherin	O55226	CHAD_MOUSE	5.84e-22	3.77044e+06	4219796	4.7509e+06	6.09016e+06	8021507	5.37056e+06	80
Mepe	Osteoregulin	Q8K4L6	Q8K4L6_MOUSE	5.64e-20	4464060	5153663	5.87833e+06	5.9227e+06	4.303e+06	5.14435e+06	81
Fn1	Fibronectin	A0A087WSN6	A0A087WSN6_MOUSE	2.43e-34	3.83227e+06	4.69675e+06	4766209	6.72934e+06	5.60825e+06	5.12656e+06	82
Lum	Lumican	P51885	LUM_MOUSE	6.56e-25	4231443	4549576	4779576	7084946	4052158	4.93954e+06	83
Ckm	Creatine kinase M-type	P07310	KCRM_MOUSE	9.72e-23	5723416	7350745	5472134	2.7721e+06	3.36332e+06	4.93634e+06	84
Urod	Uroporphyrinogen decarboxylase	P70697	DCUP_MOUSE	2.3e-07	6.2474e+06	6815738	3.6027e+06	5558088	2.43171e+06	4.93113e+06	85
Lox	Protein-lysine 6-oxidase	P28301	LYOX_MOUSE	1.79e-16	3.80488e+06	4823592	3.36652e+06	6000091	5593360	4.71769e+06	86
Ecm2	Extracellular matrix protein 2	Q5FW85	ECM2_MOUSE	7.14e-23	3.45761e+06	4829818	4.75619e+06	4513443	5980369	4.70749e+06	87
Gpx3	Glutathione peroxidase 3	P46412	GPX3_MOUSE	1.1e-13	3881093	4203558	3.60388e+06	7173093	4592562	4.69084e+06	88
Ogn	Mimecan	Q62000	MIME_MOUSE	7e-32	3.74592e+06	5.1629e+06	4.16645e+06	5.68048e+06	4572566	4.66566e+06	89
Pcolce	Procollagen C-endopeptidase enhancer 1	Q61398	PCOC1_MOUSE	9.67e-29	3.74461e+06	4641523	4262449	5.68351e+06	4.58372e+06	4.58316e+06	90
Tpm3	Tropomyosin alpha-3 chain	A0A0R4J1P2;P21107	A0A0R4J1P2_MOUSE;TPM3_MOUSE	5.02e-19	2.99496e+06	6075989	6.69545e+06	2.61104e+06	3.66132e+06	4.40775e+06	91
C1qc	Complement C1q subcomponent subunit C	Q02105	C1QC_MOUSE	3.79e-12	5.40363e+06	3.19341e+06	4120977	5933109	3.2125e+06	4.37273e+06	92
Eef1a1	Elongation factor 1-alpha 1	P10126	EF1A1_MOUSE	1.43e-20	4.96663e+06	4.40944e+06	3396433	4.1294e+06	4.68771e+06	4.31792e+06	93
C9	Complement component 9;Complement component C9	A0A0R4J032;P06683	A0A0R4J032_MOUSE;CO9_MOUSE	9.28e-15	3.26635e+06	4.08317e+06	3.5878e+06	6093336	4536711	4.31347e+06	94
Ighg2b	Protein Ighg2b (Fragment)	A0A075B5P3	A0A075B5P3_MOUSE	8.43e-25	7.47483e+06	4545330	2.55436e+06	4.10175e+06	2809061	4.29707e+06	95
S100a9	Protein S100-A9	P31725	S10A9_MOUSE	2.78e-18	4.11103e+06	3.89324e+06	3.10891e+06	3.55286e+06	5.90909e+06	4.11503e+06	96
Stard10	PCTP-like protein	E9PVP0	E9PVP0_MOUSE	2.21e-06	3.77821e+06	4.007e+06	3.43768e+06	5.52722e+06	3565158	4.06305e+06	97
Hsp90b1	Endoplasmin	P08113	ENPL_MOUSE	1.73e-29	3.85823e+06	3.31378e+06	3422970	5693000	3.66764e+06	3.99113e+06	98
Krt10	Keratin, type I cytoskeletal 10;Keratin, type I cytoskeletal 10;Isoform 2 of Keratin, type I cytoskeletal 10;Isoform 3 of Keratin, type I cytoskeletal 10	A2A513;P02535;P02535-2;P02535-3	A2A513_MOUSE;K1C10_MOUSE;K1C10_MOUSE;K1C10_MOUSE	2.31e-07	2.7707e+06	5662599	4221424	5208562	2.04805e+06	3.98227e+06	99
Ngp	Neutrophilic granule protein	O08692	NGP_MOUSE	2.64e-24	2.78858e+06	4511011	3.6204e+06	4.45966e+06	4290327	3.934e+06	100
Crp	C-reactive protein	P14847	CRP_MOUSE	3.12e-23	2686423	3.43783e+06	3475756	5.56565e+06	3.96504e+06	3.82614e+06	101
Mup17	Major urinary protein 17	B5X0G2	MUP17_MOUSE	5.36e-15	988469	5234261	5479175	2.08386e+06	5.3338e+06	3.82391e+06	102
Anxa5	Annexin A5	P48036	ANXA5_MOUSE	2.59e-24	3.76233e+06	4083882	3.00299e+06	4.13795e+06	3.62775e+06	3.72298e+06	103
Thbs1	Thrombospondin 1	Q80YQ1	Q80YQ1_MOUSE	4.48e-17	3.33462e+06	3461009	2.88725e+06	4.96049e+06	3491196	3626913	104
Siae	Sialate O-acetylesterase;Isoform 3 of Sialate O-acetylesterase	P70665;P70665-3	SIAE_MOUSE	0.00866454	3.73762e+06	3.3068e+06	3.10291e+06	4.48428e+06	3233901	3.5731e+06	105
Col5a1	Collagen alpha-1(V) chain	O88207	CO5A1_MOUSE	9.08e-34	3160423	3887600	3622890	3.946e+06	3.16467e+06	3.55632e+06	106
Krt79	Keratin, type II cytoskeletal 79	Q8VED5	K2C79_MOUSE	1.55e-05	2.18418e+06	6066762	3.72872e+06	3.79904e+06	1904825	3.53671e+06	107
Slc25a5	ADP/ATP translocase 2	P51881	ADT2_MOUSE	4.46e-08	5.01391e+06	3.99692e+06	5.56775e+06	1.24931e+06	1.85462e+06	3.5365e+06	108
Obscn	Obscurin	A2AAJ9	OBSCN_MOUSE	7.42e-09	2811391	3.81582e+06	6.02197e+06	2.6634e+06	2334593	3.52944e+06	109
Gsn	Gelsolin	P13020	GELS_MOUSE	3.87e-13	3.23555e+06	2.8849e+06	2.93998e+06	4.83694e+06	3.63638e+06	3.50675e+06	110
Mup3	MCG15829, isoform CRA_a	Q3KQQ2	Q3KQQ2_MOUSE	1.88e-20	1.74028e+06	3541185	3968647	3.84374e+06	4.25228e+06	3.46923e+06	111
Atp5a1	ATP synthase subunit alpha, mitochondrial	Q03265	ATPA_MOUSE	2.43e-34	3.6309e+06	3.28521e+06	4962581	2674620	2.78528e+06	3.46772e+06	112
Dpt	Dermatopontin	Q9QZZ6	DERM_MOUSE	2.19e-14	2.59858e+06	3.41652e+06	2542898	5.46697e+06	3.02437e+06	3.40987e+06	113
Gapdh	Glyceraldehyde-3-phosphate dehydrogenase	P16858	G3P_MOUSE	7.96e-16	3.91669e+06	4334332	3.64402e+06	2.26572e+06	2.34059e+06	3.30027e+06	114
Atp6v1b2	V-type proton ATPase subunit B, brain isoform	P62814	VATB2_MOUSE	1.67e-09	4757170	3072685	2.08766e+06	3309864	3.13998e+06	3.27347e+06	115
Prelp	Prolargin	Q9JK53	PRELP_MOUSE	8.04e-15	3.40367e+06	5.23419e+06	2.58219e+06	1.79749e+06	3068495	3.21721e+06	116
Col15a1	Collagen alpha-1(XV) chain	A2AJY2;O35206	A2AJY2_MOUSE;COFA1_MOUSE	2.94e-25	2.1958e+06	3452358	2734493	4.06133e+06	3.58025e+06	3.20484e+06	117
Gm8797;Kxd1;Ubc;Uba52;Kxd1;Ubb;Ubc;Rps27a;Uba52;Ubb	MCG23377, isoform CRA_b;KxDL motif-containing protein 1 (Fragment);Polyubiquitin-C (Fragment);Ubiquitin-60S ribosomal protein L40 (Fragment);KxDL motif-containing protein 1;Polyubiquitin-B;Polyubiquitin-C;Ubiquitin-40S ribosomal protein S27a;Ubiquitin-60S ribosomal protein L40;Polyubiquitin-B (Fragment)	A0A0A6YW67;E9Q4P0;E9Q5F6;E9Q9J0;E9QNP0;P0CG49;P0CG50;P62983;P62984;Q5SX22	A0A0A6YW67_MOUSE;E9Q4P0_MOUSE;E9Q5F6_MOUSE;E9Q9J0_MOUSE;E9QNP0_MOUSE;UBB_MOUSE;UBC_MOUSE;RS27A_MOUSE;RL40_MOUSE;Q5SX22_MOUSE	6.75e-14	2790136	3.42965e+06	3.18643e+06	3.29689e+06	3.258e+06	3.19222e+06	118
Erc1	ELKS/Rab6-interacting/CAST family member 1;ELKS/Rab6-interacting/CAST family member 1;Isoform 2 of ELKS/Rab6-interacting/CAST family member 1;ELKS/Rab6-interacting/CAST family member 1;ELKS/Rab6-interacting/CAST family member 1;ELKS/Rab6-interacting/CAST family member 1;ELKS/Rab6-interacting/CAST family member 1	F8VPM7;Q99MI1;Q99MI1-2;V9GWT6;V9GXF0;V9GXH3;V9GXP8	F8VPM7_MOUSE;RB6I2_MOUSE;RB6I2_MOUSE;V9GWT6_MOUSE;V9GXF0_MOUSE;V9GXH3_MOUSE;V9GXP8_MOUSE	0.00640927	3.34177e+06	4855529	4.2093e+06	2.3478e+06	1.05419e+06	3161720	119
Arf4	ADP-ribosylation factor 4	P61750	ARF4_MOUSE	0.0019809	4.49618e+06	2.09375e+06	2.1628e+06	4124192	2845940	3.14457e+06	120
Hsp90ab1	Heat shock protein HSP 90-beta	P11499	HS90B_MOUSE	2.13e-16	3.17339e+06	2.86227e+06	2.61719e+06	3.68638e+06	3295186	3.12688e+06	121
Ttr	Transthyretin	P07309	TTHY_MOUSE	4.24e-12	2.00599e+06	2704968	3.35156e+06	4.67788e+06	2516647	3.05141e+06	122
Acp5	Tartrate-resistant acid phosphatase type 5	Q05117	PPA5_MOUSE	8.38e-18	2.7108e+06	2.25735e+06	2.35906e+06	5.17718e+06	2.45709e+06	2.99229e+06	123
Krt6a	Keratin, type II cytoskeletal 6A	P50446	K2C6A_MOUSE	1.05e-18	1.97541e+06	5.42445e+06	2.98008e+06	3.20994e+06	1.34205e+06	2.98639e+06	124
Serpina3k	MCG1051009	A0A0R4J0I1	A0A0R4J0I1_MOUSE	6.88e-28	2.03043e+06	2.73788e+06	3.01741e+06	3.45121e+06	3.53223e+06	2.95383e+06	125
Col6a2	Collagen alpha-2(VI) chain	Q02788	CO6A2_MOUSE	1.9e-23	3.70724e+06	4.57473e+06	2.31856e+06	2.06343e+06	2.07045e+06	2.94688e+06	126
Tsks	Testis-specific serine kinase substrate;Serine/threonine kinase 22 substrate 1	O54887;Q147V4	TSKS_MOUSE;Q147V4_MOUSE	2.17e-05	1.75938e+06	3.78296e+06	2.8201e+06	4.08746e+06	2.18086e+06	2.92615e+06	127
Uqcrc1	Cytochrome b-c1 complex subunit 1, mitochondrial	Q9CZ13	QCR1_MOUSE	1.91e-11	2.63489e+06	2949825	4.83919e+06	2.0574e+06	1.98567e+06	2.89339e+06	128
Col6a1	Collagen alpha-1(VI) chain	Q04857	CO6A1_MOUSE	1.75e-25	3.60226e+06	4582295	2325750	1739196	2.09565e+06	2.86903e+06	129
F7	Coagulation factor VII	P70375	FA7_MOUSE	1.46e-21	2594293	2.93223e+06	3210970	2.87836e+06	2.68275e+06	2.85972e+06	130
2210010C04Rik	Protein 2210010C04Rik	Q9CPN9	Q9CPN9_MOUSE	0.000266216	2648388	2771844	3138481	3220163	2.313e+06	2.81837e+06	131
Aldoa	Fructose-bisphosphate aldolase A	P05064	ALDOA_MOUSE	1.36e-30	3377444	3428477	3231217	2.17413e+06	1.8529e+06	2.81283e+06	132
Dmp1	Dentin matrix acidic phosphoprotein 1	O55188	DMP1_MOUSE	6.82e-21	2517789	2.25272e+06	3.54304e+06	3.72051e+06	1.83538e+06	2.77389e+06	133
Krt90	Protein Krt90	E9Q1Z0	E9Q1Z0_MOUSE	3.07e-09	2.22999e+06	3956391	2.87596e+06	2.56433e+06	2208518	2.76704e+06	134
Ldha	L-lactate dehydrogenase A chain;L-lactate dehydrogenase	P06151;Q564E2	LDHA_MOUSE;Q564E2_MOUSE	2.61e-29	2956115	3329014	2.87425e+06	1.84901e+06	2.40438e+06	2.68255e+06	135
Chil3	Chitinase-like protein 3	O35744	CHIL3_MOUSE	2.2e-25	3.28928e+06	2.80427e+06	1.06172e+06	2.69618e+06	3.51454e+06	2.6732e+06	136
Slc25a4	ADP/ATP translocase 1	P48962	ADT1_MOUSE	2.08e-05	2.68294e+06	2.31728e+06	6993337	653046	700992	2.66952e+06	137
Casq1	Calsequestrin-1	O09165	CASQ1_MOUSE	6.19e-23	2229946	2.33036e+06	6.03457e+06	1.39006e+06	1.16512e+06	2.63001e+06	138
Thbs2	Thrombospondin-2	Q03350	TSP2_MOUSE	1.37e-21	1.85654e+06	2.84579e+06	2.79541e+06	2832241	2.73452e+06	2.6129e+06	139
Podn	Podocan	Q7TQ62	PODN_MOUSE	3.77e-27	1.96814e+06	2659346	2329448	3.1505e+06	2886590	2.5988e+06	140
Hba	Hemoglobin subunit alpha	P01942	HBA_MOUSE	1.58e-13	1.92182e+06	4.14139e+06	1.18833e+06	2.7342e+06	2.99685e+06	2.59652e+06	141
Myom2	Myomesin 2	Q14BI5	Q14BI5_MOUSE	1.08e-21	1.96124e+06	2.77206e+06	5865697	811748	1.35172e+06	2.55249e+06	142
Tnc	Tenascin	Q80YX1	TENA_MOUSE	1.16e-24	2402891	2.76436e+06	2.25336e+06	2.93404e+06	2.35195e+06	2.54132e+06	143
Apcs	Serum amyloid P-component	P12246	SAMP_MOUSE	7.92e-17	2.37257e+06	2.20758e+06	1.26775e+06	4.55836e+06	1.97276e+06	2.47581e+06	144
Hspa8	Heat shock cognate 71 kDa protein	P63017	HSP7C_MOUSE	2.25e-24	2.33542e+06	2.32016e+06	2222297	2690007	2.71782e+06	2.45714e+06	145
Mmp13	Collagenase 3	P33435	MMP13_MOUSE	3.82e-13	2642031	2210436	1.58071e+06	3419668	2.29239e+06	2429048	146
Tuba4a	Tubulin alpha chain (Fragment);Tubulin alpha-4A chain	A0A0A0MQA5;P68368	A0A0A0MQA5_MOUSE;TBA4A_MOUSE	3.03e-22	2.71594e+06	2.66431e+06	2.08022e+06	2183117	2.40969e+06	2.41065e+06	147
Krt17	Keratin, type I cytoskeletal 17	Q9QWL7	K1C17_MOUSE	2.12e-10	1.58663e+06	3.70156e+06	2.49399e+06	2604607	1.20586e+06	2.31853e+06	148
Gas6	Growth arrest-specific protein 6	Q61592	GAS6_MOUSE	1.77e-19	1.9894e+06	2252190	2307531	2.86308e+06	2132945	2.30903e+06	149
Ighg3;;	Protein Ighg3 (Fragment);Ig gamma-3 chain C region;Isoform 2 of Ig gamma-3 chain C region	A0A075B5P5;P03987;P03987-2	A0A075B5P5_MOUSE;IGHG3_MOUSE;IGHG3_MOUSE	1.21e-11	8492554	1.26437e+06	471331	885890	337323	2.29029e+06	150
Pam	Peptidyl-glycine alpha-amidating monooxygenase	F8VQA4;P97467	F8VQA4_MOUSE;AMD_MOUSE	1.65e-25	1.73262e+06	1.87146e+06	2.01053e+06	3.41356e+06	2411498	2.28793e+06	151
Tgfb1	Transforming growth factor beta-1	P04202	TGFB1_MOUSE	2.67e-14	1.82712e+06	2.16712e+06	2.31717e+06	2.98469e+06	2.01666e+06	2.26255e+06	152
Ckmt2	Creatine kinase S-type, mitochondrial	Q6P8J7	KCRS_MOUSE	5.37e-07	1.10498e+06	2.53614e+06	5.08984e+06	1.5684e+06	974979	2.25487e+06	153
Vdac1	Isoform Mt-VDAC1 of Voltage-dependent anion-selective channel protein 1	Q60932-2	VDAC1_MOUSE	1.11e-15	1.8469e+06	2.35309e+06	3551473	1.80136e+06	1.70782e+06	2.25213e+06	154
Col4a1	Collagen alpha-1(IV) chain	P02463	CO4A1_MOUSE	1.44e-19	2.22536e+06	2.36663e+06	2.38575e+06	2.42618e+06	1.79287e+06	2.23936e+06	155
Pygm	Glycogen phosphorylase, muscle form	Q9WUB3	PYGM_MOUSE	2.06e-19	2.40872e+06	4537191	2.87607e+06	391122	917940	2.22621e+06	156
Atp5b	ATP synthase subunit beta, mitochondrial	P56480	ATPB_MOUSE	2.56e-27	1.99686e+06	2.25629e+06	2.65799e+06	2333671	1831721	2.2153e+06	157
Vim	Vimentin	P20152	VIME_MOUSE	8.55e-23	2.02055e+06	2.67576e+06	1.76085e+06	2.06519e+06	2.54955e+06	2.21438e+06	158
Myh13	Protein Myh13	B1AR69	B1AR69_MOUSE	1.04e-11	1.31725e+06	2.1518e+06	6409437	237397	816571	2.18649e+06	159
Asap2	Arf-GAP with SH3 domain, ANK repeat and PH domain-containing protein 2;Arf-GAP with SH3 domain, ANK repeat and PH domain-containing protein 2;Arf-GAP with SH3 domain, ANK repeat and PH domain-containing protein 2	D3YX85;E9PX52;Q7SIG6	D3YX85_MOUSE;E9PX52_MOUSE;ASAP2_MOUSE	0.00434535	1160996	4.24289e+06	2025512	2.48946e+06	932582	2.17029e+06	160
9530053A07Rik;Fcgbp;Fcgbp	Protein 9530053A07Rik;Protein Fcgbp;Protein Fcgbp	E9PVG8;E9Q0B5;E9Q9C6	E9PVG8_MOUSE;E9Q0B5_MOUSE;E9Q9C6_MOUSE	0.00630176	1073489	5.43082e+06	1.4335e+06	1.75321e+06	892423	2.11669e+06	161
Ighg2c	Protein Ighg2c (Fragment);Protein Ighg2c	A0A0A6YY53;F6TQW2	A0A0A6YY53_MOUSE;F6TQW2_MOUSE	2.52e-11	1577777	5157968	1.19163e+06	1.59632e+06	1.05418e+06	2.11558e+06	162
Tpm3	Isoform 2 of Tropomyosin alpha-3 chain	P21107-2	TPM3_MOUSE	2.59e-24	1.92712e+06	2184559	2.01586e+06	2.11231e+06	2.22621e+06	2.09321e+06	163
Mup20	Major urinary protein 20	Q5FW60	MUP20_MOUSE	3.05e-20	1140247	2.78381e+06	2.05639e+06	1.80602e+06	2.54687e+06	2.06667e+06	164
Krt14	Keratin, type I cytoskeletal 14	Q61781	K1C14_MOUSE	1.06e-12	1.7388e+06	2356885	2307134	2.34878e+06	1.54535e+06	2.05939e+06	165
Ppia	Peptidyl-prolyl cis-trans isomerase A	P17742	PPIA_MOUSE	2.42e-18	2.04504e+06	2.00754e+06	1.54967e+06	2.33667e+06	2.31865e+06	2.05152e+06	166
Mup1;Mup15;Mup1	Major urinary protein 1;Major urinary protein 17;Major urinary protein 1	A2CEL1;A9R9W0;P11588	A2CEL1_MOUSE;A9R9W0_MOUSE;MUP1_MOUSE	2.39e-17	429360	2.81501e+06	3038925	1.0435e+06	2.76822e+06	2.019e+06	167
Srpx	Sushi-repeat-containing protein SRPX	Q9R0M3	SRPX_MOUSE	3.35e-19	1.45247e+06	1.89003e+06	2.03854e+06	2.2164e+06	2.47708e+06	2.0149e+06	168
Nucb1	Nucleobindin-1	Q02819	NUCB1_MOUSE	2.3e-26	1.53934e+06	1.79745e+06	1.88671e+06	3.2035e+06	1.60676e+06	2.00675e+06	169
Cfb;Gm20547;Cfb	Complement factor B;Protein Gm20547;Complement factor B	B8JJM5;B8JJN0;P04186	B8JJM5_MOUSE;B8JJN0_MOUSE;CFAB_MOUSE	4.34e-19	1.3391e+06	1.93204e+06	1670029	2.89175e+06	2.0946e+06	1.9855e+06	170
Tjp1	Tight junction protein ZO-1	A0A0U1RPW2;B9EHJ3;P39447	A0A0U1RPW2_MOUSE;B9EHJ3_MOUSE;ZO1_MOUSE	0.00239747	2.21305e+06	2.04039e+06	1.60449e+06	2153655	1.91485e+06	1.98529e+06	171
Col28a1	Collagen alpha-1(XXVIII) chain	Q2UY11	COSA1_MOUSE	0.000172225	2.10878e+06	1.67834e+06	1.95948e+06	2471617	1.63338e+06	1.97032e+06	172
Prkag2	5'-AMP-activated protein kinase subunit gamma-2	Q91WG5	AAKG2_MOUSE	5.59e-06	2244149	1.71084e+06	1.72555e+06	2.84597e+06	1.31355e+06	1.96801e+06	173
Col22a1	Protein Col22a1	E9Q7P1	E9Q7P1_MOUSE	2.43e-34	1.63567e+06	1.85521e+06	2.10959e+06	2456517	1.71611e+06	1.95462e+06	174
Mdh2	Malate dehydrogenase, mitochondrial	P08249	MDHM_MOUSE	2.43e-34	1.34603e+06	2.30165e+06	2850294	1.50291e+06	1.63866e+06	1.92791e+06	175
Mpc2	Mitochondrial pyruvate carrier 2	Q9D023	MPC2_MOUSE	1.51e-05	1.95337e+06	1.71881e+06	3.42379e+06	1.18677e+06	1171828	1.89091e+06	176
Steap3	Metalloreductase STEAP3;Metalloreductase STEAP3 (Fragment);Metalloreductase STEAP3;Metalloreductase STEAP3;Isoform 2 of Metalloreductase STEAP3	A0A0R4J1G9;D3YTP0;E9QN92;Q8CI59;Q8CI59-2	A0A0R4J1G9_MOUSE;D3YTP0_MOUSE;E9QN92_MOUSE;STEA3_MOUSE;STEA3_MOUSE	0.00360874	1.5039e+06	2.71646e+06	1.63409e+06	2010170	1516279	1.87618e+06	177
Col24a1	Collagen alpha-1(XXIV) chain	Q30D77	COOA1_MOUSE	3.63e-22	1.58152e+06	1.89739e+06	1.71367e+06	2.56158e+06	1.61375e+06	1.87358e+06	178
Mthfd1	C-1-tetrahydrofolate synthase, cytoplasmic	Q922D8	C1TC_MOUSE	0.000138187	1.98005e+06	1.47079e+06	1.48797e+06	2.18974e+06	2146728	1.85506e+06	179
Adipoq	Adiponectin	Q60994	ADIPO_MOUSE	1.21e-12	1.46515e+06	1470424	1.48815e+06	3.1463e+06	1.64421e+06	1.84285e+06	180
Serpina1d	Alpha-1-antitrypsin 1-4	Q00897	A1AT4_MOUSE	1.11e-16	1.28465e+06	1695062	1696208	2464504	2.05371e+06	1.83883e+06	181
Serpina3n	Serine (Or cysteine) peptidase inhibitor, clade A, member 3N, isoform CRA_a	G3X8T9	G3X8T9_MOUSE	5.11e-10	1.57649e+06	1.32848e+06	1.90738e+06	2.16928e+06	2187279	1.83378e+06	182
Ca3	Carbonic anhydrase 3	P16015	CAH3_MOUSE	7.51e-34	2.06506e+06	1.77967e+06	1.83846e+06	1.8738e+06	1.49044e+06	1.80948e+06	183
Neb	Protein Neb	A2AQB2	A2AQB2_MOUSE	8.53e-14	1.39464e+06	1.74033e+06	4.37208e+06	435730	1.05621e+06	1.7998e+06	184
Tubb4b	Tubulin beta-4B chain	P68372	TBB4B_MOUSE	1.04e-21	1798663	1.80565e+06	1.35861e+06	2.21879e+06	1.76905e+06	1.79015e+06	185
Krt13	Keratin, type I cytoskeletal 13	P08730	K1C13_MOUSE	1.47e-06	1.50325e+06	2.73025e+06	1.80273e+06	2.04998e+06	862138	1.78967e+06	186
Myh3	Myosin-3	P13541	MYH3_MOUSE	7.76e-10	1314732	2.15505e+06	3.99542e+06	427322	1.02145e+06	1.7828e+06	187
Krt2	Keratin, type II cytoskeletal 2 epidermal	Q3TTY5	K22E_MOUSE	4.94e-06	1.12499e+06	2.6941e+06	1.90185e+06	2.19395e+06	979607	1.7789e+06	188
Igfals	Insulin-like growth factor-binding protein complex acid labile subunit	A0A0R4J0S2;P70389	A0A0R4J0S2_MOUSE;ALS_MOUSE	1.13e-11	1.60646e+06	1.70213e+06	1.59247e+06	1.77491e+06	2.15542e+06	1.76628e+06	189
Mybpc1	Protein Mybpc1	D3YU50;Q6P6L5	D3YU50_MOUSE;Q6P6L5_MOUSE	7.96e-17	1.75011e+06	2.56517e+06	2.86938e+06	590663	1.03977e+06	1.76302e+06	190
Anxa1	Annexin A1	P10107	ANXA1_MOUSE	1.15e-20	2.10966e+06	1.45495e+06	1.26392e+06	1.82301e+06	2.13377e+06	1.75706e+06	191
Khsrp	Far upstream element-binding protein 2	Q3U0V1	FUBP2_MOUSE	1.08e-05	2.10424e+06	1.42537e+06	1.56488e+06	1.67781e+06	1.99478e+06	1.75342e+06	192
C1qtnf5	Complement C1q tumor necrosis factor-related protein 5	Q8K479	C1QT5_MOUSE	9.57e-14	1594274	1.72839e+06	1.93747e+06	1.77963e+06	1.72461e+06	1.75288e+06	193
Ube2l3	Ubiquitin-conjugating enzyme E2 L3	P68037	UB2L3_MOUSE	0.000217123	2.86546e+06	1.79568e+06	1.27913e+06	1.23791e+06	1.58227e+06	1.75209e+06	194
Loxl2	Lysyl oxidase homolog 2;Isoform 2 of Lysyl oxidase homolog 2	P58022;P58022-2	LOXL2_MOUSE	3.28e-30	1.48605e+06	1.55295e+06	1.21484e+06	2.68682e+06	1.5894e+06	1.70601e+06	195
Tnfrsf11b	Tumor necrosis factor receptor superfamily member 11B	O08712	TR11B_MOUSE	2.45e-08	1.30652e+06	1.556e+06	1.82331e+06	1.84615e+06	1.83043e+06	1.67248e+06	196
Tpi1	Triosephosphate isomerase	P17751	TPIS_MOUSE	4.84e-29	1.62237e+06	2084890	1.64643e+06	1533684	1.41186e+06	1.65985e+06	197
Susd2	Sushi domain-containing protein 2	Q9DBX3	SUSD2_MOUSE	1.16e-09	2.19365e+06	1.31124e+06	1.8197e+06	2.15618e+06	780044	1.65216e+06	198
Rcn3	Reticulocalbin-3	Q8BH97	RCN3_MOUSE	1.55e-31	1.42521e+06	943006	1.59639e+06	3.03013e+06	1.2244e+06	1.64383e+06	199
Ttn	Titin	A2ASS6	TITIN_MOUSE	2.43e-34	1.07588e+06	1673038	4.08902e+06	405866	900696	1.6289e+06	200
Ywhaz	14-3-3 protein zeta/delta	P63101	1433Z_MOUSE	6.01e-12	1.88087e+06	1.4003e+06	1.52251e+06	1575666	1.73908e+06	1.62369e+06	201
Krt76	Keratin, type II cytoskeletal 2 oral	Q3UV17	K22O_MOUSE	1.88e-10	953441	3149170	1.45145e+06	1.72264e+06	839862	1.62331e+06	202
Mybpc2	Myosin-binding protein C, fast-type	Q5XKE0	MYPC2_MOUSE	1.95e-18	1.41723e+06	1.98458e+06	3.60371e+06	398342	710431	1.62286e+06	203
Mfge8	Lactadherin;Isoform 2 of Lactadherin	P21956;P21956-2	MFGM_MOUSE	5.2e-19	1.60451e+06	1.27127e+06	1046072	1.64405e+06	2.49366e+06	1.61191e+06	204
Tuba1c	Tubulin alpha-1C chain	P68373	TBA1C_MOUSE	2.1e-30	1.58344e+06	1.62151e+06	1.48542e+06	1.84617e+06	1.46898e+06	1.6011e+06	205
Igf1	Insulin-like growth factor I (Fragment);Insulin-like growth factor I;Insulin-like growth factor I;Insulin-like growth factor I;Isoform IGF-IB of Insulin-like growth factor I;Insulin-like growth factor 1 isoform Eb;Insulin-like growth factor I	D3Z7M4;E9PU89;E9Q138;P05017;P05017-2;Q4VJB9;Q8CAR0	D3Z7M4_MOUSE;E9PU89_MOUSE;E9Q138_MOUSE;IGF1_MOUSE;IGF1_MOUSE;Q4VJB9_MOUSE;Q8CAR0_MOUSE	6.19e-17	1.06796e+06	1.75943e+06	1.21894e+06	2.21334e+06	1.65792e+06	1.58352e+06	206
Timp2	Metalloproteinase inhibitor 2	P25785;Q6PI17	TIMP2_MOUSE;Q6PI17_MOUSE	4.67e-14	1.09972e+06	1.5556e+06	1.20497e+06	2228179	1816475	1.58099e+06	207
Pvalb	Parvalbumin alpha	P32848	PRVA_MOUSE	7.21e-31	1.27677e+06	2.79319e+06	2.1555e+06	491518	1.18776e+06	1.58095e+06	208
Serpind1	Heparin cofactor 2	P49182	HEP2_MOUSE	6.95e-16	1.08679e+06	1240526	1.42774e+06	2.50743e+06	1.6375e+06	1.58e+06	209
Dnmt1	DNA (cytosine-5)-methyltransferase;DNA (cytosine-5)-methyltransferase 1;Isoform 2 of DNA (cytosine-5)-methyltransferase 1	J3QNW0;P13864;P13864-2	J3QNW0_MOUSE;DNMT1_MOUSE;DNMT1_MOUSE	0.000584147	2.40118e+06	1.1465e+06	1.43006e+06	1.26432e+06	1.53699e+06	1.55581e+06	210
Msn	Moesin	P26041	MOES_MOUSE	2.43e-34	1416469	1.32537e+06	1.27917e+06	2100781	1.63072e+06	1.5505e+06	211
Msto1	Protein misato homolog 1	D3YX87;E9PUB7	D3YX87_MOUSE;E9PUB7_MOUSE	0.00277378	1.57472e+06	1.534e+06	1.63533e+06	2.69298e+06	306435	1.54869e+06	212
Aplp2	Amyloid-like protein 2	Q60709	Q60709_MOUSE	2.18e-19	1.10479e+06	1.33279e+06	1.90444e+06	1987878	1395334	1.54505e+06	213
Lgals1	Galectin-1	P16045	LEG1_MOUSE	8.08e-15	1.67819e+06	1.9348e+06	1.26968e+06	1.29624e+06	1.51181e+06	1.53815e+06	214
Igkv17-121	Protein Igkv17-121;Protein Igkv17-121 (Fragment)	A0A075B5K3;A0A0G2JFA8	A0A075B5K3_MOUSE;A0A0G2JFA8_MOUSE	2.1e-11	2.39386e+06	1441731	937364	1.63931e+06	1.18134e+06	1.51872e+06	215
Camp	Cathelicidin antimicrobial peptide	P51437	CAMP_MOUSE	2.36e-15	1.929e+06	1.73463e+06	953868	1.29406e+06	1.68177e+06	1.51866e+06	216
Capzb	F-actin-capping protein subunit beta	P47757	CAPZB_MOUSE	8.36e-09	1.4304e+06	1.48838e+06	2.26529e+06	847087	1.51413e+06	1.50906e+06	217
Krt5	Keratin, type II cytoskeletal 5	Q922U2	K2C5_MOUSE	5.39e-09	1.07237e+06	2.54759e+06	1.40355e+06	1.7522e+06	744792	1.5041e+06	218
Ltf	Lactotransferrin	P08071	TRFL_MOUSE	2.43e-34	1528345	1277446	815102	1.46092e+06	2.35237e+06	1.48684e+06	219
Myl12a	MCG5400	Q6ZWQ9	Q6ZWQ9_MOUSE	2.43e-34	1815241	1.16732e+06	1.32952e+06	2.1734e+06	886976	1.47449e+06	220
Krt71	Keratin, type II cytoskeletal 71	Q9R0H5	K2C71_MOUSE	0.002695	988578	2.25525e+06	1.33758e+06	1.89568e+06	861799	1.46778e+06	221
Mmp2	72 kDa type IV collagenase	P33434	MMP2_MOUSE	4.18e-25	1.19321e+06	1.12786e+06	906406	2.60395e+06	1450823	1.45645e+06	222
Thbs4	Thrombospondin-4	Q9Z1T2	TSP4_MOUSE	5.05e-12	1.2587e+06	3.16099e+06	1.1338e+06	730095	963018	1.44932e+06	223
Crtap	Cartilage-associated protein	Q9CYD3	CRTAP_MOUSE	2.08e-15	1.45727e+06	1.24584e+06	1.1778e+06	2.10847e+06	1237079	1.44529e+06	224
Tpm1	Tpm1 protein	B7ZNL3	B7ZNL3_MOUSE	1.53e-28	1.44038e+06	1.80695e+06	1.95313e+06	944793	1.03417e+06	1.43588e+06	225
Anxa6	Annexin A6	P14824	ANXA6_MOUSE	4.01e-22	1.3959e+06	1.59786e+06	1.43441e+06	1548606	1.18772e+06	1.4329e+06	226
Ighm	Ig mu chain C region (Fragment)	A0A075B5P6;A0A075B6A0	A0A075B5P6_MOUSE;A0A075B6A0_MOUSE	3.02e-15	1.21751e+06	1.26425e+06	1.31312e+06	2.30343e+06	1.03943e+06	1.42755e+06	227
Serpinh1	Serpin H1	P19324	SERPH_MOUSE	1.71e-12	1.67401e+06	1053660	880916	2.32321e+06	1.17507e+06	1.42137e+06	228
Eno3	Beta-enolase	P21550	ENOB_MOUSE	1.46e-16	1720147	2.06842e+06	1.7414e+06	570170	884696	1.39697e+06	229
Ndufs3	NADH dehydrogenase [ubiquinone] iron-sulfur protein 3, mitochondrial	Q9DCT2	NDUS3_MOUSE	1.11e-10	1.13085e+06	1.51549e+06	2.24289e+06	1.06144e+06	1.02762e+06	1.39566e+06	230
Rpl18	60S ribosomal protein L18	P35980	RL18_MOUSE	0.000134408	1.11017e+06	882648	1.16031e+06	1859639	1.86996e+06	1.37655e+06	231
Pdia3	Protein disulfide-isomerase A3	P27773	PDIA3_MOUSE	1.25e-15	1467331	1.02541e+06	1.21954e+06	1.97719e+06	1.19169e+06	1.37623e+06	232
Tpm4	Tropomyosin alpha-4 chain	Q6IRU2	TPM4_MOUSE	2.01e-24	1.16811e+06	1.516e+06	1.3849e+06	1.30952e+06	1.45923e+06	1.36755e+06	233
Lmnb2	Lamin-B2	A0A0R4J0Q5;P21619	A0A0R4J0Q5_MOUSE;LMNB2_MOUSE	6.3e-21	1.26754e+06	1.44276e+06	1.10547e+06	1626960	1.39122e+06	1.36679e+06	234
Igkc;	Protein Igkc (Fragment);Ig kappa chain C region	A0A075B5P2;P01837	A0A075B5P2_MOUSE;IGKC_MOUSE	2.11e-33	1.96506e+06	2.14534e+06	685783	1.46956e+06	483906	1.34993e+06	235
Uqcrfs1	Cytochrome b-c1 complex subunit Rieske, mitochondrial	Q9CR68	UCRI_MOUSE	1.44e-09	1.16396e+06	1.49357e+06	2127330	944976	947904	1.33555e+06	236
Tmed4	Transmembrane emp24 domain-containing protein 4	Q8R1V4	TMED4_MOUSE	5.3e-06	2292711	1.45108e+06	1.86384e+06	608374	405747	1.32435e+06	237
Tubb5	Tubulin beta-5 chain	P99024	TBB5_MOUSE	3.52e-19	1.13483e+06	1.29821e+06	996849	1.7703e+06	1.3366e+06	1.30736e+06	238
Krt16	Keratin, type I cytoskeletal 16	Q9Z2K1	K1C16_MOUSE	6.19e-16	1.26557e+06	1.34796e+06	1.56317e+06	1.27209e+06	1.0202e+06	1.2938e+06	239
Atp5j2	ATP synthase subunit f, mitochondrial	P56135	ATPK_MOUSE	3.23e-08	1.23589e+06	1.26777e+06	1.81803e+06	1.04914e+06	1067188	1.2876e+06	240
Lamp1	Lysosome-associated membrane glycoprotein 1	P11438	LAMP1_MOUSE	3.8e-06	1.55382e+06	898489	913997	1.69924e+06	1288774	1.27086e+06	241
Dkk3	Dickkopf-related protein 3	Q9QUN9	DKK3_MOUSE	1.89e-19	1.04565e+06	1.13489e+06	1.0043e+06	2.01202e+06	1.10986e+06	1.26134e+06	242
Actn3	Alpha-actinin-3	O88990	ACTN3_MOUSE	2.19e-33	983981	1.34994e+06	3.35192e+06	192691	409354	1.25758e+06	243
Myl3	Myosin light chain 3	P09542	MYL3_MOUSE	9.77e-10	408786	1.29769e+06	3.54541e+06	704960	315990	1.25457e+06	244
Serpina1b	Alpha-1-antitrypsin 1-2	P22599	A1AT2_MOUSE	3.9e-28	837908	1.28368e+06	1.23723e+06	1.52771e+06	1.35582e+06	1.24847e+06	245
Apoa4	Apolipoprotein A-IV	P06728	APOA4_MOUSE	6.1e-26	983623	1.01045e+06	1.14493e+06	1.92524e+06	1.1535e+06	1.24355e+06	246
Decr1	2,4-dienoyl-CoA reductase, mitochondrial	Q9CQ62	DECR_MOUSE	0.000590389	1.39877e+06	1.04565e+06	1.32702e+06	1.07025e+06	1.32728e+06	1.23379e+06	247
Srpx2	Sushi repeat-containing protein SRPX2	Q8R054	SRPX2_MOUSE	1.67e-25	1.03338e+06	982703	1.01192e+06	1.83118e+06	1.24402e+06	1.22064e+06	248
Hdac1	Histone deacetylase 1	O09106	HDAC1_MOUSE	7.01e-16	1306032	988478	760771	1.73864e+06	1.286e+06	1.21599e+06	249
Prg2	Bone marrow proteoglycan	Q61878	PRG2_MOUSE	9.32e-15	1.05282e+06	1.32267e+06	749350	1.8627e+06	1062859	1.21008e+06	250
Postn	Periostin (Fragment)	F7C9H0	F7C9H0_MOUSE	1.82e-15	948271	1.24189e+06	896630	1.40811e+06	1.5483e+06	1.20864e+06	251
Ctsa	Carboxypeptidase;Lysosomal protective protein	G3X8T3;P16675	G3X8T3_MOUSE;PPGB_MOUSE	2.43e-34	1.06032e+06	446079	1.18022e+06	1.93591e+06	1.30535e+06	1.18558e+06	252
Ltbp1	Latent-transforming growth factor beta-binding protein 1;Isoform Short of Latent-transforming growth factor beta-binding protein 1;Isoform 3 of Latent-transforming growth factor beta-binding protein 1	Q8CG19;Q8CG19-2;Q8CG19-3	LTBP1_MOUSE	4.53e-16	647772	893171	928405	2.07062e+06	1.37015e+06	1.18202e+06	253
Cfl1	Cofilin-1	P18760	COF1_MOUSE	3.05e-13	1.36273e+06	884167	1.37658e+06	951561	1296426	1.17429e+06	254
Tf	Serotransferrin	Q921I1	TRFE_MOUSE	9.22e-16	1.00162e+06	867594	740952	1.55077e+06	1.58286e+06	1.14876e+06	255
Krt1	Keratin, type II cytoskeletal 1	P04104	K2C1_MOUSE	0.000127888	670043	1.97856e+06	1.2268e+06	1.27792e+06	577254	1.14612e+06	256
Pfn1	Profilin-1	P62962	PROF1_MOUSE	1.77e-29	1.30954e+06	1.10046e+06	786921	1.00747e+06	1.5071e+06	1.1423e+06	257
Eno1	Alpha-enolase	P17182	ENOA_MOUSE	2.43e-34	1.09109e+06	1.0348e+06	914872	1.344e+06	1.31909e+06	1.14077e+06	258
Ndufb4	NADH dehydrogenase [ubiquinone] 1 beta subcomplex subunit 4	Q9CQC7	NDUB4_MOUSE	9.73e-14	1.0092e+06	1.01633e+06	1.76897e+06	833294	927534	1.11107e+06	259
Myoz1	Myozenin-1	Q9JK37	MYOZ1_MOUSE	2.63e-15	707946	883335	2.04254e+06	762281	1.13144e+06	1.10551e+06	260
Srl	Sarcalumenin	Q7TQ48	SRCA_MOUSE	2.84e-34	742724	1.00804e+06	3077354	273274	401190	1.10052e+06	261
Cfh	Complement factor H	E9Q8I0;P06909	E9Q8I0_MOUSE;CFAH_MOUSE	2.38e-31	1.02718e+06	891457	884850	1590357	1.09035e+06	1.09684e+06	262
Hnrnpr	Heterogeneous nuclear ribonucleoprotein R	Q8VHM5	Q8VHM5_MOUSE	2.06e-13	950408	992838	1.34326e+06	1.00489e+06	1.19236e+06	1.09675e+06	263
Plekhh2	Pleckstrin homology domain-containing family H member 2;Isoform 3 of Pleckstrin homology domain-containing family H member 2	Q8C115;Q8C115-3	PKHH2_MOUSE	0.000872221	1.07679e+06	825231	835500	1.90565e+06	820217	1.09268e+06	264
Hccs	Cytochrome c-type heme lyase	G3UXK7;P53702	G3UXK7_MOUSE;CCHL_MOUSE	0.000469128	1359602	816978	962149	1.38005e+06	930476	1.08985e+06	265
Arpc1b	Actin-related protein 2/3 complex subunit 1B	Q91Z25;Q9WV32	Q91Z25_MOUSE;ARC1B_MOUSE	3.79e-09	1.17684e+06	1.21157e+06	858036	905177	1.26688e+06	1.0837e+06	266
Sbpl	Protein Sbpl	Q3TUY3	Q3TUY3_MOUSE	3.5e-19	552224	1.28086e+06	1531840	909881	1.06699e+06	1.06836e+06	267
Psmd3	26S proteasome non-ATPase regulatory subunit 3	P14685	PSMD3_MOUSE	2.4e-08	1.13908e+06	1.1819e+06	1.58522e+06	740257	680461	1.06538e+06	268
Hspa4	Heat shock 70 kDa protein 4	Q3U2G2;Q61316	Q3U2G2_MOUSE;HSP74_MOUSE	7.83e-18	1.13966e+06	766414	1.13074e+06	1.43418e+06	852471	1.06469e+06	269
Rdx	Radixin	P26043	RADI_MOUSE	2.01e-18	961622	916657	793886	1.44212e+06	1.09732e+06	1.04232e+06	270
Fubp1	Far upstream element-binding protein 1	A0A0G2JFY5;A0A0G2JG00;A0A0G2JGW9;Q3TUE1;Q3UUU2;Q91WJ8	A0A0G2JFY5_MOUSE;A0A0G2JG00_MOUSE;A0A0G2JGW9_MOUSE;Q3TUE1_MOUSE;Q3UUU2_MOUSE;FUBP1_MOUSE	3.18e-05	1.27893e+06	717462	1.23046e+06	1168218	800932	1.0392e+06	271
Rpl7	60S ribosomal protein L7	P14148	RL7_MOUSE	6.34e-23	1.21045e+06	1.12284e+06	1.20182e+06	747443	912815	1.03907e+06	272
Myom1	Isoform 2 of Myomesin-1;Myomesin-1	Q62234-2;Z4YJF5	MYOM1_MOUSE;Z4YJF5_MOUSE	7.94e-20	879736	971444	2.3486e+06	370182	578884	1.02977e+06	273
Gnb2	Guanine nucleotide-binding protein G(I)/G(S)/G(T) subunit beta-2	P62880	GBB2_MOUSE	2.69e-13	946349	1.00536e+06	779520	1.31248e+06	1.09951e+06	1.02864e+06	274
Srsf1	Serine/arginine-rich-splicing factor 1;Serine/arginine-rich splicing factor 1	H7BX95;Q6PDM2	H7BX95_MOUSE;SRSF1_MOUSE	1.63e-10	1.16344e+06	874828	981433	1.28021e+06	832564	1.0265e+06	275
Krt78	Protein Krt78	E9Q0F0	E9Q0F0_MOUSE	2.06e-05	495740	2.43487e+06	736878	976400	469908	1.02276e+06	276
Tubb2a	Tubulin beta-2A chain	Q7TMM9	TBB2A_MOUSE	1.11e-25	977448	1.1078e+06	851590	1228184	924217	1017847	277
Mpo	Myeloperoxidase	P11247	PERM_MOUSE	8.98e-23	1.19317e+06	849151	496035	1.30779e+06	1.23025e+06	1.01528e+06	278
Myh9	Myosin-9	Q8VDD5	MYH9_MOUSE	1.05e-23	1.12835e+06	1.14698e+06	956063	793993	1.02882e+06	1.01084e+06	279
Atp2a1	Sarcoplasmic/endoplasmic reticulum calcium ATPase 1	Q8R429	AT2A1_MOUSE	5.5e-17	1.26385e+06	866132	2.18768e+06	326180	397741	1.00832e+06	280
Tpm1	Tropomyosin 1, alpha, isoform CRA_k	G5E8R2	G5E8R2_MOUSE	5.14e-12	925444	917324	1.05989e+06	1.11143e+06	1.00364e+06	1.00355e+06	281
Ighv1-77	Protein Ighv1-77;Protein Ighv1-77 (Fragment)	A0A0B4J1M0;A0A0G2JGS9	A0A0B4J1M0_MOUSE;A0A0G2JGS9_MOUSE	1.47e-06	103381	4671076	67979.8	80425.4	68323.1	998237	282
Chga	Chromogranin-A	P26339	CMGA_MOUSE	9.07e-24	760592	988942	1.12353e+06	1.30696e+06	799857	995976	283
Aldh2	Aldehyde dehydrogenase, mitochondrial	P47738	ALDH2_MOUSE	1.36e-19	1.04229e+06	890423	720702	1.24531e+06	1065561	992857	284
Tnn	Tenascin-N	Q80Z71	TENN_MOUSE	4.38e-32	758088	1.30801e+06	987253	726439	1178492	991657	285
Igfbp1	Insulin-like growth factor-binding protein 1	P47876	IBP1_MOUSE	2.03e-12	1.21301e+06	679732	985739	1.83835e+06	239004	991166	286
Htra1	Serine protease HTRA1	Q9R118	HTRA1_MOUSE	3.38e-18	664361	963365	839760	1.33831e+06	1.13716e+06	988590	287
Aco2	Aconitate hydratase, mitochondrial	Q99KI0	ACON_MOUSE	9.26e-15	701139	963929	1.60158e+06	837969	748444	970612	288
Ppib	Peptidyl-prolyl cis-trans isomerase B	P24369	PPIB_MOUSE	1.47e-12	1.00247e+06	926803	856280	1.04468e+06	1.00371e+06	966789	289
Nucb2	Nucleobindin-2	P81117;Q3UKN6	NUCB2_MOUSE;Q3UKN6_MOUSE	3.83e-20	805261	1.01754e+06	943407	1.16466e+06	901436	966459	290
Dnajc3	DnaJ homolog subfamily C member 3	Q91YW3	DNJC3_MOUSE	3.2e-16	857699	721991	854427	1.42441e+06	946776	961060	291
Hapln1	Hyaluronan and proteoglycan link protein 1	Q9QUP5	HPLN1_MOUSE	2.36e-15	588430	786004	787087	644361	1.99405e+06	959986	292
Rpl12	60S ribosomal protein L12	P35979	RL12_MOUSE	1.35e-14	1.15953e+06	918585	810567	853516	1.02802e+06	954043	293
Kera	Keratocan	O35367	KERA_MOUSE	1.98e-19	833378	890797	1.18152e+06	893223	970634	953911	294
Dync1li1	Cytoplasmic dynein 1 light intermediate chain 1	Q8R1Q8	DC1L1_MOUSE	2.18e-06	767736	886137	1.26103e+06	824682	1.00986e+06	949889	295
Sdha	Succinate dehydrogenase [ubiquinone] flavoprotein subunit, mitochondrial	Q8K2B3	SDHA_MOUSE	3.17e-11	971609	973560	1.33185e+06	754818	704764	947320	296
Prdx1	Peroxiredoxin-1	P35700	PRDX1_MOUSE	2.72e-16	1.00752e+06	932750	885003	960861	903987	938025	297
Elane	Neutrophil elastase	Q3UP87	ELNE_MOUSE	4.29e-08	914306	963903	467631	1.03275e+06	1.2823e+06	932177	298
Clu	Clusterin	Q06890	CLUS_MOUSE	1.65e-18	754051	831743	887346	1.22174e+06	965039	931985	299
Vdac2	Voltage-dependent anion-selective channel protein 2	Q60930	VDAC2_MOUSE	4.11e-21	929702	921003	1.04587e+06	902414	848691	929535	300
Cryab	Alpha-crystallin B chain	P23927	CRYAB_MOUSE	2.51e-19	831626	1.51391e+06	1.19333e+06	345041	751036	926989	301
Mup14	Protein Mup14 (Fragment)	B8JI96	B8JI96_MOUSE	0.00101593	179729	1.18946e+06	1.31756e+06	600868	1.3426e+06	926043	302
Ap3b1	AP-3 complex subunit beta-1	Q9Z1T1	AP3B1_MOUSE	0.000385454	994367	934610	888847	888009	923805	925928	303
Sparcl1	SPARC-like protein 1	P70663	SPRL1_MOUSE	4.44e-19	815225	731913	760231	1.56661e+06	734662	921729	304
Ap1m1	AP-1 complex subunit mu-1	P35585	AP1M1_MOUSE	0.00227734	480663	712888	2.17476e+06	734780	469734	914564	305
Pebp1	Phosphatidylethanolamine-binding protein 1	P70296	PEBP1_MOUSE	8.64e-14	937302	763689	835926	1.04058e+06	979281	911355	306
Hist1h2al;Hist2h2ac;Hist2h2aa1	Histone H2A;Histone H2A type 2-C;Histone H2A type 2-A	F8WIX8;Q64523;Q6GSS7	F8WIX8_MOUSE;H2A2C_MOUSE;H2A2A_MOUSE	5.46e-05	928471	765133	975484	911294	938892	903855	307
Atp5o	ATP synthase subunit O, mitochondrial	Q9DB20	ATPO_MOUSE	1.27e-31	845334	877035	1.25091e+06	799770	704871	895583	308
Dnah9	Dynein, axonemal, heavy chain 9	B1AR51	B1AR51_MOUSE	0.000307909	600941	847682	1.31135e+06	1.08957e+06	628261	895560	309
Aldoc	Fructose-bisphosphate aldolase C	P05063	ALDOC_MOUSE	1.67e-09	1.32792e+06	968664	1.00197e+06	663786	483363	889141	310
Slc12a4	Solute carrier family 12 member 4	F8WIJ0;Q9JIS8	F8WIJ0_MOUSE;S12A4_MOUSE	0.00522978	1.38064e+06	1.31351e+06	684712	517959	539425	887249	311
Comp	Cartilage oligomeric matrix protein	Q9R0G6	COMP_MOUSE	5.52e-15	642984	1.02998e+06	1.08647e+06	506224	1.16611e+06	886355	312
Atp5f1	ATP synthase F(0) complex subunit B1, mitochondrial	Q9CQQ7	AT5F1_MOUSE	5.86e-15	1.12147e+06	1.02002e+06	1.49089e+06	279322	516725	885687	313
B2m	Beta-2-microglobulin	P01887	B2MG_MOUSE	7.93e-10	719226	841683	1.02436e+06	956096	869199	882112	314
Nme1	Nucleoside diphosphate kinase A	P15532	NDKA_MOUSE	4.74e-32	920676	791693	623664	1.08305e+06	988996	881615	315
Ampd1	AMP deaminase 1	Q3V1D3	AMPD1_MOUSE	1.08e-05	682348	1.08746e+06	2.22635e+06	120210	270126	877298	316
Adamtsl2	ADAMTS-like protein 2	Q7TSK7	ATL2_MOUSE	2e-27	803004	812565	961953	1.10363e+06	668697	869969	317
Tnnt3	Troponin T, fast skeletal muscle;Isoform B1e16 of Troponin T, fast skeletal muscle	A0A0R4J1A8;Q9QZ47-7	A0A0R4J1A8_MOUSE;TNNT3_MOUSE	1.81e-14	481845	786167	2378461	192893	480496	863973	318
Ptges3	Prostaglandin E synthase 3	D3Z7C6;Q9R0Q7	D3Z7C6_MOUSE;TEBP_MOUSE	5.17e-13	680470	786268	765085	971348	1.10297e+06	861228	319
Pdia4	Protein disulfide-isomerase A4	A0A0R4J0Z1;P08003	A0A0R4J0Z1_MOUSE;PDIA4_MOUSE	6.84e-25	889501	718131	815102	1.03094e+06	836557	858047	320
Dync1h1	Cytoplasmic dynein 1 heavy chain 1	Q9JHU4	DYHC1_MOUSE	0.00588425	1175556	902019	914893	608901	648961	850066	321
Pfkm	ATP-dependent 6-phosphofructokinase, muscle type;Isoform 2 of ATP-dependent 6-phosphofructokinase, muscle type;Isoform 3 of ATP-dependent 6-phosphofructokinase, muscle type	P47857;P47857-2;P47857-3	PFKAM_MOUSE	5.08e-21	950413	1.19329e+06	1.4528e+06	280549	330577	841526	322
Cox4i1	Cytochrome c oxidase subunit 4 isoform 1, mitochondrial	P19783	COX41_MOUSE	3.5e-12	654420	808794	1.58984e+06	510167	623872	837418	323
Spon1	Spondin-1	Q8VCC9	SPON1_MOUSE	4.06e-19	639223	789019	716778	1.21621e+06	811483	834543	324
Pkm	Pyruvate kinase PKM	P52480	KPYM_MOUSE	1.65e-26	827348	887692	766330	813540	864143	831811	325
Hnrnpa3	Heterogeneous nuclear ribonucleoprotein A3	A2AL12;Q8BG05	A2AL12_MOUSE;ROA3_MOUSE	7.2e-19	977276	736095	660467	973522	809711	831414	326
Myh10	Myosin-10	Q3UH59;Q5SV64;Q61879	Q3UH59_MOUSE;Q5SV64_MOUSE;MYH10_MOUSE	3.91e-21	1.02097e+06	913915	889974	618049	690457	826672	327
Ctsk	Cathepsin K	P55097	CATK_MOUSE	0.000137326	818428	678224	691055	1.05696e+06	888512	826636	328
Hsd17b10	3-hydroxyacyl-CoA dehydrogenase type-2;17beta-hydroxysteroid dehydrogenase type 10/short chain L-3-hydroxyacyl-CoA dehydrogenase	A2AFQ2;Q99N15	A2AFQ2_MOUSE;Q99N15_MOUSE	4.56e-16	739867	755840	608404	774608	1.24883e+06	825510	329
Fst	Follistatin	A0A0R4J026;P47931	A0A0R4J026_MOUSE;FST_MOUSE	4.56e-09	621878	912946	813514	916905	843612	821771	330
Ncl	Nucleolin	P09405	NUCL_MOUSE	6.77e-20	814555	689067	759343	981897	845546	818082	331
Cox6c	Cytochrome c oxidase subunit 6C	Q9CPQ1	COX6C_MOUSE	1.09e-05	661882	927617	1.36751e+06	446088	622563	805132	332
C430049E01Rik	Protein C430049E01Rik	A0A140LIT1	A0A140LIT1_MOUSE	0.000720292	951774	648322	702043	1.12106e+06	596791	803997	333
Rac1	Ras-related C3 botulinum toxin substrate 1;RAS-related C3 botulinum substrate 1, isoform CRA_a	P63001;Q3TLP8	RAC1_MOUSE;Q3TLP8_MOUSE	1.13e-11	1.22616e+06	585889	724838	834701	630796	800477	334
Myoc	Myocilin	O70624	MYOC_MOUSE	1.53e-22	742177	1.30256e+06	531348	650118	760394	797320	335
Ndufa8	NADH dehydrogenase [ubiquinone] 1 alpha subcomplex subunit 8	Q9DCJ5	NDUA8_MOUSE	1.45e-09	550546	777542	1.62989e+06	491797	519477	793850	336
Ckb	Creatine kinase B-type	Q04447	KCRB_MOUSE	2.64e-16	877634	732509	535062	891854	925242	792460	337
Tnni2	Troponin I, fast skeletal muscle	P13412	TNNI2_MOUSE	1.11e-09	488414	465769	2.30254e+06	312659	391913	792258	338
Hrg	Histidine-rich glycoprotein	A0A0R4J039;Q9ESB3	A0A0R4J039_MOUSE;HRG_MOUSE	1.15e-16	733120	663951	799232	1.06745e+06	692751	791302	339
Hspa1b;Hspa1a	Heat shock 70 kDa protein 1B;Heat shock 70 kDa protein 1A	P17879;Q61696	HS71B_MOUSE;HS71A_MOUSE	1.61e-08	769069	832679	845806	747471	756345	790274	340
Sfrp2	Secreted frizzled-related protein 2	P97299	SFRP2_MOUSE	2.43e-34	438816	759827	785739	753692	1.19331e+06	786276	341
Psma7	Proteasome subunit alpha type-7	Q9Z2U0	PSA7_MOUSE	1.65e-15	914228	760383	635567	717351	862448	777995	342
Ighv14-1	Protein Ighv14-1 (Fragment)	A0A075B5R4	A0A075B5R4_MOUSE	0.000355485	2.16749e+06	416331	321951	307794	667624	776238	343
Slc25a13	Calcium-binding mitochondrial carrier protein Aralar2	Q9QXX4	CMC2_MOUSE	0.000227012	752564	587829	1.7031e+06	108367	723150	775002	344
Rps2	40S ribosomal protein S2	P25444	RS2_MOUSE	2.34e-18	856474	689449	622738	824319	850119	768620	345
Hist1h1d	Histone H1.3	P43277	H13_MOUSE	5.82e-06	726182	629195	799869	977065	682698	763002	346
Prkar2a	cAMP-dependent protein kinase type II-alpha regulatory subunit;Protein kinase, cAMP dependent regulatory, type II alpha	A0A0A6YX73;Q8K1M3	A0A0A6YX73_MOUSE;Q8K1M3_MOUSE	9.46e-13	918149	850682	662151	830647	535444	759414	347
Ywhab	14-3-3 protein beta/alpha;Isoform Short of 14-3-3 protein beta/alpha	Q9CQV8;Q9CQV8-2	1433B_MOUSE	2.86e-22	847918	698197	782001	673230	787684	757806	348
Uqcrq	Cytochrome b-c1 complex subunit 8	Q9CQ69	QCR8_MOUSE	1.99e-06	628867	823436	1244499	514403	575596	757360	349
Fam20c	Extracellular serine/threonine protein kinase FAM20C	Q5MJS3	FA20C_MOUSE	3.27e-27	617127	666980	688208	1.15076e+06	661683	756951	350
Mbl2	Mannose-binding protein C	P41317	MBL2_MOUSE	3.43e-06	519233	686131	736757	1.13027e+06	655807	745640	351
Xirp2	Xin actin-binding repeat-containing protein 2;Isoform 2 of Xin actin-binding repeat-containing protein 2	Q4U4S6;Q4U4S6-2	XIRP2_MOUSE	2.34e-11	627483	1.60197e+06	881127	155942	416456	736595	352
Cs	Citrate synthase, mitochondrial	Q9CZU6	CISY_MOUSE	1.29e-09	782477	867545	1.31e+06	323003	388535	734312	353
Fga	Fibrinogen alpha chain	E9PV24	FIBA_MOUSE	2.79e-11	873663	530866	404002	919466	940616	733723	354
Rap1a	Ras-related protein Rap-1A	P62835	RAP1A_MOUSE	7.99e-17	951600	687371	538260	831518	652813	732312	355
Atp5c1	ATP synthase subunit gamma	A2AKU9	A2AKU9_MOUSE	4.95e-14	821694	768370	934924	600886	498197	724814	356
Flna	Filamin, alpha;Filamin-A	B7FAU9;Q8BTM8	B7FAU9_MOUSE;FLNA_MOUSE	1.84e-22	848521	760991	645915	532035	811613	719815	357
Tnmd	Tenomodulin	Q9EP64	TNMD_MOUSE	3.3e-09	408793	941230	574595	736867	924251	717147	358
Vit	Vitrin;Isoform 2 of Vitrin	Q8VHI5;Q8VHI5-2	VITRN_MOUSE	3.48e-16	569472	610899	558341	1.02794e+06	811769	715684	359
Actn2	Alpha-actinin-2	Q9JI91	ACTN2_MOUSE	5.04e-14	627791	1.04239e+06	1454064	162573	290732	715510	360
Uqcrc2	Cytochrome b-c1 complex subunit 2, mitochondrial	Q9DB77	QCR2_MOUSE	1.99e-17	553665	801432	1276848	410688	518398	712206	361
Actg1	Actin, cytoplasmic 2	P63260	ACTG_MOUSE	6.11e-28	634367	568557	743347	771848	836034	710830	362
Serpina1e	Alpha-1-antitrypsin 1-5	Q00898	A1AT5_MOUSE	3.1e-14	580668	879665	656638	740460	681482	707783	363
Pafah1b2	Platelet-activating factor acetylhydrolase IB subunit beta	Q61206	PA1B2_MOUSE	1.52e-08	790530	476389	766336	617405	884154	706963	364
Lin7a	Protein lin-7 homolog A	Q8JZS0	LIN7A_MOUSE	0.00786337	516416	602196	671062	1.08696e+06	624727	700271	365
Npc2	Epididymal secretory protein E1	Q9Z0J0	NPC2_MOUSE	1.55e-05	524443	812890	752762	755415	623824	693867	366
Prdx5	Peroxiredoxin-5, mitochondrial;Isoform Cytoplasmic+peroxisomal of Peroxiredoxin-5, mitochondrial	P99029;P99029-2	PRDX5_MOUSE	8.88e-18	656896	720107	705149	545274	831350	691755	367
Farp1	FERM, RhoGEF and pleckstrin domain-containing protein 1	F8VPU2	FARP1_MOUSE	0.00443475	646786	697034	754798	786159	573959	691747	368
Fen1	Flap endonuclease 1	P39749	FEN1_MOUSE	3.15e-05	970513	399951	742583	928687	416946	691736	369
Fgb	Fibrinogen beta chain	Q8K0E8	FIBB_MOUSE	2.64e-20	805833	451711	310062	817654	1.02985e+06	683022	370
Aprt	Adenine phosphoribosyltransferase	P08030	APT_MOUSE	5.96e-10	989783	320025	216373	815968	1.05219e+06	678867	371
Igkv14-111;	Protein Igkv14-111 (Fragment);Ig kappa chain V-V region L6 (Fragment)	A0A140T8P9;P01638	A0A140T8P9_MOUSE;KV5A6_MOUSE	7.04e-15	2.2078e+06	472255	93316.2	446108	169491	677795	372
Ak1	Adenylate kinase isoenzyme 1;Isoform 2 of Adenylate kinase isoenzyme 1	Q9R0Y5;Q9R0Y5-2	KAD1_MOUSE	2.05e-11	497665	1.14753e+06	950268	303857	466463	673157	373
Nrp2	Neuropilin-2;Isoform A0 of Neuropilin-2;Isoform A5 of Neuropilin-2;Isoform A17 of Neuropilin-2;Isoform B0 of Neuropilin-2;Isoform B5 of Neuropilin-2	O35375;O35375-2;O35375-3;O35375-4;O35375-5;O35375-6	NRP2_MOUSE	2.52e-14	505392	582603	619927	1.00713e+06	643326	671676	374
St13	Hsc70-interacting protein	F8WJK8;Q99L47	F8WJK8_MOUSE;F10A1_MOUSE	2.21e-19	541490	678450	676120	766071	686296	669685	375
Sema3d	Semaphorin-3D	Q8BH34	SEM3D_MOUSE	2.64e-17	555485	467622	618716	1.00509e+06	670926	663568	376
Igfbp4	Insulin-like growth factor-binding protein 4	P47879	IBP4_MOUSE	3.43e-30	474865	579171	699440	916737	635220	661087	377
Dr1	Protein Dr1	Q91WV0	NC2B_MOUSE	0.00261535	948167	214721	1.12711e+06	652107	348623	658145	378
Phb2	Prohibitin-2	O35129	PHB2_MOUSE	3.23e-17	678190	655033	555892	727426	646089	652526	379
Rps11	40S ribosomal protein S11	P62281	RS11_MOUSE	6.3e-25	787400	664893	509281	640845	647498	649983	380
Alpl	Alkaline phosphatase, tissue-nonspecific isozyme	P09242	PPBT_MOUSE	2.43e-34	649560	601699	640360	748864	608530	649802	381
Pcx;Pcx;Pc	Pyruvate carboxylase;Pyruvate carboxylase;Pyruvate carboxylase, mitochondrial	E9QPD7;G5E8R3;Q05920	E9QPD7_MOUSE;G5E8R3_MOUSE;PYC_MOUSE	1.25e-06	605997	662896	594899	753514	627432	648948	382
	Ig kappa chain V-III region PC 2880/PC 1229;Ig kappa chain V-III region MOPC 70	P01654;P01656	KV3A1_MOUSE;KV3A3_MOUSE	3.71e-18	312289	2.67126e+06	118373	77906.3	49251.2	645815	383
Mup2	Major urinary protein 2	P11589	MUP2_MOUSE	8.18e-14	252754	783752	824851	648677	706360	643279	384
Tgfbi	Transforming growth factor-beta-induced protein ig-h3	P82198	BGH3_MOUSE	2.97e-22	681366	948349	428143	557940	587095	640579	385
Pdia6	Protein disulfide-isomerase A6	Q3TML0	Q3TML0_MOUSE	5.21e-16	532263	630028	564443	747161	723108	639401	386
Dmd	Dystrophin	P11531	DMD_MOUSE	0.0012293	946366	537825	881299	440454	383214	637831	387
Gpi	Glucose-6-phosphate isomerase	P06745	G6PI_MOUSE	2.04e-11	945081	774945	645710	347055	476034	637765	388
Nono	Non-POU domain-containing octamer-binding protein	Q99K48	NONO_MOUSE	3.19e-05	710805	601538	572061	769117	521344	634973	389
Park7	Protein deglycase DJ-1	Q99LX0	PARK7_MOUSE	7.68e-11	603344	638311	677637	599122	647586	633200	390
Hsp90aa1	Heat shock protein HSP 90-alpha	P07901	HS90A_MOUSE	1.18e-15	623861	600780	479255	774403	675465	630753	391
Gm10260;Rps18;Rps18	Protein Gm10260;40S ribosomal protein S18;40S ribosomal protein S18	F6YVP7;P62270;S4R1N6	F6YVP7_MOUSE;RS18_MOUSE;S4R1N6_MOUSE	1.99e-12	666893	569541	410643	674488	804644	625242	392
Sh3bgr	SH3 domain-binding glutamic acid-rich protein (Fragment);SH3 domain-binding glutamic acid-rich protein;SH3 domain-binding glutamic acid-rich protein	E9Q2Q9;K4DI78;Q9WUZ7	E9Q2Q9_MOUSE;K4DI78_MOUSE;SH3BG_MOUSE	2.39e-07	330474	928886	825856	807165	228022	624080	393
Nedd4l	E3 ubiquitin-protein ligase NEDD4-like;E3 ubiquitin-protein ligase NEDD4-like;Isoform 3 of E3 ubiquitin-protein ligase NEDD4-like	E9PXB7;Q8CFI0;Q8CFI0-3	E9PXB7_MOUSE;NED4L_MOUSE;NED4L_MOUSE	5.25e-10	729768	826416	381398	747728	411100	619282	394
Try10	MCG140784	Q792Z1	Q792Z1_MOUSE	0.00161926	604911	543232	666998	818052	442204	615079	395
Itih2	Inter-alpha trypsin inhibitor, heavy chain 2;Inter-alpha-trypsin inhibitor heavy chain H2	G3X977;Q61703	G3X977_MOUSE;ITIH2_MOUSE	1.33e-17	564245	489922	457364	979127	570256	612183	396
Hadhb	Trifunctional enzyme subunit beta, mitochondrial	Q99JY0	ECHB_MOUSE	4.11e-17	698664	683694	709550	554467	408868	611049	397
Prdx2	Peroxiredoxin-2	Q61171	PRDX2_MOUSE	4.73e-16	618876	633359	501374	624868	673820	610459	398
Ecrg4	Augurin	Q99LS0	AUGN_MOUSE	1.93e-05	536591	617621	800055	429954	665744	609993	399
Atp5l	ATP synthase subunit g, mitochondrial	Q9CPQ8	ATP5L_MOUSE	1.62e-09	609801	658112	933477	307309	540961	609932	400
Prss34	Mast cell protease-11	Q80UR4	Q80UR4_MOUSE	2e-05	707369	576696	635201	522057	606075	609479	401
Col5a3	Collagen type V alpha 3 chain	Q9JLI2	Q9JLI2_MOUSE	1.86e-20	576733	790436	737639	473550	460992	607870	402
H2afy	Core histone macro-H2A.1;Isoform 1 of Core histone macro-H2A.1	Q9QZQ8;Q9QZQ8-2	H2AY_MOUSE	1.75e-10	669157	692648	501824	541562	612788	603596	403
Tpr	Nuclear pore complex-associated intranuclear coiled-coil protein TPR	Q7M739	Q7M739_MOUSE	0.0021074	673645	641031	531839	538605	626659	602356	404
Tmod1	Tropomodulin-1	P49813	TMOD1_MOUSE	7.13e-07	472069	445217	1.39092e+06	370548	331206	601992	405
Got2	Aspartate aminotransferase, mitochondrial	P05202	AATM_MOUSE	2.58e-12	517164	657063	665883	547698	589656	595493	406
Rps16	40S ribosomal protein S16	P14131	RS16_MOUSE	1.59e-13	618071	615613	482834	604477	648753	593950	407
Itgb2	Integrin beta-2;Integrin beta	P11835;Q542I8	ITB2_MOUSE;Q542I8_MOUSE	4.96e-20	850686	454638	563553	470309	623245	592486	408
Tgm2	Protein-glutamine gamma-glutamyltransferase 2	P21981	TGM2_MOUSE	1.23e-21	859493	605811	718529	388595	380581	590602	409
Bmp3	Bone morphogenetic protein 3	Q8BHE5	BMP3_MOUSE	9.87e-22	484490	394572	554787	943491	571191	589706	410
Plg	Plasminogen	P20918	PLMN_MOUSE	5.32e-18	445611	473263	523039	858963	638284	587832	411
Anxa4	Annexin A4	P97429	ANXA4_MOUSE	2.58e-19	535544	582707	542103	679506	596174	587207	412
Ighg1	Ig gamma-1 chain C region secreted form (Fragment)	A0A075B5P4;A0A0A6YWR2	A0A075B5P4_MOUSE;A0A0A6YWR2_MOUSE	2.68e-10	1.44439e+06	414091	169071	228042	652948	581708	413
Mmp9	Matrix metalloproteinase-9	P41245	MMP9_MOUSE	9.33e-08	666826	550163	376982	594289	717481	581148	414
Hnrnph1	Heterogeneous nuclear ribonucleoprotein H	O35737;Q8C2Q7	HNRH1_MOUSE;Q8C2Q7_MOUSE	4.3e-07	716503	542785	524390	618238	495666	579516	415
Phex	Metalloendopeptidase homolog PEX	P70669	PHEX_MOUSE	2.43e-34	706349	612075	858139	413413	295785	577152	416
Rhoa	Transforming protein RhoA	Q9QUI0	RHOA_MOUSE	5.24e-19	746086	427940	516858	656133	535632	576530	417
Rab11b	Ras-related protein Rab-11B	P46638	RB11B_MOUSE	8.82e-22	750234	475358	494835	531525	625373	575465	418
Eftud2	116 kDa U5 small nuclear ribonucleoprotein component	A2AH85;G3UZ34;O08810	A2AH85_MOUSE;G3UZ34_MOUSE;U5S1_MOUSE	1.08e-05	1.53194e+06	258206	683368	157424	236792	573546	419
Stab1	Stabilin 1, isoform CRA_a	G3X973	G3X973_MOUSE	0.00144148	712985	498004	470754	715192	454664	570320	420
Fabp4	Fatty acid-binding protein, adipocyte	P04117	FABP4_MOUSE	1.35e-18	705584	479509	235099	776712	651204	569622	421
Serpinc1	Antithrombin-III	P32261	ANT3_MOUSE	8.83e-21	343240	464286	707560	746447	577430	567792	422
Rps4x	40S ribosomal protein S4, X isoform	P62702	RS4X_MOUSE	3.76e-21	610707	628988	452824	529012	616431	567592	423
Dpysl3	Dihydropyrimidinase-related protein 3	E9PWE8	E9PWE8_MOUSE	1.98e-15	569256	578294	448254	601285	622257	563869	424
Psmc4	26S protease regulatory subunit 6B	A0A140LIZ5;P54775	A0A140LIZ5_MOUSE;PRS6B_MOUSE	0.00499239	534176	681064	611382	609364	360220	559241	425
Krt73	Keratin, type II cytoskeletal 73	Q6NXH9	K2C73_MOUSE	6.67e-14	379438	875026	639740	712274	185641	558424	426
Pdhb	Pyruvate dehydrogenase E1 component subunit beta, mitochondrial	Q9D051	ODPB_MOUSE	2.43e-34	439443	641612	984109	352528	364160	556371	427
Akr1a1	Alcohol dehydrogenase [NADP(+)]	Q9JII6	AK1A1_MOUSE	1.58e-14	703189	457813	368457	696342	549044	554969	428
Ctsg	Cathepsin G	P28293	CATG_MOUSE	7.18e-17	622532	456367	182520	814519	680233	551234	429
Sdhb	Succinate dehydrogenase [ubiquinone] iron-sulfur subunit, mitochondrial	Q9CQA3	SDHB_MOUSE	6.12e-20	515762	541129	886725	382880	428837	551067	430
Hadha	Trifunctional enzyme subunit alpha, mitochondrial	Q8BMS1	ECHA_MOUSE	2.23e-19	565195	607545	759489	423293	390818	549268	431
Rps8	40S ribosomal protein S8	P62242	RS8_MOUSE	2.2e-19	535480	543739	464722	727943	467721	547921	432
Itgav	Integrin alpha-V	A2AKI5;P43406	A2AKI5_MOUSE;ITAV_MOUSE	2.05e-23	493812	491884	497292	705837	548147	547394	433
Myl6	Myosin light polypeptide 6;Isoform Smooth muscle of Myosin light polypeptide 6	Q60605;Q60605-2	MYL6_MOUSE	6.15e-24	458952	564746	708410	443162	559257	546906	434
F13a1	Coagulation factor XIII A chain	Q8BH61	F13A_MOUSE	1.6e-11	878758	616043	457874	357598	418431	545741	435
Fgg	Fibrinogen gamma chain	Q3UER8;Q8VCM7	Q3UER8_MOUSE;FIBG_MOUSE	4.28e-21	633593	431712	286401	653809	712975	543698	436
Masp2	Mannan-binding lectin serine protease 2	Q91WP0	MASP2_MOUSE	2.24e-05	459965	447396	421882	651397	726681	541464	437
Coro1a	Coronin-1A	O89053	COR1A_MOUSE	5.88e-11	648521	466346	353695	545201	689997	540752	438
Col4a2	Collagen alpha-2(IV) chain	P08122	CO4A2_MOUSE	2.57e-12	495886	524182	641347	526802	510423	539728	439
Mdh1	Malate dehydrogenase, cytoplasmic	P14152	MDHC_MOUSE	1.81e-12	578863	643642	537174	402844	529250	538355	440
Gm28062;Hnrnpu	Heterogeneous nuclear ribonucleoprotein U	G3XA10;Q8VEK3	G3XA10_MOUSE;HNRPU_MOUSE	1.02e-13	604086	525986	418254	599733	538121	537236	441
Bsg	Basigin;Basigin;Isoform 2 of Basigin	K3W4Q8;P18572;P18572-2	K3W4Q8_MOUSE;BASI_MOUSE;BASI_MOUSE	2.37e-07	565220	680989	590200	460859	385772	536608	442
Ran	GTP-binding nuclear protein Ran	P62827	RAN_MOUSE	3.98e-09	640108	433105	392982	606090	603342	535126	443
Sri	Sorcin;Isoform 2 of Sorcin	Q6P069;Q6P069-2	SORCN_MOUSE	2.43e-34	503298	544439	506409	580009	538074	534446	444
Pdha1	Pyruvate dehydrogenase E1 component subunit alpha, somatic form, mitochondrial	P35486	ODPA_MOUSE	1.01e-11	416750	567134	879540	440106	350686	530843	445
P3h4	Synaptonemal complex protein SC65	Q8K2B0	SC65_MOUSE	9.34e-18	445820	426357	448931	860052	471683	530569	446
Gbas	Protein NipSnap homolog 2;Glioblastoma amplified sequence	O55126;Q7TMG8	NIPS2_MOUSE;Q7TMG8_MOUSE	2.1e-24	458400	701143	798718	328237	359937	529287	447
Sord	Sorbitol dehydrogenase	Q64442	DHSO_MOUSE	7.18e-07	615774	534762	353173	444505	697778	529199	448
Clic1	Chloride intracellular channel protein 1	Q9Z1Q5	CLIC1_MOUSE	1.7e-10	586258	475467	333550	527066	716293	527727	449
Itgam	Integrin alpha-M;Integrin alpha-M;Integrin alpha M, isoform CRA_a;Integrin alpha-M;Integrin alpha-M	A0A0R4J1B4;E9Q5K8;E9Q604;G5E8F1;Q3U1U4	A0A0R4J1B4_MOUSE;E9Q5K8_MOUSE;E9Q604_MOUSE;G5E8F1_MOUSE;Q3U1U4_MOUSE	2.07e-24	616694	461217	412688	482554	662406	527112	450
Lamc1	Laminin subunit gamma-1	F8VQJ3	F8VQJ3_MOUSE	1.89e-19	511275	743822	663776	355743	360659	527055	451
Ecm1	Extracellular matrix protein 1	F8WI14;Q61508	F8WI14_MOUSE;ECM1_MOUSE	0.00464655	590987	478479	569906	492700	482709	522956	452
Srsf3	Serine/arginine-rich splicing factor 3;Isoform Short of Serine/arginine-rich splicing factor 3	P84104;P84104-2	SRSF3_MOUSE	8.64e-17	466488	393471	396438	703832	646739	521394	453
Os9	Protein OS-9	Q8K2C7	OS9_MOUSE	3.35e-17	435925	448669	460997	773779	484193	520712	454
Ftl1-ps1	Ferritin	Q9CPX4	Q9CPX4_MOUSE	2.47e-10	567424	560613	467460	609491	394554	519908	455
Ctsb	Cathepsin B	P10605	CATB_MOUSE	1.43e-17	510328	499653	361292	690712	536796	519756	456
Rarres2	Retinoic acid receptor responder protein 2	Q9DD06	RARR2_MOUSE	5.04e-07	513929	480317	380536	736575	483139	518899	457
Eef2	Elongation factor 2	P58252	EF2_MOUSE	1.92e-19	648287	532681	436866	389127	583534	518099	458
Flnc	Filamin-C;Isoform 2 of Filamin-C	Q8VHX6;Q8VHX6-2	FLNC_MOUSE	5.93e-21	459102	632276	971419	181339	345252	517878	459
Ambp	Protein AMBP	Q07456	AMBP_MOUSE	2.91e-16	428715	562766	507632	629740	456774	517125	460
Uqcrb	Cytochrome b-c1 complex subunit 7	Q9CQB4;Q9D855	Q9CQB4_MOUSE;QCR7_MOUSE	1.8e-05	418030	459030	941690	400753	361709	516242	461
Lcn2	Neutrophil gelatinase-associated lipocalin	P11672	NGAL_MOUSE	1.28e-12	619665	456159	313835	499548	688710	515583	462
Hnrnpd	Heterogeneous nuclear ribonucleoprotein D0;Isoform 3 of Heterogeneous nuclear ribonucleoprotein D0	Q60668;Q60668-3	HNRPD_MOUSE	3.47e-24	679449	361377	459678	533215	529885	512721	463
Snta1	Alpha-1-syntrophin	A2AKD7;Q61234	A2AKD7_MOUSE;SNTA1_MOUSE	0.00355877	374464	614899	571008	564865	434144	511876	464
Aldh6a1	Methylmalonate-semialdehyde dehydrogenase [acylating], mitochondrial	Q9EQ20	MMSA_MOUSE	9.62e-05	401177	473092	500410	741700	436100	510496	465
Clec3a	C-type lectin domain family 3 member A	Q9EPW4	CLC3A_MOUSE	1.04e-12	321517	390475	486683	439212	907595	509096	466
Tagln2	Transgelin-2	Q9WVA4	TAGL2_MOUSE	4.91e-17	526832	417504	536932	386919	663815	506400	467
Dlat	Dihydrolipoyllysine-residue acetyltransferase component of pyruvate dehydrogenase complex, mitochondrial	Q8BMF4	ODP2_MOUSE	4.21e-08	402968	488033	1050251	281910	305587	505750	468
Fgfr1	Fibroblast growth factor receptor 1	P16092	FGFR1_MOUSE	5.61e-12	449448	384455	580762	663025	442941	504126	469
Phb	Prohibitin	P67778	PHB_MOUSE	2.69e-12	533688	512934	555638	464304	447016	502716	470
Vcp	Transitional endoplasmic reticulum ATPase	Q01853	TERA_MOUSE	2.43e-34	547788	467329	447287	532116	517661	502436	471
Ap2a1	AP-2 complex subunit alpha-1;Isoform B of AP-2 complex subunit alpha-1	P17426;P17426-2	AP2A1_MOUSE	2.47e-12	752080	354266	629272	276691	489570	500376	472
Psmd2	26S proteasome non-ATPase regulatory subunit 2	Q8VDM4	PSMD2_MOUSE	0.00100803	839608	513241	544388	195116	403608	499192	473
Nid1	Nidogen-1	P10493	NID1_MOUSE	3.22e-15	437293	644149	438510	556923	408425	497060	474
Tkt	Transketolase	P40142	TKT_MOUSE	2.12e-18	553675	409863	369011	453245	696450	496449	475
C8g	Complement component C8 gamma chain	Q8VCG4	CO8G_MOUSE	4.29e-17	315297	543692	502579	573451	543698	495743	476
Igf2	Insulin-like growth factor II	E9QLW5;P09535	E9QLW5_MOUSE;IGF2_MOUSE	1.68e-21	372398	437137	384538	790043	485888	494001	477
Jsrp1	Junctional sarcoplasmic reticulum protein 1;Junctional sarcoplasmic reticulum protein 1;Isoform 2 of Junctional sarcoplasmic reticulum protein 1	M0QW57;Q3MI48;Q3MI48-2	M0QW57_MOUSE;JSPR1_MOUSE;JSPR1_MOUSE	5.11e-12	362429	530917	1148775	180745	243726	493318	478
Neb	Protein Neb	E9Q1W3	E9Q1W3_MOUSE	2.41e-33	298814	372093	1.34751e+06	176048	258771	490647	479
Myh11	Myosin-11	E9QPE7	E9QPE7_MOUSE	3.89e-13	505553	525133	739847	313525	366219	490055	480
Pcbp2	Poly(rC)-binding protein 2;Isoform 2 of Poly(rC)-binding protein 2;Isoform 3 of Poly(rC)-binding protein 2	Q61990;Q61990-2;Q61990-3	PCBP2_MOUSE	4.86e-13	516538	521141	441793	427522	535762	488551	481
Calm1	Calmodulin	P62204	CALM_MOUSE	3.67e-07	440684	473899	553542	559861	411475	487892	482
Cnpy2	Protein canopy homolog 2	Q9QXT0	CNPY2_MOUSE	2.5e-13	444775	500356	474275	576607	438063	486815	483
Rbm39	RNA-binding protein 39;Isoform 2 of RNA-binding protein 39;Isoform 3 of RNA-binding protein 39	Q8VH51;Q8VH51-2;Q8VH51-3	RBM39_MOUSE	2.66e-10	430853	579502	284918	547459	589591	486465	484
Eef1a2	Elongation factor 1-alpha 2	P62631	EF1A2_MOUSE	4.79e-06	594933	888938	480082	212381	247029	484673	485
Tnxb	Protein Tnxb	O35452	O35452_MOUSE	3.01e-10	494455	1285210	159396	185007	282212	481256	486
Lmnb1	Lamin-B1	P14733	LMNB1_MOUSE	1.63e-16	501110	538383	357757	517322	483136	479542	487
Idh3g	Isocitrate dehydrogenase [NAD] subunit gamma 1, mitochondrial	P70404	IDHG1_MOUSE	5.28e-09	386552	511287	792223	393698	310534	478859	488
Lrrc17	Leucine-rich repeat-containing protein 17	Q9CXD9	LRC17_MOUSE	6.66e-12	354678	684827	388439	390761	572239	478189	489
Vdac3-ps1;Vdac3	Protein Vdac3-ps1;Voltage-dependent anion-selective channel protein 3	A0A140T8V3;Q60931	A0A140T8V3_MOUSE;VDAC3_MOUSE	1.96e-08	476401	592042	734519	228460	354803	477245	490
Chmp4b	Charged multivesicular body protein 4b	Q9D8B3	CHM4B_MOUSE	8.86e-15	513172	467602	481661	469736	427801	471994	491
Dag1	Dystroglycan	Q62165	DAG1_MOUSE	0.000184887	293930	650377	544325	528000	341199	471566	492
Eef1b	Elongation factor 1-beta	O70251	EF1B_MOUSE	2.49e-07	533799	388738	496327	427804	498213	468976	493
Sost	Sclerostin	B2RQA5	B2RQA5_MOUSE	2.76e-09	350467	429628	416286	653451	491410	468248	494
Prkcsh	Glucosidase 2 subunit beta;Isoform 2 of Glucosidase 2 subunit beta	O08795;O08795-2	GLU2B_MOUSE	6.97e-11	467867	367984	489365	618943	391755	467183	495
Myh8	Myosin-8	P13542	MYH8_MOUSE	0.00100236	450621	69099.7	1.27386e+06	60226.4	480094	466781	496
Cycs	Cytochrome c, somatic	P62897	CYC_MOUSE	3.65e-06	469998	629742	746575	235917	250925	466631	497
Calu	Calumenin	O35887	CALU_MOUSE	2.09e-07	419179	485833	523998	540254	346834	463219	498
Etfa	Electron transfer flavoprotein subunit alpha, mitochondrial	Q99LC5	ETFA_MOUSE	3.92e-16	422928	493504	806314	273384	318840	462994	499
Rplp0	60S acidic ribosomal protein P0	P14869	RLA0_MOUSE	1.62e-18	466728	446613	360125	443012	557272	454750	500
Itih1	Inter-alpha-trypsin inhibitor heavy chain H1	F8WJ05;Q61702	F8WJ05_MOUSE;ITIH1_MOUSE	6.71e-21	404531	387862	403262	612489	463247	454278	501
2025-09-07	Septin-7	E9Q1G8;E9Q9F5;O55131	E9Q1G8_MOUSE;E9Q9F5_MOUSE;SEPT7_MOUSE	2.47e-18	413314	448375	372724	584220	451018	453930	502
Wdr1	WD repeat-containing protein 1	O88342	WDR1_MOUSE	2.94e-13	514256	384721	357839	486932	515628	451875	503
Des	Desmin	P31001	DESM_MOUSE	7.17e-15	306180	722530	618954	237569	370835	451214	504
Lamb2	Laminin subunit beta-2	Q61292	LAMB2_MOUSE	1.66e-30	431580	660876	540877	292625	329916	451175	505
Mcpt4	Mast cell protease 4	Q3UN88	Q3UN88_MOUSE	4.4e-29	325608	707183	522522	184808	500607	448145	506
Lsp1	Lymphocyte-specific protein 1	A2A6J7;P19973	A2A6J7_MOUSE;LSP1_MOUSE	6.34e-31	403246	390151	440100	609629	379791	444583	507
Krt42	Keratin, type I cytoskeletal 42	Q6IFX2	K1C42_MOUSE	4.77e-05	322443	632384	389340	587429	290256	444370	508
Hmgb1	High mobility group protein B1 (Fragment);High mobility group protein B1	A0A0J9YUZ4;P63158	A0A0J9YUZ4_MOUSE;HMGB1_MOUSE	3.08e-08	383957	342809	474711	568513	437149	441428	509
Pcsk6	Protein Pcsk6	E9Q4D0;F6XJP7	E9Q4D0_MOUSE;F6XJP7_MOUSE	6.15e-18	351057	433911	302410	679216	431912	439701	510
Gstp1	Glutathione S-transferase P 1	P19157	GSTP1_MOUSE	1.2e-09	427847	339538	369512	622716	434130	438749	511
Gc	Vitamin D-binding protein	P21614	VTDB_MOUSE	1.17e-27	239986	359429	454316	605936	532018	438337	512
Hnrnpk	Heterogeneous nuclear ribonucleoprotein K;Heterogeneous nuclear ribonucleoprotein K;Isoform 2 of Heterogeneous nuclear ribonucleoprotein K;Isoform 3 of Heterogeneous nuclear ribonucleoprotein K	B2M1R6;P61979;P61979-2;P61979-3	B2M1R6_MOUSE;HNRPK_MOUSE;HNRPK_MOUSE;HNRPK_MOUSE	6.67e-27	454657	365335	376371	537616	451324	437061	513
Acaa1a	3-ketoacyl-CoA thiolase A, peroxisomal	Q921H8	THIKA_MOUSE	7.4e-05	690100	278162	360865	404956	432061	433229	514
Itga2	Integrin alpha-2	Q62469	ITA2_MOUSE	1.26e-16	554024	369327	409339	520986	311179	432971	515
Anxa11	Annexin A11	P97384	ANX11_MOUSE	6.05e-11	471321	473235	353547	403359	461508	432594	516
Cpq	Carboxypeptidase Q;Isoform 2 of Carboxypeptidase Q	Q9WVJ3;Q9WVJ3-2	CBPQ_MOUSE	6.86e-09	471579	330860	267149	681443	409737	432154	517
Rps15a	40S ribosomal protein S15a	P62245	RS15A_MOUSE	8.67e-22	441059	488365	351154	407081	472082	431948	518
Ca2	Carbonic anhydrase 2	P00920	CAH2_MOUSE	1.07e-08	668344	530325	136884	336405	476009	429593	519
Actr1b	Beta-centractin	Q8R5C5	ACTY_MOUSE	0.00422863	706914	371842	400642	403499	251658	426911	520
Krt77	Keratin, type II cytoskeletal 1b	Q6IFZ6	K2C1B_MOUSE	3.09e-05	477155	412814	517699	454565	268141	426075	521
Serpinb1a	Leukocyte elastase inhibitor A	Q9D154	ILEUA_MOUSE	4.26e-20	619114	386872	215862	331398	568626	424374	522
Slc25a11	Mitochondrial 2-oxoglutarate/malate carrier protein	Q9CR62	M2OM_MOUSE	6.66e-18	402870	488341	777050	198727	244789	422355	523
Bub3	Mitotic checkpoint protein BUB3	A0A140LHA2;Q9WVA3	A0A140LHA2_MOUSE;BUB3_MOUSE	4.55e-06	455134	338610	355341	401798	551327	420442	524
Hnrnpa2b1	Heterogeneous nuclear ribonucleoproteins A2/B1	O88569	ROA2_MOUSE	1.16e-18	514520	251821	400367	608184	325152	420009	525
Ctsz	Cathepsin Z	Q9WUU7	CATZ_MOUSE	6.53e-13	466163	384187	292306	583953	369184	419159	526
Dbnl	Drebrin-like protein;Isoform 2 of Drebrin-like protein;Isoform 3 of Drebrin-like protein	Q62418;Q62418-2;Q62418-3	DBNL_MOUSE	0.000131243	387093	360898	456295	506011	383309	418721	527
Ostf1	Osteoclast-stimulating factor 1	Q62422	OSTF1_MOUSE	1.71e-16	420258	308303	339492	570074	452003	418026	528
Setd2	Histone-lysine N-methyltransferase SETD2;Isoform 2 of Histone-lysine N-methyltransferase SETD2	E9Q5F9;E9Q5F9-2	SETD2_MOUSE	2.66e-30	229981	292791	462918	806302	293407	417080	529
Dlst	Dihydrolipoyllysine-residue succinyltransferase component of 2-oxoglutarate dehydrogenase complex, mitochondrial	Q9D2G2	ODO2_MOUSE	1.33e-17	478650	287483	718817	383228	211281	415892	530
Ndrg1	Protein NDRG1	Q62433	NDRG1_MOUSE	4.68e-16	401783	429908	395818	397725	447452	414537	531
Timp1	Metalloproteinase inhibitor 1	P12032	TIMP1_MOUSE	6.72e-07	371597	279716	349199	665117	402340	413594	532
Capza2	F-actin-capping protein subunit alpha-2	P47754	CAZA2_MOUSE	1.44e-17	454446	400406	575342	252529	380256	412596	533
Loxl4	Lysyl oxidase homolog 4	E9Q600;Q924C6	E9Q600_MOUSE;LOXL4_MOUSE	2.92e-25	305748	353790	291066	665310	437401	410663	534
Rps14	40S ribosomal protein S14	P62264	RS14_MOUSE	6.44e-19	517031	418616	416962	386931	304765	408861	535
Angptl7	Angiopoietin-related protein 7	Q8R1Q3	ANGL7_MOUSE	2.41e-16	379424	851809	272143	325068	213563	408401	536
Ltbp3	Latent-transforming growth factor beta-binding protein 3	F8VQ06	F8VQ06_MOUSE	1.09e-28	402639	366620	362730	460168	431498	404731	537
Mstn	Growth/differentiation factor 8	O08689	GDF8_MOUSE	2.75e-23	325670	368786	290224	641674	394936	404258	538
Acadvl	Very long-chain specific acyl-CoA dehydrogenase, mitochondrial	P50544	ACADV_MOUSE	3.42e-07	491959	505858	531831	227228	262110	403797	539
Vcam1	Vascular cell adhesion protein 1	P29533;Q3UPN1	VCAM1_MOUSE;Q3UPN1_MOUSE	2.86e-29	448147	401036	342161	423316	388021	400536	540
Lima1	LIM domain and actin-binding protein 1;Isoform Alpha of LIM domain and actin-binding protein 1	Q9ERG0;Q9ERG0-2	LIMA1_MOUSE	0.00222269	368367	308291	263604	848539	213152	400391	541
Cisd2	CDGSH iron-sulfur domain-containing protein 2	Q9CQB5	CISD2_MOUSE	0.000783609	512218	452801	572043	176924	284146	399627	542
	Ig kappa chain V-V region HP R16.7;Ig kappa chain V-V region HP 93G7	P01644;P01645	KV5AB_MOUSE;KV5AC_MOUSE	2.63e-22	145192	1.61579e+06	66770.8	30189.5	126533	396895	543
Itih4	Inter alpha-trypsin inhibitor, heavy chain 4;Inter alpha-trypsin inhibitor, heavy chain 4;Inter alpha-trypsin inhibitor, heavy chain 4	A6X935;E9PVD2;E9Q5L2	ITIH4_MOUSE;E9PVD2_MOUSE;E9Q5L2_MOUSE	6.83e-22	377430	339499	330018	490821	442310	396016	544
Lrpprc	Leucine-rich PPR motif-containing protein, mitochondrial	Q6PB66	LPPRC_MOUSE	1.57e-20	791230	325526	815578	18326.5	25915	395315	545
Eif3b	Eukaryotic translation initiation factor 3 subunit B	Q8JZQ9	EIF3B_MOUSE	2.04e-06	394460	346349	307916	464226	459226	394435	546
Tmed10	Transmembrane emp24 domain-containing protein 10	Q9D1D4	TMEDA_MOUSE	2.4e-08	544253	469976	334032	257953	352088	391660	547
Fis1	Mitochondrial fission 1 protein	Q9CQ92	FIS1_MOUSE	1.05e-15	458131	468347	522428	203673	297354	389987	548
Col9a1	Collagen alpha-1(IX) chain	G3X995	G3X995_MOUSE	0.0004284	251339	422938	438636	230772	601480	389033	549
C1qtnf3	Complement C1q tumor necrosis factor-related protein 3	D3YZ61;Q9ES30	D3YZ61_MOUSE;C1QT3_MOUSE	3.49e-07	429963	474399	470350	448533	102632	385175	550
Tnnt3	Troponin T, fast skeletal muscle;Isoform B3e17 of Troponin T, fast skeletal muscle	A0A0R4J1B1;Q9QZ47-10	A0A0R4J1B1_MOUSE;TNNT3_MOUSE	0.00125281	330673	223047	605008	476270	281812	383362	551
Tufm	Elongation factor Tu, mitochondrial	Q8BFR5	EFTU_MOUSE	1.91e-12	328193	410573	648607	240602	287963	383188	552
Cap1	Adenylyl cyclase-associated protein 1	P40124	CAP1_MOUSE	2.14e-16	407502	294099	265984	417441	527990	382603	553
Atp6v1g1	V-type proton ATPase subunit G 1	Q9CR51	VATG1_MOUSE	0.00317597	584481	426740	330603	284642	268928	379079	554
Snrpd3	Small nuclear ribonucleoprotein Sm D3	P62320	SMD3_MOUSE	0.000185293	319501	301395	394326	446537	433069	378965	555
Idh3a	Isocitrate dehydrogenase [NAD] subunit alpha, mitochondrial	Q9D6R2	IDH3A_MOUSE	3.41e-20	328812	396003	782902	179399	201755	377774	556
Actn4	Alpha-actinin-4	P57780	ACTN4_MOUSE	1.92e-13	486422	465032	394474	175608	361221	376551	557
Sptbn1	Spectrin beta chain, non-erythrocytic 1	Q62261	SPTB2_MOUSE	7.79e-24	443256	495482	483354	196043	262045	376036	558
Sec31a	Protein transport protein Sec31A	Q3UPL0	SC31A_MOUSE	5.08e-05	522143	370102	411701	204628	356807	373076	559
Acan	Aggrecan core protein	Q61282	PGCA_MOUSE	4.45e-19	160111	329191	360233	194421	820813	372954	560
Dpysl2	Dihydropyrimidinase-related protein 2	O08553	DPYL2_MOUSE	1.46e-14	370395	389683	293738	484451	323147	372283	561
Lyz2	Lysozyme C-2	P08905	LYZ2_MOUSE	0.00434898	400336	421782	220902	420302	393678	371400	562
Cpz	Carboxypeptidase Z	Q8R4V4	CBPZ_MOUSE	8.32e-16	326182	255681	299780	585736	385552	370586	563
Bglap3;Bglap;Bglap2	Osteocalcin-related protein;Osteocalcin;Osteocalcin-2	P54615;P86546;P86547	OSTR_MOUSE;OSTCN_MOUSE;OSTC2_MOUSE	5.76e-05	237116	331636	410075	576664	294863	370071	564
Rack1	Receptor of activated protein C kinase 1	P68040	RACK1_MOUSE	1.31e-19	406995	369268	279993	358597	432260	369423	565
Actn1	Alpha-actinin-1	Q7TPR4	ACTN1_MOUSE	7.42e-14	524541	501190	346977	236665	234300	368735	566
Pygb	Glycogen phosphorylase, brain form	Q8CI94	PYGB_MOUSE	1.2e-09	539358	363835	523889	163671	250548	368260	567
Acadl	Long-chain-specific acyl-CoA dehydrogenase, mitochondrial	A0A0R4J083	A0A0R4J083_MOUSE	1.07e-12	339646	380743	530868	318398	271339	368199	568
Retn	Resistin	Q99P87	RETN_MOUSE	7.05e-26	313727	378728	364976	426342	356678	368090	569
Cpt2	Carnitine O-palmitoyltransferase 2, mitochondrial	P52825	CPT2_MOUSE	0.000145287	415621	315942	603844	290740	211862	367602	570
Cd248	Endosialin	Q91V98	CD248_MOUSE	2.43e-34	295705	237372	347705	597600	354381	366553	571
Hspa9	Stress-70 protein, mitochondrial	P38647	GRP75_MOUSE	4.21e-14	329271	338553	481131	338234	344308	366299	572
Rps9	40S ribosomal protein S9	Q6ZWN5	RS9_MOUSE	6.07e-10	360715	292258	239069	505982	432782	366161	573
Dclre1b	5' exonuclease Apollo;Isoform 2 of 5' exonuclease Apollo	Q8C7W7;Q8C7W7-2	DCR1B_MOUSE	0.00125051	302576	324528	389646	503433	304559	364948	574
Ssr1	Translocon-associated protein subunit alpha	Q9CY50	SSRA_MOUSE	6.89e-25	489508	344078	225798	410036	352292	364342	575
Capg	Capping protein (Actin filament), gelsolin-like	Q99LB4	Q99LB4_MOUSE	1.98e-09	354672	375663	423678	257785	408834	364126	576
Pcolce2	Procollagen C-endopeptidase enhancer 2	Q8R4W6	PCOC2_MOUSE	7.07e-06	246781	363191	517903	361342	329311	363705	577
Psmd7	26S proteasome non-ATPase regulatory subunit 7	P26516	PSMD7_MOUSE	1.07e-09	279279	393287	590469	313238	237204	362695	578
Vasp	Vasodilator-stimulated phosphoprotein	P70460	VASP_MOUSE	0.00011772	420176	320903	353925	334218	380284	361901	579
Drap1	Dr1-associated corepressor	D3YY09;F6T9K1;Q9D6N5	D3YY09_MOUSE;F6T9K1_MOUSE;NC2A_MOUSE	7.77e-07	600705	525076	104580	60928.9	494397	357137	580
Cyc1	Cytochrome c1, heme protein, mitochondrial;Isoform 2 of Cytochrome c1, heme protein, mitochondrial	Q9D0M3;Q9D0M3-2	CY1_MOUSE	2.43e-34	348952	300106	523689	296617	313562	356585	581
Aldh9a1	4-trimethylaminobutyraldehyde dehydrogenase	Q9JLJ2	AL9A1_MOUSE	0.000137429	357102	249726	251125	495224	428088	356253	582
Ptgfrn	Prostaglandin F2 receptor negative regulator	Q9WV91	FPRP_MOUSE	7.45e-11	289085	311434	395302	464079	321350	356250	583
Cox6b1	Cytochrome c oxidase subunit 6B1	P56391	CX6B1_MOUSE	2.07e-11	263098	419029	591143	239984	266539	355959	584
Dld	Dihydrolipoyl dehydrogenase, mitochondrial	O08749	DLDH_MOUSE	4.14e-12	227484	361819	683467	256597	242344	354342	585
Epdr1	Mammalian ependymin-related protein 1	Q99M71	EPDR1_MOUSE	1.2e-07	262797	321698	251361	617922	309847	352725	586
Blvrb	Flavin reductase (NADPH)	Q923D2	BLVRB_MOUSE	8.91e-06	439668	360810	325591	272733	359323	351625	587
Minpp1	Multiple inositol polyphosphate phosphatase 1	Q9Z2L6	MINP1_MOUSE	6.77e-17	335653	478038	185075	447974	291810	347710	588
Pgam2	Phosphoglycerate mutase 2	O70250	PGAM2_MOUSE	1.31e-06	427964	502362	306484	246926	253815	347510	589
Lgals3	Galectin-3;Galectin	P16110;Q8C253	LEG3_MOUSE;Q8C253_MOUSE	1.26e-15	345956	436683	219795	299032	435049	347303	590
Ndufv1	NADH dehydrogenase [ubiquinone] flavoprotein 1, mitochondrial;NADH dehydrogenase [ubiquinone] flavoprotein 1, mitochondrial	D3YUM1;Q91YT0	D3YUM1_MOUSE;NDUV1_MOUSE	2.36e-10	298601	384450	543379	262409	244348	346637	591
Ndufa13	NADH dehydrogenase [ubiquinone] 1 alpha subcomplex subunit 13	Q9ERS2	NDUAD_MOUSE	1.88e-06	332226	481721	443762	159640	311935	345857	592
Hnrnpab	Heterogeneous nuclear ribonucleoprotein A/B	Q20BD0;Q80XR6;Q99020	Q20BD0_MOUSE;Q80XR6_MOUSE;ROAA_MOUSE	1.46e-08	368049	347106	353222	340159	313662	344439	593
Tra2b	Transformer-2 protein homolog beta	F8WJG3;P62996	F8WJG3_MOUSE;TRA2B_MOUSE	3.13e-23	291448	267819	295460	507105	358650	344096	594
Slc25a12	Calcium-binding mitochondrial carrier protein Aralar1	Q8BH59	CMC1_MOUSE	3.73e-17	306424	382457	866662	59691.8	103102	343667	595
Bmp1	Bone morphogenetic protein 1	P98063	BMP1_MOUSE	7.19e-15	311882	297240	336098	450051	322606	343575	596
Cst3	Cystatin-C	P21460	CYTC_MOUSE	1.61e-08	338222	303225	417213	400311	248151	341425	597
Rpl10a	Ribosomal protein	Q5XJF6	Q5XJF6_MOUSE	5.03e-14	434334	331588	321707	258460	354375	340093	598
Eprs	Bifunctional glutamate/proline--tRNA ligase	Q8CGC7	SYEP_MOUSE	4.24e-06	453844	357240	463283	171303	252461	339626	599
Vcan	Isoform V1 of Versican core protein	Q62059-2	CSPG2_MOUSE	1.84e-12	279649	333869	335651	404620	342811	339320	600
Dkk1	Dickkopf-related protein 1	O54908	DKK1_MOUSE	0.00886675	634694	437184	157890	46204.2	417134	338621	601
Immt	MICOS complex subunit MIC60	E9Q800	E9Q800_MOUSE	2.43e-34	306561	400790	563025	148287	272564	338245	602
Fbl	rRNA 2'-O-methyltransferase fibrillarin	P35550	FBRL_MOUSE	3.12e-07	437359	213505	378476	256799	403922	338012	603
Ndufv2	NADH dehydrogenase [ubiquinone] flavoprotein 2, mitochondrial	Q9D6J6	NDUV2_MOUSE	7.25e-13	302767	255679	662237	233883	235258	337965	604
Cotl1	Coactosin-like protein	Q9CQI6	COTL1_MOUSE	4.43e-14	437499	226255	245297	263267	516176	337699	605
Add1	Alpha-adducin;Alpha-adducin;Alpha-adducin;Isoform 2 of Alpha-adducin	F8WGR0;F8WHZ9;Q9QYC0;Q9QYC0-2	F8WGR0_MOUSE;F8WHZ9_MOUSE;ADDA_MOUSE;ADDA_MOUSE	0.000590903	406168	550722	266276	149166	313037	337074	606
Gstm1	Glutathione S-transferase Mu 1	P10649	GSTM1_MOUSE	2.32e-18	382866	251668	227640	438497	382872	336709	607
Eif2s1	Eukaryotic translation initiation factor 2 subunit 1	Q6ZWX6	IF2A_MOUSE	8.64e-25	363171	314165	299275	324031	382810	336690	608
Srsf2	Serine/arginine-rich splicing factor 2	Q62093	SRSF2_MOUSE	2.35e-08	339929	329968	284675	410614	316299	336297	609
Fhl3	Four and a half LIM domains protein 3	Q9R059	FHL3_MOUSE	4.89e-14	366295	375837	393094	279683	265787	336139	610
Pls3	Plastin-3 (Fragment);Plastin-3	A0A1C7CYV0;Q99K51	A0A1C7CYV0_MOUSE;PLST_MOUSE	4.16e-09	462662	308456	438442	236149	234187	335979	611
Mpeg1	Macrophage-expressed gene 1 protein	A1L314;E9QN37	MPEG1_MOUSE;E9QN37_MOUSE	1.15e-07	511644	238659	295330	362618	271533	335957	612
Rpl5	60S ribosomal protein L5	P47962	RL5_MOUSE	9.3e-19	433058	325687	223220	341871	351744	335116	613
Prdx6	Peroxiredoxin 6	Q6GT24	Q6GT24_MOUSE	1.46e-12	358616	343186	269219	291002	405406	333486	614
Acaa2	3-ketoacyl-CoA thiolase, mitochondrial	Q8BWT1	THIM_MOUSE	4.67e-15	341998	377349	415090	242776	289938	333430	615
Eif4a1	Eukaryotic initiation factor 4A-I	P60843	IF4A1_MOUSE	1.22e-13	400532	348484	211591	263444	429772	330765	616
Serpine2	Glia-derived nexin	Q07235	GDN_MOUSE	2.43e-34	250550	286295	274304	455908	380504	329512	617
Itgbl1	Integrin beta-like protein 1	Q8VDV0	ITGBL_MOUSE	3.13e-06	189089	298085	311371	427985	419352	329176	618
Anxa7	Annexin A7	Q07076	ANXA7_MOUSE	4.07e-24	317015	352637	306185	341321	324030	328238	619
Fxr1	Fragile X mental retardation syndrome-related protein 1;Isoform B of Fragile X mental retardation syndrome-related protein 1;Isoform C of Fragile X mental retardation syndrome-related protein 1;Isoform D of Fragile X mental retardation syndrome-related protein 1;Isoform F of Fragile X mental retardation syndrome-related protein 1;Isoform G of Fragile X mental retardation syndrome-related protein 1	Q61584;Q61584-3;Q61584-4;Q61584-5;Q61584-6;Q61584-7	FXR1_MOUSE	0.00721729	321412	335825	338446	311405	329603	327338	620
Pgm1	Phosphoglucomutase-1	Q9D0F9	PGM1_MOUSE	3.78e-10	488554	494738	333658	142396	176842	327238	621
Capza1	Capping protein (Actin filament) muscle Z-line, alpha 1	Q5RKN9	Q5RKN9_MOUSE	3.73e-09	418339	289255	180676	351069	395415	326951	622
Kng1	Kininogen-1;Kininogen-1;Kininogen-1;Isoform 3 of Kininogen-1	A0A0R4J038;D3YTY9;O08677;O08677-3	A0A0R4J038_MOUSE;D3YTY9_MOUSE;KNG1_MOUSE;KNG1_MOUSE	3.59e-18	306921	270131	324206	421687	310222	326633	623
Adamts17	Protein Adamts17	D3YX90;E9Q4D1	D3YX90_MOUSE;E9Q4D1_MOUSE	1.3e-06	314420	280425	282460	466368	288335	326402	624
Arpc3	Actin-related protein 2/3 complex subunit 3	Q9JM76	ARPC3_MOUSE	2.12e-20	315323	266970	230560	404305	414056	326243	625
Epb41l2	Band 4.1-like protein 2	O70318	E41L2_MOUSE	7.27e-19	317692	299451	277125	400625	332150	325409	626
Eef1g	Elongation factor 1-gamma	Q9D8N0	EF1G_MOUSE	4.67e-23	367689	347730	286301	280364	343336	325084	627
Selenbp1	Selenium-binding protein 1	P17563	SBP1_MOUSE	1.32e-16	295487	277816	228809	411441	408677	324446	628
Cpa3	Mast cell carboxypeptidase A	P15089	CBPA3_MOUSE	2.73e-06	219826	535521	425631	49696.4	389156	323966	629
Nid2	Nidogen-2	O88322	NID2_MOUSE	1.25e-13	261837	474775	186238	349004	347320	323835	630
Ndufs1	NADH-ubiquinone oxidoreductase 75 kDa subunit, mitochondrial	Q91VD9	NDUS1_MOUSE	2.28e-13	299323	372302	526393	207141	212071	323446	631
Rpsa	40S ribosomal protein SA	P14206	RSSA_MOUSE	1.72e-21	365073	314829	223203	321263	391555	323185	632
Gdi1	Rab GDP dissociation inhibitor alpha	P50396	GDIA_MOUSE	1.29e-23	349381	305801	306074	335955	318122	323066	633
Rap2b;Rap2a;Rap2a;Rap2c	Ras-related protein Rap-2b;Ras-related protein Rap-2a;Isoform 2 of Ras-related protein Rap-2a;Ras-related protein Rap-2c	P61226;Q80ZJ1;Q80ZJ1-2;Q8BU31	RAP2B_MOUSE;RAP2A_MOUSE;RAP2A_MOUSE;RAP2C_MOUSE	0.0035121	396693	289757	242937	386626	299109	323024	634
Igfbp3	Insulin-like growth factor-binding protein 3	P47878	IBP3_MOUSE	4.14e-07	284611	209262	362051	401267	347291	320897	635
Ywhaq	14-3-3 protein theta (Fragment);14-3-3 protein theta (Fragment);14-3-3 protein theta;Isoform 2 of 14-3-3 protein theta	F6VW30;F6YY69;P68254;P68254-2	F6VW30_MOUSE;F6YY69_MOUSE;1433T_MOUSE;1433T_MOUSE	1.2e-13	364858	276035	365702	288649	309038	320856	636
Serpina10	Protein Z-dependent protease inhibitor;Isoform 2 of Protein Z-dependent protease inhibitor	Q8R121;Q8R121-2	ZPI_MOUSE	2.18e-18	233457	296949	354663	378831	340174	320815	637
Arpc4	Actin-related protein 2/3 complex subunit 4	P59999	ARPC4_MOUSE	2.14e-16	418053	342977	267209	224747	349983	320594	638
Arf3;Arf1	ADP-ribosylation factor 3;ADP-ribosylation factor 1	P61205;P84078	ARF3_MOUSE;ARF1_MOUSE	1.93e-15	407338	367760	331937	290832	197659	319105	639
Ywhae	14-3-3 protein epsilon	P62259	1433E_MOUSE	6.02e-14	320984	313836	253748	332413	373491	318895	640
Kctd12	BTB/POZ domain-containing protein KCTD12	A0A0R4J2B2;Q6WVG3	A0A0R4J2B2_MOUSE;KCD12_MOUSE	3.27e-27	264291	354996	228579	262299	481520	318337	641
Lcp1	Plastin-2	Q61233	PLSL_MOUSE	2.44e-12	500238	300972	344090	155022	286938	317452	642
Epx	Eosinophil peroxidase	P49290	PERE_MOUSE	3.16e-20	282215	285248	204464	470610	332006	314909	643
Srsf7	Serine/arginine-rich splicing factor 7;Isoform 2 of Serine/arginine-rich splicing factor 7;Isoform 3 of Serine/arginine-rich splicing factor 7;Isoform 4 of Serine/arginine-rich splicing factor 7	Q8BL97;Q8BL97-2;Q8BL97-3;Q8BL97-4	SRSF7_MOUSE	6.43e-08	349015	310684	231942	307152	374917	314742	644
Mcm7	DNA replication licensing factor MCM7	Q61881	MCM7_MOUSE	0.000637243	279251	358030	168962	487223	277148	314123	645
Anxa3	Annexin A3	O35639	ANXA3_MOUSE	8.94e-24	355193	232531	216779	398429	361977	312982	646
Ca1	Carbonic anhydrase 1	P13634	CAH1_MOUSE	2.5e-12	496429	320878	115614	361473	270164	312912	647
Sulf2	Extracellular sulfatase Sulf-2	Q8CFG0	SULF2_MOUSE	0.000618876	284081	246320	327262	434206	270078	312389	648
Ndufa4	Cytochrome c oxidase subunit NDUFA4	A0A0N4SVQ1;Q62425	A0A0N4SVQ1_MOUSE;NDUA4_MOUSE	1.38e-14	240782	326251	572811	252102	166093	311608	649
Ddost	Dolichyl-diphosphooligosaccharide--protein glycosyltransferase 48 kDa subunit	O54734	OST48_MOUSE	3.34e-07	379976	373972	284669	210252	308463	311466	650
Lars	Leucine--tRNA ligase, cytoplasmic	Q8BMJ2	SYLC_MOUSE	0.00658831	294146	263571	271654	503728	220461	310712	651
H2-D1	H-2 class I histocompatibility antigen, D-B alpha chain	P01899	HA11_MOUSE	2.64e-12	341098	260261	385819	339917	223901	310199	652
Taldo1	Transaldolase	A0A1B0GR11;Q93092	A0A1B0GR11_MOUSE;TALDO_MOUSE	3.7e-09	343183	263000	259577	201271	479665	309339	653
Ighv1-31	Protein Ighv1-31	A0A075B5V1	A0A075B5V1_MOUSE	1.33e-06	842734	156850	215859	194485	130888	308163	654
Pcbp1	Poly(rC)-binding protein 1	P60335	PCBP1_MOUSE	4.16e-25	404804	313233	301256	256485	263067	307769	655
Phospho1	Phosphoethanolamine/phosphocholine phosphatase	Q8R2H9	PHOP1_MOUSE	6.51e-08	312747	215658	184578	526924	286050	305191	656
Gart	Trifunctional purine biosynthetic protein adenosine-3	Q64737	PUR2_MOUSE	0.00861521	450399	390992	118341	300708	264003	304888	657
Spock2	Testican-2	F6SLR4;Q9ER58	F6SLR4_MOUSE;TICN2_MOUSE	4.71e-16	262627	301222	310200	397351	250761	304432	658
Vat1	Synaptic vesicle membrane protein VAT-1 homolog	Q62465	VAT1_MOUSE	8.16e-09	565645	241564	389274	162445	160867	303959	659
Cyth2	Cytohesin-2;Cytohesin-2;Cytohesin-2;Cytohesin-2;Isoform 2 of Cytohesin-2;Isoform 3 of Cytohesin-2;Cytohesin 2	A0A1B0GRB2;A0A1B0GRB8;A0A1B0GRX7;P63034;P63034-2;P63034-3;Q99KH2	A0A1B0GRB2_MOUSE;A0A1B0GRB8_MOUSE;A0A1B0GRX7_MOUSE;CYH2_MOUSE;CYH2_MOUSE;CYH2_MOUSE;Q99KH2_MOUSE	9.07e-10	240492	271687	261598	449132	295229	303627	660
Ndufb10	NADH dehydrogenase [ubiquinone] 1 beta subcomplex subunit 10	Q9DCS9	NDUBA_MOUSE	8.19e-22	270919	270675	601846	172226	200147	303163	661
Psma1	Proteasome subunit alpha type-1	Q9R1P4	PSA1_MOUSE	2.92e-07	305043	262839	233695	357894	354005	302695	662
Pdcd11	Protein RRP5 homolog	Q6NS46	RRP5_MOUSE	0.00646324	118081	269684	186448	520257	414568	301808	663
Dut	Deoxyuridine triphosphatase, isoform CRA_b;Deoxyuridine triphosphatase	Q8VCG1;Q9CQ43	Q8VCG1_MOUSE;Q9CQ43_MOUSE	0.000678591	295425	324452	450561	164530	272179	301429	664
Idh1	Isocitrate dehydrogenase [NADP] cytoplasmic	O88844	IDHC_MOUSE	2.76e-12	406427	233496	252671	331199	277108	300180	665
Tpm2	Isoform 2 of Tropomyosin beta chain	P58774-2	TPM2_MOUSE	0.001178	398515	430829	229865	243214	197958	300076	666
Ewsr1	RNA-binding protein EWS	Q5SUS9;Q5SUT0;Q61545	Q5SUS9_MOUSE;Q5SUT0_MOUSE;EWS_MOUSE	0.00245664	390602	233930	298756	325735	247525	299310	667
Plec	Plectin;Isoform PLEC-1D of Plectin;Isoform PLEC-1E,2A of Plectin;Isoform PLEC-1E of Plectin;Isoform PLEC-1F of Plectin;Isoform PLEC-1G of Plectin;Isoform PLEC-1H of Plectin;Isoform PLEC-1I of Plectin;Isoform PLEC-1 of Plectin;Isoform PLEC-1A of Plectin;Isoform PLEC-1B,2A of Plectin;Isoform PLEC-1B of Plectin;Isoform PLEC-0,1C of Plectin;Isoform PLEC-0,1C,2A of Plectin;Isoform PLEC-0,1C,2A,3A of P…	Q9QXS1;Q9QXS1-10;Q9QXS1-11;Q9QXS1-12;Q9QXS1-13;Q9QXS1-14;Q9QXS1-15;Q9QXS1-16;Q9QXS1-2;Q9QXS1-3;Q9QXS1-4;Q9QXS1-5;Q9QXS1-6;Q9QXS1-7;Q9QXS1-8;Q9QXS1-9	PLEC_MOUSE	1.48e-19	292194	348745	426669	166762	250621	296998	668
Acsl1	Long-chain-fatty-acid--CoA ligase 1	D3Z041;P41216	D3Z041_MOUSE;ACSL1_MOUSE	1.58e-21	451469	245350	564815	137226	83614.5	296495	669
Pgd	6-phosphogluconate dehydrogenase, decarboxylating	Q9DCD0	6PGD_MOUSE	1.03e-05	515779	341069	276472	115206	233512	296408	670
Eif2ak3	Eukaryotic translation initiation factor 2-alpha kinase 3	E9QQ30	E9QQ30_MOUSE	7.41e-26	284432	267112	231367	439973	255210	295619	671
Gm10036;Rpl11	Protein Gm10036;60S ribosomal protein L11	E9PYL9;Q9CXW4	E9PYL9_MOUSE;RL11_MOUSE	2.08e-11	334461	260963	284202	276478	321176	295456	672
Retnla	Resistin like alpha;Resistin-like alpha	G3X8W2;Q9EP95	G3X8W2_MOUSE;RETNA_MOUSE	3.51e-06	295048	282167	274089	419147	205398	295170	673
Rpl22	60S ribosomal protein L22	P67984	RL22_MOUSE	2.24e-08	339345	185702	303050	251474	393941	294702	674
Trim72	Tripartite motif-containing protein 72	Q1XH17	TRI72_MOUSE	0.00111532	405337	542076	375669	65705.6	84424.4	294642	675
Npepps	Puromycin-sensitive aminopeptidase	E9Q039;Q11011	E9Q039_MOUSE;PSA_MOUSE	1.33e-06	252114	385401	269987	294011	271531	294609	676
Sucla2	Succinate--CoA ligase [ADP-forming] subunit beta, mitochondrial	Q9Z2I9	SUCB1_MOUSE	3.42e-07	233363	317999	608618	158366	154370	294543	677
Pak2	Serine/threonine-protein kinase PAK 2	Q8CIN4	PAK2_MOUSE	0.00297049	346499	318335	240707	300199	256170	292382	678
Rps6	40S ribosomal protein S6	P62754	RS6_MOUSE	3.18e-32	310789	312049	298892	318958	212365	290611	679
Cspg4	Chondroitin sulfate proteoglycan 4	Q8VHY0	CSPG4_MOUSE	1.49e-14	265400	300484	323975	298873	264123	290571	680
Hp1bp3	Heterochromatin protein 1-binding protein 3;Isoform 2 of Heterochromatin protein 1-binding protein 3;Isoform 3 of Heterochromatin protein 1-binding protein 3;Heterochromatin protein 1-binding protein 3;Heterochromatin protein 1-binding protein 3	Q3TEA8;Q3TEA8-2;Q3TEA8-3;Z4YKA3;Z4YKB8	HP1B3_MOUSE;HP1B3_MOUSE;HP1B3_MOUSE;Z4YKA3_MOUSE;Z4YKB8_MOUSE	1.28e-17	299254	217431	279594	360521	292714	289903	681
Ddx19a	ATP-dependent RNA helicase DDX19A	Q61655	DD19A_MOUSE	0.00508465	397890	201677	190832	294093	364033	289705	682
Acat1	Acetyl-CoA acetyltransferase, mitochondrial	Q8QZT1	THIL_MOUSE	2.1e-13	285252	344498	341826	240498	236246	289664	683
Hexa	Beta-hexosaminidase subunit alpha	P29416	HEXA_MOUSE	9.15e-31	350981	255436	231683	256157	350226	288896	684
Tapbp	Tapasin;Tapasin;Isoform Short of Tapasin	Q3TCU5;Q9R233;Q9R233-2	Q3TCU5_MOUSE;TPSN_MOUSE;TPSN_MOUSE	4.49e-10	304791	188094	453474	218821	279052	288846	685
Pbxip1	Pre-B-cell leukemia transcription factor-interacting protein 1	Q3TVI8	PBIP1_MOUSE	2.43e-34	200002	324733	414086	278800	224866	288498	686
Gm4788	Protein Gm4788	E9PUM5;E9Q8B5	E9PUM5_MOUSE;E9Q8B5_MOUSE	3.16e-16	341922	238332	228211	256606	368701	286754	687
2025-09-15	15 kDa selenoprotein	A0A0R4J0K1;Q9ERR7	A0A0R4J0K1_MOUSE;SEP15_MOUSE	6.03e-07	158113	499593	290447	190466	293606	286445	688
Cpe	Carboxypeptidase E	Q00493	CBPE_MOUSE	8.98e-19	206832	207169	203113	536586	272023	285144	689
Coro1b	Coronin-1B	Q9WUM3	COR1B_MOUSE	1.58e-08	271337	299689	256438	311015	284988	284693	690
Mydgf	Myeloid-derived growth factor	Q9CPT4	MYDGF_MOUSE	3.79e-09	289612	261744	263100	312086	295971	284503	691
Slit3	Slit homolog 3 protein	Q9WVB4	SLIT3_MOUSE	5.73e-19	205181	245983	265860	418603	284473	284020	692
Napa	Alpha-soluble NSF attachment protein	Q9DB05	SNAA_MOUSE	2.65e-18	388673	191119	237224	353861	246434	283462	693
Atp6v1e1	V-type proton ATPase subunit E 1	P50518	VATE1_MOUSE	4.73e-10	375109	242225	190684	339063	267382	282893	694
Numa1	Protein Numa1	E9Q7G0	E9Q7G0_MOUSE	9.83e-12	336469	314960	304169	185223	273278	282820	695
Pfkp	ATP-dependent 6-phosphofructokinase;ATP-dependent 6-phosphofructokinase, platelet type	Q8C605;Q9WUA3	Q8C605_MOUSE;PFKAP_MOUSE	6.34e-15	422520	229880	494971	112613	152840	282565	696
Rpl14	60S ribosomal protein L14	Q9CR57	RL14_MOUSE	2.9e-12	393631	168635	288700	286295	273757	282204	697
Efemp2	EGF-containing fibulin-like extracellular matrix protein 2	G5E8D6;Q9WVJ9	G5E8D6_MOUSE;FBLN4_MOUSE	6.17e-15	216250	244628	261422	394479	289191	281194	698
Ppp1r7	Protein phosphatase 1 regulatory subunit 7	Q3UM45	PP1R7_MOUSE	2.54e-26	198102	286999	182104	447864	287735	280561	699
Atp1a1	Sodium/potassium-transporting ATPase subunit alpha-1	Q8VDN2	AT1A1_MOUSE	0.00186346	321873	254957	472425	238574	114609	280487	700
Arhgdib	Rho GDP-dissociation inhibitor 2	Q61599	GDIR2_MOUSE	5.6e-09	373197	229844	255956	173035	369984	280403	701
Map4k4;Map4k4;Map4k4;Map4k4;Tnik;Map4k4;Map4k4;Tnik;Tnik;Tnik;Tnik;Tnik;Tnik;Map4k4;Mink1;Map4k4;Mink1;Tnik;Tnik;Map4k4;Mink1;Mink1;Mink1;Mink1;Mink1	Mitogen-activated protein kinase kinase kinase kinase 4 (Fragment);Mitogen-activated protein kinase kinase kinase kinase 4;Mitogen-activated protein kinase kinase kinase kinase 4;Mitogen-activated protein kinase kinase kinase kinase 4;Tnik protein;Map4k4 protein;Map4k4 protein;TRAF2 and NCK interacting kinase;Traf2 and NCK-interacting protein kinase;Traf2 and NCK-interacting protein kinase;Traf2 …	A0A0A6YVZ8;A0A0A6YW53;A0A0A6YWM8;A0A0A6YWR8;B2RQ80;B2RUE8;B7ZNR9;B9EKN8;E0CXD6;E0CY98;E0CZD7;E0CZF8;E9PUL9;E9PVG7;F7AMS7;F8VPL5;G3X9G2;P83510;P83510-2;P97820;Q5SXG1;Q5SXG3;Q9JM52;Q9JM52-2;Q9JM52-3	A0A0A6YVZ8_MOUSE;A0A0A6YW53_MOUSE;A0A0A6YWM8_MOUSE;A0A0A6YWR8_MOUSE;B2RQ80_MOUSE;B2RUE8_MOUSE;B7ZNR9_MOUSE;B9EKN8_MOUSE;E0CXD6_MOUSE;E0CY98_MOUSE;E0CZD7_MOUSE;E0CZF8_MOUSE;E9PUL9_MOUSE;E9PVG7_MOUSE;F7AMS7_MOUSE;F8VPL5_MOUSE;G3X9G2_MOUSE;TNIK_MOUSE;TNIK_MOUSE;M4K4_MOUSE;Q5SXG1_MOUSE;Q5SXG3_MOUSE;MINK1_MOUSE;MINK1_MOUSE;MINK1_MOUSE	6.9e-05	250616	268691	233722	347851	297826	279741	702
Myl2	Myosin regulatory light chain 2, ventricular/cardiac muscle isoform;Myosin regulatory light chain 2, ventricular/cardiac muscle isoform	E9Q8Y0;P51667	E9Q8Y0_MOUSE;MLRV_MOUSE	3.51e-06	143349	193320	744095	272459	43453.3	279335	703
Dstn	Destrin	Q9R0P5	DEST_MOUSE	2.21e-07	389788	229447	199332	233386	344124	279215	704
Sfpq	Splicing factor, proline- and glutamine-rich	Q8VIJ6	SFPQ_MOUSE	8.14e-11	317232	249081	233228	294433	296210	278037	705
Myot	Myotilin	Q9JIF9	MYOTI_MOUSE	3.12e-13	138429	379502	389038	128689	350393	277210	706
Chil4	Chitinase-like protein 4	Q91Z98	CHIL4_MOUSE	2.17e-07	396076	276486	76924.9	268484	365970	276788	707
Gpx1	Glutathione peroxidase 1	P11352	GPX1_MOUSE	1.04e-10	323348	208653	158377	389074	304245	276739	708
Ube2v2	Ubiquitin-conjugating enzyme E2 variant 2	Q9D2M8	UB2V2_MOUSE	1.2e-05	432648	207989	230244	308823	203838	276708	709
Etfb	Electron transfer flavoprotein subunit beta	Q9DCW4	ETFB_MOUSE	4.12e-12	217304	289045	531120	126595	218422	276497	710
Pgrmc1	Membrane-associated progesterone receptor component 1	O55022	PGRC1_MOUSE	0.000387061	515285	176045	225545	328657	136037	276314	711
Rps12-ps3	40S ribosomal protein S12	Q6ZWZ6	Q6ZWZ6_MOUSE	3.27e-18	290054	270411	259571	284467	277065	276313	712
Rps21	40S ribosomal protein S21	Q9CQR2	RS21_MOUSE	3.2e-06	313580	321335	171536	243410	329400	275852	713
Echs1	Enoyl-CoA hydratase, mitochondrial	Q8BH95	ECHM_MOUSE	3.82e-23	260505	257003	415389	198073	247134	275621	714
Ddx39b	Spliceosome RNA helicase Ddx39b	Q9Z1N5	DX39B_MOUSE	7.07e-12	297186	246996	234638	285126	309412	274672	715
Eif5a	Eukaryotic translation initiation factor 5A (Fragment);Eukaryotic translation initiation factor 5A-1	A0A0A0MQM0;P63242	A0A0A0MQM0_MOUSE;IF5A1_MOUSE	3.18e-32	297693	275178	240681	209439	344991	273597	716
Hp	Haptoglobin	Q61646	HPT_MOUSE	5.96e-13	322700	180474	159506	253263	447516	272692	717
Rps3a	40S ribosomal protein S3a	P97351	RS3A_MOUSE	5.4e-12	316222	265924	265335	257710	255075	272053	718
Fbln5	Fibulin-5	Q9WVH9	FBLN5_MOUSE	7.17e-17	221965	312650	174582	363952	286641	271958	719
2025-09-02	Septin-2	P42208	SEPT2_MOUSE	1.69e-17	285331	237558	209344	387488	232357	270416	720
Gpc1	Glypican-1	Q9QZF2	GPC1_MOUSE	6.08e-11	288853	265462	411897	221140	161067	269684	721
Pura	Transcriptional activator protein Pur-alpha	P42669	PURA_MOUSE	2.44e-14	285027	193264	245454	357244	262613	268720	722
Fabp5	Fatty acid-binding protein, epidermal	Q05816	FABP5_MOUSE	0.00022718	248665	195386	236656	299485	358149	267668	723
Rps5	40S ribosomal protein S5 (Fragment);40S ribosomal protein S5 (Fragment);40S ribosomal protein S5	D3YYM6;D3Z1S8;Q91V55	D3YYM6_MOUSE;D3Z1S8_MOUSE;Q91V55_MOUSE	3.65e-13	417205	261875	278375	137920	238791	266833	724
Lgals3bp	Galectin-3-binding protein	Q07797	LG3BP_MOUSE	3.01e-13	244484	200002	265348	396817	225874	266505	725
Rps20	40S ribosomal protein S20	P60867	RS20_MOUSE	2.04e-09	296801	277846	270780	164238	322055	266344	726
Rpl28	60S ribosomal protein L28	P41105	RL28_MOUSE	0.000321622	189191	218839	204297	308326	400783	264287	727
Rps3	40S ribosomal protein S3	P62908	RS3_MOUSE	3.14e-15	286602	287191	231656	225880	289269	264120	728
Pkm	Isoform M1 of Pyruvate kinase PKM	P52480-2	KPYM_MOUSE	1.31e-05	234136	483653	348581	150278	98342.3	262998	729
Pgam1	Phosphoglycerate mutase 1	Q9DBJ1	PGAM1_MOUSE	1.89e-19	303037	166129	159119	282195	399607	262017	730
Rpl3	60S ribosomal protein L3	P27659	RL3_MOUSE	0.000505847	229627	281264	146174	312946	336957	261393	731
Hpx	Hemopexin	Q91X72	HEMO_MOUSE	6.69e-16	266522	178092	185155	323605	350599	260795	732
Esd	S-formylglutathione hydrolase	H3BJL6;H3BKH6;H3BLJ9;Q9R0P3	H3BJL6_MOUSE;H3BKH6_MOUSE;H3BLJ9_MOUSE;ESTD_MOUSE	1.88e-05	301379	249744	204178	277456	268033	260158	733
Rab7a	Ras-related protein Rab-7a	P51150	RAB7A_MOUSE	3.52e-19	291154	245692	186220	263976	313147	260038	734
Gm10250;Atp5h	MCG55033;ATP synthase subunit d, mitochondrial	G3X9L6;Q9DCX2	G3X9L6_MOUSE;ATP5H_MOUSE	9e-12	197996	178358	374556	369486	179528	259985	735
Ak3	GTP:AMP phosphotransferase AK3, mitochondrial	Q9WTP7	KAD3_MOUSE	1.07e-06	281328	282833	312247	256146	155647	257640	736
Tnk1	Non-receptor tyrosine-protein kinase TNK1 (Fragment);Non-receptor tyrosine-protein kinase TNK1;Non-receptor tyrosine-protein kinase TNK1;Isoform 2 of Non-receptor tyrosine-protein kinase TNK1	A2ARN2;Q5F2B4;Q99ML2;Q99ML2-2	A2ARN2_MOUSE;Q5F2B4_MOUSE;TNK1_MOUSE;TNK1_MOUSE	1.77e-06	219345	223303	209070	474254	158776	256949	737
Dsp	Desmoplakin	E9Q557	DESP_MOUSE	1.24e-05	248315	331595	218208	285892	196869	256176	738
Naga	Alpha-N-acetylgalactosaminidase	Q9QWR8	NAGAB_MOUSE	2.88e-05	279012	271265	294677	148105	283137	255239	739
Ndufs4	NADH dehydrogenase [ubiquinone] iron-sulfur protein 4, mitochondrial;NADH dehydrogenase [ubiquinone] iron-sulfur protein 4, mitochondrial	E9QPX3;Q9CXZ1	E9QPX3_MOUSE;NDUS4_MOUSE	7.7e-06	217052	260528	451326	195965	148488	254672	740
[truncated: 1,188 more rows]

## Sheet: Females Alone
PG.Genes	PG.ProteinDescriptions	PG.UniProtIds	PG.ProteinNames	PG.Qvalue	21mo_female_1	21mo_feamle_2	21mo_demale_3	21mo_female_4	21mo_female_5	Total Average	Rank
[truncated: 1,307 more rows]
