# Supplementary material for: Alzheimer's Disease Risk Factor APOE4 Exerts Dimorphic Effects on Female Bone
Source: Adv Sci (Weinh). 2026 Apr 13;13(28):e23511. doi: 10.1002/advs.202523511 (PMC13185828; doi:10.1002/advs.202523511)
Supplement: Supplementary file 18 — Supporting File 18: advs74733‐sup‐0018‐TableS8.xlsx. [file ADVS-13-e23511-s009.xlsx]

## Sheet: All_Quantifiable
All quantifiable protein groups APOE ε2 /ε3 /ε4 female mouse cortical bone (N=15)
1892 quantifiable protein groups (with ≥ 2 unique peptides)
all quantifiable proteins--significant and not significant
Valid	Comparison (group1/group2)	ProteinDescriptions	Genes	Condition Numerator	Condition Denominator	# of Ratios	Group	AVG Group Quantity Denominator	AVG Group Quantity Numerator	AVG Log2 Ratio	Absolute AVG Log2 Ratio	% Change	Ratio	[DEPRECATED] AVG Log2 Ratio	[DEPRECATED] Absolute AVG Log2 Ratio	[DEPRECATED] % Change	[DEPRECATED] Ratio	Pvalue	Qvalue	Degrees Of Freedom	Standard Error	ProteinGroups	ProteinNames	UniProtIds	Organisms	Protein Coverage	Molecular Weight	GO Biological Process	GO Molecular Function	GO Cellular Component	Database	Protein Existence	Sequence Version	FASTAName	# Unique Total Peptides	# Unique Total EG.Id
TRUE	APOE3 / APOE4	Collagen alpha-1(I) chain	Col1a1	APOE3	APOE4	6044	P11087	697332288	822919808	0.238906	0.238906	18.0097	1.1801	0.329161	0.329161	25.6282	1.25628	3.86473e-73	3.65604e-70	6043	0.0179498	P11087	CO1A1_MOUSE	P11087	Mus musculus	0.727	138032	blood vessel development,bone trabecula formation,cartilage development involved in endochondral bone morphogenesis,cellular response to amino acid stimulus,cellular response to epidermal growth factor stimulus,cellular response to fibroblast growth factor stimulus,cellular response to fluoride,cellular response to mechanical stimulus,cellular response to retinoic acid,cellular response to transf…	extracellular matrix structural constituent,identical protein binding,metal ion binding,platelet-derived growth factor binding,protease binding	collagen-containing extracellular matrix,collagen trimer,collagen type I trimer,cytoplasm,endoplasmic reticulum,extracellular matrix,extracellular region,extracellular space,Golgi apparatus,secretory granule	sp	1	4	uniprot_mouse_proteome	134	3063
TRUE	APOE3 / APOE2	Collagen alpha-1(I) chain	Col1a1	APOE3	APOE2	6044	P11087	731397184	822919808	0.170097	0.170097	12.5134	1.12513	0.242299	0.242299	18.2876	1.18288	7.21725e-41	1.06815e-37	6043	0.017965	P11087	CO1A1_MOUSE	P11087	Mus musculus	0.727	138032	blood vessel development,bone trabecula formation,cartilage development involved in endochondral bone morphogenesis,cellular response to amino acid stimulus,cellular response to epidermal growth factor stimulus,cellular response to fibroblast growth factor stimulus,cellular response to fluoride,cellular response to mechanical stimulus,cellular response to retinoic acid,cellular response to transf…	extracellular matrix structural constituent,identical protein binding,metal ion binding,platelet-derived growth factor binding,protease binding	collagen-containing extracellular matrix,collagen trimer,collagen type I trimer,cytoplasm,endoplasmic reticulum,extracellular matrix,extracellular region,extracellular space,Golgi apparatus,secretory granule	sp	1	4	uniprot_mouse_proteome	134	3063
TRUE	APOE4 / APOE2	Titin	Ttn	APOE4	APOE2	3420	A2ASS6	261707	407479	0.638776	0.638776	55.7008	1.55701	0.816441	0.816441	76.1056	1.76106	2.87947e-38	2.98313e-35	3419	0.0623466	A2ASS6	TITIN_MOUSE	A2ASS6	Mus musculus	0.015	3.90649e+06	adult heart development,cardiac muscle contraction,cardiac muscle fiber development,cardiac muscle hypertrophy,cardiac muscle tissue morphogenesis,cardiac myofibril assembly,detection of muscle stretch,forward locomotion,heart development,heart growth,heart morphogenesis,in utero embryonic development,muscle contraction,positive regulation of gene expression,positive regulation of protein secreti…	actin filament binding,actinin binding,ankyrin binding,ATP binding,calcium ion binding,calmodulin binding,enzyme binding,identical protein binding,muscle alpha-actinin binding,protease binding,protein kinase binding,protein self-association,protein serine/threonine kinase activity,protein tyrosine kinase activity,structural constituent of cytoskeleton,structural constituent of muscle,structural m…	A band,condensed nuclear chromosome,I band,M band,muscle myosin complex,myofibril,sarcomere,striated muscle thin filament,Z disc	sp	1	1	uniprot_mouse_proteome	2222	3561
TRUE	APOE4 / APOE2	Myosin-9	Myh9	APOE4	APOE2	805	Q8VDD5	156398	497552	1.66963	1.66963	218.133	3.18133	1.56078	1.56078	195.013	2.95013	1.67208e-36	8.66136e-34	804	0.11758	Q8VDD5	MYH9_MOUSE	Q8VDD5	Mus musculus	0.254	226372	actin cytoskeleton reorganization,actin filament-based movement,actomyosin structure organization,angiogenesis,blood vessel endothelial cell migration,cell adhesion,cell-cell adhesion,cell morphogenesis involved in differentiation,cytokinetic process,establishment of meiotic spindle localization,establishment of T cell polarity,in utero embryonic development,lysosome localization,meiotic spindle …	actin binding,actin-dependent ATPase activity,actin filament binding,ADP binding,ATPase activity,ATP binding,calmodulin binding,integrin binding,microfilament motor activity,protein domain specific binding,protein homodimerization activity,protein anchor	actin cytoskeleton,actomyosin,actomyosin contractile ring,adherens junction,brush border,cell cortex,cell leading edge,cleavage furrow,COP9 signalosome,cortical cytoskeleton,cytoplasm,cytosol,immunological synapse,myosin complex,myosin II complex,myosin II filament,nucleus,plasma membrane,macromolecular complex,ruffle,stress fiber,uropod	sp	1	4	uniprot_mouse_proteome	151	300
TRUE	APOE4 / APOE2	Protein Col6a3	Col6a3	APOE4	APOE2	930	E9PWQ3	7.22374e+06	10364156	0.520785	0.520785	43.4736	1.43474	1.12294	1.12294	117.79	2.1779	5.55672e-35	1.91892e-32	929	0.0872766	E9PWQ3	E9PWQ3_MOUSE	E9PWQ3	Mus musculus	0.316	353932	cell adhesion	serine-type endopeptidase inhibitor activity	collagen-containing extracellular matrix,collagen trimer,extracellular matrix,extracellular space,sarcolemma	tr	1	2	uniprot_mouse_proteome	198	370
TRUE	APOE4 / APOE2	Myosin-1	Myh1	APOE4	APOE2	1115	Q5SX40	224803	940174	2.06427	2.06427	318.221	4.18221	1.3181	1.3181	149.337	2.49337	1.16611e-27	3.02023e-25	1114	0.117701	Q5SX40	MYH1_MOUSE	Q5SX40	Mus musculus	0.172	223342	muscle contraction	actin filament binding,ATP binding,calmodulin binding,motor activity	A band,cytoplasmic ribonucleoprotein granule,intercalated disc,muscle myosin complex,myosin filament	sp	1	1	uniprot_mouse_proteome	255	732
TRUE	APOE3 / APOE4	Collagen alpha-2(V) chain	Col5a2	APOE3	APOE4	1068	Q3U962	229208544	279331840	0.285319	0.285319	21.868	1.21868	0.401297	0.401297	32.0695	1.32069	5.9979e-27	2.12066e-24	1067	0.0363189	Q3U962	CO5A2_MOUSE	Q3U962	Mus musculus	0.576	145018	cellular response to amino acid stimulus,collagen fibril organization,extracellular matrix organization,eye morphogenesis,negative regulation of endodermal cell differentiation,ossification,skeletal system development,skin development	extracellular matrix structural constituent,metal ion binding,SMAD binding	collagen-containing extracellular matrix,collagen trimer,collagen type V trimer,extracellular matrix,extracellular space	sp	1	1	uniprot_mouse_proteome	82	527
TRUE	APOE3 / APOE4	Myosin-9	Myh9	APOE3	APOE4	644	Q8VDD5	497552	154903	-1.68348	1.68348	-68.8669	0.311331	-1.58349	1.58349	-66.6326	0.333674	6.72514e-27	2.12066e-24	643	0.140843	Q8VDD5	MYH9_MOUSE	Q8VDD5	Mus musculus	0.254	226372	actin cytoskeleton reorganization,actin filament-based movement,actomyosin structure organization,angiogenesis,blood vessel endothelial cell migration,cell adhesion,cell-cell adhesion,cell morphogenesis involved in differentiation,cytokinetic process,establishment of meiotic spindle localization,establishment of T cell polarity,in utero embryonic development,lysosome localization,meiotic spindle …	actin binding,actin-dependent ATPase activity,actin filament binding,ADP binding,ATPase activity,ATP binding,calmodulin binding,integrin binding,microfilament motor activity,protein domain specific binding,protein homodimerization activity,protein anchor	actin cytoskeleton,actomyosin,actomyosin contractile ring,adherens junction,brush border,cell cortex,cell leading edge,cleavage furrow,COP9 signalosome,cortical cytoskeleton,cytoplasm,cytosol,immunological synapse,myosin complex,myosin II complex,myosin II filament,nucleus,plasma membrane,macromolecular complex,ruffle,stress fiber,uropod	sp	1	4	uniprot_mouse_proteome	151	300
TRUE	APOE3 / APOE4	Collagen alpha-2(I) chain	Col1a2	APOE3	APOE4	2192	Q01149	422097792	504058816	0.256015	0.256015	19.4175	1.19418	0.336771	0.336771	26.2927	1.26293	3.91923e-23	9.26898e-21	2191	0.0336128	Q01149	CO1A2_MOUSE	Q01149	Mus musculus	0.738	129557	blood vessel development,bone mineralization,cellular response to amino acid stimulus,collagen fibril organization,collagen metabolic process,extracellular matrix assembly,extracellular matrix organization,protein heterotrimerization,regulation of blood pressure,Rho protein signal transduction,skeletal system development,skin morphogenesis,transforming growth factor beta receptor signaling pathway	extracellular matrix structural constituent,identical protein binding,metal ion binding,platelet-derived growth factor binding,protease binding,protein binding, bridging,SMAD binding	collagen-containing extracellular matrix,collagen trimer,collagen type I trimer,endoplasmic reticulum,extracellular matrix,extracellular space	sp	1	2	uniprot_mouse_proteome	122	1066
TRUE	APOE4 / APOE2	Tenascin	Tnc	APOE4	APOE2	515	Q80YX1	1352557	2.07556e+06	0.617811	0.617811	53.4545	1.53455	1.04355	1.04355	106.129	2.06129	6.07837e-23	1.25944e-20	514	0.100797	Q80YX1	TENA_MOUSE	Q80YX1	Mus musculus	0.319	231807	bud outgrowth involved in lung branching,cell adhesion,cellular response to prostaglandin D stimulus,cellular response to retinoic acid,cellular response to vitamin D,mesenchymal-epithelial cell signaling involved in prostate gland development,negative regulation of cell adhesion,neuromuscular junction development,neuron projection development,odontogenesis of dentin-containing tooth,peripheral n…	fibronectin binding,syndecan binding	basement membrane,collagen-containing extracellular matrix,extracellular matrix,extracellular region,interstitial matrix,perisynaptic extracellular matrix	sp	1	1	uniprot_mouse_proteome	95	157
TRUE	APOE3 / APOE4	Protein Col6a3	Col6a3	APOE3	APOE4	744	E9PWQ3	10364156	7829069	-0.40469	0.40469	-24.4601	0.755399	-1.04559	1.04559	-51.5552	0.484448	9.82131e-23	1.85819e-20	743	0.103073	E9PWQ3	E9PWQ3_MOUSE	E9PWQ3	Mus musculus	0.316	353932	cell adhesion	serine-type endopeptidase inhibitor activity	collagen-containing extracellular matrix,collagen trimer,extracellular matrix,extracellular space,sarcolemma	tr	1	2	uniprot_mouse_proteome	198	370
TRUE	APOE4 / APOE2	Fibronectin	Fn1	APOE4	APOE2	760	A0A087WSN6	14951502	11334321	-0.399592	0.399592	-24.1928	0.758072	-0.446364	0.446364	-26.611	0.73389	2.85755e-19	4.93403e-17	759	0.0484093	A0A087WSN6	A0A087WSN6_MOUSE	A0A087WSN6	Mus musculus	0.497	253012	acute-phase response,cell adhesion,regulation of cell shape	heparin binding	extracellular region	tr	1	1	uniprot_mouse_proteome	90	168
TRUE	APOE3 / APOE2	Collagen alpha-2(I) chain	Col1a2	APOE3	APOE2	2192	Q01149	437768960	504058816	0.203422	0.203422	15.1427	1.15143	0.275853	0.275853	21.071	1.21071	8.56066e-17	6.33489e-14	2191	0.0328772	Q01149	CO1A2_MOUSE	Q01149	Mus musculus	0.738	129557	blood vessel development,bone mineralization,cellular response to amino acid stimulus,collagen fibril organization,collagen metabolic process,extracellular matrix assembly,extracellular matrix organization,protein heterotrimerization,regulation of blood pressure,Rho protein signal transduction,skeletal system development,skin morphogenesis,transforming growth factor beta receptor signaling pathway	extracellular matrix structural constituent,identical protein binding,metal ion binding,platelet-derived growth factor binding,protease binding,protein binding, bridging,SMAD binding	collagen-containing extracellular matrix,collagen trimer,collagen type I trimer,endoplasmic reticulum,extracellular matrix,extracellular space	sp	1	2	uniprot_mouse_proteome	122	1066
TRUE	APOE3 / APOE2	Protein Ighg3 (Fragment);Ig gamma-3 chain C region;Isoform 2 of Ig gamma-3 chain C region	Ighg3	APOE3	APOE2	60	A0A075B5P5;P03987;P03987-2	3.07321e+06	476069	-2.6905	2.6905	-84.5091	0.154909	-3.55651	3.55651	-91.5007	0.0849931	1.42054e-16	7.00799e-14	59	0.311491	A0A075B5P5;P03987;P03987-2	A0A075B5P5_MOUSE;IGHG3_MOUSE;IGHG3_MOUSE	A0A075B5P5;P03987;P03987-2	Mus musculus	40.3%;33.4%;33.4%-2	NaN;43929.12;43929.12-2	B cell receptor signaling pathway,complement activation, classical pathway,defense response to bacterium,innate immune response,phagocytosis, engulfment,phagocytosis, recognition,positive regulation of B cell activation;;	antigen binding,immunoglobulin receptor binding;immunoglobulin receptor binding;	external side of plasma membrane,extracellular space,immunoglobulin complex, circulating;extracellular region,integral component of membrane,plasma membrane;	tr;sp;sp	4;1;	1;2;	uniprot_mouse_proteome	11	15
TRUE	APOE4 / APOE2	Protein Ighg2b (Fragment)	Ighg2b	APOE4	APOE2	120	A0A075B5P3	41364256	17151770	-1.27003	1.27003	-58.5348	0.414652	-1.0727	1.0727	-52.457	0.47543	5.27524e-16	7.80735e-14	119	0.114263	A0A075B5P3	A0A075B5P3_MOUSE	A0A075B5P3	Mus musculus	0.527	NaN				tr	1	1	uniprot_mouse_proteome	14	26
TRUE	APOE3 / APOE4	Protein Ighg2b (Fragment)	Ighg2b	APOE3	APOE4	96	A0A075B5P3	17151770	36210392	1.07805	1.07805	111.118	2.11118	0.962938	0.962938	94.9276	1.94928	5.40359e-16	8.51966e-14	95	0.09867	A0A075B5P3	A0A075B5P3_MOUSE	A0A075B5P3	Mus musculus	0.527	NaN				tr	1	1	uniprot_mouse_proteome	14	26
TRUE	APOE3 / APOE2	Collagen alpha-1(XII) chain	Col12a1	APOE3	APOE2	1416	Q60847	29065558	34131944	0.231812	0.231812	17.4309	1.17431	0.371887	0.371887	29.4044	1.29404	2.5781e-16	9.53895e-14	1415	0.0448534	Q60847	COCA1_MOUSE	Q60847	Mus musculus	0.535	340214	cell adhesion,endodermal cell differentiation		collagen-containing extracellular matrix,collagen type XII trimer,extracellular space	sp	2	3	uniprot_mouse_proteome	246	528
TRUE	APOE3 / APOE4	Complement C3	C3	APOE3	APOE4	368	P01027	741656	477770	-0.634435	0.634435	-35.5807	0.644193	-1.36558	1.36558	-61.1923	0.388077	2.93137e-15	3.96154e-13	367	0.165585	P01027	CO3_MOUSE	P01027	Mus musculus	0.357	186484	beta-amyloid clearance,blood coagulation,cell surface receptor signaling pathway involved in cell-cell signaling,complement activation,complement activation, alternative pathway,complement activation, classical pathway,complement-dependent cytotoxicity,complement-mediated synapse pruning,fatty acid metabolic process,inflammatory response,neuron remodeling,positive regulation of activation of memb…	C5L2 anaphylatoxin chemotactic receptor binding,endopeptidase inhibitor activity,lipid binding	cell surface,extracellular space,macromolecular complex	sp	1	3	uniprot_mouse_proteome	102	147
TRUE	APOE3 / APOE4	Filamin, alpha;Filamin, alpha (Fragment)	Flna	APOE3	APOE4	380	B7FAU9;B7FAV1	105919	61296.3	-0.789084	0.789084	-42.1289	0.578711	-1.24591	1.24591	-57.8357	0.421643	2.16735e-14	2.56289e-12	379	0.156723	B7FAU9;B7FAV1	B7FAU9_MOUSE;B7FAV1_MOUSE	B7FAU9;B7FAV1	Mus musculus	31.5%;32.2%	280500.73;274628.35	actin crosslink formation,actin cytoskeleton reorganization,adenylate cyclase-inhibiting dopamine receptor signaling pathway,cerebral cortex development,cilium morphogenesis,cytoplasmic sequestering of protein,establishment of protein localization,establishment of Sertoli cell barrier,formation of radial glial scaffolds,mitotic spindle assembly,mRNA transcription from RNA polymerase II promoter,n…	actin filament binding,Fc-gamma receptor I complex binding,ion channel binding,kinase binding,mu-type opioid receptor binding,potassium channel regulator activity,protein homodimerization activity,Rac GTPase binding,Ral GTPase binding,SMAD binding,transcription factor binding;actin binding	actin filament,apical dendrite,cell-cell junction,cortical cytoskeleton,cytosol,dendritic shaft,glutamatergic synapse,Myb complex,neuronal cell body,nucleolus,perinuclear region of cytoplasm,plasma membrane,postsynapse;	tr	1	1	uniprot_mouse_proteome	86	148
TRUE	APOE3 / APOE2	Collagen alpha-2(V) chain	Col5a2	APOE3	APOE2	1068	Q3U962	244092800	279331840	0.19455	0.19455	14.4367	1.14437	0.311828	0.311828	24.1279	1.24128	1.19558e-14	3.53891e-12	1067	0.0398385	Q3U962	CO5A2_MOUSE	Q3U962	Mus musculus	0.576	145018	cellular response to amino acid stimulus,collagen fibril organization,extracellular matrix organization,eye morphogenesis,negative regulation of endodermal cell differentiation,ossification,skeletal system development,skin development	extracellular matrix structural constituent,metal ion binding,SMAD binding	collagen-containing extracellular matrix,collagen trimer,collagen type V trimer,extracellular matrix,extracellular space	sp	1	1	uniprot_mouse_proteome	82	527
TRUE	APOE4 / APOE2	Low density lipoprotein receptor-related protein 1;Prolow-density lipoprotein receptor-related protein 1	Lrp1	APOE4	APOE2	210	A0A0R4J0I9;Q91ZX7	10016.4	25229.1	1.33272	1.33272	151.878	2.51878	1.61079	1.61079	205.419	3.05419	4.29125e-13	5.55716e-11	209	0.208217	A0A0R4J0I9;Q91ZX7	A0A0R4J0I9_MOUSE;LRP1_MOUSE	A0A0R4J0I9;Q91ZX7	Mus musculus	2.6%;2.6%	504771.77;504741.74	aging,amyloid-beta clearance by cellular catabolic process,amyloid-beta clearance by transcytosis,cell proliferation,cellular lipid catabolic process,cerebral cortex development,chemoattraction of axon,lipoprotein metabolic process,negative regulation of cytosolic calcium ion concentration,negative regulation of focal adhesion assembly,negative regulation of neuron apoptotic process,negative regu…	alpha-2 macroglobulin receptor activity,apolipoprotein binding,calcium ion binding,clathrin heavy chain binding,coreceptor activity,protease binding,macromolecular complex binding;alpha-2 macroglobulin receptor activity,apolipoprotein binding,calcium ion binding,cargo receptor activity,clathrin heavy chain binding,coreceptor activity,protease binding,macromolecular complex binding	apical part of cell,axonal growth cone,basolateral plasma membrane,clathrin-coated vesicle,dendrite,early endosome,insulin-responsive compartment,integral component of membrane,neuronal cell body,receptor complex;apical part of cell,axonal growth cone,basolateral plasma membrane,clathrin-coated pit,clathrin-coated vesicle,cytoskeleton,dendrite,early endosome,endosome,insulin-responsive compartmen…	tr;sp	1	1	uniprot_mouse_proteome	85	99
TRUE	APOE3 / APOE4	Talin-1	Tln1	APOE3	APOE4	404	P26039	75941.6	47020.3	-0.691608	0.691608	-38.0837	0.619163	-1.12747	1.12747	-54.2282	0.457718	1.02352e-12	1.07583e-10	403	0.153132	P26039	TLN1_MOUSE	P26039	Mus musculus	0.357	269821	cell-cell adhesion,cell-substrate junction assembly,cortical actin cytoskeleton organization,integrin activation,integrin-mediated signaling pathway	actin filament binding,integrin binding,LIM domain binding,phosphatidylinositol binding,phosphatidylserine binding,structural constituent of cytoskeleton,vinculin binding	adherens junction,cell surface,cytoplasm,cytoskeleton,focal adhesion,plasma membrane,ruffle,ruffle membrane	sp	1	2	uniprot_mouse_proteome	140	221
TRUE	APOE3 / APOE4	Collagen alpha-1(XI) chain	Col11a1	APOE3	APOE4	544	Q61245	87692416	106314352	0.277812	0.277812	21.2355	1.21236	0.419998	0.419998	33.7926	1.33793	3.37266e-12	3.19054e-10	543	0.0589646	Q61245	COBA1_MOUSE	Q61245	Mus musculus	0.334	181032	cartilage condensation,cartilage development,chondrocyte development,collagen fibril organization,detection of mechanical stimulus involved in sensory perception of sound,embryonic skeletal system morphogenesis,endodermal cell differentiation,extracellular matrix organization,heart morphogenesis,inner ear morphogenesis,ossification,proteoglycan metabolic process,sensory perception of sound,skelet…	extracellular matrix structural constituent,heparan sulfate binding,heparin binding,metal ion binding	collagen-containing extracellular matrix,collagen trimer,collagen type XI trimer,extracellular matrix,extracellular space	sp	1	2	uniprot_mouse_proteome	77	229
TRUE	APOE3 / APOE4	Low density lipoprotein receptor-related protein 1;Prolow-density lipoprotein receptor-related protein 1	Lrp1	APOE3	APOE4	168	A0A0R4J0I9;Q91ZX7	25229.1	7194.85	-1.81006	1.81006	-71.482	0.28518	-2.08654	2.08654	-76.4555	0.235445	3.85408e-12	3.31451e-10	167	0.278674	A0A0R4J0I9;Q91ZX7	A0A0R4J0I9_MOUSE;LRP1_MOUSE	A0A0R4J0I9;Q91ZX7	Mus musculus	2.6%;2.6%	504771.77;504741.74	aging,amyloid-beta clearance by cellular catabolic process,amyloid-beta clearance by transcytosis,cell proliferation,cellular lipid catabolic process,cerebral cortex development,chemoattraction of axon,lipoprotein metabolic process,negative regulation of cytosolic calcium ion concentration,negative regulation of focal adhesion assembly,negative regulation of neuron apoptotic process,negative regu…	alpha-2 macroglobulin receptor activity,apolipoprotein binding,calcium ion binding,clathrin heavy chain binding,coreceptor activity,protease binding,macromolecular complex binding;alpha-2 macroglobulin receptor activity,apolipoprotein binding,calcium ion binding,cargo receptor activity,clathrin heavy chain binding,coreceptor activity,protease binding,macromolecular complex binding	apical part of cell,axonal growth cone,basolateral plasma membrane,clathrin-coated vesicle,dendrite,early endosome,insulin-responsive compartment,integral component of membrane,neuronal cell body,receptor complex;apical part of cell,axonal growth cone,basolateral plasma membrane,clathrin-coated pit,clathrin-coated vesicle,cytoskeleton,dendrite,early endosome,endosome,insulin-responsive compartmen…	tr;sp	1	1	uniprot_mouse_proteome	85	99
TRUE	APOE3 / APOE4	Protein Ighg3 (Fragment);Ig gamma-3 chain C region;Isoform 2 of Ig gamma-3 chain C region	Ighg3	APOE3	APOE4	60	A0A075B5P5;P03987;P03987-2	14350989	476069	-4.91384	4.91384	-96.6827	0.0331732	-4.42519	4.42519	-95.3454	0.0465464	5.10668e-12	3.91767e-10	59	0.513889	A0A075B5P5;P03987;P03987-2	A0A075B5P5_MOUSE;IGHG3_MOUSE;IGHG3_MOUSE	A0A075B5P5;P03987;P03987-2	Mus musculus	40.3%;33.4%;33.4%-2	NaN;43929.12;43929.12-2	B cell receptor signaling pathway,complement activation, classical pathway,defense response to bacterium,innate immune response,phagocytosis, engulfment,phagocytosis, recognition,positive regulation of B cell activation;;	antigen binding,immunoglobulin receptor binding;immunoglobulin receptor binding;	external side of plasma membrane,extracellular space,immunoglobulin complex, circulating;extracellular region,integral component of membrane,plasma membrane;	tr;sp;sp	4;1;	1;2;	uniprot_mouse_proteome	11	15
TRUE	APOE3 / APOE4	Fibronectin	Fn1	APOE3	APOE4	608	A0A087WSN6	11334321	14897726	0.394394	0.394394	31.4391	1.31439	0.362133	0.362133	28.5325	1.28532	5.38369e-12	3.91767e-10	607	0.0514736	A0A087WSN6	A0A087WSN6_MOUSE	A0A087WSN6	Mus musculus	0.497	253012	acute-phase response,cell adhesion,regulation of cell shape	heparin binding	extracellular region	tr	1	1	uniprot_mouse_proteome	90	168
TRUE	APOE3 / APOE4	Collagen alpha-1(XII) chain	Col12a1	APOE3	APOE4	1416	Q60847	28476966	34131944	0.261327	0.261327	19.8581	1.19858	0.285529	0.285529	21.8857	1.21886	5.86102e-12	3.96038e-10	1415	0.0411292	Q60847	COCA1_MOUSE	Q60847	Mus musculus	0.535	340214	cell adhesion,endodermal cell differentiation		collagen-containing extracellular matrix,collagen type XII trimer,extracellular space	sp	2	3	uniprot_mouse_proteome	246	528
TRUE	APOE4 / APOE2	Serum albumin	Alb	APOE4	APOE2	655	P07724	89388168	64191932	-0.477692	0.477692	-28.1874	0.718126	-0.477514	0.477514	-28.1786	0.718214	6.19799e-12	7.13458e-10	654	0.0681784	P07724	ALBU_MOUSE	P07724	Mus musculus	0.738	68692.5	cellular response to starvation,maintenance of mitochondrion location,negative regulation of apoptotic process,positive regulation of circadian sleep/wake cycle, non-REM sleep	chaperone binding,DNA binding,drug binding,enterobactin binding,enzyme binding,exogenous protein binding,fatty acid binding,identical protein binding,oxygen binding,pyridoxal phosphate binding,toxic substance binding,zinc ion binding	basement membrane,cytoplasm,endoplasmic reticulum,extracellular exosome,extracellular region,extracellular space,Golgi apparatus,myelin sheath,macromolecular complex	sp	1	3	uniprot_mouse_proteome	71	179
TRUE	APOE4 / APOE2	Collagen alpha-1(VI) chain	Col6a1	APOE4	APOE2	250	Q04857	1.231e+06	3.33523e+06	1.43796	1.43796	170.937	2.70937	1.5632	1.5632	195.508	2.95508	9.00142e-12	9.32547e-10	249	0.218298	Q04857	CO6A1_MOUSE	Q04857	Mus musculus	0.278	108489	cell adhesion,cellular response to amino acid stimulus,endodermal cell differentiation	collagen binding,platelet-derived growth factor binding	collagen-containing extracellular matrix,collagen trimer,extracellular matrix,extracellular region,extracellular space,macromolecular complex,sarcolemma	sp	1	1	uniprot_mouse_proteome	60	133
TRUE	APOE3 / APOE4	Annexin	Anxa6	APOE3	APOE4	240	F8WIT2	413187	227802	-0.859018	0.859018	-44.8672	0.551328	-1.26966	1.26966	-58.5241	0.414759	3.91472e-11	2.46888e-09	239	0.183248	F8WIT2	F8WIT2_MOUSE	F8WIT2	Mus musculus	0.489	75288.6		calcium-dependent phospholipid binding,calcium ion binding	melanosome	tr	1	1	uniprot_mouse_proteome	45	77
TRUE	APOE4 / APOE2	Major urinary protein 17	Mup17	APOE4	APOE2	195	B5X0G2	4708988	9104789	0.951209	0.951209	93.3492	1.93349	1.90891	1.90891	275.524	3.75524	7.69652e-11	7.24872e-09	194	0.277146	B5X0G2	MUP17_MOUSE	B5X0G2	Mus musculus	0.644	20638.4		pheromone binding,small molecule binding	extracellular region	sp	2	2	uniprot_mouse_proteome	19	51
TRUE	APOE4 / APOE2	Procollagen C-endopeptidase enhancer 1	Pcolce	APOE4	APOE2	155	Q61398	8137600	6477645	-0.329134	0.329134	-20.3986	0.796014	-0.557483	0.557483	-32.0513	0.679487	1.03532e-10	8.93827e-09	154	0.0803518	Q61398	PCOC1_MOUSE	Q61398	Mus musculus	0.506	50168	cellular response to leukemia inhibitory factor,proteolysis	collagen binding,heparin binding,peptidase activator activity	extracellular space	sp	1	2	uniprot_mouse_proteome	27	44
TRUE	APOE4 / APOE2	Myosin-binding protein C, fast-type	Mybpc2	APOE4	APOE2	275	Q5XKE0	112690	452996	2.00714	2.00714	301.984	4.01984	1.64921	1.64921	213.662	3.13662	1.24676e-10	9.93572e-09	274	0.246489	Q5XKE0	MYPC2_MOUSE	Q5XKE0	Mus musculus	0.011	127352	cell adhesion,muscle contraction	actin binding,structural constituent of cytoskeleton	cytoskeleton,myosin filament	sp	1	1	uniprot_mouse_proteome	98	192
TRUE	APOE3 / APOE4	Protein Ighg2c (Fragment);Protein Ighg2c	Ighg2c	APOE3	APOE4	76	A0A0A6YY53;F6TQW2	10431763	22047044	1.0796	1.0796	111.345	2.11345	1.01235	1.01235	101.719	2.01719	1.82668e-10	1.08002e-08	75	0.137263	A0A0A6YY53;F6TQW2	A0A0A6YY53_MOUSE;F6TQW2_MOUSE	A0A0A6YY53;F6TQW2	Mus musculus	31%;25.8%	NaN;44095.55	antibacterial humoral response,B cell receptor signaling pathway,complement activation, classical pathway,defense response to bacterium,humoral immune response mediated by circulating immunoglobulin,immunoglobulin mediated immune response,innate immune response,phagocytosis, engulfment,phagocytosis, recognition,positive regulation of B cell activation;antibacterial humoral response,B cell recepto…	antigen binding,immunoglobulin receptor binding;antigen binding,immunoglobulin receptor binding	external side of plasma membrane,extracellular space,immunoglobulin complex, circulating;external side of plasma membrane,extracellular space,immunoglobulin complex, circulating,integral component of membrane	tr	1	1	uniprot_mouse_proteome	9	23
TRUE	APOE4 / APOE2	Collagen alpha-2(VI) chain	Col6a2	APOE4	APOE2	250	Q02788	369420	916761	1.31128	1.31128	148.162	2.48162	1.16947	1.16947	124.93	2.2493	1.85711e-10	1.33188e-08	249	0.175894	Q02788	CO6A2_MOUSE	Q02788	Mus musculus	0.262	110334	cell adhesion,response to glucose	collagen binding	collagen-containing extracellular matrix,collagen trimer,extracellular matrix,extracellular region,extracellular space,macromolecular complex,sarcolemma	sp	1	3	uniprot_mouse_proteome	47	104
TRUE	APOE4 / APOE2	Adipocyte enhancer-binding protein 1	Aebp1	APOE4	APOE2	350	Q640N1	49825184	36608116	-0.444712	0.444712	-26.5269	0.734731	-0.578943	0.578943	-33.0546	0.669454	2.05696e-10	1.33188e-08	349	0.0883816	Q640N1	AEBP1_MOUSE	Q640N1	Mus musculus	0.359	128365	negative regulation of transcription from RNA polymerase II promoter,peptide metabolic process,protein processing,regulation of collagen fibril organization,regulation of transcription, DNA-templated	calmodulin binding,carboxypeptidase activity,collagen binding,transcriptional repressor activity, RNA polymerase II transcription regulatory region sequence-specific binding,metallocarboxypeptidase activity,RNA polymerase II regulatory region sequence-specific DNA binding,transcription corepressor activity,zinc ion binding	cytoplasm,extracellular space,nucleus	sp	1	1	uniprot_mouse_proteome	47	82
TRUE	APOE4 / APOE2	DnaJ homolog subfamily C member 3	Dnajc3	APOE4	APOE2	190	Q91YW3	4.0134e+06	2955329	-0.441505	0.441505	-26.3634	0.736366	-0.660647	0.660647	-36.7406	0.632594	2.05632e-10	1.33188e-08	189	0.0982781	Q91YW3	DNJC3_MOUSE	Q91YW3	Mus musculus	0.411	57464	cellular response to cold,endoplasmic reticulum unfolded protein response,negative regulation of apoptotic process,negative regulation of endoplasmic reticulum stress-induced eIF2 alpha phosphorylation,negative regulation of protein kinase activity,positive regulation of translation initiation in response to endoplasmic reticulum stress,protein folding in endoplasmic reticulum,proteolysis involve…	chaperone binding,misfolded protein binding,protein kinase binding,protein kinase inhibitor activity	cytoplasm,cytosol,endoplasmic reticulum,endoplasmic reticulum lumen,smooth endoplasmic reticulum	sp	1	1	uniprot_mouse_proteome	36	58
TRUE	APOE3 / APOE4	Collagen alpha-1(VI) chain	Col6a1	APOE3	APOE4	200	Q04857	3.33523e+06	1.14988e+06	-1.5363	1.5363	-65.5231	0.344769	-1.84559	1.84559	-72.1759	0.278241	2.50624e-10	1.39465e-08	199	0.276802	Q04857	CO6A1_MOUSE	Q04857	Mus musculus	0.278	108489	cell adhesion,cellular response to amino acid stimulus,endodermal cell differentiation	collagen binding,platelet-derived growth factor binding	collagen-containing extracellular matrix,collagen trimer,extracellular matrix,extracellular region,extracellular space,macromolecular complex,sarcolemma	sp	1	1	uniprot_mouse_proteome	60	133
TRUE	APOE4 / APOE2	Myosin-4	Myh4	APOE4	APOE2	550	Q5SX39	152074	563616	1.88994	1.88994	270.619	3.70619	1.0837	1.0837	111.946	2.11946	2.37258e-10	1.44588e-08	549	0.167868	Q5SX39	MYH4_MOUSE	Q5SX39	Mus musculus	0.054	222859	muscle contraction,response to activity	actin filament binding,ATP binding,calmodulin binding,double-stranded RNA binding,motor activity	myofibril,myosin complex,myosin filament	sp	2	1	uniprot_mouse_proteome	103	321
TRUE	APOE4 / APOE2	2-oxoglutarate dehydrogenase, mitochondrial	Ogdh	APOE4	APOE2	165	Q60597	31445.1	66646.6	1.08369	1.08369	111.946	2.11946	1.61922	1.61922	207.208	3.07208	2.64237e-10	1.52083e-08	164	0.240436	Q60597	ODO1_MOUSE	Q60597	Mus musculus	0.072	116449	2-oxoglutarate metabolic process,cerebellar cortex development,generation of precursor metabolites and energy,glycolytic process,hippocampus development,histone succinylation,NADH metabolic process,olfactory bulb mitral cell layer development,pyramidal neuron development,striatum development,succinyl-CoA metabolic process,tangential migration from the subventricular zone to the olfactory bulb,tha…	chaperone binding,heat shock protein binding,metal ion binding,oxoglutarate dehydrogenase (NAD+) activity,oxoglutarate dehydrogenase (succinyl-transferring) activity,thiamine pyrophosphate binding	mitochondrial matrix,mitochondrial membrane,mitochondrion,nucleus,oxoglutarate dehydrogenase complex	sp	1	3	uniprot_mouse_proteome	45	59
TRUE	APOE4 / APOE2	Myeloperoxidase	Mpo	APOE4	APOE2	230	P11247	396865	534176	0.428666	0.428666	34.5989	1.34599	1.02515	1.02515	103.517	2.03517	3.59911e-10	1.96246e-08	229	0.156339	P11247	PERM_MOUSE	P11247	Mus musculus	0.4	81181.7	aging,defense response to bacterium,defense response to fungus,hydrogen peroxide catabolic process,hypochlorous acid biosynthetic process,low-density lipoprotein particle remodeling,oxidation-reduction process,removal of superoxide radicals,respiratory burst involved in defense response,response to food,response to gold nanoparticle,response to lipopolysaccharide,response to mechanical stimulus,r…	heme binding,heparin binding,metal ion binding,peroxidase activity	azurophil granule,extracellular space,intracellular membrane-bounded organelle,mitochondrion,nucleoplasm,secretory granule	sp	1	2	uniprot_mouse_proteome	54	96
TRUE	APOE3 / APOE4	Ras GTPase-activating-like protein IQGAP1	Iqgap1	APOE3	APOE4	216	Q9JKF1	59449	32612.8	-0.866212	0.866212	-45.1415	0.548585	-1.57436	1.57436	-66.4208	0.335792	4.9821e-10	2.61837e-08	215	0.241527	Q9JKF1	IQGA1_MOUSE	Q9JKF1	Mus musculus	0.34	188742	cell migration,cellular response to calcium ion,cellular response to epidermal growth factor stimulus,cellular response to fibroblast growth factor stimulus,cellular response to platelet-derived growth factor stimulus,epidermal growth factor receptor signaling pathway,fibroblast growth factor receptor signaling pathway,fibroblast migration,glomerular visceral epithelial cell development,negative …	actin filament binding,calcium ion binding,calmodulin binding,MAP-kinase scaffold activity,mitogen-activated protein kinase binding,binding, bridging,phosphatidylinositol-3,4,5-trisphosphate binding,macromolecular complex binding,protein domain specific binding,protein kinase binding,protein phosphatase binding,protein serine/threonine kinase activator activity,Rac GTPase binding,Ras GTPase bindi…	axon,cell-cell junction,cell leading edge,cortical actin cytoskeleton,cytoplasm,cytoplasmic ribonucleoprotein granule,extrinsic component of cytoplasmic side of plasma membrane,focal adhesion,growth cone,lateral plasma membrane,membrane raft,microtubule,midbody,neuron projection,nucleus,plasma membrane,macromolecular complex,ribonucleoprotein complex,ruffle,slit diaphragm	sp	1	2	uniprot_mouse_proteome	84	109
TRUE	APOE4 / APOE2	Olfactomedin-like protein 3	Olfml3	APOE4	APOE2	250	A0A0R4J086	14981926	10487247	-0.514587	0.514587	-30.0007	0.699993	-0.678925	0.678925	-37.537	0.62463	6.34918e-10	3.28888e-08	249	0.105533	A0A0R4J086	A0A0R4J086_MOUSE	A0A0R4J086	Mus musculus	0.448	45798			extracellular region	tr	1	1	uniprot_mouse_proteome	33	71
TRUE	APOE3 / APOE4	Thrombospondin-2	Thbs2	APOE3	APOE4	176	Q03350	8853732	13084194	0.563467	0.563467	47.7817	1.47782	0.671879	0.671879	59.3147	1.59315	7.86748e-10	3.91718e-08	175	0.103286	Q03350	TSP2_MOUSE	Q03350	Mus musculus	0.272	129882	cell adhesion,negative regulation of angiogenesis,positive regulation of synapse assembly	calcium ion binding,heparin binding	basement membrane,collagen-containing extracellular matrix,extracellular matrix,platelet alpha granule	sp	1	2	uniprot_mouse_proteome	38	54
TRUE	APOE3 / APOE2	Complement C1q subcomponent subunit C	C1qc	APOE3	APOE2	72	Q02105	8908446	2.56488e+06	-1.79628	1.79628	-71.2085	0.287915	-2.31035	2.31035	-79.8389	0.201611	2.03802e-10	5.02713e-08	71	0.311648	Q02105	C1QC_MOUSE	Q02105	Mus musculus	0.346	25991.6	complement activation, classical pathway,innate immune response,negative regulation of granulocyte differentiation,negative regulation of macrophage differentiation,synapse disassembly		collagen trimer,extracellular space,postsynapse,synapse	sp	1	2	uniprot_mouse_proteome	8	20
TRUE	APOE4 / APOE2	Myosin-10	Myh10	APOE4	APOE2	200	Q3UH59;Q5SV64;Q61879	51900.3	109671	1.07937	1.07937	111.311	2.11311	1.31034	1.31034	147.999	2.47999	1.19948e-09	5.91742e-08	199	0.205298	Q3UH59;Q5SV64;Q61879	Q3UH59_MOUSE;Q5SV64_MOUSE;MYH10_MOUSE	Q3UH59;Q5SV64;Q61879	Mus musculus	3.8%;3.8%;3.8%	233449.38;232471.97;228996.11	;;actin cytoskeleton organization,actin filament-based movement,actin filament bundle assembly,actin filament bundle distribution,actomyosin structure organization,adult heart development,aorta development,axon guidance,axonogenesis,brain development,cardiac myofibril assembly,cardiac septum development,cell adhesion,cell proliferation,cerebellar Purkinje cell layer development,coronary vasculatu…	actin filament binding,ATP binding,motor activity;actin filament binding,ATP binding,motor activity;actin-dependent ATPase activity,actin filament binding,ADP binding,ATPase activity,ATP binding,calmodulin binding,identical protein binding,microfilament motor activity,mRNA 5'-UTR binding,RNA stem-loop binding	myosin complex;myosin complex;actomyosin,axon,brush border,cell cortex,cleavage furrow,cytoplasm,cytosol,dendritic spine,glutamatergic synapse,growth cone,lamellipodium,midbody,myosin complex,myosin II complex,myosin II filament,neuronal cell body,neuron projection,polysome,postsynaptic actin cytoskeleton,stress fiber	tr;tr;sp	1	1;1;2	uniprot_mouse_proteome	34	47
TRUE	APOE4 / APOE2	Isoform IIa of Prolyl 4-hydroxylase subunit alpha-2	P4ha2	APOE4	APOE2	100	Q60716-2	432585	330249	-0.38943	0.38943	-23.6569	0.763431	-0.502494	0.502494	-29.4115	0.705885	1.28739e-09	6.06243e-08	99	0.0750064	Q60716-2	P4HA2_MOUSE	Q60716-2	Mus musculus	0.333	60812				sp			uniprot_mouse_proteome	19	22
TRUE	APOE4 / APOE2	Myomesin 2	Myom2	APOE4	APOE2	280	Q14BI5	97631.3	289432	1.56781	1.56781	196.454	2.96454	1.44058	1.44058	171.431	2.71431	1.35364e-09	6.09727e-08	279	0.229688	Q14BI5	Q14BI5_MOUSE	Q14BI5	Mus musculus	0	164738	extraocular skeletal muscle development,muscle contraction	kinase binding,structural constituent of cytoskeleton	cytoskeleton,M band,sarcomere	tr	1	1	uniprot_mouse_proteome	118	222
TRUE	APOE4 / APOE2	Protein Ighg2c (Fragment);Protein Ighg2c	Ighg2c	APOE4	APOE2	95	A0A0A6YY53;F6TQW2	20198442	10431763	-0.953261	0.953261	-48.3536	0.516464	-0.836389	0.836389	-43.9957	0.560043	3.11738e-09	1.34567e-07	94	0.127804	A0A0A6YY53;F6TQW2	A0A0A6YY53_MOUSE;F6TQW2_MOUSE	A0A0A6YY53;F6TQW2	Mus musculus	31%;25.8%	NaN;44095.55	antibacterial humoral response,B cell receptor signaling pathway,complement activation, classical pathway,defense response to bacterium,humoral immune response mediated by circulating immunoglobulin,immunoglobulin mediated immune response,innate immune response,phagocytosis, engulfment,phagocytosis, recognition,positive regulation of B cell activation;antibacterial humoral response,B cell recepto…	antigen binding,immunoglobulin receptor binding;antigen binding,immunoglobulin receptor binding	external side of plasma membrane,extracellular space,immunoglobulin complex, circulating;external side of plasma membrane,extracellular space,immunoglobulin complex, circulating,integral component of membrane	tr	1	1	uniprot_mouse_proteome	9	23
TRUE	APOE3 / APOE4	V-type proton ATPase subunit B, brain isoform	Atp6v1b2	APOE3	APOE4	96	P62814	112780	48718.7	-1.21096	1.21096	-56.802	0.43198	-2.00918	2.00918	-75.1585	0.248415	3.66018e-09	1.73126e-07	95	0.308991	P62814	VATB2_MOUSE	P62814	Mus musculus	0.378	56550.8	ATP metabolic process,hydrogen ion transmembrane transport	ATP binding,hydrolase activity	apical plasma membrane,cytoplasm,cytosol,endomembrane system,integral component of membrane,intracellular membrane-bounded organelle,melanosome,microvillus,myelin sheath,plasma membrane,proton-transporting V-type ATPase, V1 domain,ruffle	sp	1	1	uniprot_mouse_proteome	24	35
TRUE	APOE3 / APOE2	Complement C1q subcomponent subunit B	C1qb	APOE3	APOE2	52	P14106	19695302	5.07939e+06	-1.95513	1.95513	-74.2102	0.257898	-2.2761	2.2761	-79.3545	0.206455	9.88117e-10	2.08916e-07	51	0.304715	P14106	C1QB_MOUSE	P14106	Mus musculus	0.391	26717.3	complement activation, classical pathway,innate immune response,inner ear development,synapse disassembly		collagen trimer,complement component C1 complex,extracellular space,postsynapse,synapse	sp	1	2	uniprot_mouse_proteome	10	15
TRUE	APOE4 / APOE2	Laminin subunit beta-2	Lamb2	APOE4	APOE2	230	Q61292	19522	44019.6	1.17305	1.17305	125.487	2.25487	1.32786	1.32786	151.031	2.51031	5.4936e-09	2.27655e-07	229	0.219052	Q61292	LAMB2_MOUSE	Q61292	Mus musculus	0.12	196579	animal organ morphogenesis,astrocyte development,axon extension involved in regeneration,axon guidance,basement membrane assembly,cell migration,cell morphogenesis involved in differentiation,metanephric glomerular basement membrane development,metanephric glomerular visceral epithelial cell development,neuromuscular junction development,neuron projection development,retina development in camera-…	extracellular matrix structural constituent,integrin binding	basement membrane,collagen-containing extracellular matrix,extracellular region,laminin-3 complex,laminin complex,neuromuscular junction,synapse,synaptic cleft	sp	1	2	uniprot_mouse_proteome	69	96
TRUE	APOE3 / APOE4	Plastin-2	Lcp1	APOE3	APOE4	140	Q61233	175388	65986.6	-1.4103	1.4103	-62.3768	0.376232	-1.49758	1.49758	-64.5852	0.354148	7.33992e-09	3.30646e-07	139	0.24307	Q61233	PLSL_MOUSE	Q61233	Mus musculus	0.254	70149.3	actin filament bundle assembly,actin filament network formation,animal organ regeneration,cell migration,extracellular matrix disassembly,positive regulation of podosome assembly,protein kinase A signaling,regulation of intracellular protein transport,response to wounding,T cell activation involved in immune response	actin filament binding,calcium ion binding,GTPase binding,identical protein binding,integrin binding	actin cytoskeleton,actin filament,actin filament bundle,cytoplasm,cytosol,filopodium,focal adhesion,perinuclear region of cytoplasm,phagocytic cup,plasma membrane,podosome,ruffle,ruffle membrane,stress fiber	sp	1	4	uniprot_mouse_proteome	38	58
TRUE	APOE4 / APOE2	Plectin;Isoform PLEC-1 of Plectin	Plec	APOE4	APOE2	400	Q9QXS1;Q9QXS1-2	75264.6	110992	0.56041	0.56041	47.4688	1.47469	0.875557	0.875557	83.4716	1.83472	1.34102e-08	5.34345e-07	399	0.150923	Q9QXS1;Q9QXS1-2	PLEC_MOUSE	Q9QXS1;Q9QXS1-2	Mus musculus	2.1%;2.1%-2	534187.75;534187.75-2	hemidesmosome assembly,intermediate filament cytoskeleton organization,response to nutrient,wound healing;	actin binding,ankyrin binding,cytoskeletal protein binding,protein N-terminus binding,structural constituent of cytoskeleton,structural constituent of muscle,structural molecule activity;	apical plasma membrane,basal plasma membrane,brush border,contractile fiber,cytoplasm,cytosol,focal adhesion,hemidesmosome,intermediate filament cytoskeleton,membrane,perinuclear region of cytoplasm,sarcolemma,sarcoplasm;	sp	1;	3;	uniprot_mouse_proteome	286	367
TRUE	APOE4 / APOE2	Filamin, alpha;Filamin, alpha (Fragment)	Flna	APOE4	APOE2	475	B7FAU9;B7FAV1	92866.4	105919	0.189727	0.189727	14.0548	1.14055	0.768803	0.768803	70.3856	1.70386	1.55262e-08	5.95744e-07	474	0.133576	B7FAU9;B7FAV1	B7FAU9_MOUSE;B7FAV1_MOUSE	B7FAU9;B7FAV1	Mus musculus	31.5%;32.2%	280500.73;274628.35	actin crosslink formation,actin cytoskeleton reorganization,adenylate cyclase-inhibiting dopamine receptor signaling pathway,cerebral cortex development,cilium morphogenesis,cytoplasmic sequestering of protein,establishment of protein localization,establishment of Sertoli cell barrier,formation of radial glial scaffolds,mitotic spindle assembly,mRNA transcription from RNA polymerase II promoter,n…	actin filament binding,Fc-gamma receptor I complex binding,ion channel binding,kinase binding,mu-type opioid receptor binding,potassium channel regulator activity,protein homodimerization activity,Rac GTPase binding,Ral GTPase binding,SMAD binding,transcription factor binding;actin binding	actin filament,apical dendrite,cell-cell junction,cortical cytoskeleton,cytosol,dendritic shaft,glutamatergic synapse,Myb complex,neuronal cell body,nucleolus,perinuclear region of cytoplasm,plasma membrane,postsynapse;	tr	1	1	uniprot_mouse_proteome	86	148
TRUE	APOE4 / APOE2	Prothrombin	F2	APOE4	APOE2	705	P19221	203632592	138231872	-0.558878	0.558878	-32.117	0.67883	-0.4354	0.4354	-26.0511	0.739489	1.7598e-08	6.51128e-07	704	0.0763825	P19221	THRB_MOUSE	P19221	Mus musculus	0.615	70268.7	acute-phase response,antimicrobial humoral immune response mediated by antimicrobial peptide,blood coagulation,cell surface receptor signaling pathway,cytolysis by host of symbiont cells,fibrinolysis,negative regulation of astrocyte differentiation,negative regulation of cytokine production involved in inflammatory response,negative regulation of proteolysis,neutrophil mediated killing of gram-ne…	calcium ion binding,heparin binding,lipopolysaccharide binding,peptidase activity,serine-type endopeptidase activity,receptor binding,thrombospondin receptor activity	collagen-containing extracellular matrix,external side of plasma membrane,extracellular space	sp	1	1	uniprot_mouse_proteome	65	176
TRUE	APOE4 / APOE2	Alpha-actinin-4	Actn4	APOE4	APOE2	210	P57780	72304.5	111427	0.623945	0.623945	54.1083	1.54108	1.02886	1.02886	104.041	2.04041	2.21811e-08	7.80898e-07	209	0.176855	P57780	ACTN4_MOUSE	P57780	Mus musculus	0.282	104977	actin filament bundle assembly,bicellular tight junction assembly,negative regulation of cellular component movement,negative regulation of substrate adhesion-dependent cell spreading,peroxisome proliferator activated receptor signaling pathway,positive regulation of cell migration,positive regulation of cellular component movement,positive regulation of NIK/NF-kappaB signaling,positive regulatio…	actin filament binding,calcium ion binding,chromatin DNA binding,ion channel binding,nuclear hormone receptor binding,ligand-dependent nuclear receptor transcription coactivator activity,nucleoside binding,macromolecular complex binding,protein homodimerization activity,protein N-terminus binding,retinoic acid receptor binding,RNA polymerase II regulatory region sequence-specific DNA binding,tran…	cell-cell junction,cortical cytoskeleton,cytoplasm,cytosol,neuron projection,nuclear body,nucleus,perinuclear region of cytoplasm,macromolecular complex,pseudopodium,ribonucleoprotein complex,stress fiber,Z disc	sp	1	1	uniprot_mouse_proteome	69	103
TRUE	APOE4 / APOE2	SPARC-like protein 1	Sparcl1	APOE4	APOE2	205	P70663	7.78657e+06	5427609	-0.520672	0.520672	-30.2953	0.697047	-0.622819	0.622819	-35.0599	0.649401	2.26129e-08	7.80898e-07	204	0.107024	P70663	SPRL1_MOUSE	P70663	Mus musculus	0.408	72287.2	anatomical structure development,regulation of synapse organization,signal transduction	calcium ion binding,collagen binding,extracellular matrix binding	extracellular matrix of synaptic cleft,extracellular space,glutamatergic synapse,synapse	sp	1	3	uniprot_mouse_proteome	30	46
TRUE	APOE4 / APOE2	Myocilin	Myoc	APOE4	APOE2	175	O70624	2.72113e+06	1.88581e+06	-0.529019	0.529019	-30.6974	0.693026	-0.718268	0.718268	-39.2173	0.607827	2.72061e-08	9.09209e-07	174	0.123336	O70624	MYOC_MOUSE	O70624	Mus musculus	0.563	55314	bone development,clustering of voltage-gated sodium channels,ERBB2-ERBB3 signaling pathway,myelination in peripheral nervous system,negative regulation of cell-matrix adhesion,negative regulation of Rho protein signal transduction,negative regulation of stress fiber assembly,neuron projection development,non-canonical Wnt signaling pathway via JNK cascade,osteoblast differentiation,positive regul…	fibronectin binding,frizzled binding,metal ion binding,myosin light chain binding,receptor tyrosine kinase binding	cilium,collagen-containing extracellular matrix,cytoplasm,cytoplasmic vesicle,endoplasmic reticulum,extracellular exosome,extracellular space,Golgi apparatus,mesaxon,mitochondrial inner membrane,mitochondrial intermembrane space,mitochondrial outer membrane,myelin sheath abaxonal region,node of Ranvier,rough endoplasmic reticulum,Schmidt-Lanterman incisure	sp	1	1	uniprot_mouse_proteome	31	47
TRUE	APOE4 / APOE2	Collagenase 3	Mmp13	APOE4	APOE2	335	P33435	7.42453e+06	9828243	0.404633	0.404633	32.3752	1.32375	0.732054	0.732054	66.1002	1.661	3.7609e-08	1.21759e-06	334	0.129955	P33435	MMP13_MOUSE	P33435	Mus musculus	0.631	54182	bone mineralization,bone morphogenesis,cartilage development,cellular protein metabolic process,collagen catabolic process,endochondral ossification,extracellular matrix disassembly,extracellular matrix organization,growth plate cartilage development,heart development,peptide catabolic process,positive regulation of pancreatic trypsinogen secretion,proteolysis,response to hormone	calcium-dependent protein binding,calcium ion binding,collagen binding,endopeptidase activity,fibronectin binding,low-density lipoprotein particle receptor binding,metalloendopeptidase activity,peptidase activity,zinc ion binding	extracellular matrix,extracellular region,extracellular space,Golgi apparatus,intercellular canaliculus,lysosome	sp	1	1	uniprot_mouse_proteome	40	93
TRUE	APOE3 / APOE4	Tenascin	Tnc	APOE3	APOE4	412	Q80YX1	2.07556e+06	1.59606e+06	-0.378985	0.378985	-23.1022	0.768978	-0.569451	0.569451	-32.6127	0.673873	3.64828e-08	1.56876e-06	411	0.101438	Q80YX1	TENA_MOUSE	Q80YX1	Mus musculus	0.319	231807	bud outgrowth involved in lung branching,cell adhesion,cellular response to prostaglandin D stimulus,cellular response to retinoic acid,cellular response to vitamin D,mesenchymal-epithelial cell signaling involved in prostate gland development,negative regulation of cell adhesion,neuromuscular junction development,neuron projection development,odontogenesis of dentin-containing tooth,peripheral n…	fibronectin binding,syndecan binding	basement membrane,collagen-containing extracellular matrix,extracellular matrix,extracellular region,interstitial matrix,perisynaptic extracellular matrix	sp	1	1	uniprot_mouse_proteome	95	157
TRUE	APOE3 / APOE4	Amyloid beta A4 protein	App	APOE3	APOE4	252	P12023	30929556	38736784	0.324718	0.324718	25.242	1.25242	0.520737	0.520737	43.4688	1.43469	4.26035e-08	1.7523e-06	251	0.0921062	P12023	A4_MOUSE	P12023	Mus musculus	0.366	86722.1	activation of MAPK activity,activation of MAPKKK activity,adenylate cyclase-activating G-protein coupled receptor signaling pathway,adenylate cyclase-inhibiting G-protein coupled receptor signaling pathway,adult locomotory behavior,amyloid fibril formation,antibacterial humoral response,antifungal humoral response,antimicrobial humoral immune response mediated by antimicrobial peptide,associative…	acetylcholine receptor binding,apolipoprotein binding,chaperone binding,chemoattractant activity,enzyme binding,ephrin receptor binding,frizzled binding,G-protein coupled receptor binding,growth factor receptor binding,heparan sulfate proteoglycan binding,heparin binding,identical protein binding,insulin receptor binding,integrin binding,low-density lipoprotein particle receptor binding,peptidase…	amyloid-beta complex,apical part of cell,astrocyte projection,axon,cell-cell junction,cell surface,ciliary rootlet,clathrin-coated pit,ER to Golgi transport vesicle,cytoplasm,cytoplasmic vesicle,dendritic shaft,dendritic spine,early endosome,endosome,endosome to plasma membrane transport vesicle,extracellular space,Golgi apparatus,Golgi-associated vesicle,growth cone,growth cone filopodium,growth…	sp	1	3	uniprot_mouse_proteome	36	86
TRUE	APOE4 / APOE2	Complement component C8 alpha chain	C8a	APOE4	APOE2	90	A2A997;Q8K182	64787.4	119428	0.882353	0.882353	84.3379	1.84338	1.44657	1.44657	172.559	2.72559	6.45123e-08	2.0253e-06	89	0.245166	A2A997;Q8K182	A2A997_MOUSE;CO8A_MOUSE	A2A997;Q8K182	Mus musculus	15.7%;15.5%	65393.33;66080.26	complement activation, classical pathway,cytolysis,innate immune response;complement activation,complement activation, alternative pathway,complement activation, classical pathway,cytolysis	;complement binding,macromolecular complex binding	extracellular region,membrane attack complex;extracellular region,extracellular space,membrane attack complex	tr;sp	1	1	uniprot_mouse_proteome	19	24
TRUE	APOE3 / APOE4	Metalloendopeptidase homolog PEX	Phex	APOE3	APOE4	180	P70669	505427	337962	-0.580642	0.580642	-33.1334	0.668666	-1.05196	1.05196	-51.7686	0.482314	5.48444e-08	2.16178e-06	179	0.185353	P70669	PHEX_MOUSE	P70669	Mus musculus	0.338	86419	bone development,bone mineralization,cellular response to parathyroid hormone stimulus,cellular response to vitamin D,lung development,odontogenesis,organophosphate metabolic process,proteolysis,response to growth hormone,response to insulin-like growth factor stimulus,response to sodium phosphate	metal ion binding,metalloendopeptidase activity	endoplasmic reticulum,Golgi apparatus,integral component of membrane,perinuclear region of cytoplasm,plasma membrane	sp	1	1	uniprot_mouse_proteome	41	62
TRUE	APOE3 / APOE4	Collagen alpha-1(II) chain;Isoform 6 of Collagen alpha-1(II) chain	Col2a1	APOE3	APOE4	868	P28481;P28481-6	20834772	23784460	0.191026	0.191026	14.1575	1.14158	0.289914	0.289914	22.2568	1.22257	5.96412e-08	2.25682e-06	867	0.0530231	P28481;P28481-6	CO2A1_MOUSE	P28481;P28481-6	Mus musculus	40.8%;40.8%-6	141973.41;141973.41-6	anterior head development,bone development,cartilage condensation,cartilage development,cartilage development involved in endochondral bone morphogenesis,cellular response to BMP stimulus,central nervous system development,chondrocyte differentiation,collagen fibril organization,embryonic skeletal joint morphogenesis,endochondral ossification,extracellular matrix organization,heart morphogenesis,…	extracellular matrix structural constituent,identical protein binding,metal ion binding,MHC class II protein binding,platelet-derived growth factor binding,proteoglycan binding;	basement membrane,collagen-containing extracellular matrix,collagen trimer,collagen type II trimer,cytoplasm,extracellular matrix,extracellular space;	sp	1;	2;	uniprot_mouse_proteome	72	453
TRUE	APOE4 / APOE2	Growth arrest-specific protein 1	Gas1	APOE4	APOE2	45	A0A0R4J0T7;Q01721	373737	223320	-0.742913	0.742913	-40.2468	0.597532	-0.947685	0.947685	-48.1536	0.518464	7.47598e-08	2.27797e-06	44	0.147044	A0A0R4J0T7;Q01721	A0A0R4J0T7_MOUSE;GAS1_MOUSE	A0A0R4J0T7;Q01721	Mus musculus	31.5%;35.3%	40375.6;35694.28	;axon guidance,camera-type eye development,cell cycle arrest,cell fate commitment,cerebellum morphogenesis,developmental growth,dorsal/ventral neural tube patterning,dorsal/ventral pattern formation,embryonic cranial skeleton morphogenesis,embryonic digit morphogenesis,embryonic morphogenesis,embryonic skeletal system development,eye morphogenesis,middle ear morphogenesis,negative regulation of a…	;	;anchored component of plasma membrane,membrane,plasma membrane	tr;sp	1;2	1;2	uniprot_mouse_proteome	8	9
TRUE	APOE3 / APOE4	Lactotransferrin	Ltf	APOE3	APOE4	208	P08071	478586	310713	-0.623195	0.623195	-35.0768	0.649232	-1.22358	1.22358	-57.1781	0.428219	7.52226e-08	2.66748e-06	207	0.219325	P08071	TRFL_MOUSE	P08071	Mus musculus	0.564	77837.8	antibacterial humoral response,antifungal humoral response,antimicrobial humoral immune response mediated by antimicrobial peptide,bone morphogenesis,defense response to Gram-negative bacterium,defense response to Gram-positive bacterium,innate immune response,innate immune response in mucosa,ion transport,iron ion homeostasis,killing of cells of other organism,membrane disruption in other organi…	cysteine-type endopeptidase inhibitor activity,heparin binding,iron ion binding,lipopolysaccharide binding,peptidase activity,protein serine/threonine kinase activator activity,serine-type endopeptidase activity	cell surface,cytoplasm,extracellular space,macromolecular complex,secretory granule,specific granule	sp	1	4	uniprot_mouse_proteome	67	120
TRUE	APOE3 / APOE4	Collagen alpha-2(XI) chain;Isoform 7 of Collagen alpha-2(XI) chain;Isoform 2 of Collagen alpha-2(XI) chain;Isoform 3 of Collagen alpha-2(XI) chain;Isoform 4 of Collagen alpha-2(XI) chain;Isoform 5 of Collagen alpha-2(XI) chain;Isoform 6 of Collagen alpha-2(XI) chain	Col11a2	APOE3	APOE4	564	Q64739;Q64739-1;Q64739-3;Q64739-4;Q64739-5;Q64739-6;Q64739-7	61077588	72722128	0.251751	0.251751	19.0652	1.19065	0.284556	0.284556	21.8036	1.21804	7.6133e-08	2.66748e-06	563	0.0522287	Q64739;Q64739-1;Q64739-3;Q64739-4;Q64739-5;Q64739-6;Q64739-7	COBA2_MOUSE	Q64739;Q64739-1;Q64739-3;Q64739-4;Q64739-5;Q64739-6;Q64739-7	Mus musculus	38.5%;38.5%-1;38.5%-3;38.5%-4;38.5%-5;38.5%-6;38.5%-7	171535.29;171535.29-1;171535.29-3;171535.29-4;171535.29-5;171535.29-6;171535.29-7	cartilage development,chondrocyte differentiation,collagen fibril organization,extracellular matrix organization,osteoblast differentiation,palate development,sensory perception of sound,skeletal system development,skeletal system morphogenesis,soft palate development,tissue homeostasis;;;;;;	extracellular matrix structural constituent,metal ion binding;;;;;;	collagen-containing extracellular matrix,collagen trimer,extracellular matrix,extracellular space;;;;;;	sp	2;;;;;;	3;;;;;;	uniprot_mouse_proteome	78	257
TRUE	APOE3 / APOE4	Unconventional myosin-Id	Myo1d	APOE3	APOE4	96	Q5SYD0	41614.2	18641.5	-1.15856	1.15856	-55.2041	0.447959	-2.1262	2.1262	-77.0939	0.229061	8.88317e-08	3.00124e-06	95	0.36694	Q5SYD0	MYO1D_MOUSE	Q5SYD0	Mus musculus	0.067	116081	actin filament organization,cellular localization,early endosome to recycling endosome transport,forebrain development,negative regulation of phosphatase activity,protein transport,vesicle transport along actin filament	actin-dependent ATPase activity,actin filament binding,ATP binding,calcium-dependent protein binding,calmodulin binding,microfilament motor activity,protein domain specific binding	actin cytoskeleton,apical dendrite,axolemma,axon,basolateral plasma membrane,brush border,cell cortex,cytoplasm,cytoplasmic vesicle,cytosol,early endosome,endosome,microvillus,myelin sheath,myosin complex,neuronal cell body,neuron projection,perikaryon,plasma membrane,plasma membrane raft,smooth endoplasmic reticulum,vesicle	sp	1	1	uniprot_mouse_proteome	41	44
TRUE	APOE3 / APOE4	Myosin-10	Myh10	APOE3	APOE4	160	Q3UH59;Q5SV64;Q61879	109671	47912	-1.19472	1.19472	-56.313	0.43687	-1.5927	1.5927	-66.845	0.33155	9.83019e-08	3.17075e-06	159	0.285102	Q3UH59;Q5SV64;Q61879	Q3UH59_MOUSE;Q5SV64_MOUSE;MYH10_MOUSE	Q3UH59;Q5SV64;Q61879	Mus musculus	3.8%;3.8%;3.8%	233449.38;232471.97;228996.11	;;actin cytoskeleton organization,actin filament-based movement,actin filament bundle assembly,actin filament bundle distribution,actomyosin structure organization,adult heart development,aorta development,axon guidance,axonogenesis,brain development,cardiac myofibril assembly,cardiac septum development,cell adhesion,cell proliferation,cerebellar Purkinje cell layer development,coronary vasculatu…	actin filament binding,ATP binding,motor activity;actin filament binding,ATP binding,motor activity;actin-dependent ATPase activity,actin filament binding,ADP binding,ATPase activity,ATP binding,calmodulin binding,identical protein binding,microfilament motor activity,mRNA 5'-UTR binding,RNA stem-loop binding	myosin complex;myosin complex;actomyosin,axon,brush border,cell cortex,cleavage furrow,cytoplasm,cytosol,dendritic spine,glutamatergic synapse,growth cone,lamellipodium,midbody,myosin complex,myosin II complex,myosin II filament,neuronal cell body,neuron projection,polysome,postsynaptic actin cytoskeleton,stress fiber	tr;tr;sp	1	1;1;2	uniprot_mouse_proteome	34	47
TRUE	APOE3 / APOE4	Adipocyte enhancer-binding protein 1	Aebp1	APOE3	APOE4	280	Q640N1	36608116	49910392	0.447177	0.447177	36.337	1.36337	0.675505	0.675505	59.7156	1.59716	1.00552e-07	3.17075e-06	279	0.123513	Q640N1	AEBP1_MOUSE	Q640N1	Mus musculus	0.359	128365	negative regulation of transcription from RNA polymerase II promoter,peptide metabolic process,protein processing,regulation of collagen fibril organization,regulation of transcription, DNA-templated	calmodulin binding,carboxypeptidase activity,collagen binding,transcriptional repressor activity, RNA polymerase II transcription regulatory region sequence-specific binding,metallocarboxypeptidase activity,RNA polymerase II regulatory region sequence-specific DNA binding,transcription corepressor activity,zinc ion binding	cytoplasm,extracellular space,nucleus	sp	1	1	uniprot_mouse_proteome	47	82
TRUE	APOE4 / APOE2	Myosin-11	Myh11	APOE4	APOE2	200	E9QPE7	69406.9	196814	1.50369	1.50369	183.566	2.83566	1.51801	1.51801	186.396	2.86396	1.08415e-07	3.18698e-06	199	0.275334	E9QPE7	E9QPE7_MOUSE	E9QPE7	Mus musculus	0.026	223357		actin filament binding,ATP binding,motor activity	myosin complex	tr	1	1	uniprot_mouse_proteome	39	50
TRUE	APOE4 / APOE2	Annexin	Anxa6	APOE4	APOE2	300	F8WIT2	291505	413187	0.503277	0.503277	41.743	1.41743	0.721391	0.721391	64.8771	1.64877	1.10744e-07	3.18698e-06	299	0.132598	F8WIT2	F8WIT2_MOUSE	F8WIT2	Mus musculus	0.489	75288.6		calcium-dependent phospholipid binding,calcium ion binding	melanosome	tr	1	1	uniprot_mouse_proteome	45	77
TRUE	APOE3 / APOE4	Alpha-actinin-4	Actn4	APOE3	APOE4	168	P57780	111427	64255.1	-0.794218	0.794218	-42.3344	0.576656	-1.18305	1.18305	-55.958	0.44042	1.17799e-07	3.59476e-06	167	0.213692	P57780	ACTN4_MOUSE	P57780	Mus musculus	0.282	104977	actin filament bundle assembly,bicellular tight junction assembly,negative regulation of cellular component movement,negative regulation of substrate adhesion-dependent cell spreading,peroxisome proliferator activated receptor signaling pathway,positive regulation of cell migration,positive regulation of cellular component movement,positive regulation of NIK/NF-kappaB signaling,positive regulatio…	actin filament binding,calcium ion binding,chromatin DNA binding,ion channel binding,nuclear hormone receptor binding,ligand-dependent nuclear receptor transcription coactivator activity,nucleoside binding,macromolecular complex binding,protein homodimerization activity,protein N-terminus binding,retinoic acid receptor binding,RNA polymerase II regulatory region sequence-specific DNA binding,tran…	cell-cell junction,cortical cytoskeleton,cytoplasm,cytosol,neuron projection,nuclear body,nucleus,perinuclear region of cytoplasm,macromolecular complex,pseudopodium,ribonucleoprotein complex,stress fiber,Z disc	sp	1	1	uniprot_mouse_proteome	69	103
TRUE	APOE3 / APOE4	Serum albumin	Alb	APOE3	APOE4	524	P07724	64191932	88792128	0.46804	0.46804	38.3229	1.38323	0.3585	0.3585	28.2093	1.28209	1.47713e-07	4.36677e-06	523	0.0672843	P07724	ALBU_MOUSE	P07724	Mus musculus	0.738	68692.5	cellular response to starvation,maintenance of mitochondrion location,negative regulation of apoptotic process,positive regulation of circadian sleep/wake cycle, non-REM sleep	chaperone binding,DNA binding,drug binding,enterobactin binding,enzyme binding,exogenous protein binding,fatty acid binding,identical protein binding,oxygen binding,pyridoxal phosphate binding,toxic substance binding,zinc ion binding	basement membrane,cytoplasm,endoplasmic reticulum,extracellular exosome,extracellular region,extracellular space,Golgi apparatus,myelin sheath,macromolecular complex	sp	1	3	uniprot_mouse_proteome	71	179
TRUE	APOE3 / APOE4	2-oxoglutarate dehydrogenase, mitochondrial	Ogdh	APOE3	APOE4	132	Q60597	66646.6	28462.8	-1.22745	1.22745	-57.293	0.42707	-1.80756	1.80756	-71.4325	0.285675	1.56222e-07	4.47837e-06	131	0.326015	Q60597	ODO1_MOUSE	Q60597	Mus musculus	0.072	116449	2-oxoglutarate metabolic process,cerebellar cortex development,generation of precursor metabolites and energy,glycolytic process,hippocampus development,histone succinylation,NADH metabolic process,olfactory bulb mitral cell layer development,pyramidal neuron development,striatum development,succinyl-CoA metabolic process,tangential migration from the subventricular zone to the olfactory bulb,tha…	chaperone binding,heat shock protein binding,metal ion binding,oxoglutarate dehydrogenase (NAD+) activity,oxoglutarate dehydrogenase (succinyl-transferring) activity,thiamine pyrophosphate binding	mitochondrial matrix,mitochondrial membrane,mitochondrion,nucleus,oxoglutarate dehydrogenase complex	sp	1	3	uniprot_mouse_proteome	45	59
TRUE	APOE3 / APOE4	Aldehyde dehydrogenase, mitochondrial	Aldh2	APOE3	APOE4	96	P47738	406820	233755	-0.799392	0.799392	-42.5409	0.574591	-1.41207	1.41207	-62.4229	0.375771	1.61093e-07	4.48218e-06	95	0.249553	P47738	ALDH2_MOUSE	P47738	Mus musculus	0.403	56537.5	acetaldehyde metabolic process,behavioral response to ethanol,cellular detoxification of aldehyde,ethanol catabolic process,intrinsic apoptotic signaling pathway in response to oxidative stress,negative regulation of apoptotic process,regulation of inflammatory response,regulation of reactive oxygen species metabolic process,response to organic cyclic compound	aldehyde dehydrogenase (NAD) activity,glyceraldehyde-3-phosphate dehydrogenase (NAD+) (non-phosphorylating) activity,identical protein binding,NAD binding,NADH binding	mitochondrial matrix,mitochondrion	sp	1	1	uniprot_mouse_proteome	32	50
TRUE	APOE4 / APOE2	Thrombospondin-2	Thbs2	APOE4	APOE2	220	Q03350	13075419	8853732	-0.5625	0.5625	-32.2872	0.677128	-0.680336	0.680336	-37.598	0.62402	2.23472e-07	6.25723e-06	219	0.127219	Q03350	TSP2_MOUSE	Q03350	Mus musculus	0.272	129882	cell adhesion,negative regulation of angiogenesis,positive regulation of synapse assembly	calcium ion binding,heparin binding	basement membrane,collagen-containing extracellular matrix,extracellular matrix,platelet alpha granule	sp	1	2	uniprot_mouse_proteome	38	54
TRUE	APOE3 / APOE4	Dolichyl-diphosphooligosaccharide--protein glycosyltransferase subunit 1	Rpn1	APOE3	APOE4	116	Q91YQ5	75125.9	17237.8	-2.12374	2.12374	-77.0548	0.229452	-1.8103	1.8103	-71.4868	0.285132	2.4695e-07	6.67471e-06	115	0.329944	Q91YQ5	RPN1_MOUSE	Q91YQ5	Mus musculus	0.446	68528.3	protein N-linked glycosylation,protein N-linked glycosylation via asparagine		cytosol,endoplasmic reticulum,endoplasmic reticulum membrane,integral component of membrane,melanosome,oligosaccharyltransferase complex,rough endoplasmic reticulum	sp	1	1	uniprot_mouse_proteome	36	42
TRUE	APOE4 / APOE2	Endoplasmin	Hsp90b1	APOE4	APOE2	480	P08113	11134032	14874944	0.417908	0.417908	33.5989	1.33599	0.579625	0.579625	49.4461	1.49446	2.57409e-07	7.01364e-06	479	0.110886	P08113	ENPL_MOUSE	P08113	Mus musculus	0.567	92475.8	actin rod assembly,cellular response to ATP,negative regulation of apoptotic process,protein folding,regulation of phosphoprotein phosphatase activity,response to hypoxia,retrograde protein transport, ER to cytosol,ER-associated ubiquitin-dependent protein catabolic process	ATP binding,low-density lipoprotein particle receptor binding,protein phosphatase binding,RNA binding,unfolded protein binding	cytosol,endoplasmic reticulum,endoplasmic reticulum chaperone complex,endoplasmic reticulum lumen,endoplasmic reticulum membrane,extracellular region,melanosome,midbody,perinuclear region of cytoplasm,plasma membrane,macromolecular complex,sarcoplasmic reticulum lumen,smooth endoplasmic reticulum	sp	1	2	uniprot_mouse_proteome	64	128
TRUE	APOE4 / APOE2	DNA topoisomerase 2-beta	Top2b	APOE4	APOE2	125	Q64511	88772.1	315913	1.83135	1.83135	255.869	3.55869	1.85597	1.85597	261.994	3.61994	2.64027e-07	7.01364e-06	124	0.340728	Q64511	TOP2B_MOUSE	Q64511	Mus musculus	0.013	181909	axonogenesis,cell aging,cellular response to ATP,cellular response to hydrogen peroxide,DNA topological change,forebrain development,mitotic DNA integrity checkpoint,neuron migration,positive regulation of double-strand break repair via nonhomologous end joining,positive regulation of single stranded viral RNA replication via double stranded DNA intermediate,resolution of meiotic recombination in…	ATP binding,chromatin binding,DNA binding,DNA topoisomerase activity,DNA topoisomerase type II (ATP-hydrolyzing) activity,enzyme binding,histone deacetylase binding,metal ion binding,protein C-terminus binding,protein heterodimerization activity,protein kinase C binding,ribonucleoprotein complex binding	cytosol,nucleolus,nucleoplasm,nucleus,ribonucleoprotein complex,viral integration complex	sp	1	2	uniprot_mouse_proteome	40	44
TRUE	APOE4 / APOE2	Major urinary protein 1;Major urinary protein 17;Major urinary protein 1	Mup1	APOE4	APOE2	70	A2CEL1;A9R9W0;P11588	896731	1.74056e+06	0.956804	0.956804	94.1006	1.94101	1.17614	1.17614	125.972	2.25972	3.09855e-07	8.02525e-06	69	0.207527	A2CEL1;A9R9W0;P11588	A2CEL1_MOUSE;A9R9W0_MOUSE;MUP1_MOUSE	A2CEL1;A9R9W0;P11588	Mus musculus	17.2%;17.2%;17.2%	20634.42;20647.47;20648.45	;;aerobic respiration,cellular response to food,cellular response to lipid,cellular response to starvation,cellular response to testosterone stimulus,energy reserve metabolic process,glucose homeostasis,heat generation,locomotor rhythm,mitochondrion morphogenesis,negative regulation of gluconeogenesis,negative regulation of insulin secretion involved in cellular response to glucose stimulus,negat…	pheromone binding,small molecule binding;pheromone binding,small molecule binding;insulin-activated receptor activity,pheromone activity,pheromone binding,small molecule binding	extracellular region;extracellular region;cytosol,extracellular space,nucleus	tr;tr;sp	3;3;1	1	uniprot_mouse_proteome	6	18
TRUE	APOE3 / APOE2	Complement C1q subcomponent subunit A	C1qa	APOE3	APOE2	64	P98086	27533040	7935868	-1.7947	1.7947	-71.1769	0.288231	-2.21385	2.21385	-78.4441	0.215559	4.42813e-08	8.19204e-06	63	0.355789	P98086	C1QA_MOUSE	P98086	Mus musculus	0.261	25974.4	aging,astrocyte activation,complement activation, classical pathway,complement-mediated synapse pruning,innate immune response,microglial cell activation,neuron remodeling,positive regulation of neuron death,response to iron ion,synapse organization,synapse disassembly,vertebrate eye-specific patterning		collagen trimer,extracellular space,postsynapse,synapse	sp	1	2	uniprot_mouse_proteome	11	20
TRUE	APOE4 / APOE2	Neuropilin-2;Isoform A0 of Neuropilin-2;Isoform A5 of Neuropilin-2;Isoform A17 of Neuropilin-2;Isoform B0 of Neuropilin-2;Isoform B5 of Neuropilin-2	Nrp2	APOE4	APOE2	185	O35375;O35375-2;O35375-3;O35375-4;O35375-5;O35375-6	1.01353e+06	747332	-0.439571	0.439571	-26.2646	0.737354	-0.451854	0.451854	-26.8898	0.731102	3.7648e-07	9.15009e-06	184	0.0857156	O35375;O35375-2;O35375-3;O35375-4;O35375-5;O35375-6	NRP2_MOUSE	O35375;O35375-2;O35375-3;O35375-4;O35375-5;O35375-6	Mus musculus	29.9%;29.9%-2;29.9%-3;29.9%-4;29.9%-5;29.9%-6	104631.4;104631.4-2;104631.4-3;104631.4-4;104631.4-5;104631.4-6	angiogenesis,axon extension involved in axon guidance,axon guidance,cellular response to leukemia inhibitory factor,dorsal root ganglion morphogenesis,facial nerve structural organization,facioacoustic ganglion development,gonadotrophin-releasing hormone neuronal migration to the hypothalamus,heart development,negative chemotaxis,nerve development,neural crest cell migration,neural crest cell mig…	heparin binding,identical protein binding,metal ion binding,semaphorin receptor activity,vascular endothelial growth factor-activated receptor activity;;;;;	axon,glutamatergic synapse,integral component of membrane,plasma membrane;;;;;	sp	1;;;;;	2;;;;;	uniprot_mouse_proteome	32	40
TRUE	APOE4 / APOE2	Dickkopf-related protein 3	Dkk3	APOE4	APOE2	90	Q9QUN9	3804537	2386939	-0.672559	0.672559	-37.2607	0.627393	-0.721119	0.721119	-39.3373	0.606627	3.79782e-07	9.15009e-06	89	0.131415	Q9QUN9	DKK3_MOUSE	Q9QUN9	Mus musculus	0.315	38387.7	multicellular organism development,negative regulation of aldosterone biosynthetic process,negative regulation of canonical Wnt signaling pathway,negative regulation of cortisol biosynthetic process,negative regulation of transcription, DNA-templated,Wnt signaling pathway	co-receptor binding,receptor antagonist activity	extracellular region,extracellular space	sp	2	1	uniprot_mouse_proteome	12	24
TRUE	APOE4 / APOE2	Cathepsin F	Ctsf	APOE4	APOE2	40	Q9R013	451415	333914	-0.434981	0.434981	-26.0296	0.739704	-0.505245	0.505245	-29.5459	0.704541	3.72602e-07	9.15009e-06	39	0.0827871	Q9R013	CATF_MOUSE	Q9R013	Mus musculus	0.195	51660.9	proteolysis involved in cellular protein catabolic process	cysteine-type endopeptidase activity,cysteine-type peptidase activity	extracellular space,lysosome	sp	1	1	uniprot_mouse_proteome	9	9
TRUE	APOE4 / APOE2	Collagen alpha-1(XI) chain	Col11a1	APOE4	APOE2	680	Q61245	101057336	87692416	-0.20465	0.20465	-13.2251	0.867749	-0.286302	0.286302	-17.9999	0.820001	3.92521e-07	9.24209e-06	679	0.0558866	Q61245	COBA1_MOUSE	Q61245	Mus musculus	0.334	181032	cartilage condensation,cartilage development,chondrocyte development,collagen fibril organization,detection of mechanical stimulus involved in sensory perception of sound,embryonic skeletal system morphogenesis,endodermal cell differentiation,extracellular matrix organization,heart morphogenesis,inner ear morphogenesis,ossification,proteoglycan metabolic process,sensory perception of sound,skelet…	extracellular matrix structural constituent,heparan sulfate binding,heparin binding,metal ion binding	collagen-containing extracellular matrix,collagen trimer,collagen type XI trimer,extracellular matrix,extracellular space	sp	1	2	uniprot_mouse_proteome	77	229
TRUE	APOE3 / APOE4	Annexin A1	Anxa1	APOE3	APOE4	152	P10107	817279	377506	-1.11433	1.11433	-53.8095	0.461905	-1.69885	1.69885	-69.1969	0.308031	3.63974e-07	9.56444e-06	151	0.319198	P10107	ANXA1_MOUSE	P10107	Mus musculus	0.532	38734.3	actin cytoskeleton reorganization,adaptive immune response,alpha-beta T cell differentiation,arachidonic acid secretion,cell surface receptor signaling pathway,cellular response to glucocorticoid stimulus,cellular response to hydrogen peroxide,cellular response to vascular endothelial growth factor stimulus,DNA duplex unwinding,endocrine pancreas development,estrous cycle,gliogenesis,G-protein co…	calcium-dependent phospholipid binding,calcium-dependent protein binding,calcium ion binding,DNA/DNA annealing activity,double-stranded DNA-dependent ATP-dependent DNA helicase activity,identical protein binding,phospholipase A2 inhibitor activity,phospholipid binding,single-stranded DNA binding,single-stranded RNA binding	actin filament,apical plasma membrane,basolateral plasma membrane,cell surface,collagen-containing extracellular matrix,cornified envelope,cytoplasm,cytoplasmic vesicle membrane,cytosol,early endosome membrane,endosome,extracellular exosome,extracellular space,extrinsic component of endosome membrane,extrinsic component of external side of plasma membrane,extrinsic component of membrane,lateral p…	sp	1	2	uniprot_mouse_proteome	42	75
TRUE	APOE3 / APOE4	Collagen alpha-2(VI) chain	Col6a2	APOE3	APOE4	200	Q02788	916761	360252	-1.34754	1.34754	-60.7038	0.392962	-1.13851	1.13851	-54.5772	0.454228	4.1818e-07	1.06919e-05	199	0.217494	Q02788	CO6A2_MOUSE	Q02788	Mus musculus	0.262	110334	cell adhesion,response to glucose	collagen binding	collagen-containing extracellular matrix,collagen trimer,extracellular matrix,extracellular region,extracellular space,macromolecular complex,sarcolemma	sp	1	3	uniprot_mouse_proteome	47	104
TRUE	APOE4 / APOE2	Antithrombin-III	Serpinc1	APOE4	APOE2	230	P32261	4.00542e+06	2.65325e+06	-0.594195	0.594195	-33.7586	0.662414	-0.551424	0.551424	-31.7654	0.682346	4.79461e-07	1.10382e-05	229	0.106394	P32261	ANT3_MOUSE	P32261	Mus musculus	0.535	52003.6	acute inflammatory response to antigenic stimulus,blood coagulation,lactation,negative regulation of endopeptidase activity,regulation of blood coagulation, intrinsic pathway,response to nutrient	heparin binding,identical protein binding,protease binding,serine-type endopeptidase inhibitor activity	collagen-containing extracellular matrix,extracellular space	sp	1	1	uniprot_mouse_proteome	30	56
TRUE	APOE3 / APOE4	Mimecan	Ogn	APOE3	APOE4	120	Q62000	11600220	14835951	0.354945	0.354945	27.8937	1.27894	0.635251	0.635251	55.3208	1.55321	4.90633e-07	1.20234e-05	119	0.11937	Q62000	MIME_MOUSE	Q62000	Mus musculus	0.487	34012.1		growth factor activity	collagen-containing extracellular matrix,extracellular space	sp	1	1	uniprot_mouse_proteome	26	50
TRUE	APOE3 / APOE4	Staphylococcal nuclease domain-containing protein 1	Snd1	APOE3	APOE4	152	Q78PY7	105804	52167.9	-1.02016	1.02016	-50.6937	0.493063	-1.11294	1.11294	-53.7649	0.462351	4.99649e-07	1.20234e-05	151	0.211846	Q78PY7	SND1_MOUSE	Q78PY7	Mus musculus	0.195	102088	gene silencing by RNA,miRNA catabolic process,regulation of cell cycle process,RNA catabolic process	endonuclease activity,endoribonuclease activity,nuclease activity,RISC complex binding,RNA binding	cytoplasm,cytosol,dense body,melanosome,mitochondrion,nucleus,RISC complex	sp	1	1	uniprot_mouse_proteome	46	57
TRUE	APOE3 / APOE4	DnaJ homolog subfamily C member 3	Dnajc3	APOE3	APOE4	152	Q91YW3	2955329	3747095	0.342454	0.342454	26.7911	1.26791	0.545016	0.545016	45.9037	1.45904	5.08388e-07	1.20234e-05	151	0.103818	Q91YW3	DNJC3_MOUSE	Q91YW3	Mus musculus	0.411	57464	cellular response to cold,endoplasmic reticulum unfolded protein response,negative regulation of apoptotic process,negative regulation of endoplasmic reticulum stress-induced eIF2 alpha phosphorylation,negative regulation of protein kinase activity,positive regulation of translation initiation in response to endoplasmic reticulum stress,protein folding in endoplasmic reticulum,proteolysis involve…	chaperone binding,misfolded protein binding,protein kinase binding,protein kinase inhibitor activity	cytoplasm,cytosol,endoplasmic reticulum,endoplasmic reticulum lumen,smooth endoplasmic reticulum	sp	1	1	uniprot_mouse_proteome	36	58
TRUE	APOE3 / APOE4	Neutral alpha-glucosidase AB	Ganab	APOE3	APOE4	160	Q8BHN3	290660	212530	-0.451667	0.451667	-26.8803	0.731197	-0.611507	0.611507	-34.5487	0.654513	5.24624e-07	1.21047e-05	159	0.116898	Q8BHN3	GANAB_MOUSE	Q8BHN3	Mus musculus	0.278	106911	carbohydrate metabolic process,N-glycan processing	alpha-glucosidase activity,carbohydrate binding,glucan 1,3-alpha-glucosidase activity,glucosidase activity	endoplasmic reticulum,glucosidase II complex,Golgi apparatus,intracellular membrane-bounded organelle,melanosome	sp	1	1	uniprot_mouse_proteome	42	52
TRUE	APOE4 / APOE2	Tropomyosin 1, alpha, isoform CRA_c	Tpm1	APOE4	APOE2	230	Q8BP43	646038	1.12796e+06	0.80402	0.80402	74.5959	1.74596	1.07562	1.07562	110.763	2.10763	5.56037e-07	1.25229e-05	229	0.208782	Q8BP43	Q8BP43_MOUSE	Q8BP43	Mus musculus	0.451	32819.8		actin binding	cytoskeleton	tr	1	1	uniprot_mouse_proteome	26	69
TRUE	APOE3 / APOE4	Hyaluronan-binding protein 2;Hyaluronan-binding protein 2;Hyaluronan-binding protein 2;Hyaluronan-binding protein 2;Isoform 2 of Hyaluronan-binding protein 2	Habp2	APOE3	APOE4	220	E9Q092;E9QM92;Q3V1J8;Q8K0D2;Q8K0D2-2	29680384	39353240	0.406973	0.406973	32.5901	1.3259	0.395853	0.395853	31.5721	1.31572	5.7077e-07	1.28559e-05	219	0.0768164	E9Q092;E9QM92;Q3V1J8;Q8K0D2;Q8K0D2-2	E9Q092_MOUSE;E9QM92_MOUSE;Q3V1J8_MOUSE;HABP2_MOUSE;HABP2_MOUSE	E9Q092;E9QM92;Q3V1J8;Q8K0D2;Q8K0D2-2	Mus musculus	49%;48.6%;52%;48.2%;48.2%-2	61298.33;61822.86;57326.39;62356.55;62356.55-2	blood coagulation;;blood coagulation;proteolysis;	calcium ion binding,serine-type endopeptidase activity;calcium ion binding,serine-type endopeptidase activity;calcium ion binding,serine-type endopeptidase activity;calcium ion binding,peptidase activity,serine-type endopeptidase activity;	extracellular region;extracellular region;extracellular region;extracellular space;	tr;tr;tr;sp;sp	1;1;1;1;	1;1;1;2;	uniprot_mouse_proteome	37	75
TRUE	APOE3 / APOE4	Fibrillin-1	Fbn1	APOE3	APOE4	60	Q61554	653849	153421	-2.09146	2.09146	-76.5356	0.234644	-3.00121	3.00121	-87.5105	0.124895	6.41603e-07	1.41153e-05	59	0.538076	Q61554	FBN1_MOUSE	Q61554	Mus musculus	0.014	312298	activation of protein kinase A activity,anatomical structure morphogenesis,camera-type eye development,cell adhesion mediated by integrin,cellular response to insulin-like growth factor stimulus,cellular response to transforming growth factor beta stimulus,embryonic eye morphogenesis,glucose homeostasis,glucose metabolic process,heart development,kidney development,metanephros development,negativ…	calcium ion binding,extracellular matrix structural constituent,heparin binding,hormone activity,identical protein binding,integrin binding,macromolecular complex binding	basement membrane,collagen-containing extracellular matrix,extracellular matrix,extracellular region,extracellular space,microfibril	sp	1	2	uniprot_mouse_proteome	65	73
TRUE	APOE4 / APOE2	Proprotein convertase subtilisin/kexin type 9	Pcsk9	APOE4	APOE2	40	Q80W65	246373	126451	-0.96226	0.96226	-48.6748	0.513252	-1.14283	1.14283	-54.7128	0.452872	6.5091e-07	1.43477e-05	39	0.192767	Q80W65	PCSK9_MOUSE	Q80W65	Mus musculus	0.114	74823.1	apoptotic process,cellular response to insulin stimulus,cellular response to starvation,cholesterol homeostasis,cholesterol metabolic process,kidney development,lipoprotein metabolic process,liver development,low-density lipoprotein particle receptor catabolic process,low-density lipoprotein receptor particle metabolic process,lysosomal transport,negative regulation of low-density lipoprotein par…	apolipoprotein binding,apolipoprotein receptor binding,low-density lipoprotein particle binding,low-density lipoprotein particle receptor binding,protein self-association,receptor inhibitor activity,serine-type endopeptidase activity,sodium channel inhibitor activity,very-low-density lipoprotein particle binding,very-low-density lipoprotein particle receptor binding	cell surface,ER to Golgi transport vesicle,cytoplasm,early endosome,endoplasmic reticulum,endoplasmic reticulum lumen,extracellular region,extracellular space,Golgi apparatus,late endosome,lysosome,PCSK9-AnxA2 complex,PCSK9-LDLR complex,perinuclear region of cytoplasm,plasma membrane,rough endoplasmic reticulum	sp	1	2	uniprot_mouse_proteome	8	9
TRUE	APOE3 / APOE4	Hexokinase 1, isoform CRA_f;Hexokinase-1;Isoform HK1-SB of Hexokinase-1;Isoform HK1 of Hexokinase-1;Isoform HK1-SC of Hexokinase-1	Hk1	APOE3	APOE4	108	G3UVV4;P17710;P17710-2;P17710-3;P17710-4	59476.4	13604.2	-2.12826	2.12826	-77.1267	0.228733	-1.95709	1.95709	-74.2452	0.257548	7.21281e-07	1.55075e-05	107	0.371544	G3UVV4;P17710;P17710-2;P17710-3;P17710-4	G3UVV4_MOUSE;HXK1_MOUSE;HXK1_MOUSE;HXK1_MOUSE;HXK1_MOUSE	G3UVV4;P17710;P17710-2;P17710-3;P17710-4	Mus musculus	28.1%;26.5%;26.5%-2;26.5%-3;26.5%-4	101873.13;108303.38;108303.38-2;108303.38-3;108303.38-4	cellular glucose homeostasis,glycolytic process,hexose metabolic process;canonical glycolysis,carbohydrate phosphorylation,cellular glucose homeostasis,establishment of protein localization to mitochondrion,fructose 6-phosphate metabolic process,glucose 6-phosphate metabolic process,glycolytic process,inflammatory response,innate immune response,maintenance of protein location in mitochondrion,ma…	ATP binding,glucose binding,hexokinase activity;ATP binding,fructokinase activity,glucokinase activity,glucose binding,hexokinase activity,identical protein binding,mannokinase activity,peptidoglycan binding,macromolecular complex binding,protein kinase activity;;;	;caveola,cilium,cytosol,membrane raft,mitochondrial outer membrane,mitochondrion,macromolecular complex,sperm principal piece;;;	tr;sp;sp;sp;sp	1;1;;;	1;3;;;	uniprot_mouse_proteome	26	29
TRUE	APOE3 / APOE4	Lysyl oxidase homolog 2	Loxl2	APOE3	APOE4	140	P58022	2.57827e+06	3.3705e+06	0.386562	0.386562	30.7274	1.30727	0.370538	0.370538	29.2835	1.29283	7.73329e-07	1.62571e-05	139	0.0715708	P58022	LOXL2_MOUSE	P58022	Mus musculus	0.329	87003.1	cellular protein modification process,collagen fibril organization,endothelial cell migration,endothelial cell proliferation,epithelial to mesenchymal transition,heterochromatin organization,negative regulation of stem cell population maintenance,negative regulation of transcription, DNA-templated,negative regulation of transcription from RNA polymerase II promoter,peptidyl-lysine oxidation,posit…	calcium ion binding,copper ion binding,oligosaccharide binding,protein-lysine 6-oxidase activity,scavenger receptor activity	basement membrane,chromatin,collagen-containing extracellular matrix,endoplasmic reticulum,extracellular space,membrane,nucleoplasm,nucleus	sp	1	2	uniprot_mouse_proteome	29	42
TRUE	APOE3 / APOE4	Peptidyl-glycine alpha-amidating monooxygenase	Pam	APOE3	APOE4	228	F8VQA4;P97467	8302350	10049058	0.275469	0.275469	21.0387	1.21039	0.4257	0.4257	34.3224	1.34322	8.10486e-07	1.63689e-05	227	0.0839007	F8VQA4;P97467	F8VQA4_MOUSE;AMD_MOUSE	F8VQA4;P97467	Mus musculus	43.1%;43.1%	108833.46;108962.58	central nervous system development,fatty acid primary amide biosynthetic process,heart development,lactation,limb development,long-chain fatty acid metabolic process,maternal process involved in female pregnancy,odontogenesis,ovulation cycle process,peptide amidation,protein amidation,regulation of actin cytoskeleton organization,regulation of protein secretion,regulation of transcription from RN…	calcium ion binding,copper ion binding,identical protein binding,L-ascorbic acid binding,peptidylamidoglycolate lyase activity,peptidylglycine monooxygenase activity,protein kinase binding,zinc ion binding;calcium ion binding,copper ion binding,identical protein binding,L-ascorbic acid binding,peptidylamidoglycolate lyase activity,peptidylglycine monooxygenase activity,protein kinase binding,zinc…	cell surface,extracellular space,integral component of membrane,neuron projection,perikaryon,perinuclear region of cytoplasm,plasma membrane,secretory granule membrane,trans-Golgi network,transport vesicle membrane;cell surface,cytosol,extracellular region,extracellular space,integral component of plasma membrane,neuronal cell body,neuron projection,perikaryon,perinuclear region of cytoplasm,plas…	tr;sp	1	1;2	uniprot_mouse_proteome	45	65
TRUE	APOE3 / APOE4	Myosin-1	Myh1	APOE3	APOE4	892	Q5SX40	940174	216137	-2.12098	2.12098	-77.011	0.22989	-0.567807	0.567807	-32.5359	0.674641	8.13255e-07	1.63689e-05	891	0.114306	Q5SX40	MYH1_MOUSE	Q5SX40	Mus musculus	0.172	223342	muscle contraction	actin filament binding,ATP binding,calmodulin binding,motor activity	A band,cytoplasmic ribonucleoprotein granule,intercalated disc,muscle myosin complex,myosin filament	sp	1	1	uniprot_mouse_proteome	255	732
TRUE	APOE3 / APOE4	Serpin H1	Serpinh1	APOE3	APOE4	204	P19324	1.20036e+06	773635	-0.633748	0.633748	-35.55	0.6445	-0.898814	0.898814	-46.3673	0.536327	8.42302e-07	1.66004e-05	203	0.176836	P19324	SERPH_MOUSE	P19324	Mus musculus	0.506	46533.6	chondrocyte development involved in endochondral bone morphogenesis,collagen biosynthetic process,collagen fibril organization,negative regulation of endopeptidase activity,protein maturation	collagen binding,serine-type endopeptidase inhibitor activity,unfolded protein binding	collagen-containing extracellular matrix,cytoplasm,endoplasmic reticulum,endoplasmic reticulum-Golgi intermediate compartment,endoplasmic reticulum lumen,extracellular space,membrane raft	sp	1	3	uniprot_mouse_proteome	28	67
TRUE	APOE3 / APOE4	Myosin-7	Myh7	APOE3	APOE4	156	Q91Z83	184145	58273	-1.65994	1.65994	-68.3547	0.316453	-1.61286	1.61286	-67.3051	0.326949	8.65413e-07	1.67078e-05	155	0.314563	Q91Z83	MYH7_MOUSE	Q91Z83	Mus musculus	0.094	222879	adult heart development,ATP metabolic process,cardiac muscle contraction,cardiac muscle hypertrophy in response to stress,muscle contraction,muscle filament sliding,regulation of heart rate,regulation of slow-twitch skeletal muscle fiber contraction,regulation of the force of heart contraction,regulation of the force of skeletal muscle contraction,skeletal muscle contraction,striated muscle contr…	actin-dependent ATPase activity,actin filament binding,ATPase activity,ATP binding,calmodulin binding,identical protein binding,microfilament motor activity,macromolecular complex binding	cytoplasm,muscle myosin complex,myofibril,myosin complex,myosin filament,sarcomere,stress fiber,Z disc	sp	2	1	uniprot_mouse_proteome	131	249
TRUE	APOE3 / APOE4	Follistatin	Fst	APOE3	APOE4	64	A0A0R4J026;P47931	2.18404e+06	3.08596e+06	0.498724	0.498724	41.2963	1.41296	0.668727	0.668727	58.967	1.58967	8.99001e-07	1.70091e-05	63	0.122749	A0A0R4J026;P47931	A0A0R4J026_MOUSE;FST_MOUSE	A0A0R4J026;P47931	Mus musculus	47.2%;47.1%	37767.87;37866.02	;BMP signaling pathway,cell differentiation,female gonad development,gamete generation,hair follicle morphogenesis,hematopoietic progenitor cell differentiation,keratinocyte proliferation,multicellular organism development,negative regulation of activin receptor signaling pathway,negative regulation of cell differentiation,negative regulation of transcription from RNA polymerase II promoter,odont…	;activin binding,activin receptor antagonist activity,heparan sulfate proteoglycan binding	;cytoplasm,extracellular space,nucleus	tr;sp	1;2	1	uniprot_mouse_proteome	15	17
TRUE	APOE3 / APOE4	Cathepsin F	Ctsf	APOE3	APOE4	32	Q9R013	333914	472394	0.500516	0.500516	41.472	1.41472	0.63277	0.63277	55.0539	1.55054	9.98582e-07	1.85227e-05	31	0.104203	Q9R013	CATF_MOUSE	Q9R013	Mus musculus	0.195	51660.9	proteolysis involved in cellular protein catabolic process	cysteine-type endopeptidase activity,cysteine-type peptidase activity	extracellular space,lysosome	sp	1	1	uniprot_mouse_proteome	9	9
TRUE	APOE4 / APOE2	Alpha-1B-glycoprotein	A1bg	APOE4	APOE2	75	Q19LI2	555470	325959	-0.769016	0.769016	-41.3183	0.586817	-1.42035	1.42035	-62.6379	0.373621	8.75764e-07	1.89019e-05	74	0.264554	Q19LI2	A1BG_MOUSE	Q19LI2	Mus musculus	0.227	56554			extracellular region	sp	1	1	uniprot_mouse_proteome	13	15
TRUE	APOE3 / APOE4	Myosin-11	Myh11	APOE3	APOE4	160	E9QPE7	196814	65851	-1.57956	1.57956	-66.5416	0.334584	-1.44672	1.44672	-63.3144	0.366856	1.0846e-06	1.97314e-05	159	0.285227	E9QPE7	E9QPE7_MOUSE	E9QPE7	Mus musculus	0.026	223357		actin filament binding,ATP binding,motor activity	myosin complex	tr	1	1	uniprot_mouse_proteome	39	50
TRUE	APOE4 / APOE2	V-type proton ATPase subunit B, brain isoform	Atp6v1b2	APOE4	APOE2	120	P62814	87512.3	112780	0.365956	0.365956	28.8735	1.28874	1.19396	1.19396	128.78	2.2878	9.89926e-07	2.08641e-05	119	0.231287	P62814	VATB2_MOUSE	P62814	Mus musculus	0.378	56550.8	ATP metabolic process,hydrogen ion transmembrane transport	ATP binding,hydrolase activity	apical plasma membrane,cytoplasm,cytosol,endomembrane system,integral component of membrane,intracellular membrane-bounded organelle,melanosome,microvillus,myelin sheath,plasma membrane,proton-transporting V-type ATPase, V1 domain,ruffle	sp	1	1	uniprot_mouse_proteome	24	35
TRUE	APOE4 / APOE2	Glycogen phosphorylase, muscle form	Pygm	APOE4	APOE2	150	Q9WUB3	28932.9	64894.1	1.16538	1.16538	124.292	2.24292	1.57767	1.57767	198.488	2.98488	1.00695e-06	2.08641e-05	149	0.309205	Q9WUB3	PYGM_MOUSE	Q9WUB3	Mus musculus	0.044	97286.3	cellular calcium ion homeostasis,glycogen catabolic process,glycogen metabolic process,response to cAMP,response to hypoxia,response to organic substance	AMP binding,carbohydrate binding,drug binding,glycogen phosphorylase activity,linear malto-oligosaccharide phosphorylase activity,pyridoxal phosphate binding,SHG alpha-glucan phosphorylase activity	cytoplasm,sarcoplasmic reticulum,Z disc	sp	1	3	uniprot_mouse_proteome	76	149
TRUE	APOE3 / APOE4	SPARC	Sparc	APOE3	APOE4	160	P07214;Q5NCU4	31350066	42225336	0.42964	0.42964	34.6898	1.3469	0.46631	0.46631	38.1571	1.38157	1.20278e-06	2.14685e-05	159	0.0923524	P07214;Q5NCU4	SPRC_MOUSE;Q5NCU4_MOUSE	P07214;Q5NCU4	Mus musculus	60.9%;61.1%	34450.04;34321.91	anatomical structure development,bone development,cellular response to growth factor stimulus,heart development,inner ear development,lung development,negative regulation of angiogenesis,negative regulation of endothelial cell proliferation,ossification,pigmentation,positive regulation of endothelial cell migration,regulation of cell morphogenesis,regulation of cell proliferation,regulation of sy…	calcium ion binding,collagen binding,extracellular matrix binding;calcium ion binding,collagen binding	basement membrane,cell surface,collagen-containing extracellular matrix,cytoplasm,extracellular matrix,extracellular space,glutamatergic synapse,intracellular membrane-bounded organelle,nuclear matrix,nucleus,platelet alpha granule,platelet alpha granule membrane,synapse,vesicle;basement membrane,extracellular space,membrane	sp;tr	1	1	uniprot_mouse_proteome	26	64
TRUE	APOE4 / APOE2	Unconventional myosin-Ib;Myo1b protein	Myo1b	APOE4	APOE2	170	P46735;Q7TQD7	52937.6	87679	0.727938	0.727938	65.627	1.65627	1.02301	1.02301	103.215	2.03215	1.15652e-06	2.34933e-05	169	0.202735	P46735;Q7TQD7	MYO1B_MOUSE;Q7TQD7_MOUSE	P46735;Q7TQD7	Mus musculus	13.6%;13.2%	128563.92;132054	actin filament-based movement,actin filament bundle assembly,actin filament organization,post-Golgi vesicle-mediated transport,transferrin transport,vesicle transport along actin filament;actin filament-based movement,actin filament bundle assembly,post-Golgi vesicle-mediated transport	actin binding,actin-dependent ATPase activity,actin filament binding,ATP binding,calmodulin binding,microfilament motor activity,motor activity,phosphatidylinositol-3,4,5-trisphosphate binding,phosphatidylinositol-4,5-bisphosphate binding;actin-dependent ATPase activity,actin filament binding,ATP binding,microfilament motor activity,phosphatidylinositol-3,4,5-trisphosphate binding,phosphatidylino…	actin cytoskeleton,actin filament,apical part of cell,brush border,cell periphery,cytoplasm,early endosome,endosome membrane,filopodium,microvillus,myosin complex,perinuclear region of cytoplasm,plasma membrane,vesicle;actin filament,apical part of cell,brush border,early endosome,endosome membrane,filopodium,myosin complex,perinuclear region of cytoplasm,plasma membrane,trans-Golgi network membr…	sp;tr	1	3;1	uniprot_mouse_proteome	38	44
TRUE	APOE4 / APOE2	Alpha-1-antitrypsin 1-4	Serpina1d	APOE4	APOE2	60	Q00897	6006021	4.23677e+06	-0.503445	0.503445	-29.4579	0.705421	-0.590969	0.590969	-33.6103	0.663897	1.18295e-06	2.35681e-05	59	0.109149	Q00897	A1AT4_MOUSE	Q00897	Mus musculus	0.201	45998.3	negative regulation of endopeptidase activity,response to cytokine,response to peptide hormone	endopeptidase inhibitor activity,identical protein binding,protease binding,serine-type endopeptidase inhibitor activity	endoplasmic reticulum,extracellular region,extracellular space,Golgi apparatus,intracellular membrane-bounded organelle	sp	1	1	uniprot_mouse_proteome	10	16
TRUE	APOE4 / APOE2	Unconventional myosin-Ic;Isoform 3 of Unconventional myosin-Ic;Isoform 4 of Unconventional myosin-Ic	Myo1c	APOE4	APOE2	85	Q9WTI7;Q9WTI7-3;Q9WTI7-4	88837.6	187758	1.07963	1.07963	111.35	2.1135	1.37914	1.37914	160.113	2.60113	1.22744e-06	2.3993e-05	84	0.263746	Q9WTI7;Q9WTI7-3;Q9WTI7-4	MYO1C_MOUSE	Q9WTI7;Q9WTI7-3;Q9WTI7-4	Mus musculus	0.9%;0.9%-3;0.9%-4	121944.15;121944.15-3;121944.15-4	actin filament organization,cellular response to interferon-gamma,mRNA transport,positive regulation of actin filament polymerization,positive regulation of cell migration,positive regulation of cell migration by vascular endothelial growth factor signaling pathway,positive regulation of cellular response to insulin stimulus,positive regulation of protein targeting to membrane,positive regulation…	actin binding,actin-dependent ATPase activity,actin filament binding,ATP binding,calmodulin binding,microfilament motor activity,phospholipid binding,protein C-terminus binding,Ral GTPase binding,receptor binding;;	actin cytoskeleton,basal plasma membrane,brush border,cytoplasm,cytoplasmic vesicle,cytoplasmic vesicle membrane,cytosol,filamentous actin,lateral plasma membrane,membrane,membrane raft,microvillus,myosin complex,nuclear body,nuclear pore,nucleolus,nucleus,phagocytic vesicle,plasma membrane,ruffle membrane,stereocilium,stereocilium bundle,stereocilium membrane,vesicle;;	sp	1;;	2;;	uniprot_mouse_proteome	17	20
TRUE	APOE4 / APOE2	Growth/differentiation factor 8	Mstn	APOE4	APOE2	70	O08689	1.58313e+06	999800	-0.663064	0.663064	-36.8464	0.631536	-0.913359	0.913359	-46.9052	0.530948	1.30807e-06	2.47914e-05	69	0.172284	O08689	GDF8_MOUSE	O08689	Mus musculus	0.245	42921.3	cellular response to dexamethasone stimulus,muscle cell cellular homeostasis,myoblast migration involved in skeletal muscle regeneration,negative regulation of insulin receptor signaling pathway,negative regulation of kinase activity,negative regulation of muscle hypertrophy,negative regulation of myoblast differentiation,negative regulation of myoblast proliferation,negative regulation of protei…	cytokine activity,growth factor activity,heparin binding,identical protein binding,protein homodimerization activity,receptor binding	cytoplasm,extracellular region,extracellular space	sp	1	1	uniprot_mouse_proteome	13	15
TRUE	APOE4 / APOE2	ATP synthase subunit beta, mitochondrial	Atp5b	APOE4	APOE2	220	P56480	1.46537e+06	1.86174e+06	0.345382	0.345382	27.0488	1.27049	0.686749	0.686749	60.9652	1.60965	1.31615e-06	2.47914e-05	219	0.13803	P56480	ATPB_MOUSE	P56480	Mus musculus	0.527	56300.5	angiogenesis,ATP biosynthetic process,ATP metabolic process,cellular response to interleukin-7,lipid metabolic process,mitochondrial ATP synthesis coupled proton transport,negative regulation of cell adhesion involved in substrate-bound cell migration,positive regulation of blood vessel endothelial cell migration,hydrogen ion transmembrane transport,receptor-mediated endocytosis,regulation of int…	ADP binding,angiostatin binding,ATPase activity,ATP binding,calcium ion binding,lipoprotein particle receptor activity,MHC class I protein binding,proton-transporting ATPase activity, rotational mechanism,proton-transporting ATP synthase activity, rotational mechanism	cell surface,membrane,membrane raft,mitochondrial inner membrane,mitochondrial membrane,mitochondrial nucleoid,mitochondrial proton-transporting ATP synthase complex,mitochondrial proton-transporting ATP synthase complex, catalytic core F(1),mitochondrion,myelin sheath,plasma membrane,proton-transporting ATP synthase complex,proton-transporting ATP synthase complex, catalytic core F(1)	sp	1	2	uniprot_mouse_proteome	30	83
TRUE	APOE3 / APOE4	Elongation factor 2	Eef2	APOE3	APOE4	188	P58252	296118	190751	-0.634482	0.634482	-35.5828	0.644172	-0.760636	0.760636	-40.9764	0.590236	1.42262e-06	2.49221e-05	187	0.152657	P58252	EF2_MOUSE	P58252	Mus musculus	0.407	95314	aging,cellular response to brain-derived neurotrophic factor stimulus,glial cell proliferation,hematopoietic progenitor cell differentiation,positive regulation of cytoplasmic translation,positive regulation of translation,response to drug,response to endoplasmic reticulum stress,response to estradiol,response to ethanol,response to folic acid,response to hydrogen peroxide,response to ischemia,sk…	5S rRNA binding,actin filament binding,GTPase activity,GTP binding,p53 binding,protein kinase binding,ribosome binding,RNA binding,translation elongation factor activity	aggresome,cytoplasm,cytosol,membrane raft,plasma membrane,polysomal ribosome,polysome,ribonucleoprotein complex	sp	1	2	uniprot_mouse_proteome	57	95
TRUE	APOE3 / APOE4	Glutamate dehydrogenase 1, mitochondrial	Glud1	APOE3	APOE4	132	P26443	124787	65293.3	-0.934459	0.934459	-47.6761	0.523239	-1.65912	1.65912	-68.3367	0.316633	1.56303e-06	2.64117e-05	131	0.329665	P26443	DHE3_MOUSE	P26443	Mus musculus	0.43	61336.8	cerebellum development,glutamate biosynthetic process,glutamate catabolic process,glutamine metabolic process,long-term memory,positive regulation of insulin secretion,response to aluminum ion,tricarboxylic acid metabolic process	ADP binding,ATP binding,enzyme binding,glutamate dehydrogenase (NAD+) activity,glutamate dehydrogenase,GTP binding,leucine binding,NAD+ binding	cytoplasm,endoplasmic reticulum,mitochondrial inner membrane,mitochondrial matrix,mitochondrion	sp	1	1	uniprot_mouse_proteome	33	52
TRUE	APOE3 / APOE4	Peptidyl-prolyl cis-trans isomerase FKBP10	Fkbp10	APOE3	APOE4	96	Q61576	137763	80028.1	-0.783612	0.783612	-41.9089	0.580911	-0.88423	0.88423	-45.8223	0.541777	1.56348e-06	2.64117e-05	95	0.172544	Q61576	FKB10_MOUSE	Q61576	Mus musculus	0.239	64697.4	aorta morphogenesis,collagen fibril organization,extracellular matrix assembly,in utero embryonic development,peptidyl-lysine hydroxylation,peptidyl-proline modification,wound healing	calcium ion binding,FK506 binding,peptidyl-prolyl cis-trans isomerase activity	endoplasmic reticulum,endoplasmic reticulum lumen,membrane,mitochondrial intermembrane space	sp	1	2	uniprot_mouse_proteome	22	35
TRUE	APOE3 / APOE4	NADH-ubiquinone oxidoreductase 75 kDa subunit, mitochondrial	Ndufs1	APOE3	APOE4	132	Q91VD9	52066.4	24267.9	-1.1013	1.1013	-53.3904	0.466096	-1.49141	1.49141	-64.4335	0.355665	1.59303e-06	2.64387e-05	131	0.296598	Q91VD9	NDUS1_MOUSE	Q91VD9	Mus musculus	0.153	79776.8	apoptotic mitochondrial changes,ATP metabolic process,ATP synthesis coupled electron transport,cellular respiration,reactive oxygen species metabolic process,regulation of mitochondrial membrane potential	2 iron, 2 sulfur cluster binding,4 iron, 4 sulfur cluster binding,electron carrier activity,metal ion binding,NADH dehydrogenase (ubiquinone) activity	mitochondrial intermembrane space,mitochondrial respiratory chain complex I,mitochondrion,myelin sheath	sp	1	2	uniprot_mouse_proteome	45	62
TRUE	APOE4 / APOE2	Cytochrome b-c1 complex subunit 2, mitochondrial	Uqcrc2	APOE4	APOE2	130	Q9DB77	174054	307247	0.819864	0.819864	76.524	1.76524	0.832996	0.832996	78.1381	1.78138	1.59648e-06	2.95348e-05	129	0.165553	Q9DB77	QCR2_MOUSE	Q9DB77	Mus musculus	0.34	48234.9	oxidation-reduction process,protein processing involved in protein targeting to mitochondrion,response to drug	metal ion binding,metalloendopeptidase activity,macromolecular complex binding	mitochondrial inner membrane,mitochondrial processing peptidase complex,mitochondrial respiratory chain complex III,mitochondrial respiratory chain complex IV,mitochondrion,myelin sheath,nucleoplasm	sp	1	1	uniprot_mouse_proteome	22	38
TRUE	APOE3 / APOE4	SUN domain-containing protein 2;Isoform 2 of SUN domain-containing protein 2;Isoform 3 of SUN domain-containing protein 2	Sun2	APOE3	APOE4	68	Q8BJS4;Q8BJS4-2;Q8BJS4-3	85516.6	29025.2	-1.5589	1.5589	-66.059	0.33941	-2.42525	2.42525	-81.3823	0.186177	1.9091e-06	3.11381e-05	67	0.464772	Q8BJS4;Q8BJS4-2;Q8BJS4-3	SUN2_MOUSE	Q8BJS4;Q8BJS4-2;Q8BJS4-3	Mus musculus	1.9%;1.9%-2;1.9%-3	81605.4;81605.4-2;81605.4-3	centrosome localization,meiotic cell cycle,nuclear envelope organization,nuclear matrix anchoring at nuclear membrane,nuclear migration along microfilament,nucleokinesis involved in cell motility in cerebral cortex radial glia guided migration,positive regulation of cell migration;;	cytoskeleton-nuclear membrane anchor activity,identical protein binding,lamin binding,protein anchor;;	condensed nuclear chromosome,endosome membrane,integral component of nuclear inner membrane,LINC complex,nuclear chromosome, telomeric region,nuclear envelope,nuclear inner membrane,nuclear membrane;;	sp	1;;	3;;	uniprot_mouse_proteome	20	27
TRUE	APOE3 / APOE4	ADAMTS-like protein 2	Adamtsl2	APOE3	APOE4	124	Q7TSK7	1.39991e+06	1.91785e+06	0.454158	0.454158	36.9983	1.36998	0.826041	0.826041	77.2813	1.77281	2.08032e-06	3.33556e-05	123	0.165802	Q7TSK7	ATL2_MOUSE	Q7TSK7	Mus musculus	0.331	105647	extracellular matrix organization,lobar bronchus epithelium development,negative regulation of transforming growth factor beta receptor signaling pathway	metalloendopeptidase activity,microfibril binding	extracellular matrix,extracellular region	sp	2	1	uniprot_mouse_proteome	29	35
TRUE	APOE4 / APOE2	Hyaluronan-binding protein 2;Hyaluronan-binding protein 2;Hyaluronan-binding protein 2;Hyaluronan-binding protein 2;Isoform 2 of Hyaluronan-binding protein 2	Habp2	APOE4	APOE2	275	E9Q092;E9QM92;Q3V1J8;Q8K0D2;Q8K0D2-2	40674208	29680384	-0.454604	0.454604	-27.029	0.72971	-0.545584	0.545584	-31.4886	0.685114	1.93752e-06	3.4692e-05	274	0.112155	E9Q092;E9QM92;Q3V1J8;Q8K0D2;Q8K0D2-2	E9Q092_MOUSE;E9QM92_MOUSE;Q3V1J8_MOUSE;HABP2_MOUSE;HABP2_MOUSE	E9Q092;E9QM92;Q3V1J8;Q8K0D2;Q8K0D2-2	Mus musculus	49%;48.6%;52%;48.2%;48.2%-2	61298.33;61822.86;57326.39;62356.55;62356.55-2	blood coagulation;;blood coagulation;proteolysis;	calcium ion binding,serine-type endopeptidase activity;calcium ion binding,serine-type endopeptidase activity;calcium ion binding,serine-type endopeptidase activity;calcium ion binding,peptidase activity,serine-type endopeptidase activity;	extracellular region;extracellular region;extracellular region;extracellular space;	tr;tr;tr;sp;sp	1;1;1;1;	1;1;1;2;	uniprot_mouse_proteome	37	75
TRUE	APOE4 / APOE2	Laminin subunit gamma-1	Lamc1	APOE4	APOE2	185	F8VQJ3	264330	508810	0.944785	0.944785	92.4902	1.9249	1.19331	1.19331	128.677	2.28677	1.94222e-06	3.4692e-05	184	0.242707	F8VQJ3	F8VQJ3_MOUSE	F8VQJ3	Mus musculus	0.065	177187	cell migration,extracellular matrix disassembly,hemidesmosome assembly,macromolecular complex assembly,substrate adhesion-dependent cell spreading	extracellular matrix structural constituent	laminin-1 complex,membrane	tr	1	1	uniprot_mouse_proteome	73	98
TRUE	APOE4 / APOE2	ATP synthase subunit gamma;ATP synthase subunit gamma;ATP synthase subunit gamma, mitochondrial	Atp5c1	APOE4	APOE2	70	A2AKU9;Q8C2Q8;Q91VR2	236201	358457	0.601785	0.601785	51.7594	1.51759	1.0578	1.0578	108.176	2.08176	1.98856e-06	3.49177e-05	69	0.203684	A2AKU9;Q8C2Q8;Q91VR2	A2AKU9_MOUSE;Q8C2Q8_MOUSE;ATPG_MOUSE	A2AKU9;Q8C2Q8;Q91VR2	Mus musculus	24.6%;26.6%;24.5%	32770.81;30255.81;32885.9	;;ATP biosynthetic process,ATP metabolic process,ATP synthesis coupled proton transport,mitochondrial ATP synthesis coupled proton transport	proton-transporting ATP synthase activity, rotational mechanism;proton-transporting ATP synthase activity, rotational mechanism;proton-transporting ATP synthase activity, rotational mechanism	proton-transporting ATP synthase complex, catalytic core F(1);proton-transporting ATP synthase complex, catalytic core F(1);mitochondrial inner membrane,mitochondrial proton-transporting ATP synthase complex,mitochondrial proton-transporting ATP synthase complex, catalytic core F(1),mitochondrion,myelin sheath,proton-transporting ATP synthase complex, catalytic core F(1)	tr;tr;sp	1	1	uniprot_mouse_proteome	10	15
TRUE	APOE3 / APOE4	Aspartate--tRNA ligase, cytoplasmic	Dars	APOE3	APOE4	80	Q922B2	76748	33300.4	-1.20459	1.20459	-56.6107	0.433893	-1.81244	1.81244	-71.5291	0.284709	2.26145e-06	3.56556e-05	79	0.355257	Q922B2	SYDC_MOUSE	Q922B2	Mus musculus	0.244	57147.2	aspartyl-tRNA aminoacylation	aspartate-tRNA ligase activity,ATP binding,RNA binding	aminoacyl-tRNA synthetase multienzyme complex,cytoplasm,cytosol,synapse	sp	1	2	uniprot_mouse_proteome	34	36
TRUE	APOE3 / APOE4	DNA topoisomerase 2-beta	Top2b	APOE3	APOE4	100	Q64511	315913	79882.6	-1.98357	1.98357	-74.7137	0.252863	-2.01466	2.01466	-75.2528	0.247472	2.38065e-06	3.69195e-05	99	0.402127	Q64511	TOP2B_MOUSE	Q64511	Mus musculus	0.013	181909	axonogenesis,cell aging,cellular response to ATP,cellular response to hydrogen peroxide,DNA topological change,forebrain development,mitotic DNA integrity checkpoint,neuron migration,positive regulation of double-strand break repair via nonhomologous end joining,positive regulation of single stranded viral RNA replication via double stranded DNA intermediate,resolution of meiotic recombination in…	ATP binding,chromatin binding,DNA binding,DNA topoisomerase activity,DNA topoisomerase type II (ATP-hydrolyzing) activity,enzyme binding,histone deacetylase binding,metal ion binding,protein C-terminus binding,protein heterodimerization activity,protein kinase C binding,ribonucleoprotein complex binding	cytosol,nucleolus,nucleoplasm,nucleus,ribonucleoprotein complex,viral integration complex	sp	1	2	uniprot_mouse_proteome	40	44
TRUE	APOE3 / APOE4	Glycogen phosphorylase, muscle form	Pygm	APOE3	APOE4	120	Q9WUB3	64894.1	22958.8	-1.49904	1.49904	-64.6211	0.353789	-1.61835	1.61835	-67.4291	0.325709	2.58457e-06	3.94356e-05	119	0.327633	Q9WUB3	PYGM_MOUSE	Q9WUB3	Mus musculus	0.044	97286.3	cellular calcium ion homeostasis,glycogen catabolic process,glycogen metabolic process,response to cAMP,response to hypoxia,response to organic substance	AMP binding,carbohydrate binding,drug binding,glycogen phosphorylase activity,linear malto-oligosaccharide phosphorylase activity,pyridoxal phosphate binding,SHG alpha-glucan phosphorylase activity	cytoplasm,sarcoplasmic reticulum,Z disc	sp	1	3	uniprot_mouse_proteome	76	149
TRUE	APOE4 / APOE2	Protein-glutamine gamma-glutamyltransferase 2	Tgm2	APOE4	APOE2	125	P21981	85182.5	225296	1.40319	1.40319	164.486	2.64486	1.35118	1.35118	155.12	2.5512	2.33902e-06	4.03871e-05	124	0.27281	P21981	TGM2_MOUSE	P21981	Mus musculus	0.163	77061	apoptotic cell clearance,blood vessel remodeling,branching involved in salivary gland morphogenesis,G-protein coupled receptor signaling pathway,isopeptide cross-linking via N6-(L-isoglutamyl)-L-lysine,negative regulation of endoplasmic reticulum calcium ion concentration,peptide cross-linking,phospholipase C-activating G-protein coupled receptor signaling pathway,positive regulation of apoptotic…	calcium ion binding,GTP binding,identical protein binding,protein domain specific binding,protein-glutamine gamma-glutamyltransferase activity,transaminase activity	collagen-containing extracellular matrix,cytoplasm,cytosol,endoplasmic reticulum,extracellular matrix,intrinsic component of plasma membrane,membrane,mitochondrion,plasma membrane	sp	1	4	uniprot_mouse_proteome	30	40
TRUE	APOE4 / APOE2	MICOS complex subunit Mic60;Isoform 2 of MICOS complex subunit Mic60;Isoform 5 of MICOS complex subunit Mic60	Immt	APOE4	APOE2	110	Q8CAQ8;Q8CAQ8-2;Q8CAQ8-5	39290.6	73148.6	0.896646	0.896646	86.1733	1.86173	1.27353	1.27353	141.752	2.41752	2.41128e-06	4.09523e-05	109	0.255784	Q8CAQ8;Q8CAQ8-2;Q8CAQ8-5	MIC60_MOUSE	Q8CAQ8;Q8CAQ8-2;Q8CAQ8-5	Mus musculus	28.1%;28.1%-2;28.1%-5	83900.07;83900.07-2;83900.07-5	cristae formation,mitochondrial calcium ion homeostasis,mitochondrion morphogenesis;;	;;	MICOS complex,mitochondrial inner membrane,mitochondrial intermembrane space,mitochondrion,myelin sheath;;	sp	1;;	1;;	uniprot_mouse_proteome	20	34
TRUE	APOE3 / APOE4	Endoplasmin	Hsp90b1	APOE3	APOE4	384	P08113	14874944	12023201	-0.307063	0.307063	-19.1715	0.808285	-0.589736	0.589736	-33.5536	0.664464	2.75686e-06	4.13966e-05	383	0.12391	P08113	ENPL_MOUSE	P08113	Mus musculus	0.567	92475.8	actin rod assembly,cellular response to ATP,negative regulation of apoptotic process,protein folding,regulation of phosphoprotein phosphatase activity,response to hypoxia,retrograde protein transport, ER to cytosol,ER-associated ubiquitin-dependent protein catabolic process	ATP binding,low-density lipoprotein particle receptor binding,protein phosphatase binding,RNA binding,unfolded protein binding	cytosol,endoplasmic reticulum,endoplasmic reticulum chaperone complex,endoplasmic reticulum lumen,endoplasmic reticulum membrane,extracellular region,melanosome,midbody,perinuclear region of cytoplasm,plasma membrane,macromolecular complex,sarcoplasmic reticulum lumen,smooth endoplasmic reticulum	sp	1	2	uniprot_mouse_proteome	64	128
TRUE	APOE3 / APOE4	Procollagen C-endopeptidase enhancer 1	Pcolce	APOE3	APOE4	124	Q61398	6477645	8278287	0.353863	0.353863	27.7978	1.27798	0.493271	0.493271	40.7633	1.40763	3.07517e-06	4.54549e-05	123	0.10086	Q61398	PCOC1_MOUSE	Q61398	Mus musculus	0.506	50168	cellular response to leukemia inhibitory factor,proteolysis	collagen binding,heparin binding,peptidase activator activity	extracellular space	sp	1	2	uniprot_mouse_proteome	27	44
TRUE	APOE4 / APOE2	Talin-1	Tln1	APOE4	APOE2	505	P26039	75426.3	75941.6	0.00982252	0.00982252	0.683169	1.00683	0.598709	0.598709	51.4361	1.51436	3.16386e-06	5.28466e-05	504	0.127036	P26039	TLN1_MOUSE	P26039	Mus musculus	0.357	269821	cell-cell adhesion,cell-substrate junction assembly,cortical actin cytoskeleton organization,integrin activation,integrin-mediated signaling pathway	actin filament binding,integrin binding,LIM domain binding,phosphatidylinositol binding,phosphatidylserine binding,structural constituent of cytoskeleton,vinculin binding	adherens junction,cell surface,cytoplasm,cytoskeleton,focal adhesion,plasma membrane,ruffle,ruffle membrane	sp	1	2	uniprot_mouse_proteome	140	221
TRUE	APOE4 / APOE2	NADH-ubiquinone oxidoreductase 75 kDa subunit, mitochondrial	Ndufs1	APOE4	APOE2	165	Q91VD9	30242.7	52066.4	0.783768	0.783768	72.1622	1.72162	1.07816	1.07816	111.134	2.11134	3.21364e-06	5.28466e-05	164	0.223559	Q91VD9	NDUS1_MOUSE	Q91VD9	Mus musculus	0.153	79776.8	apoptotic mitochondrial changes,ATP metabolic process,ATP synthesis coupled electron transport,cellular respiration,reactive oxygen species metabolic process,regulation of mitochondrial membrane potential	2 iron, 2 sulfur cluster binding,4 iron, 4 sulfur cluster binding,electron carrier activity,metal ion binding,NADH dehydrogenase (ubiquinone) activity	mitochondrial intermembrane space,mitochondrial respiratory chain complex I,mitochondrion,myelin sheath	sp	1	2	uniprot_mouse_proteome	45	62
TRUE	APOE4 / APOE2	Follistatin	Fst	APOE4	APOE2	80	A0A0R4J026;P47931	2.98677e+06	2.18404e+06	-0.451591	0.451591	-26.8764	0.731236	-0.661963	0.661963	-36.7982	0.632018	3.31552e-06	5.367e-05	79	0.132259	A0A0R4J026;P47931	A0A0R4J026_MOUSE;FST_MOUSE	A0A0R4J026;P47931	Mus musculus	47.2%;47.1%	37767.87;37866.02	;BMP signaling pathway,cell differentiation,female gonad development,gamete generation,hair follicle morphogenesis,hematopoietic progenitor cell differentiation,keratinocyte proliferation,multicellular organism development,negative regulation of activin receptor signaling pathway,negative regulation of cell differentiation,negative regulation of transcription from RNA polymerase II promoter,odont…	;activin binding,activin receptor antagonist activity,heparan sulfate proteoglycan binding	;cytoplasm,extracellular space,nucleus	tr;sp	1;2	1	uniprot_mouse_proteome	15	17
TRUE	APOE4 / APOE2	SUN domain-containing protein 2;Isoform 2 of SUN domain-containing protein 2;Isoform 3 of SUN domain-containing protein 2	Sun2	APOE4	APOE2	85	Q8BJS4;Q8BJS4-2;Q8BJS4-3	34511.9	85516.6	1.30911	1.30911	147.789	2.47789	1.85238	1.85238	261.097	3.61097	3.68974e-06	5.88088e-05	84	0.373782	Q8BJS4;Q8BJS4-2;Q8BJS4-3	SUN2_MOUSE	Q8BJS4;Q8BJS4-2;Q8BJS4-3	Mus musculus	1.9%;1.9%-2;1.9%-3	81605.4;81605.4-2;81605.4-3	centrosome localization,meiotic cell cycle,nuclear envelope organization,nuclear matrix anchoring at nuclear membrane,nuclear migration along microfilament,nucleokinesis involved in cell motility in cerebral cortex radial glia guided migration,positive regulation of cell migration;;	cytoskeleton-nuclear membrane anchor activity,identical protein binding,lamin binding,protein anchor;;	condensed nuclear chromosome,endosome membrane,integral component of nuclear inner membrane,LINC complex,nuclear chromosome, telomeric region,nuclear envelope,nuclear inner membrane,nuclear membrane;;	sp	1;;	3;;	uniprot_mouse_proteome	20	27
TRUE	APOE4 / APOE2	Dolichyl-diphosphooligosaccharide--protein glycosyltransferase subunit 1	Rpn1	APOE4	APOE2	145	Q91YQ5	17967.4	75125.9	2.06393	2.06393	318.123	4.18123	1.41679	1.41679	166.991	2.66991	3.85213e-06	6.04668e-05	144	0.294884	Q91YQ5	RPN1_MOUSE	Q91YQ5	Mus musculus	0.446	68528.3	protein N-linked glycosylation,protein N-linked glycosylation via asparagine		cytosol,endoplasmic reticulum,endoplasmic reticulum membrane,integral component of membrane,melanosome,oligosaccharyltransferase complex,rough endoplasmic reticulum	sp	1	1	uniprot_mouse_proteome	36	42
TRUE	APOE4 / APOE2	Annexin A11	Anxa11	APOE4	APOE2	105	P97384	87695	158208	0.851259	0.851259	80.4074	1.80407	0.946235	0.946235	92.6837	1.92684	4.00392e-06	6.19114e-05	104	0.194301	P97384	ANX11_MOUSE	P97384	Mus musculus	0.157	54079.3	cytokinetic process,phagocytosis,response to calcium ion	calcium-dependent phospholipid binding,calcium-dependent protein binding,calcium ion binding,phosphatidylethanolamine binding,S100 protein binding	azurophil granule,collagen-containing extracellular matrix,cytoplasm,cytosol,melanosome,midbody,nuclear envelope,nucleoplasm,phagocytic vesicle,specific granule,spindle	sp	1	2	uniprot_mouse_proteome	21	32
TRUE	APOE3 / APOE4	Peroxiredoxin 6	Prdx6	APOE3	APOE4	72	Q6GT24	322518	443037	0.458047	0.458047	37.3681	1.37368	0.527724	0.527724	44.1653	1.44165	4.50689e-06	6.55927e-05	71	0.106228	Q6GT24	Q6GT24_MOUSE	Q6GT24	Mus musculus	0.576	24826.6		peroxidase activity,peroxiredoxin activity	cytoplasm	tr	1	1	uniprot_mouse_proteome	19	29
TRUE	APOE3 / APOE4	Annexin A7	Anxa7	APOE3	APOE4	84	Q07076	172076	106516	-0.691975	0.691975	-38.0994	0.619006	-1.27284	1.27284	-58.6155	0.413845	4.6409e-06	6.65196e-05	83	0.259656	Q07076	ANXA7_MOUSE	Q07076	Mus musculus	0.263	49925.3	autophagy,cell proliferation,cellular calcium ion homeostasis,cellular water homeostasis,epithelial cell differentiation,hemostasis,membrane fusion,negative regulation of gene expression,regulation of cell shape,response to calcium ion,response to organic cyclic compound,response to salt stress	calcium-dependent phospholipid binding,calcium-dependent protein binding,calcium ion binding,integrin binding	chromaffin granule membrane,collagen-containing extracellular matrix,cytoplasm,cytosol,endoplasmic reticulum membrane,nuclear envelope,nucleus,plasma membrane,vesicle	sp	1	2	uniprot_mouse_proteome	23	29
TRUE	APOE4 / APOE2	Annexin A7	Anxa7	APOE4	APOE2	105	Q07076	115201	172076	0.578897	0.578897	49.3706	1.49371	1.23155	1.23155	134.819	2.34819	4.6855e-06	7.13849e-05	104	0.254891	Q07076	ANXA7_MOUSE	Q07076	Mus musculus	0.263	49925.3	autophagy,cell proliferation,cellular calcium ion homeostasis,cellular water homeostasis,epithelial cell differentiation,hemostasis,membrane fusion,negative regulation of gene expression,regulation of cell shape,response to calcium ion,response to organic cyclic compound,response to salt stress	calcium-dependent phospholipid binding,calcium-dependent protein binding,calcium ion binding,integrin binding	chromaffin granule membrane,collagen-containing extracellular matrix,cytoplasm,cytosol,endoplasmic reticulum membrane,nuclear envelope,nucleus,plasma membrane,vesicle	sp	1	2	uniprot_mouse_proteome	23	29
TRUE	APOE4 / APOE2	Protein Neb	Neb	APOE4	APOE2	565	E9Q1W3	290487	430874	0.568791	0.568791	48.328	1.48328	0.700257	0.700257	62.4795	1.62479	5.01219e-06	7.52554e-05	564	0.151938	E9Q1W3	E9Q1W3_MOUSE	E9Q1W3	Mus musculus	0.005	828662	cardiac muscle thin filament assembly,muscle fiber development,regulation of actin filament length,sarcomere organization	actin filament binding	contractile fiber,myofibril,macromolecular complex,striated muscle thin filament,Z disc	tr	1	1	uniprot_mouse_proteome	428	726
TRUE	APOE4 / APOE2	Annexin A1	Anxa1	APOE4	APOE2	190	P10107	476344	817279	0.778825	0.778825	71.5733	1.71573	1.18443	1.18443	127.274	2.27274	5.47e-06	8.09559e-05	189	0.25311	P10107	ANXA1_MOUSE	P10107	Mus musculus	0.532	38734.3	actin cytoskeleton reorganization,adaptive immune response,alpha-beta T cell differentiation,arachidonic acid secretion,cell surface receptor signaling pathway,cellular response to glucocorticoid stimulus,cellular response to hydrogen peroxide,cellular response to vascular endothelial growth factor stimulus,DNA duplex unwinding,endocrine pancreas development,estrous cycle,gliogenesis,G-protein co…	calcium-dependent phospholipid binding,calcium-dependent protein binding,calcium ion binding,DNA/DNA annealing activity,double-stranded DNA-dependent ATP-dependent DNA helicase activity,identical protein binding,phospholipase A2 inhibitor activity,phospholipid binding,single-stranded DNA binding,single-stranded RNA binding	actin filament,apical plasma membrane,basolateral plasma membrane,cell surface,collagen-containing extracellular matrix,cornified envelope,cytoplasm,cytoplasmic vesicle membrane,cytosol,early endosome membrane,endosome,extracellular exosome,extracellular space,extrinsic component of endosome membrane,extrinsic component of external side of plasma membrane,extrinsic component of membrane,lateral p…	sp	1	2	uniprot_mouse_proteome	42	75
TRUE	APOE4 / APOE2	Coagulation factor XIII A chain	F13a1	APOE4	APOE2	105	Q8BH61	77254.8	143438	0.892735	0.892735	85.6693	1.85669	1.29297	1.29297	145.032	2.45032	5.61161e-06	8.18821e-05	104	0.270068	Q8BH61	F13A_MOUSE	Q8BH61	Mus musculus	0.143	83207.3	blood coagulation,blood coagulation, fibrin clot formation,peptide cross-linking	metal ion binding,protein-glutamine gamma-glutamyltransferase activity	collagen-containing extracellular matrix,cytoplasm	sp	1	3	uniprot_mouse_proteome	26	39
TRUE	APOE3 / APOE4	Coatomer subunit alpha	Copa	APOE3	APOE4	108	F8WHL2;Q8CIE6	32120.2	15323.2	-1.06776	1.06776	-52.2942	0.477058	-1.6836	1.6836	-68.8695	0.311305	5.82826e-06	8.22916e-05	107	0.352876	F8WHL2;Q8CIE6	F8WHL2_MOUSE;COPA_MOUSE	F8WHL2;Q8CIE6	Mus musculus	23.7%;23.9%	139410.12;138431.99	intracellular protein transport,vesicle-mediated transport;ER to Golgi vesicle-mediated transport,intracellular protein transport,intra-Golgi vesicle-mediated transport,pancreatic juice secretion,protein localization to axon,protein localization to cell leading edge,retrograde vesicle-mediated transport, Golgi to ER	structural molecule activity;hormone activity,mRNA binding,structural molecule activity	COPI vesicle coat,Golgi membrane;axon,cell body,COPI-coated vesicle,COPI vesicle coat,cytoplasm,extracellular space,Golgi apparatus,Golgi membrane,growth cone	tr;sp	1	1;2	uniprot_mouse_proteome	47	54
TRUE	APOE3 / APOE4	Transforming growth factor-beta-induced protein ig-h3	Tgfbi	APOE3	APOE4	120	P82198	360804	175340	-1.04106	1.04106	-51.4029	0.485971	-1.01596	1.01596	-50.55	0.4945	6.03797e-06	8.27815e-05	119	0.214449	P82198	BGH3_MOUSE	P82198	Mus musculus	0.234	74597	angiogenesis,cell adhesion,cell proliferation,chondrocyte differentiation,extracellular matrix organization	cell adhesion molecule binding,collagen binding,extracellular matrix binding,identical protein binding,integrin binding	basement membrane,collagen-containing extracellular matrix,extracellular matrix,extracellular space,trans-Golgi network	sp	1	1	uniprot_mouse_proteome	36	63
TRUE	APOE3 / APOE4	Unconventional myosin-Ic;Isoform 3 of Unconventional myosin-Ic;Isoform 4 of Unconventional myosin-Ic	Myo1c	APOE3	APOE4	68	Q9WTI7;Q9WTI7-3;Q9WTI7-4	187758	70454.4	-1.41411	1.41411	-62.4759	0.375241	-1.74642	1.74642	-70.1961	0.298039	5.99955e-06	8.27815e-05	67	0.355236	Q9WTI7;Q9WTI7-3;Q9WTI7-4	MYO1C_MOUSE	Q9WTI7;Q9WTI7-3;Q9WTI7-4	Mus musculus	0.9%;0.9%-3;0.9%-4	121944.15;121944.15-3;121944.15-4	actin filament organization,cellular response to interferon-gamma,mRNA transport,positive regulation of actin filament polymerization,positive regulation of cell migration,positive regulation of cell migration by vascular endothelial growth factor signaling pathway,positive regulation of cellular response to insulin stimulus,positive regulation of protein targeting to membrane,positive regulation…	actin binding,actin-dependent ATPase activity,actin filament binding,ATP binding,calmodulin binding,microfilament motor activity,phospholipid binding,protein C-terminus binding,Ral GTPase binding,receptor binding;;	actin cytoskeleton,basal plasma membrane,brush border,cytoplasm,cytoplasmic vesicle,cytoplasmic vesicle membrane,cytosol,filamentous actin,lateral plasma membrane,membrane,membrane raft,microvillus,myosin complex,nuclear body,nuclear pore,nucleolus,nucleus,phagocytic vesicle,plasma membrane,ruffle membrane,stereocilium,stereocilium bundle,stereocilium membrane,vesicle;;	sp	1;;	2;;	uniprot_mouse_proteome	17	20
TRUE	APOE4 / APOE2	Haptoglobin	Hp	APOE4	APOE2	95	Q61646	109743	343655	1.64683	1.64683	213.144	3.13144	1.50302	1.50302	183.435	2.83435	6.5645e-06	9.44559e-05	94	0.314698	Q61646	HPT_MOUSE	Q61646	Mus musculus	0.251	38752.3	acute inflammatory response,acute-phase response,defense response to bacterium,immune system process,liver development,negative regulation of hydrogen peroxide catabolic process,negative regulation of oxidoreductase activity,Notch signaling pathway,positive regulation of cell death,response to bacterium,response to hydrogen peroxide,zymogen activation	antioxidant activity,hemoglobin binding,identical protein binding,serine-type endopeptidase activity	blood microparticle,endoplasmic reticulum,extracellular space,Golgi apparatus,haptoglobin-hemoglobin complex	sp	1	1	uniprot_mouse_proteome	20	29
TRUE	APOE4 / APOE2	T-complex protein 1 subunit gamma	Cct3	APOE4	APOE2	150	E9Q133;P80318	119648	151938	0.344681	0.344681	26.987	1.26987	1.00431	1.00431	100.598	2.00598	6.96331e-06	9.74994e-05	149	0.215525	E9Q133;P80318	E9Q133_MOUSE;TCPG_MOUSE	E9Q133;P80318	Mus musculus	47.1%;43.9%	56527;60629.97	protein folding;binding of sperm to zona pellucida,pore complex assembly,positive regulation of establishment of protein localization to telomere,positive regulation of telomere maintenance via telomerase,protein folding,protein stabilization,toxin transport	ATP binding,unfolded protein binding;ATP binding,unfolded protein binding	cytoplasm;cell body,chaperonin-containing T-complex,cytosol,microtubule,myelin sheath,plasma membrane,zona pellucida receptor complex	tr;sp	1	1	uniprot_mouse_proteome	26	36
TRUE	APOE4 / APOE2	Collagen alpha-1(I) chain	Col1a1	APOE4	APOE2	7555	P11087	731397184	697332288	-0.0688088	0.0688088	-4.65751	0.953425	-0.0728335	0.0728335	-4.92312	0.950769	6.96424e-06	9.74994e-05	7554	0.0161927	P11087	CO1A1_MOUSE	P11087	Mus musculus	0.727	138032	blood vessel development,bone trabecula formation,cartilage development involved in endochondral bone morphogenesis,cellular response to amino acid stimulus,cellular response to epidermal growth factor stimulus,cellular response to fibroblast growth factor stimulus,cellular response to fluoride,cellular response to mechanical stimulus,cellular response to retinoic acid,cellular response to transf…	extracellular matrix structural constituent,identical protein binding,metal ion binding,platelet-derived growth factor binding,protease binding	collagen-containing extracellular matrix,collagen trimer,collagen type I trimer,cytoplasm,endoplasmic reticulum,extracellular matrix,extracellular region,extracellular space,Golgi apparatus,secretory granule	sp	1	4	uniprot_mouse_proteome	134	3063
TRUE	APOE4 / APOE2	Cytochrome b-c1 complex subunit 1, mitochondrial	Uqcrc1	APOE4	APOE2	115	Q9CZ13	151900	298165	0.972994	0.972994	96.291	1.96291	1.4541	1.4541	173.986	2.73986	7.45636e-06	0.000102997	114	0.309652	Q9CZ13	QCR1_MOUSE	Q9CZ13	Mus musculus	0.169	52851.8	mitochondrial electron transport, ubiquinol to cytochrome c,mitochondrial respiratory chain complex III assembly,response to activity,response to alkaloid	catalytic activity,metal ion binding,macromolecular complex binding,ubiquitin protein ligase binding	cytosol,mitochondrial inner membrane,mitochondrial respiratory chain complex III,mitochondrion,myelin sheath	sp	1	2	uniprot_mouse_proteome	21	33
TRUE	APOE3 / APOE4	Osteoregulin	Mepe	APOE3	APOE4	88	Q8K4L6	2879022	2.68486e+06	-0.100732	0.100732	-6.74404	0.93256	0.481041	0.481041	39.575	1.39575	7.8134e-06	0.000105593	87	0.101173	Q8K4L6	Q8K4L6_MOUSE	Q8K4L6	Mus musculus	0.247	46872.4	biomineral tissue development,negative regulation of bone mineralization,skeletal system development	extracellular matrix protein binding	extracellular matrix	tr	2	1	uniprot_mouse_proteome	16	34
TRUE	APOE3 / APOE4	Ubiquitin-like modifier-activating enzyme 1	Uba1	APOE3	APOE4	96	Q02053	90397.9	47401.3	-0.931362	0.931362	-47.5637	0.524363	-1.51719	1.51719	-65.0634	0.349366	8.10125e-06	0.000106441	95	0.321411	Q02053	UBA1_MOUSE	Q02053	Mus musculus	0.062	117809	cellular response to DNA damage stimulus,protein modification by small protein conjugation,protein ubiquitination,ubiquitin-dependent protein catabolic process	ATP binding,ubiquitin activating enzyme activity	cytoplasm,cytosol,desmosome,endosome membrane,heterochromatin,lysosomal membrane,mitochondrion,nucleoplasm,nucleus,rough endoplasmic reticulum membrane	sp	1	1	uniprot_mouse_proteome	38	52
TRUE	APOE3 / APOE4	ATP synthase F(0) complex subunit B1, mitochondrial	Atp5f1	APOE3	APOE4	40	Q9CQQ7	85872.9	8595.08	-3.32062	3.32062	-89.9909	0.100091	-3.33102	3.33102	-90.0628	0.099372	8.05727e-06	0.000106441	39	0.648122	Q9CQQ7	AT5F1_MOUSE	Q9CQQ7	Mus musculus	0.262	28948.8	ATP synthesis coupled proton transport,mitochondrial ATP synthesis coupled proton transport	macromolecular complex binding,proton-transporting ATP synthase activity, rotational mechanism	mitochondrial inner membrane,mitochondrial proton-transporting ATP synthase complex,mitochondrial proton-transporting ATP synthase complex, coupling factor F(o),mitochondrion,myelin sheath,nucleoplasm	sp	1	1	uniprot_mouse_proteome	20	33
TRUE	APOE4 / APOE2	Heparin cofactor 2	Serpind1	APOE4	APOE2	155	P49182	6566401	4.42423e+06	-0.569678	0.569678	-32.6233	0.673767	-0.70922	0.70922	-38.8349	0.611651	7.92592e-06	0.000108043	154	0.153385	P49182	HEP2_MOUSE	P49182	Mus musculus	0.347	54496.7	blood coagulation,negative regulation of endopeptidase activity	heparin binding,serine-type endopeptidase inhibitor activity	extracellular space	sp	1	1	uniprot_mouse_proteome	21	40
TRUE	APOE3 / APOE4	Collagenase 3	Mmp13	APOE3	APOE4	268	P33435	9828243	7.73396e+06	-0.345726	0.345726	-21.3088	0.786912	-0.559266	0.559266	-32.1353	0.678647	8.50087e-06	0.000110162	267	0.123174	P33435	MMP13_MOUSE	P33435	Mus musculus	0.631	54182	bone mineralization,bone morphogenesis,cartilage development,cellular protein metabolic process,collagen catabolic process,endochondral ossification,extracellular matrix disassembly,extracellular matrix organization,growth plate cartilage development,heart development,peptide catabolic process,positive regulation of pancreatic trypsinogen secretion,proteolysis,response to hormone	calcium-dependent protein binding,calcium ion binding,collagen binding,endopeptidase activity,fibronectin binding,low-density lipoprotein particle receptor binding,metalloendopeptidase activity,peptidase activity,zinc ion binding	extracellular matrix,extracellular region,extracellular space,Golgi apparatus,intercellular canaliculus,lysosome	sp	1	1	uniprot_mouse_proteome	40	93
TRUE	APOE4 / APOE2	Oxidation resistance protein 1	C7	APOE4	APOE2	40	D3YXF5	5666.08	26929.8	2.24878	2.24878	375.28	4.7528	2.87201	2.87201	632.086	7.32086	8.36219e-06	0.000112509	39	0.560091	D3YXF5	D3YXF5_MOUSE	D3YXF5	Mus musculus	0	93337.5	cellular sodium ion homeostasis,complement activation, classical pathway,cytolysis,innate immune response		extracellular region,membrane attack complex	tr	1	2	uniprot_mouse_proteome	14	15
TRUE	APOE4 / APOE2	Collagen alpha-1(II) chain;Isoform 6 of Collagen alpha-1(II) chain	Col2a1	APOE4	APOE2	1085	P28481;P28481-6	23055558	20834772	-0.146121	0.146121	-9.63232	0.903677	-0.199598	0.199598	-12.9207	0.870793	9.16548e-06	0.000121736	1084	0.0447807	P28481;P28481-6	CO2A1_MOUSE	P28481;P28481-6	Mus musculus	40.8%;40.8%-6	141973.41;141973.41-6	anterior head development,bone development,cartilage condensation,cartilage development,cartilage development involved in endochondral bone morphogenesis,cellular response to BMP stimulus,central nervous system development,chondrocyte differentiation,collagen fibril organization,embryonic skeletal joint morphogenesis,endochondral ossification,extracellular matrix organization,heart morphogenesis,…	extracellular matrix structural constituent,identical protein binding,metal ion binding,MHC class II protein binding,platelet-derived growth factor binding,proteoglycan binding;	basement membrane,collagen-containing extracellular matrix,collagen trimer,collagen type II trimer,cytoplasm,extracellular matrix,extracellular space;	sp	1;	2;	uniprot_mouse_proteome	72	453
TRUE	APOE3 / APOE4	Phosphatidylethanolamine-binding protein 1	Pebp1	APOE3	APOE4	56	P70296	708995	1.10975e+06	0.646392	0.646392	56.5249	1.56525	1.36228	1.36228	157.091	2.57091	9.68971e-06	0.00012222	55	0.279509	P70296	PEBP1_MOUSE	P70296	Mus musculus	0.604	20830.4	aging,eating behavior,hippocampus development,MAPK cascade,negative regulation of MAPK cascade,negative regulation of protein phosphorylation,positive regulation of acetylcholine metabolic process,positive regulation of cAMP-mediated signaling,positive regulation of mitotic nuclear division,regulation of neurotransmitter levels,regulation of the force of heart contraction,response to activity,res…	ATP binding,enzyme binding,kinase binding,lipid binding,mitogen-activated protein kinase binding,protein kinase binding,receptor serine/threonine kinase binding,serine-type endopeptidase inhibitor activity,receptor binding	apical part of cell,axon terminus,cell surface,cytoplasm,extracellular space,Golgi apparatus,mitochondrial outer membrane,mitochondrion,myelin sheath,neuronal cell body,neuron projection,rough endoplasmic reticulum,synaptic vesicle	sp	1	3	uniprot_mouse_proteome	15	21
TRUE	APOE3 / APOE4	Adenylate kinase 2, mitochondrial;Isoform 2 of Adenylate kinase 2, mitochondrial	Ak2	APOE3	APOE4	28	Q9WTP6;Q9WTP6-2	39753.1	17005.9	-1.22503	1.22503	-57.2211	0.427789	-1.62093	1.62093	-67.4874	0.325126	9.68634e-06	0.00012222	27	0.298668	Q9WTP6;Q9WTP6-2	KAD2_MOUSE	Q9WTP6;Q9WTP6-2	Mus musculus	20.1%;20.1%-2	26468.7;26468.7-2	ADP biosynthetic process,AMP metabolic process,ATP metabolic process,dATP metabolic process,nucleoside diphosphate metabolic process,purine nucleotide metabolic process;	adenylate kinase activity,ATP binding;	cytoplasm,cytosol,mitochondrial inner membrane,mitochondrial intermembrane space,mitochondrion,nucleus,sperm flagellum,sperm mitochondrial sheath;	sp	1;	5;	uniprot_mouse_proteome	13	16
TRUE	APOE4 / APOE2	Kininogen-1;Kininogen-1;Kininogen-1;Isoform 3 of Kininogen-1	Kng1	APOE4	APOE2	95	A0A0R4J038;D3YTY9;O08677;O08677-3	1.48802e+06	931901	-0.675147	0.675147	-37.3732	0.626268	-0.670872	0.670872	-37.1873	0.628127	9.80526e-06	0.000128585	94	0.143499	A0A0R4J038;D3YTY9;O08677;O08677-3	A0A0R4J038_MOUSE;D3YTY9_MOUSE;KNG1_MOUSE;KNG1_MOUSE	A0A0R4J038;D3YTY9;O08677;O08677-3	Mus musculus	24.7%;34%;24.7%;24.7%-3	73101.17;53204.9;73102.11;73102.11-3	blood coagulation,inflammatory response,vasodilation;vasodilation;blood coagulation,inflammatory response,negative regulation of blood coagulation,negative regulation of endopeptidase activity,positive regulation of cytosolic calcium ion concentration,vasodilation;	cysteine-type endopeptidase inhibitor activity;cysteine-type endopeptidase inhibitor activity;cysteine-type endopeptidase inhibitor activity,endopeptidase inhibitor activity,receptor binding;	extracellular space;extracellular space;collagen-containing extracellular matrix,extracellular region,extracellular space;	tr;tr;sp;sp	1;1;1;	1;1;1;	uniprot_mouse_proteome	19	29
TRUE	APOE3 / APOE4	Tropomyosin 1, alpha, isoform CRA_c	Tpm1	APOE3	APOE4	184	Q8BP43	1.12796e+06	518641	-1.1209	1.1209	-54.0194	0.459806	-0.923804	0.923804	-47.2883	0.527117	1.05392e-05	0.000131185	183	0.203853	Q8BP43	Q8BP43_MOUSE	Q8BP43	Mus musculus	0.451	32819.8		actin binding	cytoskeleton	tr	1	1	uniprot_mouse_proteome	26	69
TRUE	APOE3 / APOE4	Antithrombin-III	Serpinc1	APOE3	APOE4	184	P32261	2.65325e+06	3.63122e+06	0.452696	0.452696	36.8595	1.3686	0.38186	0.38186	30.3021	1.30302	1.12105e-05	0.000137729	183	0.0845348	P32261	ANT3_MOUSE	P32261	Mus musculus	0.535	52003.6	acute inflammatory response to antigenic stimulus,blood coagulation,lactation,negative regulation of endopeptidase activity,regulation of blood coagulation, intrinsic pathway,response to nutrient	heparin binding,identical protein binding,protease binding,serine-type endopeptidase inhibitor activity	collagen-containing extracellular matrix,extracellular space	sp	1	1	uniprot_mouse_proteome	30	56
TRUE	APOE3 / APOE4	Major vault protein	Mvp	APOE3	APOE4	84	Q9EQK5	106689	58988.8	-0.854895	0.854895	-44.7094	0.552906	-1.51571	1.51571	-65.0276	0.349724	1.16243e-05	0.000140982	83	0.324807	Q9EQK5	MVP_MOUSE	Q9EQK5	Mus musculus	0.203	95924.3	cell proliferation,ERBB signaling pathway,negative regulation of epidermal growth factor receptor signaling pathway,negative regulation of protein autophosphorylation,negative regulation of protein tyrosine kinase activity,protein activation cascade,regulation of signaling	identical protein binding,protein kinase binding,protein phosphatase binding	cytoplasm,cytoskeleton,cytosol,nucleus,perinuclear region of cytoplasm	sp	1	4	uniprot_mouse_proteome	33	38
TRUE	APOE3 / APOE4	Protein Col22a1	Col22a1	APOE3	APOE4	220	E9Q7P1	4907413	5861246	0.256245	0.256245	19.4366	1.19437	0.439644	0.439644	35.627	1.35627	1.33911e-05	0.000160354	219	0.0986899	E9Q7P1	E9Q7P1_MOUSE	E9Q7P1	Mus musculus	0.21	159943	angiogenesis,endothelial cell morphogenesis,extracellular matrix organization	extracellular matrix structural constituent	collagen-containing extracellular matrix,collagen trimer,extracellular matrix,extracellular space	tr	1	1	uniprot_mouse_proteome	52	95
TRUE	APOE4 / APOE2	Actin-related protein 2	Actr2	APOE4	APOE2	65	P61161	74765.5	145429	0.959866	0.959866	94.513	1.94513	1.31554	1.31554	148.896	2.48896	1.33886e-05	0.000173383	64	0.278863	P61161	ARP2_MOUSE	P61161	Mus musculus	0.297	44760.8	actin cytoskeleton organization,Arp2/3 complex-mediated actin nucleation,associative learning,asymmetric cell division,cellular response to interferon-gamma,cellular response to trichostatin A,cilium morphogenesis,cytosolic transport,establishment or maintenance of cell polarity,meiotic cell cycle,meiotic chromosome movement towards spindle pole,meiotic cytokinesis,positive regulation of dendriti…	actin filament binding,ATP binding,cytoskeletal protein binding,structural constituent of cytoskeleton	actin cap,Arp2/3 protein complex,cell cortex,cytoplasm,cytosol,invadopodium,lamellipodium,nucleus,podosome core,postsynapse,postsynaptic density,site of double-strand break	sp	1	1	uniprot_mouse_proteome	17	29
TRUE	APOE3 / APOE4	Protein Ahnak	Ahnak	APOE3	APOE4	724	E9Q616	427120	475498	0.154795	0.154795	11.3264	1.11326	0.35047	0.35047	27.4976	1.27498	1.50587e-05	0.000178069	723	0.0804286	E9Q616	E9Q616_MOUSE	E9Q616	Mus musculus	0.361	604253	regulation of RNA splicing,regulation of voltage-gated calcium channel activity	identical protein binding,S100 protein binding,structural molecule activity conferring elasticity	actin cytoskeleton,cell-cell contact zone,cell-cell junction,costamere,cytoplasm,cytosol,extracellular exosome,membrane raft,nucleus,plasma membrane,sarcolemma,T-tubule,vesicle	tr	1	1	uniprot_mouse_proteome	285	406
TRUE	APOE3 / APOE4	Integrin-linked protein kinase	Ilk	APOE3	APOE4	40	O55222	604461	160067	-1.91697	1.91697	-73.5191	0.264809	-2.91863	2.91863	-86.7747	0.132253	1.54333e-05	0.000180246	39	0.591564	O55222	ILK_MOUSE	O55222	Mus musculus	0.217	51373.2	branching involved in ureteric bud morphogenesis,cell aging,cell cycle arrest,cell-matrix adhesion,cell projection organization,establishment or maintenance of epithelial cell apical/basal polarity,fibroblast migration,integrin-mediated signaling pathway,myelin assembly,myelination in peripheral nervous system,negative regulation of apoptotic process,negative regulation of cardiac muscle cell apo…	ATP binding,integrin binding,macromolecular complex binding,protein domain specific binding,protein kinase activity,protein kinase binding,protein serine/threonine kinase activity,SH3 domain binding	axon,cell-cell junction,cell junction,costamere,cytoplasm,cytosol,dendritic shaft,focal adhesion,lamellipodium,neuronal cell body,nucleoplasm,plasma membrane,macromolecular complex,sarcomere,stress fiber,terminal bouton	sp	1	2	uniprot_mouse_proteome	20	29
TRUE	APOE3 / APOE4	Coatomer subunit beta'	Copb2	APOE3	APOE4	72	O55029	81314.9	26294.2	-1.62877	1.62877	-67.6637	0.323363	-1.73502	1.73502	-69.9594	0.300406	1.79866e-05	0.000207504	71	0.377196	O55029	COPB2_MOUSE	O55029	Mus musculus	0.076	102449	ER to Golgi vesicle-mediated transport,intracellular protein transport,intra-Golgi vesicle-mediated transport,retrograde vesicle-mediated transport, Golgi to ER,toxin transport	protein kinase C binding,structural molecule activity	COPI vesicle coat,cytosol,Golgi apparatus,Golgi membrane	sp	1	2	uniprot_mouse_proteome	27	32
TRUE	APOE3 / APOE4	ATP synthase subunit beta, mitochondrial	Atp5b	APOE3	APOE4	176	P56480	1.86174e+06	1.3315e+06	-0.483603	0.483603	-28.4811	0.715189	-0.664966	0.664966	-36.9297	0.630703	1.87947e-05	0.000214214	175	0.151139	P56480	ATPB_MOUSE	P56480	Mus musculus	0.527	56300.5	angiogenesis,ATP biosynthetic process,ATP metabolic process,cellular response to interleukin-7,lipid metabolic process,mitochondrial ATP synthesis coupled proton transport,negative regulation of cell adhesion involved in substrate-bound cell migration,positive regulation of blood vessel endothelial cell migration,hydrogen ion transmembrane transport,receptor-mediated endocytosis,regulation of int…	ADP binding,angiostatin binding,ATPase activity,ATP binding,calcium ion binding,lipoprotein particle receptor activity,MHC class I protein binding,proton-transporting ATPase activity, rotational mechanism,proton-transporting ATP synthase activity, rotational mechanism	cell surface,membrane,membrane raft,mitochondrial inner membrane,mitochondrial membrane,mitochondrial nucleoid,mitochondrial proton-transporting ATP synthase complex,mitochondrial proton-transporting ATP synthase complex, catalytic core F(1),mitochondrion,myelin sheath,plasma membrane,proton-transporting ATP synthase complex,proton-transporting ATP synthase complex, catalytic core F(1)	sp	1	2	uniprot_mouse_proteome	30	83
TRUE	APOE4 / APOE2	C-type lectin domain family 11 member A	Clec11a	APOE4	APOE2	175	O88200	21840946	14480116	-0.592962	0.592962	-33.702	0.66298	-0.587623	0.587623	-33.4562	0.665438	1.84953e-05	0.000236557	174	0.133421	O88200	CLC11_MOUSE	O88200	Mus musculus	0.509	36451.4	ossification,positive regulation of cell proliferation	carbohydrate binding,growth factor activity	cytoplasm,extracellular region,extracellular space	sp	2	1	uniprot_mouse_proteome	24	47
TRUE	APOE3 / APOE4	Beta-hexosaminidase subunit beta	Hexb	APOE3	APOE4	64	P20060	114215	57088	-1.00049	1.00049	-50.0169	0.499831	-1.77497	1.77497	-70.7799	0.292201	2.11893e-05	0.000238631	63	0.386155	P20060	HEXB_MOUSE	P20060	Mus musculus	0.103	61115.7	astrocyte cell migration,cellular calcium ion homeostasis,cellular protein metabolic process,ganglioside catabolic process,glycosaminoglycan metabolic process,glycosphingolipid metabolic process,lipid storage,locomotory behavior,lysosome organization,male courtship behavior,myelination,N-acetylglucosamine metabolic process,neuromuscular process,neuromuscular process controlling balance,oligosacch…	acetylglucosaminyltransferase activity,beta-N-acetylglucosaminidase activity,beta-N-acetylhexosaminidase activity,carbohydrate binding,hexosaminidase activity,hydrolase activity,identical protein binding,N-acetyl-beta-D-galactosaminidase activity,macromolecular complex binding	acrosomal vesicle,azurophil granule,extracellular space,lysosome,membrane	sp	1	2	uniprot_mouse_proteome	23	27
TRUE	APOE4 / APOE2	Transforming growth factor-beta-induced protein ig-h3	Tgfbi	APOE4	APOE2	150	P82198	195185	360804	0.886375	0.886375	84.8526	1.84853	1.04542	1.04542	106.396	2.06396	1.89254e-05	0.000239106	149	0.236535	P82198	BGH3_MOUSE	P82198	Mus musculus	0.234	74597	angiogenesis,cell adhesion,cell proliferation,chondrocyte differentiation,extracellular matrix organization	cell adhesion molecule binding,collagen binding,extracellular matrix binding,identical protein binding,integrin binding	basement membrane,collagen-containing extracellular matrix,extracellular matrix,extracellular space,trans-Golgi network	sp	1	1	uniprot_mouse_proteome	36	63
TRUE	APOE3 / APOE2	60S ribosomal protein L3	Rpl3	APOE3	APOE2	56	P27659	674434	336413	-1.00344	1.00344	-50.1192	0.498808	-1.48217	1.48217	-64.2051	0.357949	1.46557e-06	0.000241004	55	0.274472	P27659	RL3_MOUSE	P27659	Mus musculus	0.228	46109.9	cellular response to interleukin-4,ribosomal large subunit assembly,translation	5S rRNA binding,RNA binding,structural constituent of ribosome	cytosol,cytosolic large ribosomal subunit,nucleolus,macromolecular complex,ribosome,synapse	sp	1	3	uniprot_mouse_proteome	18	25
TRUE	APOE4 / APOE2	MCG55033;ATP synthase subunit d, mitochondrial	Gm10250	APOE4	APOE2	85	G3X9L6;Q9DCX2	225778	415692	0.880612	0.880612	84.1156	1.84116	1.63335	1.63335	210.233	3.10233	2.09453e-05	0.000255286	84	0.36224	G3X9L6;Q9DCX2	G3X9L6_MOUSE;ATP5H_MOUSE	G3X9L6;Q9DCX2	Mus musculus	40.6%;40.4%	18621.27;18749.45	;ATP metabolic process,ATP synthesis coupled proton transport,mitochondrial ATP synthesis coupled proton transport	;macromolecular complex binding,proton-transporting ATP synthase activity, rotational mechanism	;mitochondrial inner membrane,mitochondrial proton-transporting ATP synthase, stator stalk,mitochondrial proton-transporting ATP synthase complex,mitochondrial proton-transporting ATP synthase complex, coupling factor F(o),mitochondrion,myelin sheath	tr;sp	4;1	1;3	uniprot_mouse_proteome	13	24
TRUE	APOE4 / APOE2	EGF-containing fibulin-like extracellular matrix protein 2	Efemp2	APOE4	APOE2	70	G5E8D6;Q9WVJ9	419983	305063	-0.461224	0.461224	-27.363	0.72637	-0.73633	0.73633	-39.9736	0.600264	2.08392e-05	0.000255286	69	0.16115	G5E8D6;Q9WVJ9	G5E8D6_MOUSE;FBLN4_MOUSE	G5E8D6;Q9WVJ9	Mus musculus	24.2%;25.3%	51349.62;49425.4	elastic fiber assembly;artery development,elastic fiber assembly	calcium ion binding;calcium ion binding	extracellular space;collagen-containing extracellular matrix,extracellular matrix,extracellular space	tr;sp	1	1	uniprot_mouse_proteome	18	23
TRUE	APOE4 / APOE2	Myosin regulatory light chain 2, skeletal muscle isoform	Mylpf	APOE4	APOE2	145	P97457	159271	1.18372e+06	2.89378	2.89378	643.214	7.43214	1.59794	1.59794	202.711	3.02711	2.06247e-05	0.000255286	144	0.362865	P97457	MLRS_MOUSE	P97457	Mus musculus	0.077	18955.5	immune response,skeletal muscle tissue development	calcium ion binding,structural constituent of muscle	myosin complex	sp	1	3	uniprot_mouse_proteome	28	82
TRUE	APOE4 / APOE2	Ras GTPase-activating-like protein IQGAP1	Iqgap1	APOE4	APOE2	270	Q9JKF1	40310.6	59449	0.560491	0.560491	47.4771	1.47477	0.727333	0.727333	65.5575	1.65558	2.19961e-05	0.000264977	269	0.168374	Q9JKF1	IQGA1_MOUSE	Q9JKF1	Mus musculus	0.34	188742	cell migration,cellular response to calcium ion,cellular response to epidermal growth factor stimulus,cellular response to fibroblast growth factor stimulus,cellular response to platelet-derived growth factor stimulus,epidermal growth factor receptor signaling pathway,fibroblast growth factor receptor signaling pathway,fibroblast migration,glomerular visceral epithelial cell development,negative …	actin filament binding,calcium ion binding,calmodulin binding,MAP-kinase scaffold activity,mitogen-activated protein kinase binding,binding, bridging,phosphatidylinositol-3,4,5-trisphosphate binding,macromolecular complex binding,protein domain specific binding,protein kinase binding,protein phosphatase binding,protein serine/threonine kinase activator activity,Rac GTPase binding,Ras GTPase bindi…	axon,cell-cell junction,cell leading edge,cortical actin cytoskeleton,cytoplasm,cytoplasmic ribonucleoprotein granule,extrinsic component of cytoplasmic side of plasma membrane,focal adhesion,growth cone,lateral plasma membrane,membrane raft,microtubule,midbody,neuron projection,nucleus,plasma membrane,macromolecular complex,ribonucleoprotein complex,ruffle,slit diaphragm	sp	1	2	uniprot_mouse_proteome	84	109
TRUE	APOE3 / APOE4	Cytochrome b-c1 complex subunit 1, mitochondrial	Uqcrc1	APOE3	APOE4	92	Q9CZ13	298165	102496	-1.54054	1.54054	-65.6244	0.343756	-1.76532	1.76532	-70.584	0.29416	2.67951e-05	0.000298214	91	0.399022	Q9CZ13	QCR1_MOUSE	Q9CZ13	Mus musculus	0.169	52851.8	mitochondrial electron transport, ubiquinol to cytochrome c,mitochondrial respiratory chain complex III assembly,response to activity,response to alkaloid	catalytic activity,metal ion binding,macromolecular complex binding,ubiquitin protein ligase binding	cytosol,mitochondrial inner membrane,mitochondrial respiratory chain complex III,mitochondrion,myelin sheath	sp	1	2	uniprot_mouse_proteome	21	33
TRUE	APOE3 / APOE4	Myeloperoxidase	Mpo	APOE3	APOE4	184	P11247	534176	387305	-0.463844	0.463844	-27.4948	0.725052	-0.769566	0.769566	-41.3406	0.586594	2.81026e-05	0.000309128	183	0.179101	P11247	PERM_MOUSE	P11247	Mus musculus	0.4	81181.7	aging,defense response to bacterium,defense response to fungus,hydrogen peroxide catabolic process,hypochlorous acid biosynthetic process,low-density lipoprotein particle remodeling,oxidation-reduction process,removal of superoxide radicals,respiratory burst involved in defense response,response to food,response to gold nanoparticle,response to lipopolysaccharide,response to mechanical stimulus,r…	heme binding,heparin binding,metal ion binding,peroxidase activity	azurophil granule,extracellular space,intracellular membrane-bounded organelle,mitochondrion,nucleoplasm,secretory granule	sp	1	2	uniprot_mouse_proteome	54	96
TRUE	APOE3 / APOE4	Heat shock protein HSP 90-beta	Hsp90ab1	APOE3	APOE4	288	P11499	5.36881e+06	4626001	-0.214836	0.214836	-13.8356	0.861644	-0.319012	0.319012	-19.8381	0.801619	2.90525e-05	0.000312314	287	0.0750787	P11499	HS90B_MOUSE	P11499	Mus musculus	0.541	83281.2	axon extension,cellular response to drug,cellular response to heat,cellular response to interleukin-4,cellular response to organic cyclic compound,central nervous system neuron axonogenesis,chaperone-mediated protein complex assembly,establishment of cell polarity,negative regulation of apoptotic process,negative regulation of cell cycle arrest,negative regulation of complement-dependent cytotoxi…	ATP binding,ATP-dependent protein binding,CTP binding,dATP binding,disordered domain specific binding,DNA polymerase binding,double-stranded RNA binding,drug binding,GTP binding,heat shock protein binding,histone deacetylase binding,histone methyltransferase binding,identical protein binding,ion channel binding,kinase binding,nitric-oxide synthase regulator activity,peptide binding,protein dimeri…	apical plasma membrane,aryl hydrocarbon receptor complex,axonal growth cone,basolateral plasma membrane,brush border membrane,cell surface,COP9 signalosome,cytoplasm,cytosol,dendritic growth cone,extracellular region,HSP90-CDC37 chaperone complex,inclusion body,lysosomal membrane,melanosome,mitochondrion,neuronal cell body,nucleus,ooplasm,perinuclear region of cytoplasm,plasma membrane,macromolec…	sp	1	3	uniprot_mouse_proteome	60	96
TRUE	APOE3 / APOE4	NADH-cytochrome b5 reductase 3;Isoform 2 of NADH-cytochrome b5 reductase 3	Cyb5r3	APOE3	APOE4	32	Q9DCN2;Q9DCN2-2	49536.3	8673.45	-2.51381	2.51381	-82.4907	0.175093	-2.90841	2.90841	-86.6807	0.133193	2.89122e-05	0.000312314	31	0.59401	Q9DCN2;Q9DCN2-2	NB5R3_MOUSE	Q9DCN2;Q9DCN2-2	Mus musculus	37.5%;37.5%-2	34127.66;34127.66-2	cholesterol biosynthetic process;	ADP binding,AMP binding,cytochrome-b5 reductase activity, acting on NAD(P)H,FAD binding,flavin adenine dinucleotide binding,NAD binding;	endoplasmic reticulum membrane,lipid particle,mitochondrial inner membrane,mitochondrial outer membrane;	sp	1;	3;	uniprot_mouse_proteome	14	18
TRUE	APOE4 / APOE2	Ubiquitin-conjugating enzyme E2 Z	Ube2z	APOE4	APOE2	55	Q3UE37	111276	165475	0.572469	0.572469	48.7066	1.48707	0.786232	0.786232	72.4564	1.72456	2.6241e-05	0.000312479	54	0.171044	Q3UE37	UBE2Z_MOUSE	Q3UE37	Mus musculus	0.236	38368.3	apoptotic process,negative regulation of apoptotic process,positive regulation of apoptotic process,ubiquitin-dependent protein catabolic process	ATP binding,cysteine-type endopeptidase inhibitor activity,ubiquitin conjugating enzyme activity	cytosol,nucleoplasm,nucleus	sp	1	2	uniprot_mouse_proteome	11	12
TRUE	APOE4 / APOE2	DNA topoisomerase 1	Top1	APOE4	APOE2	65	Q04750	28959.4	55518.8	0.938943	0.938943	91.7123	1.91712	1.27496	1.27496	141.991	2.41991	2.69607e-05	0.000317401	64	0.281842	Q04750	TOP1_MOUSE	Q04750	Mus musculus	0.076	90875.7	chromatin remodeling,chromosome segregation,circadian regulation of gene expression,DNA replication,DNA topological change,embryonic cleavage,peptidyl-serine phosphorylation,response to drug,rRNA transcription	ATP binding,chromatin binding,chromatin DNA binding,DNA binding,DNA topoisomerase type I activity,double-stranded DNA binding,macromolecular complex binding,protein domain specific binding,protein serine/threonine kinase activity,RNA polymerase II core promoter proximal region sequence-specific DNA binding,single-stranded DNA binding,supercoiled DNA binding	cytoplasm,dense fibrillar component,fibrillar center,nucleolus,nucleoplasm,nucleus,cytoplasmic mRNA processing body,perikaryon,protein-DNA complex,replication fork protection complex	sp	1	2	uniprot_mouse_proteome	21	23
TRUE	APOE4 / APOE2	Copine-3	Cpne3	APOE4	APOE2	50	Q8BT60	15087.9	48837.3	1.69459	1.69459	223.685	3.23685	1.55202	1.55202	193.228	2.93228	2.9083e-05	0.000338539	49	0.336694	Q8BT60	CPNE3_MOUSE	Q8BT60	Mus musculus	0.073	59584.9	cellular response to calcium ion,cellular response to growth factor stimulus,ERBB2 signaling pathway,positive regulation of cell migration	calcium-dependent phospholipid binding,calcium-dependent protein binding,metal ion binding,protein serine/threonine kinase activity,receptor tyrosine kinase binding	cell junction,cytoplasm,cytosol,focal adhesion,mitochondrion,nucleolus,nucleoplasm,nucleus,plasma membrane	sp	1	2	uniprot_mouse_proteome	19	23
TRUE	APOE4 / APOE2	Adiponectin	Adipoq	APOE4	APOE2	45	Q60994	19016416	8667627	-1.13354	1.13354	-54.4203	0.455797	-1.4275	1.4275	-62.8226	0.371774	2.97179e-05	0.000342086	44	0.306565	Q60994	ADIPO_MOUSE	Q60994	Mus musculus	0.267	26809	brown fat cell differentiation,cellular response to cAMP,cellular response to drug,cellular response to epinephrine stimulus,cellular response to insulin stimulus,circadian rhythm,detection of oxidative stress,fatty acid beta-oxidation,fatty acid oxidation,gene expression,glucose homeostasis,glucose metabolic process,low-density lipoprotein particle clearance,negative regulation of blood pressure…	hormone activity,identical protein binding,protein homodimerization activity,sialic acid binding,receptor binding	cell periphery,cell surface,collagen trimer,endoplasmic reticulum,extracellular space,perinuclear region of cytoplasm,macromolecular complex	sp	1	2	uniprot_mouse_proteome	7	10
TRUE	APOE3 / APOE4	C-type lectin domain family 11 member A	Clec11a	APOE3	APOE4	140	O88200	14480116	21014052	0.537281	0.537281	45.1235	1.45124	0.528242	0.528242	44.217	1.44217	3.25384e-05	0.00034212	139	0.122977	O88200	CLC11_MOUSE	O88200	Mus musculus	0.509	36451.4	ossification,positive regulation of cell proliferation	carbohydrate binding,growth factor activity	cytoplasm,extracellular region,extracellular space	sp	2	1	uniprot_mouse_proteome	24	47
TRUE	APOE3 / APOE4	Annexin A11	Anxa11	APOE3	APOE4	84	P97384	158208	79533.6	-0.992188	0.992188	-49.7285	0.502715	-1.46678	1.46678	-63.8212	0.361788	3.25484e-05	0.00034212	83	0.333743	P97384	ANX11_MOUSE	P97384	Mus musculus	0.157	54079.3	cytokinetic process,phagocytosis,response to calcium ion	calcium-dependent phospholipid binding,calcium-dependent protein binding,calcium ion binding,phosphatidylethanolamine binding,S100 protein binding	azurophil granule,collagen-containing extracellular matrix,cytoplasm,cytosol,melanosome,midbody,nuclear envelope,nucleoplasm,phagocytic vesicle,specific granule,spindle	sp	1	2	uniprot_mouse_proteome	21	32
TRUE	APOE4 / APOE2	Complement C3	C3	APOE4	APOE2	460	P01027	595655	741656	0.316273	0.316273	24.5109	1.24511	0.515262	0.515262	42.9254	1.42925	3.04904e-05	0.000347121	459	0.122335	P01027	CO3_MOUSE	P01027	Mus musculus	0.357	186484	beta-amyloid clearance,blood coagulation,cell surface receptor signaling pathway involved in cell-cell signaling,complement activation,complement activation, alternative pathway,complement activation, classical pathway,complement-dependent cytotoxicity,complement-mediated synapse pruning,fatty acid metabolic process,inflammatory response,neuron remodeling,positive regulation of activation of memb…	C5L2 anaphylatoxin chemotactic receptor binding,endopeptidase inhibitor activity,lipid binding	cell surface,extracellular space,macromolecular complex	sp	1	3	uniprot_mouse_proteome	102	147
TRUE	APOE4 / APOE2	Hexokinase 1, isoform CRA_f;Hexokinase-1;Isoform HK1-SB of Hexokinase-1;Isoform HK1 of Hexokinase-1;Isoform HK1-SC of Hexokinase-1	Hk1	APOE4	APOE2	135	G3UVV4;P17710;P17710-2;P17710-3;P17710-4	17199.9	59476.4	1.78992	1.78992	245.795	3.45795	1.42276	1.42276	168.098	2.68098	3.12445e-05	0.00035184	134	0.330023	G3UVV4;P17710;P17710-2;P17710-3;P17710-4	G3UVV4_MOUSE;HXK1_MOUSE;HXK1_MOUSE;HXK1_MOUSE;HXK1_MOUSE	G3UVV4;P17710;P17710-2;P17710-3;P17710-4	Mus musculus	28.1%;26.5%;26.5%-2;26.5%-3;26.5%-4	101873.13;108303.38;108303.38-2;108303.38-3;108303.38-4	cellular glucose homeostasis,glycolytic process,hexose metabolic process;canonical glycolysis,carbohydrate phosphorylation,cellular glucose homeostasis,establishment of protein localization to mitochondrion,fructose 6-phosphate metabolic process,glucose 6-phosphate metabolic process,glycolytic process,inflammatory response,innate immune response,maintenance of protein location in mitochondrion,ma…	ATP binding,glucose binding,hexokinase activity;ATP binding,fructokinase activity,glucokinase activity,glucose binding,hexokinase activity,identical protein binding,mannokinase activity,peptidoglycan binding,macromolecular complex binding,protein kinase activity;;;	;caveola,cilium,cytosol,membrane raft,mitochondrial outer membrane,mitochondrion,macromolecular complex,sperm principal piece;;;	tr;sp;sp;sp;sp	1;1;;;	1;3;;;	uniprot_mouse_proteome	26	29
TRUE	APOE4 / APOE2	SPARC	Sparc	APOE4	APOE2	200	P07214;Q5NCU4	40793556	31350066	-0.379873	0.379873	-23.1495	0.768505	-0.364787	0.364787	-22.3416	0.776584	3.21752e-05	0.000358425	199	0.0857319	P07214;Q5NCU4	SPRC_MOUSE;Q5NCU4_MOUSE	P07214;Q5NCU4	Mus musculus	60.9%;61.1%	34450.04;34321.91	anatomical structure development,bone development,cellular response to growth factor stimulus,heart development,inner ear development,lung development,negative regulation of angiogenesis,negative regulation of endothelial cell proliferation,ossification,pigmentation,positive regulation of endothelial cell migration,regulation of cell morphogenesis,regulation of cell proliferation,regulation of sy…	calcium ion binding,collagen binding,extracellular matrix binding;calcium ion binding,collagen binding	basement membrane,cell surface,collagen-containing extracellular matrix,cytoplasm,extracellular matrix,extracellular space,glutamatergic synapse,intracellular membrane-bounded organelle,nuclear matrix,nucleus,platelet alpha granule,platelet alpha granule membrane,synapse,vesicle;basement membrane,extracellular space,membrane	sp;tr	1	1	uniprot_mouse_proteome	26	64
TRUE	APOE3 / APOE4	Isocitrate dehydrogenase [NAD] subunit alpha, mitochondrial	Idh3a	APOE3	APOE4	44	Q9D6R2	62045	12945.1	-2.26091	2.26091	-79.1359	0.208641	-2.40521	2.40521	-81.1218	0.188782	3.47311e-05	0.000361051	43	0.52057	Q9D6R2	IDH3A_MOUSE	Q9D6R2	Mus musculus	0.178	39638.7	2-oxoglutarate metabolic process,isocitrate metabolic process,NADH metabolic process,tricarboxylic acid cycle	isocitrate dehydrogenase (NAD+) activity,magnesium ion binding,NAD binding	mitochondrion,myelin sheath	sp	1	1	uniprot_mouse_proteome	22	41
TRUE	APOE4 / APOE2	V-type proton ATPase catalytic subunit A	Atp6v1a	APOE4	APOE2	135	P50516	195950	295298	0.591683	0.591683	50.7004	1.507	0.990088	0.990088	98.6307	1.98631	3.3088e-05	0.000364672	134	0.230433	P50516	VATA_MOUSE	P50516	Mus musculus	0.229	68326.1	cellular iron ion homeostasis,cellular response to increased oxygen levels	ATP binding,proton-transporting ATPase activity, rotational mechanism,proton-transporting ATP synthase activity, rotational mechanism	apical plasma membrane,cytosol,microvillus,mitochondrion,myelin sheath,plasma membrane,proton-transporting V-type ATPase, V1 domain,vacuolar membrane	sp	1	2	uniprot_mouse_proteome	33	49
TRUE	APOE4 / APOE2	Protein Mybpc1	Mybpc1	APOE4	APOE2	110	D3YU50;Q6P6L5	9210.68	27502.2	1.57817	1.57817	198.59	2.9859	1.26886	1.26886	140.972	2.40972	3.349e-05	0.000365217	109	0.293165	D3YU50;Q6P6L5	D3YU50_MOUSE;Q6P6L5_MOUSE	D3YU50;Q6P6L5	Mus musculus	2.2%;2.2%	126559.23;126196.89	muscle contraction;muscle contraction	structural constituent of cytoskeleton;structural constituent of cytoskeleton	cytoskeleton;cytoskeleton	tr	1	1	uniprot_mouse_proteome	26	54
TRUE	APOE3 / APOE2	Talin-1	Tln1	APOE3	APOE2	404	P26039	75426.3	47020.3	-0.681785	0.681785	-37.6607	0.623393	-0.825883	0.825883	-43.5863	0.564137	2.5651e-06	0.000379634	403	0.173098	P26039	TLN1_MOUSE	P26039	Mus musculus	0.357	269821	cell-cell adhesion,cell-substrate junction assembly,cortical actin cytoskeleton organization,integrin activation,integrin-mediated signaling pathway	actin filament binding,integrin binding,LIM domain binding,phosphatidylinositol binding,phosphatidylserine binding,structural constituent of cytoskeleton,vinculin binding	adherens junction,cell surface,cytoplasm,cytoskeleton,focal adhesion,plasma membrane,ruffle,ruffle membrane	sp	1	2	uniprot_mouse_proteome	140	221
TRUE	APOE4 / APOE2	Integrin-linked protein kinase	Ilk	APOE4	APOE2	50	O55222	279210	604461	1.1143	1.1143	116.49	2.1649	1.97287	1.97287	292.549	3.92549	3.56783e-05	0.000381059	49	0.433745	O55222	ILK_MOUSE	O55222	Mus musculus	0.217	51373.2	branching involved in ureteric bud morphogenesis,cell aging,cell cycle arrest,cell-matrix adhesion,cell projection organization,establishment or maintenance of epithelial cell apical/basal polarity,fibroblast migration,integrin-mediated signaling pathway,myelin assembly,myelination in peripheral nervous system,negative regulation of apoptotic process,negative regulation of cardiac muscle cell apo…	ATP binding,integrin binding,macromolecular complex binding,protein domain specific binding,protein kinase activity,protein kinase binding,protein serine/threonine kinase activity,SH3 domain binding	axon,cell-cell junction,cell junction,costamere,cytoplasm,cytosol,dendritic shaft,focal adhesion,lamellipodium,neuronal cell body,nucleoplasm,plasma membrane,macromolecular complex,sarcomere,stress fiber,terminal bouton	sp	1	2	uniprot_mouse_proteome	20	29
TRUE	APOE4 / APOE2	Myosin light chain 1/3, skeletal muscle isoform	Myl1	APOE4	APOE2	160	P05977	153861	2417571	3.97386	3.97386	1471.27	15.7127	1.62113	1.62113	207.615	3.07615	3.53374e-05	0.000381059	159	0.380832	P05977	MYL1_MOUSE	P05977	Mus musculus	0.197	20594.5	cardiac muscle contraction,muscle contraction	calcium ion binding,structural constituent of muscle	contractile fiber,myofibril,myosin complex	sp	1	2	uniprot_mouse_proteome	28	87
TRUE	APOE4 / APOE2	Vitamin K-dependent protein S	Pros1	APOE4	APOE2	270	Q08761	23686214	19841924	-0.255496	0.255496	-16.2301	0.837699	-0.289846	0.289846	-18.2011	0.817989	3.65509e-05	0.000386396	269	0.0690352	Q08761	PROS_MOUSE	Q08761	Mus musculus	0.329	74934.4	blood coagulation,fibrinolysis,negative regulation of coagulation,positive regulation of phagocytosis	calcium ion binding,macromolecular complex binding	extracellular space,macromolecular complex	sp	2	1	uniprot_mouse_proteome	41	68
TRUE	APOE4 / APOE2	Plastin-2	Lcp1	APOE4	APOE2	175	Q61233	83292.5	175388	1.07429	1.07429	110.569	2.10569	0.856484	0.856484	81.062	1.81062	3.7093e-05	0.000388166	174	0.202281	Q61233	PLSL_MOUSE	Q61233	Mus musculus	0.254	70149.3	actin filament bundle assembly,actin filament network formation,animal organ regeneration,cell migration,extracellular matrix disassembly,positive regulation of podosome assembly,protein kinase A signaling,regulation of intracellular protein transport,response to wounding,T cell activation involved in immune response	actin filament binding,calcium ion binding,GTPase binding,identical protein binding,integrin binding	actin cytoskeleton,actin filament,actin filament bundle,cytoplasm,cytosol,filopodium,focal adhesion,perinuclear region of cytoplasm,phagocytic cup,plasma membrane,podosome,ruffle,ruffle membrane,stress fiber	sp	1	4	uniprot_mouse_proteome	38	58
TRUE	APOE3 / APOE4	Prolyl endopeptidase FAP;Isoform 2 of Prolyl endopeptidase FAP;Isoform 3 of Prolyl endopeptidase FAP	Fap	APOE3	APOE4	88	P97321;P97321-2;P97321-3	134755	100191	-0.427585	0.427585	-25.6495	0.743505	-0.639097	0.639097	-35.7885	0.642115	3.8817e-05	0.00039914	87	0.14738	P97321;P97321-2;P97321-3	SEPR_MOUSE	P97321;P97321-2;P97321-3	Mus musculus	22.1%;22.1%-2;22.1%-3	87944.69;87944.69-2;87944.69-3	angiogenesis,cell adhesion,endothelial cell migration,melanocyte apoptotic process,melanocyte proliferation,mitotic cell cycle arrest,negative regulation of cell proliferation involved in contact inhibition,negative regulation of extracellular matrix disassembly,negative regulation of extracellular matrix organization,positive regulation of cell cycle arrest,positive regulation of execution phase…	dipeptidyl-peptidase activity,endopeptidase activity,identical protein binding,integrin binding,peptidase activity,protease binding,protein homodimerization activity,serine-type endopeptidase activity,serine-type peptidase activity;;	apical part of cell,basal part of cell,cell junction,cell surface,extracellular space,integral component of membrane,invadopodium membrane,lamellipodium,lamellipodium membrane,peptidase complex,plasma membrane,ruffle membrane;;	sp	1;;	1;;	uniprot_mouse_proteome	24	24
TRUE	APOE3 / APOE4	Unconventional myosin-Ib;Myo1b protein	Myo1b	APOE3	APOE4	136	P46735;Q7TQD7	87679	56216.2	-0.641247	0.641247	-35.8842	0.641158	-0.985404	0.985404	-49.4916	0.505084	4.12459e-05	0.000406444	135	0.232424	P46735;Q7TQD7	MYO1B_MOUSE;Q7TQD7_MOUSE	P46735;Q7TQD7	Mus musculus	13.6%;13.2%	128563.92;132054	actin filament-based movement,actin filament bundle assembly,actin filament organization,post-Golgi vesicle-mediated transport,transferrin transport,vesicle transport along actin filament;actin filament-based movement,actin filament bundle assembly,post-Golgi vesicle-mediated transport	actin binding,actin-dependent ATPase activity,actin filament binding,ATP binding,calmodulin binding,microfilament motor activity,motor activity,phosphatidylinositol-3,4,5-trisphosphate binding,phosphatidylinositol-4,5-bisphosphate binding;actin-dependent ATPase activity,actin filament binding,ATP binding,microfilament motor activity,phosphatidylinositol-3,4,5-trisphosphate binding,phosphatidylino…	actin cytoskeleton,actin filament,apical part of cell,brush border,cell periphery,cytoplasm,early endosome,endosome membrane,filopodium,microvillus,myosin complex,perinuclear region of cytoplasm,plasma membrane,vesicle;actin filament,apical part of cell,brush border,early endosome,endosome membrane,filopodium,myosin complex,perinuclear region of cytoplasm,plasma membrane,trans-Golgi network membr…	sp;tr	1	3;1	uniprot_mouse_proteome	38	44
TRUE	APOE3 / APOE4	Tartrate-resistant acid phosphatase type 5	Acp5	APOE3	APOE4	68	Q05117	4.19329e+06	2.92946e+06	-0.517449	0.517449	-30.1394	0.698606	-0.845715	0.845715	-44.3565	0.556435	4.11876e-05	0.000406444	67	0.192642	Q05117	PPA5_MOUSE	Q05117	Mus musculus	0.327	36807.1	bone morphogenesis,bone resorption,defense response to Gram-positive bacterium,dephosphorylation,negative regulation of inflammatory response,negative regulation of interleukin-12 production,negative regulation of interleukin-1 beta production,negative regulation of nitric oxide biosynthetic process,negative regulation of superoxide anion generation,negative regulation of tumor necrosis factor pr…	acid phosphatase activity,ferric iron binding,ferrous iron binding	lysosome	sp	1	2	uniprot_mouse_proteome	13	26
TRUE	APOE3 / APOE4	Podocan	Podn	APOE3	APOE4	144	Q7TQ62	8204633	9888436	0.269304	0.269304	20.5226	1.20523	0.383949	0.383949	30.4909	1.30491	4.10888e-05	0.000406444	143	0.0907114	Q7TQ62	PODN_MOUSE	Q7TQ62	Mus musculus	0.408	68718.3	negative regulation of cell migration,negative regulation of cell proliferation	collagen binding	cytoplasm,extracellular space	sp	2	1	uniprot_mouse_proteome	29	43
TRUE	APOE3 / APOE4	Heterogeneous nuclear ribonucleoprotein M;Isoform 2 of Heterogeneous nuclear ribonucleoprotein M	Hnrnpm	APOE3	APOE4	116	Q9D0E1;Q9D0E1-2	164063	113768	-0.528157	0.528157	-30.656	0.69344	-0.964296	0.964296	-48.7472	0.512528	4.08606e-05	0.000406444	115	0.225979	Q9D0E1;Q9D0E1-2	HNRPM_MOUSE	Q9D0E1;Q9D0E1-2	Mus musculus	26.2%;26.2%-2	77648.67;77648.67-2	alternative mRNA splicing, via spliceosome,positive regulation of protein import,positive regulation of protein localization to nucleus,regulation of mRNA stability involved in response to oxidative stress;	calcium-dependent protein binding,mRNA binding,protein antigen binding,protein domain specific binding;	catalytic step 2 spliceosome,cell surface,collagen-containing extracellular matrix,cytoplasm,nuclear matrix,nucleoplasm,nucleus,paraspeckles,post-mRNA release spliceosomal complex,ribonucleoprotein complex,spliceosomal complex;	sp	1;	3;	uniprot_mouse_proteome	42	67
TRUE	APOE4 / APOE2	Complement factor I	Cfi	APOE4	APOE2	45	Q61129	160432	105061	-0.61073	0.61073	-34.5135	0.654865	-0.634118	0.634118	-35.5665	0.644335	4.10176e-05	0.000424942	44	0.139155	Q61129	CFAI_MOUSE	Q61129	Mus musculus	0.128	67260.5	complement activation,complement activation, classical pathway,innate immune response	metal ion binding,scavenger receptor activity,serine-type endopeptidase activity	extracellular space,membrane,nucleus	sp	1	3	uniprot_mouse_proteome	11	11
TRUE	APOE4 / APOE2	Insulin-like growth factor II	Igf2	APOE4	APOE2	35	E9QLW5;P09535	1.37754e+06	941043	-0.549759	0.549759	-31.6866	0.683134	-0.681808	0.681808	-37.6616	0.623384	4.25424e-05	0.000432486	34	0.145218	E9QLW5;P09535	E9QLW5_MOUSE;IGF2_MOUSE	E9QLW5;P09535	Mus musculus	28.8%;30.6%	21061.33;20030.14	;animal organ morphogenesis,embryonic placenta development,embryonic placenta morphogenesis,exocrine pancreas development,glucose metabolic process,insulin receptor signaling pathway via phosphatidylinositol 3-kinase,in utero embryonic development,memory,negative regulation of natural killer cell mediated cytotoxicity,negative regulation of transcription from RNA polymerase II promoter,osteoblast…	;growth factor activity,hormone activity,insulin-like growth factor receptor binding,insulin receptor binding,integrin binding,protein serine/threonine kinase activator activity,receptor agonist activity	;collagen-containing extracellular matrix,extracellular space	tr;sp	1	1	uniprot_mouse_proteome	6	8
TRUE	APOE4 / APOE2	MCG140784	Try10	APOE4	APOE2	25	Q792Z1	1.93311e+06	1.18124e+06	-0.710622	0.710622	-38.8943	0.611057	-0.681722	0.681722	-37.6579	0.623421	4.25807e-05	0.000432486	24	0.136604	Q792Z1	Q792Z1_MOUSE	Q792Z1	Mus musculus	0.081	26220.9	proteolysis	serine-type endopeptidase activity	collagen-containing extracellular matrix,extracellular space	tr	1	1	uniprot_mouse_proteome	2	5
TRUE	APOE4 / APOE2	Plasminogen	Plg	APOE4	APOE2	315	P20918	2.69516e+06	2.15407e+06	-0.323311	0.323311	-20.0766	0.799234	-0.346342	0.346342	-21.3424	0.786576	4.38762e-05	0.000441318	314	0.0835697	P20918	PLMN_MOUSE	P20918	Mus musculus	0.621	90807.9	blood coagulation,extracellular matrix disassembly,fibrinolysis,interaction with symbiont,labyrinthine layer blood vessel development,mononuclear cell migration,muscle cell cellular homeostasis,myoblast differentiation,negative regulation of angiogenesis,negative regulation of cell-substrate adhesion,negative regulation of fibrinolysis,positive regulation of blood vessel endothelial cell migratio…	apolipoprotein binding,chaperone binding,endopeptidase activity,enzyme binding,kinase binding,protein antigen binding,protein domain specific binding,serine-type endopeptidase activity,receptor binding	cell surface,collagen-containing extracellular matrix,extracellular region,extracellular space,extrinsic component of external side of plasma membrane,extrinsic component of plasma membrane,intracellular membrane-bounded organelle,plasma membrane	sp	1	3	uniprot_mouse_proteome	53	70
TRUE	APOE4 / APOE2	Latent-transforming growth factor beta-binding protein 1;Isoform Short of Latent-transforming growth factor beta-binding protein 1;Isoform 3 of Latent-transforming growth factor beta-binding protein 1	Ltbp1	APOE4	APOE2	70	Q8CG19;Q8CG19-2;Q8CG19-3	650934	487165	-0.4181	0.4181	-25.1591	0.748409	-0.840993	0.840993	-44.1741	0.558259	4.75959e-05	0.000474128	69	0.193741	Q8CG19;Q8CG19-2;Q8CG19-3	LTBP1_MOUSE	Q8CG19;Q8CG19-2;Q8CG19-3	Mus musculus	4.8%;4.8%-2;4.8%-3	186717.27;186717.27-2;186717.27-3	aorta development,coronary vasculature development,positive regulation of collagen biosynthetic process,regulation of transforming growth factor beta activation,sequestering of TGFbeta in extracellular matrix,transforming growth factor beta receptor signaling pathway,ventricular septum development;;	calcium ion binding,microfibril binding,transforming growth factor beta binding;;	collagen-containing extracellular matrix,cytoplasm,dendrite,extracellular matrix,large latent transforming growth factor-beta complex,microfibril,mitochondrion,neuronal cell body,perinuclear region of cytoplasm,macromolecular complex;;	sp	1;;	2;;	uniprot_mouse_proteome	15	16
TRUE	APOE3 / APOE4	Plastin-3 (Fragment);Plastin-3;Plastin-3	Pls3	APOE3	APOE4	100	A0A1C7CYV0;B1AX58;Q99K51	176233	116351	-0.599006	0.599006	-33.9791	0.660209	-1.31371	1.31371	-59.7715	0.402285	5.03311e-05	0.000487419	99	0.309855	A0A1C7CYV0;B1AX58;Q99K51	A0A1C7CYV0_MOUSE;B1AX58_MOUSE;PLST_MOUSE	A0A1C7CYV0;B1AX58;Q99K51	Mus musculus	19.7%;19.4%;19.7%	70642.82;71746.11;70741.95	actin filament bundle assembly;actin filament bundle assembly,bone development;actin filament bundle assembly,actin filament network formation,bone development	actin filament binding,calcium ion binding;actin filament binding,calcium ion binding;actin filament binding,calcium ion binding	;cytosol,plasma membrane;actin filament,actin filament bundle,cytoplasm,cytosol,plasma membrane,stereocilium	tr;tr;sp	1	1;1;3	uniprot_mouse_proteome	21	31
TRUE	APOE3 / APOE4	Titin	Ttn	APOE3	APOE4	2736	A2ASS6	407479	271794	-0.584211	0.584211	-33.2986	0.667014	-0.242473	0.242473	-15.4705	0.845295	5.07467e-05	0.000487419	2735	0.0597426	A2ASS6	TITIN_MOUSE	A2ASS6	Mus musculus	0.015	3.90649e+06	adult heart development,cardiac muscle contraction,cardiac muscle fiber development,cardiac muscle hypertrophy,cardiac muscle tissue morphogenesis,cardiac myofibril assembly,detection of muscle stretch,forward locomotion,heart development,heart growth,heart morphogenesis,in utero embryonic development,muscle contraction,positive regulation of gene expression,positive regulation of protein secreti…	actin filament binding,actinin binding,ankyrin binding,ATP binding,calcium ion binding,calmodulin binding,enzyme binding,identical protein binding,muscle alpha-actinin binding,protease binding,protein kinase binding,protein self-association,protein serine/threonine kinase activity,protein tyrosine kinase activity,structural constituent of cytoskeleton,structural constituent of muscle,structural m…	A band,condensed nuclear chromosome,I band,M band,muscle myosin complex,myofibril,sarcomere,striated muscle thin filament,Z disc	sp	1	1	uniprot_mouse_proteome	2222	3561
TRUE	APOE3 / APOE4	Actin-related protein 2	Actr2	APOE3	APOE4	52	P61161	145429	69299.5	-1.06939	1.06939	-52.3481	0.476519	-1.51126	1.51126	-64.9196	0.350804	5.10089e-05	0.000487419	51	0.341576	P61161	ARP2_MOUSE	P61161	Mus musculus	0.297	44760.8	actin cytoskeleton organization,Arp2/3 complex-mediated actin nucleation,associative learning,asymmetric cell division,cellular response to interferon-gamma,cellular response to trichostatin A,cilium morphogenesis,cytosolic transport,establishment or maintenance of cell polarity,meiotic cell cycle,meiotic chromosome movement towards spindle pole,meiotic cytokinesis,positive regulation of dendriti…	actin filament binding,ATP binding,cytoskeletal protein binding,structural constituent of cytoskeleton	actin cap,Arp2/3 protein complex,cell cortex,cytoplasm,cytosol,invadopodium,lamellipodium,nucleus,podosome core,postsynapse,postsynaptic density,site of double-strand break	sp	1	1	uniprot_mouse_proteome	17	29
TRUE	APOE4 / APOE2	Protein CYR61	Cyr61	APOE4	APOE2	30	P18406	159398	114227	-0.480732	0.480732	-28.3386	0.716614	-0.590532	0.590532	-33.5902	0.664098	5.05185e-05	0.000498449	29	0.12427	P18406	CYR61_MOUSE	P18406	Mus musculus	0.15	41709	apoptotic process involved in heart morphogenesis,atrial septum morphogenesis,atrioventricular valve morphogenesis,cell adhesion,cell-cell adhesion,chemotaxis,chondroblast differentiation,chorio-allantoic fusion,extracellular matrix organization,intussusceptive angiogenesis,labyrinthine layer blood vessel development,negative regulation of apoptotic process,negative regulation of cell death,osteo…	extracellular matrix binding,heparin binding,insulin-like growth factor binding,integrin binding	collagen-containing extracellular matrix,extracellular matrix	sp	1	1	uniprot_mouse_proteome	7	7
TRUE	APOE3 / APOE4	Heat shock protein HSP 90-alpha	Hsp90aa1	APOE3	APOE4	172	P07901	1596667	1.21207e+06	-0.39759	0.39759	-24.0875	0.759125	-0.63553	0.63553	-35.6296	0.643704	5.44479e-05	0.000515077	171	0.15351	P07901	HS90A_MOUSE	P07901	Mus musculus	0.345	84787.9	axon extension,cardiac muscle cell apoptotic process,cellular response to heat,central nervous system neuron axonogenesis,chaperone-mediated protein complex assembly,establishment of cell polarity,neuron migration,nitric oxide biosynthetic process,positive regulation of cardiac muscle contraction,positive regulation of cell size,positive regulation of cellular protein catabolic process,positive r…	ATPase activity,ATP binding,CTP binding,dATP binding,disordered domain specific binding,DNA polymerase binding,GTPase binding,GTP binding,histone deacetylase binding,identical protein binding,ion channel binding,mRNA binding,nitric-oxide synthase regulator activity,protein binding involved in protein folding,protein homodimerization activity,protein phosphatase binding,protein tyrosine kinase bin…	apical plasma membrane,axonal growth cone,basolateral plasma membrane,brush border membrane,cell surface,collagen-containing extracellular matrix,cytoplasm,cytosol,dendritic growth cone,melanosome,mitochondrion,myelin sheath,neuronal cell body,neuron projection,nucleus,perinuclear region of cytoplasm,plasma membrane,macromolecular complex,sperm flagellum,sperm mitochondrial sheath,sperm plasma me…	sp	1	4	uniprot_mouse_proteome	36	60
TRUE	APOE3 / APOE4	Heterogeneous nuclear ribonucleoprotein U-like protein 2	Hnrnpul2	APOE3	APOE4	100	Q00PI9	127830	91057.2	-0.489382	0.489382	-28.767	0.71233	-0.942687	0.942687	-47.9737	0.520263	5.61137e-05	0.000520427	99	0.223872	Q00PI9	HNRL2_MOUSE	Q00PI9	Mus musculus	0.192	84940.2		RNA binding	nucleoplasm,nucleus	sp	1	2	uniprot_mouse_proteome	29	39
TRUE	APOE3 / APOE4	MICOS complex subunit Mic60;Isoform 2 of MICOS complex subunit Mic60;Isoform 5 of MICOS complex subunit Mic60	Immt	APOE3	APOE4	88	Q8CAQ8;Q8CAQ8-2;Q8CAQ8-5	73148.6	40383.1	-0.85708	0.85708	-44.7931	0.552069	-1.32057	1.32057	-59.9624	0.400376	5.60978e-05	0.000520427	87	0.311664	Q8CAQ8;Q8CAQ8-2;Q8CAQ8-5	MIC60_MOUSE	Q8CAQ8;Q8CAQ8-2;Q8CAQ8-5	Mus musculus	28.1%;28.1%-2;28.1%-5	83900.07;83900.07-2;83900.07-5	cristae formation,mitochondrial calcium ion homeostasis,mitochondrion morphogenesis;;	;;	MICOS complex,mitochondrial inner membrane,mitochondrial intermembrane space,mitochondrion,myelin sheath;;	sp	1;;	1;;	uniprot_mouse_proteome	20	34
TRUE	APOE3 / APOE4	T-complex protein 1 subunit beta	Cct2	APOE3	APOE4	96	P80314	330174	220632	-0.581588	0.581588	-33.1772	0.668228	-1.37301	1.37301	-61.3916	0.386084	5.77931e-05	0.000530799	95	0.326061	P80314	TCPB_MOUSE	P80314	Mus musculus	0.239	57477.2	binding of sperm to zona pellucida,chaperone-mediated protein complex assembly,chaperone mediated protein folding independent of cofactor,positive regulation of establishment of protein localization to telomere,positive regulation of telomerase activity,positive regulation of telomerase RNA localization to Cajal body,positive regulation of telomere maintenance via telomerase,protein stabilization…	ATP binding,protein binding involved in protein folding,ubiquitin protein ligase binding,unfolded protein binding	cell body,chaperonin-containing T-complex,cytosol,microtubule,myelin sheath,zona pellucida receptor complex	sp	1	4	uniprot_mouse_proteome	31	47
TRUE	APOE4 / APOE2	Neutrophil collagenase	Mmp8	APOE4	APOE2	45	O70138	61652.5	117005	0.924335	0.924335	89.7809	1.89781	1.33571	1.33571	152.4	2.524	5.64211e-05	0.000551437	44	0.299633	O70138	MMP8_MOUSE	O70138	Mus musculus	0	53125.9	collagen catabolic process,endodermal cell differentiation,extracellular matrix organization,negative regulation of gene expression,negative regulation of interleukin-10 production,positive regulation of DNA binding,positive regulation of gene expression,positive regulation of interleukin-6 production,positive regulation of JNK cascade,positive regulation of MAPK cascade,positive regulation of mi…	calcium ion binding,endopeptidase activity,metalloendopeptidase activity,metallopeptidase activity,peptidase activity,serine-type endopeptidase activity,zinc ion binding	extracellular matrix,extracellular space	sp	2	2	uniprot_mouse_proteome	18	22
TRUE	APOE3 / APOE4	60S ribosomal protein L3	Rpl3	APOE3	APOE4	56	P27659	614136	336413	-0.868322	0.868322	-45.2216	0.547784	-1.46291	1.46291	-63.724	0.36276	6.0826e-05	0.000552576	55	0.336813	P27659	RL3_MOUSE	P27659	Mus musculus	0.228	46109.9	cellular response to interleukin-4,ribosomal large subunit assembly,translation	5S rRNA binding,RNA binding,structural constituent of ribosome	cytosol,cytosolic large ribosomal subunit,nucleolus,macromolecular complex,ribosome,synapse	sp	1	3	uniprot_mouse_proteome	18	25
TRUE	APOE3 / APOE4	60S ribosomal protein L9	Rpl9	APOE3	APOE4	52	P51410	389172	230820	-0.753638	0.753638	-40.6894	0.593106	-1.99778	1.99778	-74.9614	0.250386	6.13325e-05	0.000552576	51	0.45725	P51410	RL9_MOUSE	P51410	Mus musculus	0.385	21881.4	cytoplasmic translation,translation	rRNA binding,structural constituent of ribosome	cytosolic large ribosomal subunit,synapse	sp	2	2	uniprot_mouse_proteome	11	17
TRUE	APOE4 / APOE2	ADAMTS-like protein 2	Adamtsl2	APOE4	APOE2	155	Q7TSK7	1.7912e+06	1.39991e+06	-0.355597	0.355597	-21.8454	0.781546	-0.766966	0.766966	-41.2348	0.587652	6.04963e-05	0.00058574	154	0.185935	Q7TSK7	ATL2_MOUSE	Q7TSK7	Mus musculus	0.331	105647	extracellular matrix organization,lobar bronchus epithelium development,negative regulation of transforming growth factor beta receptor signaling pathway	metalloendopeptidase activity,microfibril binding	extracellular matrix,extracellular region	sp	2	1	uniprot_mouse_proteome	29	35
TRUE	APOE3 / APOE4	Myosin-binding protein C, fast-type	Mybpc2	APOE3	APOE4	220	Q5XKE0	452996	109938	-2.04281	2.04281	-75.731	0.24269	-1.01227	1.01227	-50.4235	0.495765	7.12965e-05	0.000636287	219	0.249987	Q5XKE0	MYPC2_MOUSE	Q5XKE0	Mus musculus	0.011	127352	cell adhesion,muscle contraction	actin binding,structural constituent of cytoskeleton	cytoskeleton,myosin filament	sp	1	1	uniprot_mouse_proteome	98	192
TRUE	APOE3 / APOE2	Complement C3	C3	APOE3	APOE2	368	P01027	595655	477770	-0.318162	0.318162	-19.7909	0.802091	-0.582363	0.582363	-33.2131	0.667869	4.80138e-06	0.000646004	367	0.125443	P01027	CO3_MOUSE	P01027	Mus musculus	0.357	186484	beta-amyloid clearance,blood coagulation,cell surface receptor signaling pathway involved in cell-cell signaling,complement activation,complement activation, alternative pathway,complement activation, classical pathway,complement-dependent cytotoxicity,complement-mediated synapse pruning,fatty acid metabolic process,inflammatory response,neuron remodeling,positive regulation of activation of memb…	C5L2 anaphylatoxin chemotactic receptor binding,endopeptidase inhibitor activity,lipid binding	cell surface,extracellular space,macromolecular complex	sp	1	3	uniprot_mouse_proteome	102	147
TRUE	APOE4 / APOE2	Aspartate--tRNA ligase, cytoplasmic	Dars	APOE4	APOE2	100	Q922B2	50335.7	76748	0.608547	0.608547	52.4723	1.52472	1.15594	1.15594	122.83	2.2283	6.84339e-05	0.000656459	99	0.278023	Q922B2	SYDC_MOUSE	Q922B2	Mus musculus	0.244	57147.2	aspartyl-tRNA aminoacylation	aspartate-tRNA ligase activity,ATP binding,RNA binding	aminoacyl-tRNA synthetase multienzyme complex,cytoplasm,cytosol,synapse	sp	1	2	uniprot_mouse_proteome	34	36
TRUE	APOE4 / APOE2	Matrix metalloproteinase-9	Mmp9	APOE4	APOE2	130	P41245	232153	340691	0.553389	0.553389	46.7529	1.46753	0.74997	0.74997	68.1758	1.68176	6.93832e-05	0.000659459	129	0.182387	P41245	MMP9_MOUSE	P41245	Mus musculus	0.295	80535.4	aging,cellular response to cadmium ion,cellular response to cell-matrix adhesion,cellular response to reactive oxygen species,cellular response to UV-A,collagen catabolic process,embryo implantation,endodermal cell differentiation,extracellular matrix organization,heart development,negative regulation of apoptotic process,negative regulation of cation channel activity,negative regulation of cyste…	endopeptidase activity,fibronectin binding,identical protein binding,metalloendopeptidase activity,metallopeptidase activity,peptidase activity,macromolecular complex binding,serine-type endopeptidase activity,zinc ion binding	collagen-containing extracellular matrix,extracellular space,macromolecular complex	sp	1	2	uniprot_mouse_proteome	34	46
TRUE	APOE4 / APOE2	Eosinophil peroxidase	Epx	APOE4	APOE2	75	P49290	70372.8	271560	1.94818	1.94818	285.887	3.85887	1.80306	1.80306	248.961	3.48961	7.1631e-05	0.000674634	74	0.428537	P49290	PERE_MOUSE	P49290	Mus musculus	0	81380.1	defense response to bacterium,defense response to nematode,eosinophil migration,hydrogen peroxide catabolic process,negative regulation of interleukin-10 production,negative regulation of interleukin-5 production,positive regulation of interleukin-4 production,response to oxidative stress	heme binding,metal ion binding,peroxidase activity	extracellular space	sp	1	2	uniprot_mouse_proteome	42	61
TRUE	APOE4 / APOE2	Lactotransferrin	Ltf	APOE4	APOE2	260	P08071	404531	478586	0.242528	0.242528	18.3064	1.18306	0.756017	0.756017	68.8822	1.68882	7.48006e-05	0.000698139	259	0.187822	P08071	TRFL_MOUSE	P08071	Mus musculus	0.564	77837.8	antibacterial humoral response,antifungal humoral response,antimicrobial humoral immune response mediated by antimicrobial peptide,bone morphogenesis,defense response to Gram-negative bacterium,defense response to Gram-positive bacterium,innate immune response,innate immune response in mucosa,ion transport,iron ion homeostasis,killing of cells of other organism,membrane disruption in other organi…	cysteine-type endopeptidase inhibitor activity,heparin binding,iron ion binding,lipopolysaccharide binding,peptidase activity,protein serine/threonine kinase activator activity,serine-type endopeptidase activity	cell surface,cytoplasm,extracellular space,macromolecular complex,secretory granule,specific granule	sp	1	4	uniprot_mouse_proteome	67	120
TRUE	APOE3 / APOE4	Ubiquitin-conjugating enzyme E2 Z	Ube2z	APOE3	APOE4	44	Q3UE37	165475	122140	-0.438076	0.438076	-26.1882	0.738118	-0.977704	0.977704	-49.2213	0.507787	7.90961e-05	0.000699298	43	0.224121	Q3UE37	UBE2Z_MOUSE	Q3UE37	Mus musculus	0.236	38368.3	apoptotic process,negative regulation of apoptotic process,positive regulation of apoptotic process,ubiquitin-dependent protein catabolic process	ATP binding,cysteine-type endopeptidase inhibitor activity,ubiquitin conjugating enzyme activity	cytosol,nucleoplasm,nucleus	sp	1	2	uniprot_mouse_proteome	11	12
TRUE	APOE3 / APOE4	H-2 class I histocompatibility antigen, D-B alpha chain	H2-D1	APOE3	APOE4	44	P01899	472482	173009	-1.44941	1.44941	-63.383	0.36617	-2.10288	2.10288	-76.7207	0.232793	8.2058e-05	0.000712173	43	0.483335	P01899	HA11_MOUSE	P01899	Mus musculus	0.21	40836.2	antigen processing and presentation of endogenous peptide antigen via MHC class Ib,antigen processing and presentation of endogenous peptide antigen via MHC class I via ER pathway, TAP-dependent,immune response,negative regulation of neuron projection development,positive regulation of T cell mediated cytotoxicity	beta-2-microglobulin binding,CD8 receptor binding,peptide antigen binding,peptide binding,macromolecular complex binding,receptor binding,TAP binding,TAP complex binding,T cell receptor binding	cell surface,endoplasmic reticulum,endoplasmic reticulum exit site,external side of plasma membrane,extracellular space,Golgi apparatus,Golgi medial cisterna,integral component of lumenal side of endoplasmic reticulum membrane,MHC class I peptide loading complex,MHC class I protein complex,phagocytic vesicle membrane,plasma membrane	sp	1	2	uniprot_mouse_proteome	16	18
TRUE	APOE3 / APOE4	Serine/threonine-protein phosphatase 2A 65 kDa regulatory subunit A alpha isoform	Ppp2r1a	APOE3	APOE4	40	Q76MZ3	115889	39710.9	-1.54513	1.54513	-65.7336	0.342664	-2.12582	2.12582	-77.0879	0.229121	8.15049e-05	0.000712173	39	0.483201	Q76MZ3	2AAA_MOUSE	Q76MZ3	Mus musculus	0.177	65322.6	chromosome segregation,female meiotic division,meiotic sister chromatid cohesion, centromeric,meiotic spindle elongation,mitotic sister chromatid separation,peptidyl-serine dephosphorylation,positive regulation of extrinsic apoptotic signaling pathway in absence of ligand,macromolecular complex assembly,regulation of meiotic cell cycle process involved in oocyte maturation	protein antigen binding,protein heterodimerization activity,protein phosphatase regulator activity,protein serine/threonine phosphatase activity	chromosome, centromeric region,cytoplasm,cytosol,dendrite,glutamatergic synapse,lateral plasma membrane,nucleus,protein phosphatase type 2A complex,protein serine/threonine phosphatase complex,synapse	sp	1	3	uniprot_mouse_proteome	27	36
TRUE	APOE4 / APOE2	Isoform 2 of Spectrin alpha chain, non-erythrocytic 1	Sptan1	APOE4	APOE2	330	P16546-2	30304.4	35285.1	0.219531	0.219531	16.4355	1.16435	0.648292	0.648292	56.7312	1.56731	7.97339e-05	0.000737539	329	0.162259	P16546-2	SPTN1_MOUSE	P16546-2	Mus musculus	0.166	282340				sp			uniprot_mouse_proteome	63	90
TRUE	APOE3 / APOE4	Ran GTPase-activating protein 1	Rangap1	APOE3	APOE4	56	P46061	112770	58651.3	-0.943153	0.943153	-47.9905	0.520095	-1.63456	1.63456	-67.7932	0.322068	8.6077e-05	0.000740262	55	0.385477	P46061	RAGP1_MOUSE	P46061	Mus musculus	0.126	63530.9	activation of GTPase activity,cellular response to peptide hormone stimulus,cellular response to vasopressin,negative regulation of protein export from nucleus,response to axon injury,signal transduction	GTPase activator activity,Ran GTPase binding,RNA binding,ubiquitin protein ligase binding	aggresome,axon cytoplasm,condensed chromosome kinetochore,cytoplasm,cytoplasmic periphery of the nuclear pore complex,cytosol,dendrite,intracellular membrane-bounded organelle,mitotic spindle,nuclear envelope,nuclear membrane,nuclear pore,nuclear pore cytoplasmic filaments,nucleoplasm,nucleus,perinuclear region of cytoplasm	sp	1	2	uniprot_mouse_proteome	18	19
TRUE	APOE4 / APOE2	V-type proton ATPase subunit d 2	Atp6v0d2	APOE4	APOE2	40	Q80SY3	12022.6	43118.2	1.84255	1.84255	258.642	3.58642	2.0926	2.0926	326.515	4.26515	8.21442e-05	0.000753109	39	0.475924	Q80SY3	VA0D2_MOUSE	Q80SY3	Mus musculus	0.246	40493.5	vacuolar acidification,vacuolar transport	hydrogen-exporting ATPase activity, phosphorylative mechanism,proton-transporting ATPase activity, rotational mechanism	apical plasma membrane,early endosome,endosome,lysosomal membrane,membrane,plasma membrane proton-transporting V-type ATPase complex,proton-transporting V-type ATPase, V0 domain,vacuolar proton-transporting V-type ATPase complex	sp	2	2	uniprot_mouse_proteome	9	10
TRUE	APOE4 / APOE2	Beta-1,4-N-acetylgalactosaminyltransferase 3;Beta-1,4-N-acetylgalactosaminyltransferase 3	B4galnt3	APOE4	APOE2	120	A0A1D5RMF7;Q6L8S8	577394	439034	-0.395226	0.395226	-23.963	0.76037	-0.511401	0.511401	-29.8459	0.701541	8.7315e-05	0.000793494	119	0.125876	A0A1D5RMF7;Q6L8S8	A0A1D5RMF7_MOUSE;B4GN3_MOUSE	A0A1D5RMF7;Q6L8S8	Mus musculus	25.2%;25.2%	113438.38;113509.46	;	N-acetyl-beta-glucosaminyl-glycoprotein 4-beta-N-acetylgalactosaminyltransferase activity;acetylgalactosaminyltransferase activity,N-acetyl-beta-glucosaminyl-glycoprotein 4-beta-N-acetylgalactosaminyltransferase activity	Golgi cisterna membrane,integral component of membrane;Golgi apparatus,Golgi cisterna membrane,integral component of membrane,intracellular membrane-bounded organelle	tr;sp	4;2	1	uniprot_mouse_proteome	25	26
TRUE	APOE3 / APOE4	Ribosome-binding protein 1	Rrbp1	APOE3	APOE4	128	A2AVJ7;Q99PL5	86895.6	45320.4	-0.939124	0.939124	-47.8451	0.521549	-0.98155	0.98155	-49.3565	0.506435	9.69587e-05	0.000822556	127	0.243806	A2AVJ7;Q99PL5	A2AVJ7_MOUSE;RRBP1_MOUSE	A2AVJ7;Q99PL5	Mus musculus	18.9%;17.3%	158395.57;172879.22	protein transport;protein transport,signal transduction	;	integral component of endoplasmic reticulum membrane;integral component of endoplasmic reticulum membrane	tr;sp	1	1;2	uniprot_mouse_proteome	61	80
TRUE	APOE3 / APOE4	F-actin-capping protein subunit beta	Capzb	APOE3	APOE4	60	P47757	375213	220620	-0.766146	0.766146	-41.2014	0.587986	-0.915301	0.915301	-46.9767	0.530233	9.7385e-05	0.000822556	59	0.218899	P47757	CAPZB_MOUSE	P47757	Mus musculus	0.487	31345.5	actin polymerization or depolymerization,barbed-end actin filament capping,cell morphogenesis,cell projection organization,cytoskeleton organization,lamellipodium assembly,muscle fiber development,negative regulation of filopodium assembly,negative regulation of microtubule polymerization,neuron projection development,regulation of cell morphogenesis,regulation of lamellipodium assembly,regulatio…	actin binding,beta-tubulin binding	asymmetric synapse,brush border,cortical cytoskeleton,cytoskeletal calyx,dendritic spine,F-actin capping protein complex,hippocampal mossy fiber to CA3 synapse,intercalated disc,lamellipodium,membrane,neuronal cell body,postsynaptic density,Schaffer collateral - CA1 synapse,sperm connecting piece,WASH complex,Z disc	sp	1	3	uniprot_mouse_proteome	20	36
TRUE	APOE4 / APOE2	Alpha-crystallin B chain	Cryab	APOE4	APOE2	50	P23927	65911.9	145000	1.13744	1.13744	119.99	2.1999	1.28465	1.28465	143.623	2.43623	9.38139e-05	0.000823655	49	0.301891	P23927	CRYAB_MOUSE	P23927	Mus musculus	0.314	20068.8	apoptotic process involved in morphogenesis,camera-type eye development,cellular response to gamma radiation,lens development in camera-type eye,microtubule polymerization or depolymerization,multicellular organism aging,muscle organ development,negative regulation of amyloid fibril formation,negative regulation of apoptotic process,negative regulation of cell growth,negative regulation of cystei…	beta-amyloid binding,cytoskeletal protein binding,identical protein binding,metal ion binding,microtubule binding,macromolecular complex binding,protein homodimerization activity,structural constituent of eye lens,structural molecule activity,unfolded protein binding	actin filament bundle,axon,cardiac myofibril,cell surface,contractile fiber,cytoplasm,cytosol,dendritic spine,Golgi apparatus,I band,M band,microtubule cytoskeleton,mitochondrion,myelin sheath,nucleus,perikaryon,plasma membrane,postsynaptic density,macromolecular complex,synapse,synaptic membrane,Z disc	sp	1	2	uniprot_mouse_proteome	14	26
TRUE	APOE4 / APOE2	Metalloendopeptidase homolog PEX	Phex	APOE4	APOE2	225	P70669	368012	505427	0.45775	0.45775	37.3398	1.3734	0.771333	0.771333	70.6847	1.70685	9.36904e-05	0.000823655	224	0.193879	P70669	PHEX_MOUSE	P70669	Mus musculus	0.338	86419	bone development,bone mineralization,cellular response to parathyroid hormone stimulus,cellular response to vitamin D,lung development,odontogenesis,organophosphate metabolic process,proteolysis,response to growth hormone,response to insulin-like growth factor stimulus,response to sodium phosphate	metal ion binding,metalloendopeptidase activity	endoplasmic reticulum,Golgi apparatus,integral component of membrane,perinuclear region of cytoplasm,plasma membrane	sp	1	1	uniprot_mouse_proteome	41	62
TRUE	APOE4 / APOE2	Complement C1q subcomponent subunit C	C1qc	APOE4	APOE2	90	Q02105	8908446	6.89472e+06	-0.369681	0.369681	-22.6046	0.773954	-1.07924	1.07924	-52.6721	0.473279	9.37229e-05	0.000823655	89	0.263732	Q02105	C1QC_MOUSE	Q02105	Mus musculus	0.346	25991.6	complement activation, classical pathway,innate immune response,negative regulation of granulocyte differentiation,negative regulation of macrophage differentiation,synapse disassembly		collagen trimer,extracellular space,postsynapse,synapse	sp	1	2	uniprot_mouse_proteome	8	20
TRUE	APOE4 / APOE2	CD5 antigen-like	Cd5l	APOE4	APOE2	30	Q9QWK4	72944.1	36925.7	-0.982165	0.982165	-49.378	0.50622	-1.33272	1.33272	-60.2982	0.397018	9.18781e-05	0.000823655	29	0.293801	Q9QWK4	CD5L_MOUSE	Q9QWK4	Mus musculus	0.142	38862.7	apoptotic process,immune system process,inflammatory response,positive regulation of complement-dependent cytotoxicity,regulation of complement activation,zymogen activation	scavenger receptor activity,serine-type endopeptidase activity	cell surface,cytoplasm,extracellular region,plasma membrane	sp	1	3	uniprot_mouse_proteome	7	7
TRUE	APOE3 / APOE2	Major urinary protein 1;Major urinary protein 17;Major urinary protein 1	Mup1	APOE3	APOE2	56	A2CEL1;A9R9W0;P11588	896731	1.26762e+06	0.499375	0.499375	41.3601	1.4136	0.887084	0.887084	84.9434	1.84943	6.76867e-06	0.000834803	55	0.178307	A2CEL1;A9R9W0;P11588	A2CEL1_MOUSE;A9R9W0_MOUSE;MUP1_MOUSE	A2CEL1;A9R9W0;P11588	Mus musculus	17.2%;17.2%;17.2%	20634.42;20647.47;20648.45	;;aerobic respiration,cellular response to food,cellular response to lipid,cellular response to starvation,cellular response to testosterone stimulus,energy reserve metabolic process,glucose homeostasis,heat generation,locomotor rhythm,mitochondrion morphogenesis,negative regulation of gluconeogenesis,negative regulation of insulin secretion involved in cellular response to glucose stimulus,negat…	pheromone binding,small molecule binding;pheromone binding,small molecule binding;insulin-activated receptor activity,pheromone activity,pheromone binding,small molecule binding	extracellular region;extracellular region;cytosol,extracellular space,nucleus	tr;tr;sp	3;3;1	1	uniprot_mouse_proteome	6	18
TRUE	APOE3 / APOE4	Chitinase-like protein 3	Chil3	APOE3	APOE4	132	O35744	344101	206059	-0.739775	0.739775	-40.1167	0.598833	-1.50839	1.50839	-64.8496	0.351504	0.000102513	0.000858202	131	0.376421	O35744	CHIL3_MOUSE	O35744	Mus musculus	0.545	44458.3	chitin catabolic process,inflammatory response,polysaccharide catabolic process	beta-N-acetylhexosaminidase activity,carbohydrate binding,chitin binding,N-acetyl-beta-D-galactosaminidase activity	cytoplasm,cytoplasmic vesicle,extracellular region,nuclear envelope,rough endoplasmic reticulum lumen	sp	1	2	uniprot_mouse_proteome	39	94
TRUE	APOE3 / APOE4	Cytochrome b-c1 complex subunit 2, mitochondrial	Uqcrc2	APOE3	APOE4	104	Q9DB77	307247	130241	-1.23822	1.23822	-57.6105	0.423895	-1.08213	1.08213	-52.7668	0.472332	0.000104555	0.000867623	103	0.268097	Q9DB77	QCR2_MOUSE	Q9DB77	Mus musculus	0.34	48234.9	oxidation-reduction process,protein processing involved in protein targeting to mitochondrion,response to drug	metal ion binding,metalloendopeptidase activity,macromolecular complex binding	mitochondrial inner membrane,mitochondrial processing peptidase complex,mitochondrial respiratory chain complex III,mitochondrial respiratory chain complex IV,mitochondrion,myelin sheath,nucleoplasm	sp	1	1	uniprot_mouse_proteome	22	38
TRUE	APOE4 / APOE2	Fermitin family homolog 3	Fermt3	APOE4	APOE2	85	Q8K1B8	82405.4	131691	0.67635	0.67635	59.8091	1.59809	1.30972	1.30972	147.894	2.47894	9.99845e-05	0.000870454	84	0.320559	Q8K1B8	URP2_MOUSE	Q8K1B8	Mus musculus	0.114	75634.5	cell-matrix adhesion,integrin activation,integrin-mediated signaling pathway,leukocyte cell-cell adhesion,platelet aggregation,positive regulation of cell migration,regulation of cell-cell adhesion mediated by integrin,substrate adhesion-dependent cell spreading	integrin binding	cell projection,cell-substrate junction,podosome	sp	1	1	uniprot_mouse_proteome	33	40
TRUE	APOE4 / APOE2	Very long-chain specific acyl-CoA dehydrogenase, mitochondrial	Acadvl	APOE4	APOE2	65	P50544	35077.3	79732.4	1.18463	1.18463	127.305	2.27305	1.67446	1.67446	219.199	3.19199	0.00010595	0.000914702	64	0.405108	P50544	ACADV_MOUSE	P50544	Mus musculus	0.056	70875.5	epithelial cell differentiation,fatty acid beta-oxidation,fatty acid beta-oxidation using acyl-CoA dehydrogenase,fatty acid catabolic process,negative regulation of fatty acid biosynthetic process,negative regulation of fatty acid oxidation,regulation of cholesterol metabolic process,response to cold,temperature homeostasis	acyl-CoA dehydrogenase activity,fatty-acyl-CoA binding,flavin adenine dinucleotide binding,long-chain-acyl-CoA dehydrogenase activity,very-long-chain-acyl-CoA dehydrogenase activity	cytosol,mitochondrial inner membrane,mitochondrial membrane,mitochondrial nucleoid,mitochondrion,nucleolus,nucleoplasm	sp	1	3	uniprot_mouse_proteome	40	53
TRUE	APOE4 / APOE2	Unconventional myosin-Id	Myo1d	APOE4	APOE2	120	Q5SYD0	21801.2	41614.2	0.932667	0.932667	90.8801	1.9088	1.18032	1.18032	126.626	2.26626	0.000108182	0.000926256	119	0.294675	Q5SYD0	MYO1D_MOUSE	Q5SYD0	Mus musculus	0.067	116081	actin filament organization,cellular localization,early endosome to recycling endosome transport,forebrain development,negative regulation of phosphatase activity,protein transport,vesicle transport along actin filament	actin-dependent ATPase activity,actin filament binding,ATP binding,calcium-dependent protein binding,calmodulin binding,microfilament motor activity,protein domain specific binding	actin cytoskeleton,apical dendrite,axolemma,axon,basolateral plasma membrane,brush border,cell cortex,cytoplasm,cytoplasmic vesicle,cytosol,early endosome,endosome,microvillus,myelin sheath,myosin complex,neuronal cell body,neuron projection,perikaryon,plasma membrane,plasma membrane raft,smooth endoplasmic reticulum,vesicle	sp	1	1	uniprot_mouse_proteome	41	44
TRUE	APOE4 / APOE2	Coatomer subunit alpha	Copa	APOE4	APOE2	135	F8WHL2;Q8CIE6	18688.5	32120.2	0.781332	0.781332	71.8717	1.71872	1.02578	1.02578	103.606	2.03606	0.000109862	0.000927103	134	0.257347	F8WHL2;Q8CIE6	F8WHL2_MOUSE;COPA_MOUSE	F8WHL2;Q8CIE6	Mus musculus	23.7%;23.9%	139410.12;138431.99	intracellular protein transport,vesicle-mediated transport;ER to Golgi vesicle-mediated transport,intracellular protein transport,intra-Golgi vesicle-mediated transport,pancreatic juice secretion,protein localization to axon,protein localization to cell leading edge,retrograde vesicle-mediated transport, Golgi to ER	structural molecule activity;hormone activity,mRNA binding,structural molecule activity	COPI vesicle coat,Golgi membrane;axon,cell body,COPI-coated vesicle,COPI vesicle coat,cytoplasm,extracellular space,Golgi apparatus,Golgi membrane,growth cone	tr;sp	1	1;2	uniprot_mouse_proteome	47	54
TRUE	APOE4 / APOE2	Peroxisomal multifunctional enzyme type 2	Hsd17b4	APOE4	APOE2	65	P51660	275080	544987	0.986371	0.986371	98.1195	1.98119	0.911012	0.911012	88.0365	1.88036	0.000110071	0.000927103	64	0.221	P51660	DHB4_MOUSE	P51660	Mus musculus	0.12	79481.8	androgen metabolic process,estrogen metabolic process,fatty acid beta-oxidation,medium-chain fatty-acyl-CoA metabolic process,Sertoli cell development,very long-chain fatty acid metabolic process,very long-chain fatty-acyl-CoA metabolic process	17-beta-hydroxysteroid dehydrogenase (NAD+) activity,3alpha,7alpha,12alpha-trihydroxy-5beta-cholest-24-enoyl-CoA hydratase activity,3-hydroxyacyl-CoA dehydratase activity,3-hydroxyacyl-CoA dehydrogenase activity,enoyl-CoA hydratase activity,estradiol 17-beta-dehydrogenase activity,identical protein binding,isomerase activity,long-chain-enoyl-CoA hydratase activity,protein homodimerization activity	mitochondrion,peroxisomal matrix,peroxisome	sp	1	3	uniprot_mouse_proteome	20	20
TRUE	APOE3 / APOE4	Keratin, type II cytoskeletal 6A	Krt6a	APOE3	APOE4	92	P50446	593028	936844	0.65971	0.65971	57.9765	1.57976	1.25469	1.25469	138.616	2.38616	0.000116398	0.000957497	91	0.311485	P50446	K2C6A_MOUSE	P50446	Mus musculus	0.154	59335.1	antimicrobial humoral immune response mediated by antimicrobial peptide,defense response to Gram-positive bacterium,intermediate filament organization,keratinization,morphogenesis of an epithelium,Wnt signaling pathway,wound healing		keratin filament	sp	1	3	uniprot_mouse_proteome	26	41
TRUE	APOE3 / APOE4	ADP/ATP translocase 1	Slc25a4	APOE3	APOE4	44	P48962	374234	106295	-1.81587	1.81587	-71.5966	0.284034	-2.46674	2.46674	-81.91	0.1809	0.000118248	0.000964336	43	0.582502	P48962	ADT1_MOUSE	P48962	Mus musculus	0.258	32904.3	ADP transport,apoptotic mitochondrial changes,negative regulation of cardiac muscle cell apoptotic process,negative regulation of mitochondrial membrane permeability involved in apoptotic process,negative regulation of necroptotic process,positive regulation of cell growth involved in cardiac muscle cell development,positive regulation of oxidative phosphorylation uncoupler activity	ATP transmembrane transporter activity,enzyme binding	integral component of mitochondrial membrane,membrane raft,mitochondrial inner membrane,mitochondrial outer membrane,mitochondrion,myelin sheath	sp	1	4	uniprot_mouse_proteome	12	21
TRUE	APOE3 / APOE4	Probable ATP-dependent RNA helicase DDX5;DEAD (Asp-Glu-Ala-Asp) box polypeptide 5	Ddx5	APOE3	APOE4	80	Q61656;Q8BTS0	84198.4	50937.5	-0.725065	0.725065	-39.503	0.60497	-1.10251	1.10251	-53.4294	0.465706	0.000125359	0.00101359	79	0.273248	Q61656;Q8BTS0	DDX5_MOUSE;Q8BTS0_MOUSE	Q61656;Q8BTS0	Mus musculus	27.5%;27.5%	69290.24;69266.17	alternative mRNA splicing, via spliceosome,androgen receptor signaling pathway,BMP signaling pathway,circadian rhythm,epithelial to mesenchymal transition,intracellular estrogen receptor signaling pathway,intrinsic apoptotic signaling pathway by p53 class mediator,mRNA transcription,myoblast differentiation,negative regulation of transcription from RNA polymerase II promoter,nuclear-transcribed m…	androgen receptor binding,ATP binding,calcium-dependent protein binding,calmodulin binding,enzyme binding,MH2 domain binding,mRNA 3'-UTR binding,pre-mRNA binding,primary miRNA binding,promoter-specific chromatin binding,ribonucleoprotein complex binding,RNA binding,RNA helicase activity,R-SMAD binding,SMAD binding,transcription cofactor activity;androgen receptor binding,ATP binding,calcium-depen…	catalytic step 2 spliceosome,cytoplasm,nucleolus,nucleus,ribonucleoprotein complex;catalytic step 2 spliceosome,cytoplasm,nucleolus	sp;tr	1	2;1	uniprot_mouse_proteome	30	40
TRUE	APOE3 / APOE4	Keratin, type II cytoskeletal 8	Krt8	APOE3	APOE4	12	P11679	11284.6	23823	1.078	1.078	111.111	2.11111	1.19839	1.19839	129.483	2.29483	0.000126464	0.00101385	11	0.208047	P11679	K2C8_MOUSE	P11679	Mus musculus	0.051	54565.3	cell differentiation involved in embryonic placenta development,cell morphogenesis involved in differentiation,extrinsic apoptotic signaling pathway,hepatocyte apoptotic process,multicellular organism development,response to hydrostatic pressure,response to other organism,sarcomere organization,tumor necrosis factor-mediated signaling pathway	macromolecular complex binding,scaffold protein binding	apicolateral plasma membrane,cell-cell junction,cell periphery,costamere,cytoplasm,dystrophin-associated glycoprotein complex,intermediate filament,intermediate filament cytoskeleton,keratin filament,nuclear matrix,nucleoplasm,sarcolemma,Z disc	sp	1	4	uniprot_mouse_proteome	5	6
TRUE	APOE3 / APOE4	Complement C5	C5	APOE3	APOE4	76	P06684	65204.7	35335.4	-0.88386	0.88386	-45.8084	0.541916	-1.57951	1.57951	-66.5404	0.334596	0.000128968	0.00101943	75	0.391175	P06684	CO5_MOUSE	P06684	Mus musculus	0.027	188878	complement activation, alternative pathway,complement activation, classical pathway,cytolysis,inflammatory response,in utero embryonic development,negative regulation of macrophage chemotaxis,positive regulation of angiogenesis,positive regulation of chemokine secretion,positive regulation of vascular endothelial growth factor production	endopeptidase inhibitor activity	extracellular space,membrane attack complex	sp	1	2	uniprot_mouse_proteome	23	25
TRUE	APOE3 / APOE4	Sulfide:quinone oxidoreductase, mitochondrial	Sqrdl	APOE3	APOE4	44	Q9R112	55338.9	12637.7	-2.13057	2.13057	-77.1632	0.228368	-3.06715	3.06715	-88.0684	0.119316	0.000129315	0.00101943	43	0.729205	Q9R112	SQRD_MOUSE	Q9R112	Mus musculus	0.058	50282.4	hydrogen sulfide metabolic process,sulfide oxidation, using sulfide:quinone oxidoreductase	FAD binding,quinone binding,sulfide:quinone oxidoreductase activity	mitochondrial inner membrane,mitochondrion	sp	1	3	uniprot_mouse_proteome	22	25
TRUE	APOE3 / APOE4	Isoform 2 of Spectrin alpha chain, non-erythrocytic 1	Sptan1	APOE3	APOE4	264	P16546-2	35285.1	27316.6	-0.369281	0.369281	-22.5832	0.774168	-0.732815	0.732815	-39.8271	0.601729	0.000131463	0.00102781	263	0.18881	P16546-2	SPTN1_MOUSE	P16546-2	Mus musculus	0.166	282340				sp			uniprot_mouse_proteome	63	90
TRUE	APOE4 / APOE2	Histidine-rich glycoprotein	Hrg	APOE4	APOE2	70	A0A0R4J039;Q9ESB3	989254	736334	-0.42598	0.42598	-25.5667	0.744333	-0.493407	0.493407	-28.9654	0.710346	0.00012464	0.00103301	69	0.121323	A0A0R4J039;Q9ESB3	A0A0R4J039_MOUSE;HRG_MOUSE	A0A0R4J039;Q9ESB3	Mus musculus	17.5%;17.9%	60439.13;59162.75	antimicrobial humoral immune response mediated by antimicrobial peptide,cytolysis by host of symbiont cells,defense response to fungus,negative regulation of angiogenesis,negative regulation of cell adhesion mediated by integrin,negative regulation of cell growth,negative regulation of cell proliferation,negative regulation of endothelial cell chemotaxis,negative regulation of lamellipodium assem…	cysteine-type endopeptidase inhibitor activity,heme binding,heparan sulfate proteoglycan binding,heparin binding,immunoglobulin binding,receptor binding,zinc ion binding;cysteine-type endopeptidase inhibitor activity,endopeptidase inhibitor activity,heme binding,heparan sulfate proteoglycan binding,heparin binding,immunoglobulin binding,metal ion binding,serine-type endopeptidase inhibitor activi…	cell surface,extracellular region;collagen-containing extracellular matrix,endolysosome,extracellular region,phagolysosome membrane,vesicle	tr;sp	1	1;2	uniprot_mouse_proteome	16	17
TRUE	APOE4 / APOE2	Bifunctional glutamate/proline--tRNA ligase	Eprs	APOE4	APOE2	80	Q8CGC7	38853.1	96755.2	1.31631	1.31631	149.028	2.49028	1.50718	1.50718	184.253	2.84253	0.000123686	0.00103301	79	0.37319	Q8CGC7	SYEP_MOUSE	Q8CGC7	Mus musculus	0.106	170079	cellular response to insulin stimulus,cellular response to interferon-gamma,glutamyl-tRNA aminoacylation,negative regulation of translation,prolyl-tRNA aminoacylation,regulation of long-chain fatty acid import into cell	ATP binding,glutamate-tRNA ligase activity,GTPase binding,identical protein binding,proline-tRNA ligase activity,protein homodimerization activity,RNA stem-loop binding,zinc ion binding	aminoacyl-tRNA synthetase multienzyme complex,cytoplasm,cytosol,GAIT complex,plasma membrane,ribonucleoprotein complex	sp	1	4	uniprot_mouse_proteome	48	54
TRUE	APOE4 / APOE2	Protein canopy homolog 2	Cnpy2	APOE4	APOE2	80	Q9QXT0	1.34065e+06	1.09855e+06	-0.287331	0.287331	-18.0583	0.819417	-0.461322	0.461322	-27.368	0.72632	0.000128075	0.00105306	79	0.114508	Q9QXT0	CNPY2_MOUSE	Q9QXT0	Mus musculus	0.473	20767.3	negative regulation of gene expression,positive regulation of low-density lipoprotein particle receptor biosynthetic process,regulation of low-density lipoprotein particle clearance		endoplasmic reticulum	sp	1	1	uniprot_mouse_proteome	12	19
TRUE	APOE4 / APOE2	Amyloid beta A4 protein	App	APOE4	APOE2	315	P12023	37127028	30929556	-0.263484	0.263484	-16.6926	0.833074	-0.325425	0.325425	-20.1937	0.798063	0.00013213	0.00107785	314	0.0840785	P12023	A4_MOUSE	P12023	Mus musculus	0.366	86722.1	activation of MAPK activity,activation of MAPKKK activity,adenylate cyclase-activating G-protein coupled receptor signaling pathway,adenylate cyclase-inhibiting G-protein coupled receptor signaling pathway,adult locomotory behavior,amyloid fibril formation,antibacterial humoral response,antifungal humoral response,antimicrobial humoral immune response mediated by antimicrobial peptide,associative…	acetylcholine receptor binding,apolipoprotein binding,chaperone binding,chemoattractant activity,enzyme binding,ephrin receptor binding,frizzled binding,G-protein coupled receptor binding,growth factor receptor binding,heparan sulfate proteoglycan binding,heparin binding,identical protein binding,insulin receptor binding,integrin binding,low-density lipoprotein particle receptor binding,peptidase…	amyloid-beta complex,apical part of cell,astrocyte projection,axon,cell-cell junction,cell surface,ciliary rootlet,clathrin-coated pit,ER to Golgi transport vesicle,cytoplasm,cytoplasmic vesicle,dendritic shaft,dendritic spine,early endosome,endosome,endosome to plasma membrane transport vesicle,extracellular space,Golgi apparatus,Golgi-associated vesicle,growth cone,growth cone filopodium,growth…	sp	1	3	uniprot_mouse_proteome	36	86
TRUE	APOE3 / APOE4	Ribosomal protein	Rpl10a	APOE3	APOE4	52	Q5XJF6	153771	72232.7	-1.09006	1.09006	-53.0257	0.469743	-3.43829	3.43829	-90.7749	0.0922513	0.000142182	0.00109739	51	0.835863	Q5XJF6	Q5XJF6_MOUSE	Q5XJF6	Mus musculus	0.263	24831.3	response to ethanol,translation	RNA binding,structural constituent of ribosome	cytosolic large ribosomal subunit	tr	1	1	uniprot_mouse_proteome	11	21
TRUE	APOE3 / APOE4	Trifunctional enzyme subunit beta, mitochondrial	Hadhb	APOE3	APOE4	88	Q99JY0	208171	128243	-0.698884	0.698884	-38.3951	0.616049	-1.20481	1.20481	-56.6173	0.433827	0.000142684	0.00109739	87	0.30276	Q99JY0	ECHB_MOUSE	Q99JY0	Mus musculus	0.244	51386.3	fatty acid beta-oxidation	acetyl-CoA C-acyltransferase activity,acetyl-CoA C-myristoyltransferase activity,macromolecular complex binding	endoplasmic reticulum,mitochondrial fatty acid beta-oxidation multienzyme complex,mitochondrial inner membrane,mitochondrial nucleoid,mitochondrial outer membrane,mitochondrion	sp	1	1	uniprot_mouse_proteome	28	41
TRUE	APOE4 / APOE2	Succinate dehydrogenase [ubiquinone] iron-sulfur subunit, mitochondrial	Sdhb	APOE4	APOE2	75	Q9CQA3	110492	218006	0.980434	0.980434	97.3059	1.97306	1.35489	1.35489	155.777	2.55777	0.000137821	0.00111549	74	0.336888	Q9CQA3	SDHB_MOUSE	Q9CQA3	Mus musculus	0.326	31813.9	aerobic respiration,respiratory electron transport chain,succinate metabolic process,tricarboxylic acid cycle	2 iron, 2 sulfur cluster binding,3 iron, 4 sulfur cluster binding,4 iron, 4 sulfur cluster binding,electron carrier activity,metal ion binding,succinate dehydrogenase (ubiquinone) activity,ubiquinone binding	mitochondrial inner membrane,mitochondrial membrane,mitochondrial respiratory chain complex II, succinate dehydrogenase complex (ubiquinone),mitochondrion,nucleoplasm,plasma membrane,respiratory chain complex II	sp	1	1	uniprot_mouse_proteome	15	20
TRUE	APOE3 / APOE2	Ig mu chain C region (Fragment)	Ighm	APOE3	APOE2	100	A0A075B5P6;A0A075B6A0	942491	613381	-0.619696	0.619696	-34.9192	0.650808	-0.96298	0.96298	-48.7004	0.512996	9.85339e-06	0.00112177	99	0.206628	A0A075B5P6;A0A075B6A0	A0A075B5P6_MOUSE;A0A075B6A0_MOUSE	A0A075B5P6;A0A075B6A0	Mus musculus	41.3%;39.5%	NaN;NaN	;adaptive immune response,antibacterial humoral response,defense response to Gram-negative bacterium,innate immune response	;immunoglobulin receptor binding,peptidoglycan binding,phosphatidylcholine binding,single-stranded DNA binding	;cell surface,hexameric IgM immunoglobulin complex,integral component of membrane,pentameric IgM immunoglobulin complex	tr	1	1;2	uniprot_mouse_proteome	21	33
TRUE	APOE3 / APOE4	Isocitrate dehydrogenase [NADP], mitochondrial	Idh2	APOE3	APOE4	100	P54071	88689.8	41588.9	-1.09257	1.09257	-53.1075	0.468925	-1.20168	1.20168	-56.5231	0.434769	0.000148471	0.00113269	99	0.304507	P54071	IDHP_MOUSE	P54071	Mus musculus	0.356	50906.2	2-oxoglutarate metabolic process,glyoxylate cycle,isocitrate metabolic process,NADP biosynthetic process,NADP metabolic process,negative regulation of glial cell migration,negative regulation of glial cell proliferation,negative regulation of matrix metallopeptidase secretion,tricarboxylic acid cycle	isocitrate dehydrogenase (NADP+) activity,isocitrate dehydrogenase activity,magnesium ion binding,NAD binding	cytosol,mitochondrial inner membrane,mitochondrion,peroxisome	sp	1	3	uniprot_mouse_proteome	25	37
TRUE	APOE3 / APOE4	Unconventional myosin-Ie	Myo1e	APOE3	APOE4	32	E9Q634	378393	108273	-1.80522	1.80522	-71.3862	0.286138	-2.44516	2.44516	-81.6375	0.183625	0.000153156	0.00115908	31	0.567285	E9Q634	MYO1E_MOUSE	E9Q634	Mus musculus	0	126818	actin filament organization,endocytosis,glomerular basement membrane development,glomerular filtration,glomerular visceral epithelial cell development,hemopoiesis,in utero embryonic development,kidney development,nitrogen compound metabolic process,platelet-derived growth factor receptor signaling pathway,post-embryonic hemopoiesis,vasculogenesis,vesicle transport along actin filament	actin-dependent ATPase activity,actin filament binding,ATPase activity,ATP binding,calmodulin binding,microfilament motor activity,phosphatidylinositol binding,macromolecular complex binding	actin-based cell projection,actin cytoskeleton,adherens junction,brush border,clathrin-coated endocytic vesicle,cuticular plate,cytoplasm,cytoskeleton,microvillus,myosin complex,plasma membrane,macromolecular complex,vesicle	sp	1	1	uniprot_mouse_proteome	12	14
TRUE	APOE3 / APOE4	Fermitin family homolog 3	Fermt3	APOE3	APOE4	68	Q8K1B8	131691	52587.6	-1.32437	1.32437	-60.0676	0.399324	-1.96955	1.96955	-74.4667	0.255333	0.000162192	0.00121772	67	0.492734	Q8K1B8	URP2_MOUSE	Q8K1B8	Mus musculus	0.114	75634.5	cell-matrix adhesion,integrin activation,integrin-mediated signaling pathway,leukocyte cell-cell adhesion,platelet aggregation,positive regulation of cell migration,regulation of cell-cell adhesion mediated by integrin,substrate adhesion-dependent cell spreading	integrin binding	cell projection,cell-substrate junction,podosome	sp	1	1	uniprot_mouse_proteome	33	40
TRUE	APOE4 / APOE2	Prelamin-A/C	Lmna	APOE4	APOE2	405	P48678	2.82152e+06	3.17103e+06	0.168477	0.168477	12.3872	1.12387	0.324342	0.324342	25.2094	1.25209	0.000158725	0.00127472	404	0.0850625	P48678	LMNA_MOUSE	P48678	Mus musculus	0.617	74237.6	cellular protein localization,cellular response to hypoxia,establishment of cell polarity,establishment or maintenance of microtubule cytoskeleton polarity,muscle organ development,negative regulation of adipose tissue development,negative regulation of cardiac muscle hypertrophy in response to stress,negative regulation of cell proliferation,negative regulation of extrinsic apoptotic signaling p…	identical protein binding,protein phosphatase 1 binding	cytosol,lamin filament,nuclear body,nuclear envelope,nuclear matrix,nuclear membrane,nucleoplasm,nucleus,perinuclear region of cytoplasm	sp	1	2	uniprot_mouse_proteome	76	136
TRUE	APOE3 / APOE4	Major urinary protein 1;Major urinary protein 17;Major urinary protein 1	Mup1	APOE3	APOE4	56	A2CEL1;A9R9W0;P11588	1.74056e+06	1.26762e+06	-0.45743	0.45743	-27.1717	0.728283	-0.468744	0.468744	-27.7407	0.722593	0.000171157	0.00127492	55	0.116222	A2CEL1;A9R9W0;P11588	A2CEL1_MOUSE;A9R9W0_MOUSE;MUP1_MOUSE	A2CEL1;A9R9W0;P11588	Mus musculus	17.2%;17.2%;17.2%	20634.42;20647.47;20648.45	;;aerobic respiration,cellular response to food,cellular response to lipid,cellular response to starvation,cellular response to testosterone stimulus,energy reserve metabolic process,glucose homeostasis,heat generation,locomotor rhythm,mitochondrion morphogenesis,negative regulation of gluconeogenesis,negative regulation of insulin secretion involved in cellular response to glucose stimulus,negat…	pheromone binding,small molecule binding;pheromone binding,small molecule binding;insulin-activated receptor activity,pheromone activity,pheromone binding,small molecule binding	extracellular region;extracellular region;cytosol,extracellular space,nucleus	tr;tr;sp	3;3;1	1	uniprot_mouse_proteome	6	18
TRUE	APOE4 / APOE2	Podocan	Podn	APOE4	APOE2	180	Q7TQ62	8683949	8204633	-0.0819125	0.0819125	-5.51956	0.944804	-0.284556	0.284556	-17.9005	0.820995	0.000160482	0.00127892	179	0.0737922	Q7TQ62	PODN_MOUSE	Q7TQ62	Mus musculus	0.408	68718.3	negative regulation of cell migration,negative regulation of cell proliferation	collagen binding	cytoplasm,extracellular space	sp	2	1	uniprot_mouse_proteome	29	43
TRUE	APOE3 / APOE4	Basic leucine zipper and W2 domain-containing protein 1	Bzw1	APOE3	APOE4	48	A0A087WQS2;Q9CQC6	156765	63621.6	-1.30102	1.30102	-59.416	0.40584	-1.4449	1.4449	-63.2682	0.367318	0.00017615	0.00130186	47	0.354629	A0A087WQS2;Q9CQC6	A0A087WQS2_MOUSE;BZW1_MOUSE	A0A087WQS2;Q9CQC6	Mus musculus	13.5%;14.6%	51209.83;48043.22	;	;	;cytoplasm	tr;sp	1	1	uniprot_mouse_proteome	16	18
TRUE	APOE3 / APOE4	V-type proton ATPase catalytic subunit A	Atp6v1a	APOE3	APOE4	108	P50516	295298	160305	-0.881351	0.881351	-45.7141	0.542859	-1.10616	1.10616	-53.5472	0.464528	0.000178046	0.00130567	107	0.284776	P50516	VATA_MOUSE	P50516	Mus musculus	0.229	68326.1	cellular iron ion homeostasis,cellular response to increased oxygen levels	ATP binding,proton-transporting ATPase activity, rotational mechanism,proton-transporting ATP synthase activity, rotational mechanism	apical plasma membrane,cytosol,microvillus,mitochondrion,myelin sheath,plasma membrane,proton-transporting V-type ATPase, V1 domain,vacuolar membrane	sp	1	2	uniprot_mouse_proteome	33	49
TRUE	APOE4 / APOE2	Serpin H1	Serpinh1	APOE4	APOE2	255	P19324	1.02563e+06	1.20036e+06	0.226964	0.226964	17.0369	1.17037	0.573001	0.573001	48.7615	1.48761	0.000167291	0.00132013	254	0.149968	P19324	SERPH_MOUSE	P19324	Mus musculus	0.506	46533.6	chondrocyte development involved in endochondral bone morphogenesis,collagen biosynthetic process,collagen fibril organization,negative regulation of endopeptidase activity,protein maturation	collagen binding,serine-type endopeptidase inhibitor activity,unfolded protein binding	collagen-containing extracellular matrix,cytoplasm,endoplasmic reticulum,endoplasmic reticulum-Golgi intermediate compartment,endoplasmic reticulum lumen,extracellular space,membrane raft	sp	1	3	uniprot_mouse_proteome	28	67
TRUE	APOE4 / APOE2	FERM, RhoGEF and pleckstrin domain-containing protein 2	Farp2	APOE4	APOE2	30	Q91VS8	14998.9	28442.7	0.923208	0.923208	89.6328	1.89633	2.26347	2.26347	380.146	4.80146	0.000168518	0.00132013	29	0.524408	Q91VS8	FARP2_MOUSE	Q91VS8	Mus musculus	0.045	121281	actin cytoskeleton reorganization,cell adhesion,hair cycle process,neuron remodeling,osteoclast differentiation,podosome assembly,Rac protein signal transduction,regulation of integrin activation,semaphorin-plexin signaling pathway	cytoskeletal protein binding,Rac guanyl-nucleotide exchange factor activity,Rho guanyl-nucleotide exchange factor activity	cytoplasm,cytoskeleton,cytosol	sp	1	2	uniprot_mouse_proteome	9	9
TRUE	APOE4 / APOE2	Isocitrate dehydrogenase [NAD] subunit alpha, mitochondrial	Idh3a	APOE4	APOE2	55	Q9D6R2	21467.6	62045	1.53116	1.53116	189.017	2.89017	1.72841	1.72841	231.363	3.31363	0.000169476	0.00132013	54	0.427655	Q9D6R2	IDH3A_MOUSE	Q9D6R2	Mus musculus	0.178	39638.7	2-oxoglutarate metabolic process,isocitrate metabolic process,NADH metabolic process,tricarboxylic acid cycle	isocitrate dehydrogenase (NAD+) activity,magnesium ion binding,NAD binding	mitochondrion,myelin sheath	sp	1	1	uniprot_mouse_proteome	22	41
TRUE	APOE4 / APOE2	Aldehyde dehydrogenase, mitochondrial	Aldh2	APOE4	APOE2	120	P47738	306722	406820	0.407461	0.407461	32.6349	1.32635	0.731161	0.731161	65.9974	1.65997	0.00017271	0.00133528	119	0.188513	P47738	ALDH2_MOUSE	P47738	Mus musculus	0.403	56537.5	acetaldehyde metabolic process,behavioral response to ethanol,cellular detoxification of aldehyde,ethanol catabolic process,intrinsic apoptotic signaling pathway in response to oxidative stress,negative regulation of apoptotic process,regulation of inflammatory response,regulation of reactive oxygen species metabolic process,response to organic cyclic compound	aldehyde dehydrogenase (NAD) activity,glyceraldehyde-3-phosphate dehydrogenase (NAD+) (non-phosphorylating) activity,identical protein binding,NAD binding,NADH binding	mitochondrial matrix,mitochondrion	sp	1	1	uniprot_mouse_proteome	32	50
TRUE	APOE3 / APOE4	72 kDa type IV collagenase	Mmp2	APOE3	APOE4	184	P33434	3987140	4.34777e+06	0.12492	0.12492	9.04472	1.09045	0.324861	0.324861	25.2544	1.25254	0.000183724	0.00133694	183	0.0850773	P33434	MMP2_MOUSE	P33434	Mus musculus	0.412	74102.4	aging,angiogenesis,blood vessel maturation,bone trabecula formation,cell migration,cellular response to amino acid stimulus,cellular response to estradiol stimulus,cellular response to reactive oxygen species,cellular response to UV-A,collagen catabolic process,embryo implantation,endodermal cell differentiation,extracellular matrix organization,face morphogenesis,heart development,intramembranou…	endopeptidase activity,fibronectin binding,metalloendopeptidase activity,metallopeptidase activity,peptidase activity,serine-type endopeptidase activity,zinc ion binding	cytoplasm,extracellular matrix,extracellular space,mitochondrion,nucleus,plasma membrane,sarcomere	sp	1	1	uniprot_mouse_proteome	47	72
TRUE	APOE3 / APOE4	Cytoskeleton-associated protein 4	Ckap4	APOE3	APOE4	120	Q8BMK4	228222	76054.5	-1.58533	1.58533	-66.6752	0.333248	-1.01033	1.01033	-50.3568	0.496432	0.000185433	0.00133908	119	0.261809	Q8BMK4	CKAP4_MOUSE	Q8BMK4	Mus musculus	0.257	63692.1			cell surface,cytoplasmic ribonucleoprotein granule,cytoskeleton,cytosol,endoplasmic reticulum,endoplasmic reticulum membrane,integral component of membrane,lipid particle,nuclear speck,perinuclear region of cytoplasm,plasma membrane,rough endoplasmic reticulum	sp	1	2	uniprot_mouse_proteome	37	50
TRUE	APOE3 / APOE4	Protein-glutamine gamma-glutamyltransferase 2	Tgm2	APOE3	APOE4	100	P21981	225296	85607.8	-1.39601	1.39601	-62.0021	0.379979	-1.29567	1.29567	-59.2652	0.407348	0.000191853	0.00137495	99	0.334385	P21981	TGM2_MOUSE	P21981	Mus musculus	0.163	77061	apoptotic cell clearance,blood vessel remodeling,branching involved in salivary gland morphogenesis,G-protein coupled receptor signaling pathway,isopeptide cross-linking via N6-(L-isoglutamyl)-L-lysine,negative regulation of endoplasmic reticulum calcium ion concentration,peptide cross-linking,phospholipase C-activating G-protein coupled receptor signaling pathway,positive regulation of apoptotic…	calcium ion binding,GTP binding,identical protein binding,protein domain specific binding,protein-glutamine gamma-glutamyltransferase activity,transaminase activity	collagen-containing extracellular matrix,cytoplasm,cytosol,endoplasmic reticulum,extracellular matrix,intrinsic component of plasma membrane,membrane,mitochondrion,plasma membrane	sp	1	4	uniprot_mouse_proteome	30	40
TRUE	APOE4 / APOE2	Pre-B-cell leukemia transcription factor-interacting protein 1	Pbxip1	APOE4	APOE2	35	Q3TVI8	867794	627560	-0.467599	0.467599	-27.6833	0.723167	-0.655572	0.655572	-36.5176	0.634824	0.000179734	0.00137929	34	0.155937	Q3TVI8	PBIP1_MOUSE	Q3TVI8	Mus musculus	0.066	81164.5	cell differentiation,negative regulation of transcription, DNA-templated,regulation of Rho guanyl-nucleotide exchange factor activity	transcription corepressor activity	cytoplasm,membrane,microtubule,nucleus	sp	1	2	uniprot_mouse_proteome	11	12
TRUE	APOE4 / APOE2	Major vault protein	Mvp	APOE4	APOE2	105	Q9EQK5	71334.2	106689	0.580743	0.580743	49.5619	1.49562	0.881802	0.881802	84.2675	1.84268	0.00018464	0.00140652	104	0.227371	Q9EQK5	MVP_MOUSE	Q9EQK5	Mus musculus	0.203	95924.3	cell proliferation,ERBB signaling pathway,negative regulation of epidermal growth factor receptor signaling pathway,negative regulation of protein autophosphorylation,negative regulation of protein tyrosine kinase activity,protein activation cascade,regulation of signaling	identical protein binding,protein kinase binding,protein phosphatase binding	cytoplasm,cytoskeleton,cytosol,nucleus,perinuclear region of cytoplasm	sp	1	4	uniprot_mouse_proteome	33	38
TRUE	APOE4 / APOE2	Complement C5	C5	APOE4	APOE2	95	P06684	38874.4	65204.7	0.746155	0.746155	67.7317	1.67732	1.38059	1.38059	160.375	2.60375	0.000198964	0.00150458	94	0.356512	P06684	CO5_MOUSE	P06684	Mus musculus	0.027	188878	complement activation, alternative pathway,complement activation, classical pathway,cytolysis,inflammatory response,in utero embryonic development,negative regulation of macrophage chemotaxis,positive regulation of angiogenesis,positive regulation of chemokine secretion,positive regulation of vascular endothelial growth factor production	endopeptidase inhibitor activity	extracellular space,membrane attack complex	sp	1	2	uniprot_mouse_proteome	23	25
TRUE	APOE3 / APOE4	Alkaline phosphatase, tissue-nonspecific isozyme	Alpl	APOE3	APOE4	100	P09242	639988	575916	-0.152187	0.152187	-10.0114	0.899886	-0.941542	0.941542	-47.9324	0.520676	0.000218753	0.00155594	99	0.245332	P09242	PPBT_MOUSE	P09242	Mus musculus	0.33	57514.2	cellular response to organic cyclic compound,cementum mineralization,dephosphorylation,developmental process involved in reproduction,endochondral ossification,response to antibiotic,response to glucocorticoid,response to lipopolysaccharide,response to vitamin D	alkaline phosphatase activity,metal ion binding,pyrophosphatase activity	anchored component of membrane,extracellular matrix,extracellular membrane-bounded organelle,extracellular space,plasma membrane	sp	1	2	uniprot_mouse_proteome	19	36
TRUE	APOE4 / APOE2	Elongation factor 1-gamma	Eef1g	APOE4	APOE2	90	Q9D8N0	127591	185338	0.538637	0.538637	45.26	1.4526	0.595522	0.595522	51.1019	1.51102	0.000208354	0.00156416	89	0.153952	Q9D8N0	EF1G_MOUSE	Q9D8N0	Mus musculus	0.249	50060.8	response to virus,translational elongation	translation elongation factor activity	cytoplasm,endoplasmic reticulum,nucleus	sp	1	3	uniprot_mouse_proteome	20	28
TRUE	APOE4 / APOE2	U1 small nuclear ribonucleoprotein 70 kDa	Snrnp70	APOE4	APOE2	55	Q62376	95853	131295	0.453911	0.453911	36.9748	1.36975	1.13606	1.13606	119.78	2.1978	0.000210085	0.00156581	54	0.285753	Q62376	RU17_MOUSE	Q62376	Mus musculus	0.205	51992.1	mRNA splicing, via spliceosome,positive regulation of mRNA splicing, via spliceosome,regulation of RNA splicing	mRNA binding,RNA binding,snRNA binding,U1 snRNA binding,U1 snRNP binding	cytoplasm,nuclear speck,nucleoplasm,nucleus,spliceosomal complex,U1 snRNP,U2-type prespliceosome	sp	1	2	uniprot_mouse_proteome	12	14
TRUE	APOE3 / APOE4	Succinate dehydrogenase [ubiquinone] flavoprotein subunit, mitochondrial	Sdha	APOE3	APOE4	136	Q8K2B3	150178	91189.6	-0.719728	0.719728	-39.2788	0.607212	-0.937351	0.937351	-47.7809	0.522191	0.000223471	0.00157764	135	0.247107	Q8K2B3	SDHA_MOUSE	Q8K2B3	Mus musculus	0.23	72585.4	mitochondrial electron transport, succinate to ubiquinone,nervous system development,oxidation-reduction process,respiratory electron transport chain,succinate metabolic process,tricarboxylic acid cycle	electron carrier activity,flavin adenine dinucleotide binding,oxidoreductase activity,succinate dehydrogenase (ubiquinone) activity,succinate dehydrogenase activity	mitochondrial inner membrane,mitochondrial respiratory chain complex II, succinate dehydrogenase complex (ubiquinone),mitochondrion,myelin sheath,nucleolus	sp	1	1	uniprot_mouse_proteome	30	46
TRUE	APOE4 / APOE2	Putative adenosylhomocysteinase 2	Ahcyl1	APOE4	APOE2	40	Q80SW1	17421	42735.8	1.29462	1.29462	145.312	2.45312	1.31662	1.31662	149.082	2.49082	0.000221751	0.00164096	39	0.323463	Q80SW1	SAHH2_MOUSE	Q80SW1	Mus musculus	0.064	58951.4	angiotensin-activated signaling pathway,apoptotic process,epithelial fluid transport,mitochondrion-ER tethering,mRNA polyadenylation,one-carbon metabolic process,positive regulation of sodium ion transport,protein export from nucleus,regulation of anion transport,regulation of ion transmembrane transporter activity,regulation of mRNA 3'-end processing,response to calcium ion,S-adenosylmethionine …	identical protein binding,RNA binding	apical plasma membrane,cytoplasm,cytosol,endoplasmic reticulum,intracellular membrane-bounded organelle,ER-mitochondrion membrane contact site	sp	1	1	uniprot_mouse_proteome	8	8
TRUE	APOE3 / APOE4	60 kDa heat shock protein, mitochondrial	Hspd1	APOE3	APOE4	140	P63038	232873	170820	-0.447067	0.447067	-26.6467	0.733533	-0.972774	0.972774	-49.0475	0.509525	0.000239019	0.0016749	139	0.257907	P63038	CH60_MOUSE	P63038	Mus musculus	0.421	60955.5	activation of cysteine-type endopeptidase activity involved in apoptotic process,apoptotic mitochondrial changes,B cell activation,B cell cytokine production,B cell proliferation,cellular response to heat,cellular response to interleukin-7,interaction with symbiont,isotype switching to IgG isotypes,mitochondrial unfolded protein response,MyD88-dependent toll-like receptor signaling pathway,negati…	apolipoprotein A-I binding,apolipoprotein binding,ATP binding,chaperone binding,double-stranded RNA binding,enzyme binding,high-density lipoprotein particle binding,insulin binding,isomerase activity,lipopolysaccharide binding,modification-dependent protein binding,p53 binding,protease binding,macromolecular complex binding,ubiquitin protein ligase binding	cell surface,clathrin-coated pit,coated vesicle,cytoplasm,cytosol,early endosome,extracellular exosome,extracellular space,Golgi apparatus,intracellular membrane-bounded organelle,lipopolysaccharide receptor complex,membrane,membrane raft,mitochondrial crista,mitochondrial inner membrane,mitochondrial matrix,mitochondrion,myelin sheath,peroxisomal matrix,plasma membrane,macromolecular complex,rou…	sp	1	1	uniprot_mouse_proteome	45	78
TRUE	APOE3 / APOE4	6-phosphogluconate dehydrogenase, decarboxylating	Pgd	APOE3	APOE4	44	Q9DCD0	186001	67276.1	-1.46715	1.46715	-63.8303	0.361697	-2.31091	2.31091	-79.8467	0.201533	0.000242487	0.00168671	43	0.577229	Q9DCD0	6PGD_MOUSE	Q9DCD0	Mus musculus	0.219	53247.2	carbohydrate metabolic process,D-gluconate catabolic process,D-gluconate metabolic process,NADP metabolic process,oxidation-reduction process,pentose biosynthetic process,pentose-phosphate shunt,pentose-phosphate shunt, oxidative branch	carbohydrate binding,carboxylic acid binding,NADP binding,phosphogluconate dehydrogenase (decarboxylating) activity	cytosol,intracellular membrane-bounded organelle	sp	1	3	uniprot_mouse_proteome	25	32
TRUE	APOE4 / APOE2	Calumenin	Calu	APOE4	APOE2	120	O35887	809452	598622	-0.435302	0.435302	-26.0461	0.739539	-0.368626	0.368626	-22.548	0.77452	0.000234685	0.00172435	119	0.0971643	O35887	CALU_MOUSE	O35887	Mus musculus	0.517	37063.7		calcium ion binding,enzyme binding,enzyme inhibitor activity	endoplasmic reticulum,endoplasmic reticulum lumen,endoplasmic reticulum membrane,extracellular region,Golgi apparatus,intracellular membrane-bounded organelle,melanosome,sarcoplasmic reticulum lumen	sp	1	1	uniprot_mouse_proteome	17	27
TRUE	APOE4 / APOE2	Glutamate dehydrogenase 1, mitochondrial	Glud1	APOE4	APOE2	165	P26443	85575.1	124787	0.544203	0.544203	45.8215	1.45821	0.831572	0.831572	77.9623	1.77962	0.000241388	0.00175047	164	0.221523	P26443	DHE3_MOUSE	P26443	Mus musculus	0.43	61336.8	cerebellum development,glutamate biosynthetic process,glutamate catabolic process,glutamine metabolic process,long-term memory,positive regulation of insulin secretion,response to aluminum ion,tricarboxylic acid metabolic process	ADP binding,ATP binding,enzyme binding,glutamate dehydrogenase (NAD+) activity,glutamate dehydrogenase,GTP binding,leucine binding,NAD+ binding	cytoplasm,endoplasmic reticulum,mitochondrial inner membrane,mitochondrial matrix,mitochondrion	sp	1	1	uniprot_mouse_proteome	33	52
TRUE	APOE4 / APOE2	Actin, alpha cardiac muscle 1	Actc1	APOE4	APOE2	415	P68033	19306372	20699528	0.100521	0.100521	7.21604	1.07216	0.546361	0.546361	46.0398	1.4604	0.000241619	0.00175047	414	0.147533	P68033	ACTC_MOUSE	P68033	Mus musculus	0.698	42019	actin filament-based movement,actin filament organization,actin-mediated cell contraction,actin-myosin filament sliding,actomyosin structure organization,cardiac muscle contraction,cardiac muscle tissue morphogenesis,cardiac myofibril assembly,heart contraction,mesenchyme migration,negative regulation of apoptotic process,positive regulation of gene expression,response to drug,response to ethanol…	ATPase activity,ATP binding,myosin binding	actin cytoskeleton,actin filament,actomyosin, actin portion,cell body,cytoplasm,dynactin complex,filopodium,glutamatergic synapse,I band,lamellipodium,sarcomere,synapse	sp	1	1	uniprot_mouse_proteome	26	118
TRUE	APOE4 / APOE2	Vitamin D-binding protein	Gc	APOE4	APOE2	220	P21614	1.44791e+06	1.12761e+06	-0.360701	0.360701	-22.1214	0.778786	-0.522569	0.522569	-30.3869	0.696131	0.00024832	0.00177917	219	0.140279	P21614	VTDB_MOUSE	P21614	Mus musculus	0.557	53600.3	vitamin D metabolic process	actin binding,calcidiol binding,vitamin D binding,vitamin transmembrane transporter activity	axon,cytoplasm,cytosol,extracellular space,perinuclear region of cytoplasm	sp	1	2	uniprot_mouse_proteome	39	67
TRUE	APOE4 / APOE2	Cathepsin G	Ctsg	APOE4	APOE2	75	P28293	50300.2	95261	0.921322	0.921322	89.385	1.89385	1.42033	1.42033	167.647	2.67647	0.000249015	0.00177917	74	0.368938	P28293	CATG_MOUSE	P28293	Mus musculus	0.299	29095.6	antibacterial humoral response,cellular response to lipopolysaccharide,defense response to fungus,defense response to Gram-negative bacterium,defense response to Gram-positive bacterium,neutrophil mediated killing of gram-positive bacterium,positive regulation of immune response,protein phosphorylation,proteolysis,response to lipopolysaccharide	heparin binding,peptidase activity,serine-type endopeptidase activity,serine-type peptidase activity	cytoplasm,cytoplasmic stress granule,intermediate filament,plasma membrane,secretory granule	sp	1	2	uniprot_mouse_proteome	15	24
TRUE	APOE4 / APOE2	Succinate dehydrogenase [ubiquinone] flavoprotein subunit, mitochondrial	Sdha	APOE4	APOE2	170	Q8K2B3	104988	150178	0.516452	0.516452	43.0433	1.43043	0.729135	0.729135	65.7645	1.65764	0.000251573	0.00178514	169	0.194948	Q8K2B3	SDHA_MOUSE	Q8K2B3	Mus musculus	0.23	72585.4	mitochondrial electron transport, succinate to ubiquinone,nervous system development,oxidation-reduction process,respiratory electron transport chain,succinate metabolic process,tricarboxylic acid cycle	electron carrier activity,flavin adenine dinucleotide binding,oxidoreductase activity,succinate dehydrogenase (ubiquinone) activity,succinate dehydrogenase activity	mitochondrial inner membrane,mitochondrial respiratory chain complex II, succinate dehydrogenase complex (ubiquinone),mitochondrion,myelin sheath,nucleolus	sp	1	1	uniprot_mouse_proteome	30	46
TRUE	APOE4 / APOE2	Apolipoprotein C-III	Apoc3	APOE4	APOE2	20	A0A0R4J1N3;E9QP56;P33622	273468	123333	-1.14881	1.14881	-54.9004	0.450996	-1.26932	1.26932	-58.5143	0.414857	0.000253323	0.00178532	19	0.282975	A0A0R4J1N3;E9QP56;P33622	A0A0R4J1N3_MOUSE;E9QP56_MOUSE;APOC3_MOUSE	A0A0R4J1N3;E9QP56;P33622	Mus musculus	27.3%;19.7%;27.3%	10922.26;15163.03;10982.36	lipid transport,lipoprotein metabolic process;lipid transport,lipoprotein metabolic process;cellular response to glucose stimulus,cholesterol homeostasis,cholesterol metabolic process,lipid transport,lipoprotein metabolic process,lipoprotein transport,negative regulation of high-density lipoprotein particle clearance,negative regulation of lipoprotein lipase activity,negative regulation of low-de…	lipid binding;lipid binding;high-density lipoprotein particle receptor binding,lipase inhibitor activity,phospholipid binding	extracellular region;extracellular region;chylomicron,cytosol,extracellular region,extracellular space,intermediate-density lipoprotein particle,spherical high-density lipoprotein particle,very-low-density lipoprotein particle	tr;tr;sp	1	1;1;2	uniprot_mouse_proteome	3	7
TRUE	APOE4 / APOE2	Probable ATP-dependent RNA helicase DDX5;DEAD (Asp-Glu-Ala-Asp) box polypeptide 5	Ddx5	APOE4	APOE2	100	Q61656;Q8BTS0	71006.8	84198.4	0.245835	0.245835	18.5779	1.18578	0.676572	0.676572	59.8337	1.59834	0.000262955	0.00184068	99	0.178721	Q61656;Q8BTS0	DDX5_MOUSE;Q8BTS0_MOUSE	Q61656;Q8BTS0	Mus musculus	27.5%;27.5%	69290.24;69266.17	alternative mRNA splicing, via spliceosome,androgen receptor signaling pathway,BMP signaling pathway,circadian rhythm,epithelial to mesenchymal transition,intracellular estrogen receptor signaling pathway,intrinsic apoptotic signaling pathway by p53 class mediator,mRNA transcription,myoblast differentiation,negative regulation of transcription from RNA polymerase II promoter,nuclear-transcribed m…	androgen receptor binding,ATP binding,calcium-dependent protein binding,calmodulin binding,enzyme binding,MH2 domain binding,mRNA 3'-UTR binding,pre-mRNA binding,primary miRNA binding,promoter-specific chromatin binding,ribonucleoprotein complex binding,RNA binding,RNA helicase activity,R-SMAD binding,SMAD binding,transcription cofactor activity;androgen receptor binding,ATP binding,calcium-depen…	catalytic step 2 spliceosome,cytoplasm,nucleolus,nucleus,ribonucleoprotein complex;catalytic step 2 spliceosome,cytoplasm,nucleolus	sp;tr	1	2;1	uniprot_mouse_proteome	30	40
TRUE	APOE4 / APOE2	Calcium-binding mitochondrial carrier protein Aralar1	Slc25a12	APOE4	APOE2	75	Q8BH59	7892.01	17407.4	1.14123	1.14123	120.57	2.2057	1.94273	1.94273	284.433	3.84433	0.000265901	0.00184881	74	0.507183	Q8BH59	CMC1_MOUSE	Q8BH59	Mus musculus	0.196	74569.6	aspartate transport,glutamate biosynthetic process,L-glutamate transport,malate-aspartate shuttle,negative regulation of glucose catabolic process to lactate via pyruvate,positive regulation of ATP biosynthetic process,positive regulation of glucose metabolic process,positive regulation of myelination,response to calcium ion	ATP transmembrane transporter activity,calcium ion binding,identical protein binding,L-aspartate transmembrane transporter activity,L-glutamate transmembrane transporter activity	integral component of membrane,mitochondrial inner membrane,mitochondrion,myelin sheath	sp	1	1	uniprot_mouse_proteome	34	47
TRUE	APOE3 / APOE4	Protein Ighv5-9-1;Protein Ighv5-9-1 (Fragment)	Ighv5-9-1	APOE3	APOE4	16	A0A075B5Q6;A0A0A6YVS4	959771	1.65054e+06	0.782172	0.782172	71.9719	1.71972	0.882046	0.882046	84.2987	1.84299	0.000272559	0.00187221	15	0.186789	A0A075B5Q6;A0A0A6YVS4	A0A075B5Q6_MOUSE;A0A0A6YVS4_MOUSE	A0A075B5Q6;A0A0A6YVS4	Mus musculus	32.8%;30.2%	13067.05;14177.3	B cell receptor signaling pathway,complement activation, classical pathway,defense response to bacterium,innate immune response,phagocytosis, engulfment,phagocytosis, recognition,positive regulation of B cell activation;B cell receptor signaling pathway,complement activation, classical pathway,defense response to bacterium,innate immune response,phagocytosis, engulfment,phagocytosis, recognition,…	antigen binding,immunoglobulin receptor binding;antigen binding,immunoglobulin receptor binding	external side of plasma membrane,immunoglobulin complex, circulating;external side of plasma membrane,immunoglobulin complex, circulating	tr	1	1	uniprot_mouse_proteome	3	4
TRUE	APOE3 / APOE4	40S ribosomal protein S15a	Rps15a	APOE3	APOE4	32	P62245	186857	89519.2	-1.06167	1.06167	-52.0921	0.479079	-1.20115	1.20115	-56.5072	0.434928	0.000273112	0.00187221	31	0.292654	P62245	RS15A_MOUSE	P62245	Mus musculus	0.569	14839.5	positive regulation of cell cycle,positive regulation of cell proliferation,response to virus,translation	structural constituent of ribosome	cytoplasm,cytosolic small ribosomal subunit,mitochondrion	sp	1	2	uniprot_mouse_proteome	12	19
TRUE	APOE3 / APOE4	26S proteasome non-ATPase regulatory subunit 11	Psmd11	APOE3	APOE4	28	Q8BG32	4112.84	992.841	-2.0505	2.0505	-75.86	0.2414	-2.97429	2.97429	-87.2752	0.127248	0.00027671	0.00188322	27	0.712073	Q8BG32	PSD11_MOUSE	Q8BG32	Mus musculus	0.126	47436.8	proteasome assembly,stem cell differentiation,ubiquitin-dependent protein catabolic process	structural molecule activity	proteasome accessory complex,proteasome complex,proteasome regulatory particle,proteasome regulatory particle, lid subcomplex	sp	1	3	uniprot_mouse_proteome	21	28
TRUE	APOE4 / APOE2	Decorin	Dcn	APOE4	APOE2	165	P28654	22236296	15796414	-0.493319	0.493319	-28.9611	0.710389	-0.466447	0.466447	-27.6255	0.723745	0.000282521	0.00195128	164	0.125698	P28654	PGS2_MOUSE	P28654	Mus musculus	0.446	39809	aging,kidney development,negative regulation of angiogenesis,negative regulation of endothelial cell migration,negative regulation of vascular endothelial growth factor signaling pathway,peptide cross-linking via chondroitin 4-sulfate glycosaminoglycan,placenta development,positive regulation of autophagy,positive regulation of macroautophagy,positive regulation of mitochondrial depolarization,po…	collagen binding,extracellular matrix binding,extracellular matrix structural constituent conferring compression resistance,glycosaminoglycan binding,protein N-terminus binding	collagen-containing extracellular matrix,collagen type VI trimer,extracellular matrix,extracellular space	sp	1	1	uniprot_mouse_proteome	35	67
TRUE	APOE3 / APOE4	DNA topoisomerase 1	Top1	APOE3	APOE4	52	Q04750	55518.8	20722.3	-1.42179	1.42179	-62.6752	0.373248	-1.61218	1.61218	-67.2895	0.327105	0.000297867	0.00200228	51	0.415178	Q04750	TOP1_MOUSE	Q04750	Mus musculus	0.076	90875.7	chromatin remodeling,chromosome segregation,circadian regulation of gene expression,DNA replication,DNA topological change,embryonic cleavage,peptidyl-serine phosphorylation,response to drug,rRNA transcription	ATP binding,chromatin binding,chromatin DNA binding,DNA binding,DNA topoisomerase type I activity,double-stranded DNA binding,macromolecular complex binding,protein domain specific binding,protein serine/threonine kinase activity,RNA polymerase II core promoter proximal region sequence-specific DNA binding,single-stranded DNA binding,supercoiled DNA binding	cytoplasm,dense fibrillar component,fibrillar center,nucleolus,nucleoplasm,nucleus,cytoplasmic mRNA processing body,perikaryon,protein-DNA complex,replication fork protection complex	sp	1	2	uniprot_mouse_proteome	21	23
TRUE	APOE3 / APOE4	Copine-1	Cpne1	APOE3	APOE4	40	Q8C166	110868	39704	-1.48149	1.48149	-64.1881	0.358119	-2.08707	2.08707	-76.4643	0.235357	0.000298437	0.00200228	39	0.52555	Q8C166	CPNE1_MOUSE	Q8C166	Mus musculus	0.187	58886.5	cellular response to calcium ion,negative regulation of DNA binding,negative regulation of gene expression,negative regulation of NIK/NF-kappaB signaling,neuron projection extension,positive regulation of neuron differentiation,positive regulation of protein kinase B signaling,positive regulation of tumor necrosis factor-mediated signaling pathway,proteolysis,regulation of I-kappaB kinase/NF-kapp…	calcium-dependent phospholipid binding,calcium ion binding,endopeptidase activity,identical protein binding,NF-kappaB binding,phosphatidylserine binding	cytoplasm,cytosol,membrane,nuclear membrane,nucleoplasm,nucleus,plasma membrane	sp	1	1	uniprot_mouse_proteome	15	15
TRUE	APOE3 / APOE4	Eosinophil peroxidase	Epx	APOE3	APOE4	60	P49290	271560	52189.6	-2.37944	2.37944	-80.7815	0.192185	-2.25337	2.25337	-79.0266	0.209734	0.000303234	0.00202014	59	0.58688	P49290	PERE_MOUSE	P49290	Mus musculus	0	81380.1	defense response to bacterium,defense response to nematode,eosinophil migration,hydrogen peroxide catabolic process,negative regulation of interleukin-10 production,negative regulation of interleukin-5 production,positive regulation of interleukin-4 production,response to oxidative stress	heme binding,metal ion binding,peroxidase activity	extracellular space	sp	1	2	uniprot_mouse_proteome	42	61
TRUE	APOE3 / APOE4	T-complex protein 1 subunit alpha	Tcp1	APOE3	APOE4	92	P11983	69758.6	48134.5	-0.5353	0.5353	-30.9985	0.690015	-1.5813	1.5813	-66.5818	0.334182	0.000306959	0.00203065	91	0.421298	P11983	TCPA_MOUSE	P11983	Mus musculus	0.304	60448.6	binding of sperm to zona pellucida,positive regulation of establishment of protein localization to telomere,positive regulation of telomerase activity,positive regulation of telomerase RNA localization to Cajal body,positive regulation of telomere maintenance via telomerase,protein folding,protein stabilization,regulation of macrophage apoptotic process,scaRNA localization to Cajal body,toxin tra…	ATP binding,ubiquitin protein ligase binding,unfolded protein binding	acrosomal vesicle,cell body,centrosome,chaperonin-containing T-complex,Golgi apparatus,heterochromatin,microtubule,microtubule organizing center,myelin sheath,nuclear heterochromatin,pericentriolar material,zona pellucida receptor complex	sp	1	3	uniprot_mouse_proteome	31	46
TRUE	APOE3 / APOE4	Catalase	Cat	APOE3	APOE4	76	P24270	205904	127519	-0.691261	0.691261	-38.0688	0.619312	-1.49587	1.49587	-64.5434	0.354566	0.000315544	0.00205865	75	0.396021	P24270	CATA_MOUSE	P24270	Mus musculus	0.279	59795.3	aerobic respiration,aging,cellular response to growth factor stimulus,cholesterol metabolic process,hemoglobin metabolic process,hydrogen peroxide catabolic process,kidney development,negative regulation of apoptotic process,negative regulation of NF-kappaB transcription factor activity,positive regulation of cell division,positive regulation of NF-kappaB transcription factor activity,positive re…	aminoacylase activity,antioxidant activity,catalase activity,enzyme binding,heme binding,identical protein binding,metal ion binding,NADP binding,oxidoreductase activity, acting on peroxide as acceptor,peroxisome targeting sequence binding,protein homodimerization activity	cytoplasm,cytosol,endoplasmic reticulum,extracellular space,Golgi apparatus,intracellular membrane-bounded organelle,lysosome,mitochondrial intermembrane space,mitochondrion,peroxisomal membrane,peroxisome,plasma membrane,macromolecular complex	sp	1	4	uniprot_mouse_proteome	25	31
TRUE	APOE3 / APOE4	Succinate--CoA ligase [ADP-forming] subunit beta, mitochondrial	Sucla2	APOE3	APOE4	48	Q9Z2I9	54288.8	19889.1	-1.44868	1.44868	-63.3643	0.366357	-2.42705	2.42705	-81.4054	0.185946	0.000314802	0.00205865	47	0.623992	Q9Z2I9	SUCB1_MOUSE	Q9Z2I9	Mus musculus	0.121	50113.9	succinate metabolic process,succinyl-CoA metabolic process,tricarboxylic acid cycle	ATP binding,magnesium ion binding,succinate-CoA ligase (ADP-forming) activity,succinate-CoA ligase (GDP-forming) activity,succinate-CoA ligase activity	mitochondrion,myelin sheath,succinate-CoA ligase complex	sp	1	2	uniprot_mouse_proteome	24	34
TRUE	APOE3 / APOE4	Beta-galactosidase	Glb1	APOE3	APOE4	28	P23780	35176.2	3184.36	-3.46552	3.46552	-90.9474	0.090526	-3.38965	3.38965	-90.4586	0.0954141	0.000322451	0.00208931	27	0.822846	P23780	BGAL_MOUSE	P23780	Mus musculus	0	73121	cellular carbohydrate metabolic process,galactose catabolic process,response to cortisone,response to Thyroglobulin triiodothyronine	beta-galactosidase activity,galactoside binding,hydrolase activity,protein homodimerization activity	cytoplasm,extracellular space,Golgi apparatus,intracellular membrane-bounded organelle,lysosome,vacuole	sp	1	1	uniprot_mouse_proteome	8	8
TRUE	APOE4 / APOE2	Cytoskeleton-associated protein 4	Ckap4	APOE4	APOE2	150	Q8BMK4	108234	228222	1.07628	1.07628	110.859	2.10859	0.804035	0.804035	74.5978	1.74598	0.000307633	0.00210932	149	0.21757	Q8BMK4	CKAP4_MOUSE	Q8BMK4	Mus musculus	0.257	63692.1			cell surface,cytoplasmic ribonucleoprotein granule,cytoskeleton,cytosol,endoplasmic reticulum,endoplasmic reticulum membrane,integral component of membrane,lipid particle,nuclear speck,perinuclear region of cytoplasm,plasma membrane,rough endoplasmic reticulum	sp	1	2	uniprot_mouse_proteome	37	50
TRUE	APOE4 / APOE2	Eukaryotic translation initiation factor 3 subunit C	Eif3c	APOE4	APOE2	50	Q8R1B4	13255.7	26724.3	1.01154	1.01154	101.607	2.01607	1.50342	1.50342	183.514	2.83514	0.000309476	0.00210932	49	0.38723	Q8R1B4	EIF3C_MOUSE	Q8R1B4	Mus musculus	0.033	105531	formation of cytoplasmic translation initiation complex,positive regulation of mRNA binding,positive regulation of translation,translational initiation	ribosome binding,translation initiation factor activity,translation initiation factor binding	eukaryotic 43S preinitiation complex,eukaryotic 48S preinitiation complex,eukaryotic translation initiation factor 3 complex,eukaryotic translation initiation factor 3 complex, eIF3m	sp	1	1	uniprot_mouse_proteome	21	24
TRUE	APOE3 / APOE2	Alpha-1B-glycoprotein	A1bg	APOE3	APOE2	60	Q19LI2	555470	273007	-1.02477	1.02477	-50.8512	0.491488	-1.31796	1.31796	-59.8899	0.401101	2.07517e-05	0.00212239	59	0.284811	Q19LI2	A1BG_MOUSE	Q19LI2	Mus musculus	0.227	56554			extracellular region	sp	1	1	uniprot_mouse_proteome	13	15
TRUE	APOE3 / APOE2	CD5 antigen-like	Cd5l	APOE3	APOE2	24	Q9QWK4	72944.1	16738.1	-2.12366	2.12366	-77.0535	0.229465	-1.76105	1.76105	-70.4966	0.295034	2.15107e-05	0.00212239	23	0.331435	Q9QWK4	CD5L_MOUSE	Q9QWK4	Mus musculus	0.142	38862.7	apoptotic process,immune system process,inflammatory response,positive regulation of complement-dependent cytotoxicity,regulation of complement activation,zymogen activation	scavenger receptor activity,serine-type endopeptidase activity	cell surface,cytoplasm,extracellular region,plasma membrane	sp	1	3	uniprot_mouse_proteome	7	7
TRUE	APOE3 / APOE4	Integrin beta-2;Integrin beta	Itgb2	APOE3	APOE4	104	P11835;Q542I8	352598	158808	-1.15074	1.15074	-54.9605	0.450395	-1.6542	1.6542	-68.2286	0.317714	0.000330821	0.00212896	103	0.445319	P11835;Q542I8	ITB2_MOUSE;Q542I8_MOUSE	P11835;Q542I8	Mus musculus	11.4%;11.4%	85025.81;84893.61	activated T cell proliferation,beta-amyloid clearance,cell adhesion,cell adhesion mediated by integrin,cell-cell adhesion,cell-matrix adhesion,cell migration,cellular extravasation,cellular response to low-density lipoprotein particle stimulus,endothelial cell migration,heterotypic cell-cell adhesion,integrin-mediated signaling pathway,leukocyte cell-cell adhesion,leukocyte migration involved in …	beta-amyloid binding,cell adhesion molecule binding,complement component C3b binding,heat shock protein binding,ICAM-3 receptor activity,integrin binding,metal ion binding,macromolecular complex binding,protein kinase binding;cell adhesion molecule binding,heat shock protein binding,ICAM-3 receptor activity,metal ion binding,macromolecular complex binding,protein kinase binding	cell surface,focal adhesion,integrin alphaL-beta2 complex,integrin alphaM-beta2 complex,membrane,membrane raft,plasma membrane,plasma membrane raft,receptor complex;cell surface,cytoplasmic region,integrin alphaL-beta2 complex,plasma membrane raft	sp;tr	1	2;1	uniprot_mouse_proteome	34	50
TRUE	APOE3 / APOE4	Matrix metalloproteinase-9	Mmp9	APOE3	APOE4	104	P41245	340691	206069	-0.725333	0.725333	-39.5143	0.604857	-0.784835	0.784835	-41.9582	0.580418	0.000338693	0.00215164	103	0.211666	P41245	MMP9_MOUSE	P41245	Mus musculus	0.295	80535.4	aging,cellular response to cadmium ion,cellular response to cell-matrix adhesion,cellular response to reactive oxygen species,cellular response to UV-A,collagen catabolic process,embryo implantation,endodermal cell differentiation,extracellular matrix organization,heart development,negative regulation of apoptotic process,negative regulation of cation channel activity,negative regulation of cyste…	endopeptidase activity,fibronectin binding,identical protein binding,metalloendopeptidase activity,metallopeptidase activity,peptidase activity,macromolecular complex binding,serine-type endopeptidase activity,zinc ion binding	collagen-containing extracellular matrix,extracellular space,macromolecular complex	sp	1	2	uniprot_mouse_proteome	34	46
TRUE	APOE3 / APOE4	Peroxisomal multifunctional enzyme type 2	Hsd17b4	APOE3	APOE4	52	P51660	544987	208884	-1.38352	1.38352	-61.6717	0.383283	-1.42887	1.42887	-62.8579	0.371421	0.000343443	0.00215164	51	0.37229	P51660	DHB4_MOUSE	P51660	Mus musculus	0.12	79481.8	androgen metabolic process,estrogen metabolic process,fatty acid beta-oxidation,medium-chain fatty-acyl-CoA metabolic process,Sertoli cell development,very long-chain fatty acid metabolic process,very long-chain fatty-acyl-CoA metabolic process	17-beta-hydroxysteroid dehydrogenase (NAD+) activity,3alpha,7alpha,12alpha-trihydroxy-5beta-cholest-24-enoyl-CoA hydratase activity,3-hydroxyacyl-CoA dehydratase activity,3-hydroxyacyl-CoA dehydrogenase activity,enoyl-CoA hydratase activity,estradiol 17-beta-dehydrogenase activity,identical protein binding,isomerase activity,long-chain-enoyl-CoA hydratase activity,protein homodimerization activity	mitochondrion,peroxisomal matrix,peroxisome	sp	1	3	uniprot_mouse_proteome	20	20
TRUE	APOE3 / APOE4	Myeloid cysteine-rich protein	Retnlg	APOE3	APOE4	12	Q8K426	86858.5	42221.7	-1.04068	1.04068	-51.3903	0.486097	-1.44518	1.44518	-63.2754	0.367246	0.000341186	0.00215164	11	0.283073	Q8K426	Q8K426_MOUSE	Q8K426	Mus musculus	0.231	12534.6	myeloid dendritic cell chemotaxis	hormone activity	extracellular space	tr	1	1	uniprot_mouse_proteome	6	7
TRUE	APOE3 / APOE4	Thioredoxin domain-containing protein 12	Txndc12	APOE3	APOE4	16	Q9CQU0	36980.4	12472.5	-1.56801	1.56801	-66.2728	0.337272	-1.41836	1.41836	-62.5863	0.374137	0.000340835	0.00215164	15	0.307736	Q9CQU0	TXD12_MOUSE	Q9CQU0	Mus musculus	0.229	19048.5	cell redox homeostasis,negative regulation of cell death,negative regulation of endoplasmic reticulum stress-induced intrinsic apoptotic signaling pathway	peptide disulfide oxidoreductase activity,protein-disulfide reductase (glutathione) activity	endoplasmic reticulum,endoplasmic reticulum lumen	sp	1	1	uniprot_mouse_proteome	5	6
TRUE	APOE4 / APOE2	Dr1-associated corepressor	Drap1	APOE4	APOE2	10	D3YY09;F6T9K1;Q9D6N5	31786.8	54903.1	0.788459	0.788459	72.7229	1.72723	1.06614	1.06614	109.383	2.09383	0.000325413	0.00220213	9	0.189671	D3YY09;F6T9K1;Q9D6N5	D3YY09_MOUSE;F6T9K1_MOUSE;NC2A_MOUSE	D3YY09;F6T9K1;Q9D6N5	Mus musculus	9.9%;11.5%;10.2%	23160.8;19971.39;22277.78	negative regulation of transcription from RNA polymerase II promoter;;negative regulation of transcription from RNA polymerase II promoter,regulation of transcription, DNA-templated	DNA binding,identical protein binding,protein heterodimerization activity,obsolete general RNA polymerase II transcription factor activity,RNA polymerase II basal transcription factor binding,TBP-class protein binding;protein heterodimerization activity;identical protein binding,protein heterodimerization activity,RNA polymerase II core promoter proximal region sequence-specific DNA binding,obsol…	RNA polymerase II transcription factor complex;;nucleus,RNA polymerase II transcription factor complex	tr;tr;sp	1	1;2;3	uniprot_mouse_proteome	2	2
TRUE	APOE4 / APOE2	Secreted frizzled-related protein 2	Sfrp2	APOE4	APOE2	110	P97299	2.60926e+06	1.72324e+06	-0.598514	0.598514	-33.9566	0.660434	-0.50246	0.50246	-29.4098	0.705902	0.000327344	0.00220213	109	0.135412	P97299	SFRP2_MOUSE	P97299	Mus musculus	0.383	33469.1	anterior/posterior pattern specification,apoptotic process,bone morphogenesis,patterning of blood vessels,canonical Wnt signaling pathway,cardiac left ventricle morphogenesis,cartilage development,cellular response to extracellular stimulus,cellular response to X-ray,chondrocyte development,collagen fibril organization,convergent extension involved in axis elongation,development of primary male s…	endopeptidase activator activity,enzyme activator activity,receptor agonist activity,Wnt-protein binding	extracellular region,extracellular space	sp	2	2	uniprot_mouse_proteome	13	27
TRUE	APOE4 / APOE2	Sulfide:quinone oxidoreductase, mitochondrial	Sqrdl	APOE4	APOE2	55	Q9R112	21093.6	55338.9	1.39149	1.39149	162.35	2.6235	2.06852	2.06852	319.457	4.19457	0.000333431	0.00222861	54	0.53978	Q9R112	SQRD_MOUSE	Q9R112	Mus musculus	0.058	50282.4	hydrogen sulfide metabolic process,sulfide oxidation, using sulfide:quinone oxidoreductase	FAD binding,quinone binding,sulfide:quinone oxidoreductase activity	mitochondrial inner membrane,mitochondrion	sp	1	3	uniprot_mouse_proteome	22	25
TRUE	APOE3 / APOE4	Procollagen-lysine,2-oxoglutarate 5-dioxygenase 2;Procollagen-lysine,2-oxoglutarate 5-dioxygenase 2	Plod2	APOE3	APOE4	52	E9Q718;Q9R0B9	51231.3	24061.7	-1.09029	1.09029	-53.0332	0.469668	-1.42202	1.42202	-62.681	0.37319	0.000374383	0.002305	51	0.373168	E9Q718;Q9R0B9	E9Q718_MOUSE;PLOD2_MOUSE	E9Q718;Q9R0B9	Mus musculus	9%;9.2%	86901.07;84488.33	hydroxylysine biosynthetic process,peptidyl-lysine hydroxylation,response to hypoxia;hydroxylysine biosynthetic process,peptidyl-lysine hydroxylation	iron ion binding,L-ascorbic acid binding,procollagen-lysine 5-dioxygenase activity;iron ion binding,L-ascorbic acid binding,procollagen-lysine 5-dioxygenase activity	endoplasmic reticulum membrane;endoplasmic reticulum,rough endoplasmic reticulum membrane	tr;sp	1	1;2	uniprot_mouse_proteome	21	23
TRUE	APOE3 / APOE4	Galectin-3-binding protein	Lgals3bp	APOE3	APOE4	60	Q07797	184684	141582	-0.383417	0.383417	-23.338	0.76662	-0.572276	0.572276	-32.7445	0.672555	0.000375232	0.002305	59	0.151644	Q07797	LG3BP_MOUSE	Q07797	Mus musculus	0.206	64491.1	cell adhesion	scavenger receptor activity	extracellular space,membrane	sp	1	1	uniprot_mouse_proteome	14	21
TRUE	APOE3 / APOE4	Eukaryotic translation initiation factor 3 subunit B	Eif3b	APOE3	APOE4	68	Q8JZQ9	72058.2	52137.5	-0.466841	0.466841	-27.6453	0.723547	-0.969538	0.969538	-48.9331	0.510669	0.000372313	0.002305	67	0.258608	Q8JZQ9	EIF3B_MOUSE	Q8JZQ9	Mus musculus	0.22	91370.2	formation of cytoplasmic translation initiation complex,IRES-dependent viral translational initiation,regulation of translational initiation,translational initiation,viral translational termination-reinitiation	RNA binding,translation initiation factor activity,translation initiation factor binding	eukaryotic 43S preinitiation complex,eukaryotic 48S preinitiation complex,eukaryotic translation initiation factor 3 complex,eukaryotic translation initiation factor 3 complex, eIF3m	sp	1	1	uniprot_mouse_proteome	34	40
TRUE	APOE4 / APOE2	Synaptic vesicle membrane protein VAT-1 homolog	Vat1	APOE4	APOE2	55	Q62465	169716	325286	0.938583	0.938583	91.6645	1.91665	1.00863	1.00863	101.2	2.012	0.000349773	0.00230806	54	0.264237	Q62465	VAT1_MOUSE	Q62465	Mus musculus	0.022	43096.6	negative regulation of mitochondrial fusion	oxidoreductase activity,zinc ion binding	mitochondrial outer membrane	sp	1	3	uniprot_mouse_proteome	15	22
TRUE	APOE4 / APOE2	Keratin, type I cytoskeletal 17	Krt17	APOE4	APOE2	70	Q9QWL7	742376	1.0994e+06	0.5665	0.5665	48.0927	1.48093	1.27214	1.27214	141.52	2.4152	0.000347951	0.00230806	69	0.337998	Q9QWL7	K1C17_MOUSE	Q9QWL7	Mus musculus	0.037	48161.8	hair follicle morphogenesis,intermediate filament organization,keratinization,morphogenesis of an epithelium,positive regulation of cell growth,positive regulation of hair follicle development,positive regulation of translation	structural molecule activity	cell periphery,cytoplasm,intermediate filament,intermediate filament cytoskeleton	sp	1	3	uniprot_mouse_proteome	15	24
TRUE	APOE3 / APOE4	T-complex protein 1 subunit gamma	Cct3	APOE3	APOE4	120	E9Q133;P80318	151938	83880.7	-0.857073	0.857073	-44.7928	0.552072	-1.00544	1.00544	-50.1881	0.498119	0.000378564	0.00230924	119	0.274778	E9Q133;P80318	E9Q133_MOUSE;TCPG_MOUSE	E9Q133;P80318	Mus musculus	47.1%;43.9%	56527;60629.97	protein folding;binding of sperm to zona pellucida,pore complex assembly,positive regulation of establishment of protein localization to telomere,positive regulation of telomere maintenance via telomerase,protein folding,protein stabilization,toxin transport	ATP binding,unfolded protein binding;ATP binding,unfolded protein binding	cytoplasm;cell body,chaperonin-containing T-complex,cytosol,microtubule,myelin sheath,plasma membrane,zona pellucida receptor complex	tr;sp	1	1	uniprot_mouse_proteome	26	36
TRUE	APOE3 / APOE4	60S ribosomal protein L7	Rpl7	APOE3	APOE4	60	P14148	59268.1	32695.7	-0.858156	0.858156	-44.8343	0.551657	-1.44419	1.44419	-63.2503	0.367497	0.000380804	0.00230924	59	0.383153	P14148	RL7_MOUSE	P14148	Mus musculus	0.233	31419.6	maturation of LSU-rRNA from tricistronic rRNA transcript (SSU-rRNA, 5.8S rRNA, LSU-rRNA),ribosomal large subunit biogenesis,rRNA processing,translation	5S rRNA binding,DNA binding,identical protein binding,mRNA binding,RNA binding,structural constituent of ribosome	A band,cytosolic large ribosomal subunit,polysome,postsynaptic density,ribonucleoprotein complex,ribosome,synapse	sp	1	2	uniprot_mouse_proteome	22	30
TRUE	APOE4 / APOE2	Lysyl oxidase homolog 2	Loxl2	APOE4	APOE2	175	P58022	3.25073e+06	2.57827e+06	-0.334361	0.334361	-20.6865	0.793135	-0.51141	0.51141	-29.8463	0.701537	0.000364004	0.00238676	174	0.140638	P58022	LOXL2_MOUSE	P58022	Mus musculus	0.329	87003.1	cellular protein modification process,collagen fibril organization,endothelial cell migration,endothelial cell proliferation,epithelial to mesenchymal transition,heterochromatin organization,negative regulation of stem cell population maintenance,negative regulation of transcription, DNA-templated,negative regulation of transcription from RNA polymerase II promoter,peptidyl-lysine oxidation,posit…	calcium ion binding,copper ion binding,oligosaccharide binding,protein-lysine 6-oxidase activity,scavenger receptor activity	basement membrane,chromatin,collagen-containing extracellular matrix,endoplasmic reticulum,extracellular space,membrane,nucleoplasm,nucleus	sp	1	2	uniprot_mouse_proteome	29	42
TRUE	APOE3 / APOE4	Neutrophil collagenase	Mmp8	APOE3	APOE4	36	O70138	117005	44512.6	-1.39428	1.39428	-61.9566	0.380434	-2.13671	2.13671	-77.2602	0.227398	0.000399314	0.00240606	35	0.54582	O70138	MMP8_MOUSE	O70138	Mus musculus	0	53125.9	collagen catabolic process,endodermal cell differentiation,extracellular matrix organization,negative regulation of gene expression,negative regulation of interleukin-10 production,positive regulation of DNA binding,positive regulation of gene expression,positive regulation of interleukin-6 production,positive regulation of JNK cascade,positive regulation of MAPK cascade,positive regulation of mi…	calcium ion binding,endopeptidase activity,metalloendopeptidase activity,metallopeptidase activity,peptidase activity,serine-type endopeptidase activity,zinc ion binding	extracellular matrix,extracellular space	sp	2	2	uniprot_mouse_proteome	18	22
TRUE	APOE3 / APOE4	Alpha-crystallin B chain	Cryab	APOE3	APOE4	40	P23927	145000	49431.2	-1.55255	1.55255	-65.9094	0.340906	-1.46852	1.46852	-63.8647	0.361353	0.000402369	0.00240912	39	0.379402	P23927	CRYAB_MOUSE	P23927	Mus musculus	0.314	20068.8	apoptotic process involved in morphogenesis,camera-type eye development,cellular response to gamma radiation,lens development in camera-type eye,microtubule polymerization or depolymerization,multicellular organism aging,muscle organ development,negative regulation of amyloid fibril formation,negative regulation of apoptotic process,negative regulation of cell growth,negative regulation of cystei…	beta-amyloid binding,cytoskeletal protein binding,identical protein binding,metal ion binding,microtubule binding,macromolecular complex binding,protein homodimerization activity,structural constituent of eye lens,structural molecule activity,unfolded protein binding	actin filament bundle,axon,cardiac myofibril,cell surface,contractile fiber,cytoplasm,cytosol,dendritic spine,Golgi apparatus,I band,M band,microtubule cytoskeleton,mitochondrion,myelin sheath,nucleus,perikaryon,plasma membrane,postsynaptic density,macromolecular complex,synapse,synaptic membrane,Z disc	sp	1	2	uniprot_mouse_proteome	14	26
TRUE	APOE3 / APOE4	Protein transport protein Sec23A	Sec23a	APOE3	APOE4	36	E9Q1S3;Q01405	62221.6	21409.9	-1.53914	1.53914	-65.591	0.34409	-2.67367	2.67367	-84.3273	0.156727	0.000417792	0.00248573	35	0.685744	E9Q1S3;Q01405	E9Q1S3_MOUSE;SC23A_MOUSE	E9Q1S3;Q01405	Mus musculus	0%;0%	82956.12;86161.77	COPII-coated vesicle budding,intracellular protein transport;cargo loading into COPII-coated vesicle,intracellular protein transport,protein localization to plasma membrane	zinc ion binding;GTPase activator activity,zinc ion binding	COPII vesicle coat,cytosol,endoplasmic reticulum membrane,Golgi membrane;ER to Golgi transport vesicle,COPII vesicle coat,cytosol,endoplasmic reticulum exit site,endoplasmic reticulum membrane,ER to Golgi transport vesicle membrane,extrinsic component of membrane,Golgi membrane,perinuclear region of cytoplasm	tr;sp	1	1;2	uniprot_mouse_proteome	20	22
TRUE	APOE4 / APOE2	Heterogeneous nuclear ribonucleoprotein U-like protein 2	Hnrnpul2	APOE4	APOE2	125	Q00PI9	98960.6	127830	0.369301	0.369301	29.1727	1.29173	0.70409	0.70409	62.9117	1.62912	0.000386689	0.00251956	124	0.192969	Q00PI9	HNRL2_MOUSE	Q00PI9	Mus musculus	0.192	84940.2		RNA binding	nucleoplasm,nucleus	sp	1	2	uniprot_mouse_proteome	29	39
TRUE	APOE3 / APOE4	Acidic leucine-rich nuclear phosphoprotein 32 family member A (Fragment);Acidic leucine-rich nuclear phosphoprotein 32 family member A;Acidic leucine-rich nuclear phosphoprotein 32 family member A	Anp32a	APOE3	APOE4	60	D3YYE1;D3Z7M9;O35381	581439	307605	-0.918549	0.918549	-47.0959	0.529041	-1.05247	1.05247	-51.7859	0.482141	0.000430115	0.00254306	59	0.282061	D3YYE1;D3Z7M9;O35381	D3YYE1_MOUSE;D3Z7M9_MOUSE;AN32A_MOUSE	D3YYE1;D3Z7M9;O35381	Mus musculus	35.9%;30.5%;28.7%	22954.47;26860.65;28537.55	;;nucleocytoplasmic transport,regulation of apoptotic process	;;histone binding	;;cytoplasm,endoplasmic reticulum,nuclear matrix,nucleus,perinuclear region of cytoplasm	tr;tr;sp	1	1	uniprot_mouse_proteome	12	17
TRUE	APOE4 / APOE2	Collagen alpha-1(III) chain	Col3a1	APOE4	APOE2	450	P08121	4.36431e+06	5.13929e+06	0.235814	0.235814	17.7571	1.17757	0.256679	0.256679	19.4725	1.19473	0.000397356	0.00257288	449	0.0719245	P08121	CO3A1_MOUSE	P08121	Mus musculus	0.339	138943	aorta smooth muscle tissue morphogenesis,blood vessel development,cell-matrix adhesion,cellular response to amino acid stimulus,cerebral cortex development,collagen fibril organization,digestive tract development,extracellular matrix organization,heart development,integrin-mediated signaling pathway,negative regulation of immune response,negative regulation of neuron migration,peptide cross-linki…	extracellular matrix structural constituent,integrin binding,metal ion binding,platelet-derived growth factor binding,protease binding,SMAD binding	collagen-containing extracellular matrix,collagen trimer,collagen type III trimer,extracellular matrix,extracellular space	sp	1	4	uniprot_mouse_proteome	68	313
TRUE	APOE3 / APOE4	Integrin alpha-2	Itga2	APOE3	APOE4	36	Q62469	42072.5	24933.1	-0.754812	0.754812	-40.7376	0.592624	-0.953563	0.953563	-48.3644	0.516356	0.000439566	0.00258279	35	0.245686	Q62469	ITA2_MOUSE	Q62469	Mus musculus	0.03	128955	cell adhesion mediated by integrin,cell-matrix adhesion,cell proliferation,cell-substrate adhesion,cellular response to estradiol stimulus,cellular response to mechanical stimulus,collagen-activated signaling pathway,detection of mechanical stimulus involved in sensory perception of pain,establishment of protein localization,female pregnancy,focal adhesion assembly,hepatocyte differentiation,hypo…	beta-amyloid binding,collagen binding,collagen binding involved in cell-matrix adhesion,collagen receptor activity,integrin binding,laminin binding,metal ion binding,macromolecular complex binding	axon,axon terminus,basal part of cell,cell projection,cell surface,external side of plasma membrane,focal adhesion,integrin alpha2-beta1 complex,nucleus,perinuclear region of cytoplasm,plasma membrane	sp	1	2	uniprot_mouse_proteome	11	11
TRUE	APOE4 / APOE2	Beta-hexosaminidase subunit beta	Hexb	APOE4	APOE2	80	P20060	67343.8	114215	0.762131	0.762131	69.5994	1.69599	1.05593	1.05593	107.905	2.07905	0.000405935	0.00259598	79	0.285903	P20060	HEXB_MOUSE	P20060	Mus musculus	0.103	61115.7	astrocyte cell migration,cellular calcium ion homeostasis,cellular protein metabolic process,ganglioside catabolic process,glycosaminoglycan metabolic process,glycosphingolipid metabolic process,lipid storage,locomotory behavior,lysosome organization,male courtship behavior,myelination,N-acetylglucosamine metabolic process,neuromuscular process,neuromuscular process controlling balance,oligosacch…	acetylglucosaminyltransferase activity,beta-N-acetylglucosaminidase activity,beta-N-acetylhexosaminidase activity,carbohydrate binding,hexosaminidase activity,hydrolase activity,identical protein binding,N-acetyl-beta-D-galactosaminidase activity,macromolecular complex binding	acrosomal vesicle,azurophil granule,extracellular space,lysosome,membrane	sp	1	2	uniprot_mouse_proteome	23	27
TRUE	APOE4 / APOE2	Sorcin;Isoform 2 of Sorcin	Sri	APOE4	APOE2	50	Q6P069;Q6P069-2	237361	314082	0.404059	0.404059	32.3226	1.32323	0.90454	0.90454	87.1948	1.87195	0.000403529	0.00259598	49	0.238187	Q6P069;Q6P069-2	SORCN_MOUSE	Q6P069;Q6P069-2	Mus musculus	26.3%;26.3%-2	21627.26;21627.26-2	calcium ion transport,cytoplasmic sequestering of transcription factor,heart development,negative regulation of cardiac muscle contraction,negative regulation of heart rate,negative regulation of ryanodine-sensitive calcium-release channel activity,negative regulation of transcription regulatory region DNA binding,positive regulation of insulin secretion involved in cellular response to glucose s…	calcium ion binding,identical protein binding,protease binding,protein heterodimerization activity,repressing transcription factor binding;	axon,axon terminus,chromaffin granule membrane,cytosol,dendritic spine neck,endoplasmic reticulum membrane,extracellular exosome,membrane,mitochondrion,nucleoplasm,plasma membrane,sarcoplasmic reticulum membrane,smooth endoplasmic reticulum,T-tubule,vesicle,Z disc;	sp	1;	1;	uniprot_mouse_proteome	10	16
TRUE	APOE3 / APOE2	Major urinary protein 17	Mup17	APOE3	APOE2	156	B5X0G2	4708988	6328574	0.426463	0.426463	34.3935	1.34394	1.08506	1.08506	112.146	2.12146	2.98582e-05	0.00259942	155	0.252225	B5X0G2	MUP17_MOUSE	B5X0G2	Mus musculus	0.644	20638.4		pheromone binding,small molecule binding	extracellular region	sp	2	2	uniprot_mouse_proteome	19	51
TRUE	APOE3 / APOE2	Collagen alpha-1(III) chain	Col3a1	APOE3	APOE2	360	P08121	4.36431e+06	5.09465e+06	0.223229	0.223229	16.7343	1.16734	0.301361	0.301361	23.2307	1.23231	2.91012e-05	0.00259942	359	0.0711632	P08121	CO3A1_MOUSE	P08121	Mus musculus	0.339	138943	aorta smooth muscle tissue morphogenesis,blood vessel development,cell-matrix adhesion,cellular response to amino acid stimulus,cerebral cortex development,collagen fibril organization,digestive tract development,extracellular matrix organization,heart development,integrin-mediated signaling pathway,negative regulation of immune response,negative regulation of neuron migration,peptide cross-linki…	extracellular matrix structural constituent,integrin binding,metal ion binding,platelet-derived growth factor binding,protease binding,SMAD binding	collagen-containing extracellular matrix,collagen trimer,collagen type III trimer,extracellular matrix,extracellular space	sp	1	4	uniprot_mouse_proteome	68	313
TRUE	APOE3 / APOE4	ATP-dependent RNA helicase DDX1	Ddx1	APOE3	APOE4	64	Q91VR5	26476.2	14123.9	-0.906559	0.906559	-46.6544	0.533456	-1.12493	1.12493	-54.1477	0.458523	0.000455231	0.00265832	63	0.304052	Q91VR5	DDX1_MOUSE	Q91VR5	Mus musculus	0.131	82500.2	defense response to virus,DNA duplex unwinding,double-strand break repair,innate immune response,mRNA processing,multicellular organism development,nucleic acid phosphodiester bond hydrolysis,positive regulation of I-kappaB kinase/NF-kappaB signaling,positive regulation of myeloid dendritic cell cytokine production,protein localization to cytoplasmic stress granule,response to exogenous dsRNA,res…	ATP binding,chromatin binding,DNA/RNA helicase activity,DNA binding,double-stranded RNA binding,exonuclease activity,helicase activity,nuclease activity,poly(A) binding,RNA helicase activity,transcription cofactor activity	cleavage body,cytoplasm,cytoplasmic stress granule,cytosol,mitochondrion,nucleoplasm,nucleus,ribonucleoprotein complex,tRNA-splicing ligase complex	sp	1	1	uniprot_mouse_proteome	26	28
TRUE	APOE3 / APOE4	Neutrophil gelatinase-associated lipocalin	Lcn2	APOE3	APOE4	28	P11672	78508	15705	-2.32162	2.32162	-79.9957	0.200043	-2.54198	2.54198	-82.8293	0.171707	0.000458246	0.00265951	27	0.637594	P11672	NGAL_MOUSE	P11672	Mus musculus	0.155	22875	cellular response to hydrogen peroxide,cellular response to interleukin-1,cellular response to lipopolysaccharide,cellular response to nutrient levels,cellular response to tumor necrosis factor,defense response to bacterium,extrinsic apoptotic signaling pathway in absence of ligand,innate immune response,positive regulation of cell projection organization,positive regulation of cold-induced therm…	enterobactin binding,identical protein binding,iron ion binding,protease binding,small molecule binding	cytoplasmic membrane-bounded vesicle lumen,cytosol,extracellular region,extracellular space	sp	1	1	uniprot_mouse_proteome	11	17
TRUE	APOE3 / APOE4	Dickkopf-related protein 3	Dkk3	APOE3	APOE4	72	Q9QUN9	2386939	3.58432e+06	0.586538	0.586538	50.1639	1.50164	0.782997	0.782997	72.0701	1.7207	0.000461787	0.00266372	71	0.213196	Q9QUN9	DKK3_MOUSE	Q9QUN9	Mus musculus	0.315	38387.7	multicellular organism development,negative regulation of aldosterone biosynthetic process,negative regulation of canonical Wnt signaling pathway,negative regulation of cortisol biosynthetic process,negative regulation of transcription, DNA-templated,Wnt signaling pathway	co-receptor binding,receptor antagonist activity	extracellular region,extracellular space	sp	2	1	uniprot_mouse_proteome	12	24
TRUE	APOE4 / APOE2	Unconventional myosin-Ie	Myo1e	APOE4	APOE2	40	E9Q634	125518	378393	1.59199	1.59199	201.465	3.01465	1.91915	1.91915	278.199	3.78199	0.000419105	0.00266376	39	0.497597	E9Q634	MYO1E_MOUSE	E9Q634	Mus musculus	0	126818	actin filament organization,endocytosis,glomerular basement membrane development,glomerular filtration,glomerular visceral epithelial cell development,hemopoiesis,in utero embryonic development,kidney development,nitrogen compound metabolic process,platelet-derived growth factor receptor signaling pathway,post-embryonic hemopoiesis,vasculogenesis,vesicle transport along actin filament	actin-dependent ATPase activity,actin filament binding,ATPase activity,ATP binding,calmodulin binding,microfilament motor activity,phosphatidylinositol binding,macromolecular complex binding	actin-based cell projection,actin cytoskeleton,adherens junction,brush border,clathrin-coated endocytic vesicle,cuticular plate,cytoplasm,cytoskeleton,microvillus,myosin complex,plasma membrane,macromolecular complex,vesicle	sp	1	1	uniprot_mouse_proteome	12	14
TRUE	APOE3 / APOE2	Filamin, alpha;Filamin, alpha (Fragment)	Flna	APOE3	APOE2	380	B7FAU9;B7FAV1	92866.4	61296.3	-0.599357	0.599357	-33.9952	0.660048	-0.742011	0.742011	-40.2095	0.597905	3.31033e-05	0.00272183	379	0.176608	B7FAU9;B7FAV1	B7FAU9_MOUSE;B7FAV1_MOUSE	B7FAU9;B7FAV1	Mus musculus	31.5%;32.2%	280500.73;274628.35	actin crosslink formation,actin cytoskeleton reorganization,adenylate cyclase-inhibiting dopamine receptor signaling pathway,cerebral cortex development,cilium morphogenesis,cytoplasmic sequestering of protein,establishment of protein localization,establishment of Sertoli cell barrier,formation of radial glial scaffolds,mitotic spindle assembly,mRNA transcription from RNA polymerase II promoter,n…	actin filament binding,Fc-gamma receptor I complex binding,ion channel binding,kinase binding,mu-type opioid receptor binding,potassium channel regulator activity,protein homodimerization activity,Rac GTPase binding,Ral GTPase binding,SMAD binding,transcription factor binding;actin binding	actin filament,apical dendrite,cell-cell junction,cortical cytoskeleton,cytosol,dendritic shaft,glutamatergic synapse,Myb complex,neuronal cell body,nucleolus,perinuclear region of cytoplasm,plasma membrane,postsynapse;	tr	1	1	uniprot_mouse_proteome	86	148
TRUE	APOE4 / APOE2	ADP/ATP translocase 2	Slc25a5	APOE4	APOE2	100	P51881	178157	668668	1.90814	1.90814	275.324	3.75324	1.12446	1.12446	118.019	2.18019	0.000435047	0.00274823	99	0.308885	P51881	ADT2_MOUSE	P51881	Mus musculus	0.228	32931.3	adenine nucleotide transport,cellular response to leukemia inhibitory factor,chromosome segregation,negative regulation of mitochondrial outer membrane permeabilization involved in apoptotic signaling pathway,positive regulation of cell proliferation	adenine nucleotide transmembrane transporter activity,ATP transmembrane transporter activity,ubiquitin protein ligase binding	integral component of membrane,membrane raft,mitochondrial inner membrane,mitochondrial nucleoid,mitochondrion,MMXD complex,myelin sheath	sp	1	3	uniprot_mouse_proteome	25	38
TRUE	APOE4 / APOE2	Adipocyte plasma membrane-associated protein	Apmap	APOE4	APOE2	35	Q9D7N9	17144.1	44909.3	1.3893	1.3893	161.952	2.61952	1.77993	1.77993	243.411	3.43411	0.000453596	0.00284803	34	0.458515	Q9D7N9	APMAP_MOUSE	Q9D7N9	Mus musculus	0.051	46434.3	biosynthetic process	arylesterase activity,strictosidine synthase activity	cell surface,integral component of membrane,membrane	sp	1	1	uniprot_mouse_proteome	16	19
TRUE	APOE4 / APOE2	Phosphoglycerate kinase 1	Pgk1	APOE4	APOE2	235	P09411	5504947	4.15946e+06	-0.404333	0.404333	-24.4415	0.755585	-0.420841	0.420841	-25.3011	0.746989	0.000462283	0.00288509	234	0.118481	P09411	PGK1_MOUSE	P09411	Mus musculus	0.58	44550.5	carbohydrate metabolic process,cellular response to hypoxia,epithelial cell differentiation,gluconeogenesis,glycolytic process,negative regulation of angiogenesis,phosphorylation,plasminogen activation,positive regulation of oxidative phosphorylation	ADP binding,ATP binding,phosphoglycerate kinase activity,protein-disulfide reductase activity	cytoplasm,cytosol,extracellular space,membrane raft	sp	1	4	uniprot_mouse_proteome	35	77
TRUE	APOE3 / APOE4	Calpain-2 catalytic subunit	Capn2	APOE3	APOE4	24	O08529	42648.9	18694.6	-1.18989	1.18989	-56.1664	0.438336	-1.2004	1.2004	-56.4846	0.435154	0.000505132	0.00289609	23	0.296884	O08529	CAN2_MOUSE	O08529	Mus musculus	0.089	79872.2	behavioral response to pain,blastocyst development,cellular response to amino acid stimulus,cellular response to interferon-beta,cellular response to lipopolysaccharide,female pregnancy,myoblast fusion,positive regulation of cardiac muscle cell apoptotic process,positive regulation of myoblast fusion,positive regulation of neuron death,positive regulation of phosphatidylcholine biosynthetic proce…	calcium-dependent cysteine-type endopeptidase activity,calcium ion binding,cytoskeletal protein binding,enzyme binding,peptidase activity,macromolecular complex binding	cell projection,chromatin,cytoplasm,cytosol,dendrite,endoplasmic reticulum,external side of plasma membrane,focal adhesion,Golgi apparatus,lysosome,membrane,membrane raft,mitochondrial intermembrane space,neuronal cell body,nucleus,perinuclear endoplasmic reticulum,plasma membrane,pseudopodium	sp	1	4	uniprot_mouse_proteome	14	14
TRUE	APOE3 / APOE4	Complement C1q subcomponent subunit B	C1qb	APOE3	APOE4	52	P14106	12029025	5.07939e+06	-1.24379	1.24379	-57.7739	0.422261	-1.45056	1.45056	-63.412	0.36588	0.000524762	0.00299051	51	0.391774	P14106	C1QB_MOUSE	P14106	Mus musculus	0.391	26717.3	complement activation, classical pathway,innate immune response,inner ear development,synapse disassembly		collagen trimer,complement component C1 complex,extracellular space,postsynapse,synapse	sp	1	2	uniprot_mouse_proteome	10	15
TRUE	APOE3 / APOE4	Transmembrane emp24 domain-containing protein 10	Tmed10	APOE3	APOE4	40	Q9D1D4	153200	21792.8	-2.81349	2.81349	-85.7749	0.142251	-2.45621	2.45621	-81.7775	0.182225	0.000538346	0.00304955	39	0.651216	Q9D1D4	TMEDA_MOUSE	Q9D1D4	Mus musculus	0.096	24910.8	COPI-coated vesicle budding,cytosol to ER transport,ER to Golgi vesicle-mediated transport,Golgi organization,interleukin-1 production,intracellular protein transport,kidney development,positive regulation of protein secretion,regulated exocytosis,regulation of beta-amyloid formation,response to alkaloid,retrograde vesicle-mediated transport, Golgi to ER,vesicle targeting, to, from or within Golgi	macromolecular complex binding,protein transmembrane transporter activity,syntaxin binding	cis-Golgi network,COPI-coated vesicle,ER to Golgi transport vesicle,endoplasmic reticulum,endoplasmic reticulum-Golgi intermediate compartment,endoplasmic reticulum-Golgi intermediate compartment membrane,endoplasmic reticulum membrane,gamma-secretase complex,Golgi apparatus,Golgi membrane,integral component of membrane,intracellular membrane-bounded organelle,melanosome,plasma membrane,secretory…	sp	1	1	uniprot_mouse_proteome	10	17
TRUE	APOE3 / APOE4	Laminin subunit beta-2	Lamb2	APOE3	APOE4	184	Q61292	44019.6	21962.5	-1.0031	1.0031	-50.1075	0.498925	-0.802064	0.802064	-42.6472	0.573528	0.000556104	0.00313139	183	0.228244	Q61292	LAMB2_MOUSE	Q61292	Mus musculus	0.12	196579	animal organ morphogenesis,astrocyte development,axon extension involved in regeneration,axon guidance,basement membrane assembly,cell migration,cell morphogenesis involved in differentiation,metanephric glomerular basement membrane development,metanephric glomerular visceral epithelial cell development,neuromuscular junction development,neuron projection development,retina development in camera-…	extracellular matrix structural constituent,integrin binding	basement membrane,collagen-containing extracellular matrix,extracellular region,laminin-3 complex,laminin complex,neuromuscular junction,synapse,synaptic cleft	sp	1	2	uniprot_mouse_proteome	69	96
TRUE	APOE3 / APOE4	Olfactomedin-like protein 3	Olfml3	APOE3	APOE4	200	A0A0R4J086	10487247	14443935	0.461828	0.461828	37.7286	1.37729	0.484651	0.484651	39.9248	1.39925	0.000568007	0.00314996	199	0.138352	A0A0R4J086	A0A0R4J086_MOUSE	A0A0R4J086	Mus musculus	0.448	45798			extracellular region	tr	1	1	uniprot_mouse_proteome	33	71
TRUE	APOE3 / APOE4	U1 small nuclear ribonucleoprotein 70 kDa	Snrnp70	APOE3	APOE4	44	Q62376	131295	88739.3	-0.565161	0.565161	-32.412	0.67588	-0.71034	0.71034	-38.8824	0.611176	0.000572719	0.00314996	43	0.190947	Q62376	RU17_MOUSE	Q62376	Mus musculus	0.205	51992.1	mRNA splicing, via spliceosome,positive regulation of mRNA splicing, via spliceosome,regulation of RNA splicing	mRNA binding,RNA binding,snRNA binding,U1 snRNA binding,U1 snRNP binding	cytoplasm,nuclear speck,nucleoplasm,nucleus,spliceosomal complex,U1 snRNP,U2-type prespliceosome	sp	1	2	uniprot_mouse_proteome	12	14
TRUE	APOE3 / APOE4	26S proteasome non-ATPase regulatory subunit 2	Psmd2	APOE3	APOE4	28	Q8VDM4	40130.2	3670.09	-3.4508	3.4508	-90.8545	0.0914545	-2.65742	2.65742	-84.1497	0.158503	0.000571726	0.00314996	27	0.680866	Q8VDM4	PSMD2_MOUSE	Q8VDM4	Mus musculus	0.01	100203	proteasome-mediated ubiquitin-dependent protein catabolic process,regulation of protein catabolic process	enzyme regulator activity	nucleus,proteasome accessory complex,proteasome complex,proteasome regulatory particle,proteasome regulatory particle, base subcomplex,proteasome storage granule	sp	1	1	uniprot_mouse_proteome	31	40
TRUE	APOE3 / APOE4	Plectin;Isoform PLEC-1 of Plectin	Plec	APOE3	APOE4	320	Q9QXS1;Q9QXS1-2	110992	71968	-0.625024	0.625024	-35.1591	0.648409	-0.666328	0.666328	-36.9892	0.630108	0.000563967	0.00314996	319	0.191279	Q9QXS1;Q9QXS1-2	PLEC_MOUSE	Q9QXS1;Q9QXS1-2	Mus musculus	2.1%;2.1%-2	534187.75;534187.75-2	hemidesmosome assembly,intermediate filament cytoskeleton organization,response to nutrient,wound healing;	actin binding,ankyrin binding,cytoskeletal protein binding,protein N-terminus binding,structural constituent of cytoskeleton,structural constituent of muscle,structural molecule activity;	apical plasma membrane,basal plasma membrane,brush border,contractile fiber,cytoplasm,cytosol,focal adhesion,hemidesmosome,intermediate filament cytoskeleton,membrane,perinuclear region of cytoplasm,sarcolemma,sarcoplasm;	sp	1;	3;	uniprot_mouse_proteome	286	367
TRUE	APOE4 / APOE2	Integrin alpha-5	Itga5	APOE4	APOE2	35	P11688	39321.3	69136	0.814127	0.814127	75.8234	1.75823	1.84376	1.84376	258.943	3.58943	0.00051266	0.00318033	34	0.480292	P11688	ITA5_MOUSE	P11688	Mus musculus	0	115043	CD40 signaling pathway,cell adhesion,cell adhesion mediated by integrin,cell-cell adhesion mediated by integrin,cell-substrate adhesion,cell-substrate junction assembly,endodermal cell differentiation,female pregnancy,heterophilic cell-cell adhesion via plasma membrane cell adhesion molecules,heterotypic cell-cell adhesion,integrin-mediated signaling pathway,leukocyte cell-cell adhesion,memory,ne…	cell adhesion molecule binding,epidermal growth factor receptor binding,integrin binding,metal ion binding	cell-cell junction,cell surface,cytoplasm,cytoplasmic vesicle,endoplasmic reticulum,external side of plasma membrane,focal adhesion,Golgi apparatus,integrin alpha5-beta1 complex,integrin complex,plasma membrane,ruffle membrane,synapse	sp	1	3	uniprot_mouse_proteome	14	15
TRUE	APOE4 / APOE2	Insulin-like growth factor-binding protein 6	Igfbp6	APOE4	APOE2	30	P47880	728350	499455	-0.544278	0.544278	-31.4265	0.685735	-0.590434	0.590434	-33.5857	0.664143	0.00052732	0.00323405	29	0.15147	P47880	IBP6_MOUSE	P47880	Mus musculus	0.261	25346.5	activation of MAPK activity,cell migration,regulation of insulin-like growth factor receptor signaling pathway	fibronectin binding,identical protein binding,insulin-like growth factor I binding,insulin-like growth factor II binding	collagen-containing extracellular matrix,cytoplasm,extracellular space,Golgi apparatus,insulin-like growth factor binary complex	sp	2	2	uniprot_mouse_proteome	6	6
TRUE	APOE4 / APOE2	6-phosphogluconate dehydrogenase, decarboxylating	Pgd	APOE4	APOE2	55	Q9DCD0	69267.6	186001	1.42506	1.42506	168.526	2.68526	1.76266	1.76266	239.324	3.39324	0.000527562	0.00323405	54	0.478066	Q9DCD0	6PGD_MOUSE	Q9DCD0	Mus musculus	0.219	53247.2	carbohydrate metabolic process,D-gluconate catabolic process,D-gluconate metabolic process,NADP metabolic process,oxidation-reduction process,pentose biosynthetic process,pentose-phosphate shunt,pentose-phosphate shunt, oxidative branch	carbohydrate binding,carboxylic acid binding,NADP binding,phosphogluconate dehydrogenase (decarboxylating) activity	cytosol,intracellular membrane-bounded organelle	sp	1	3	uniprot_mouse_proteome	25	32
TRUE	APOE4 / APOE2	NADH-cytochrome b5 reductase 3;Isoform 2 of NADH-cytochrome b5 reductase 3	Cyb5r3	APOE4	APOE2	40	Q9DCN2;Q9DCN2-2	15499.3	49536.3	1.67628	1.67628	219.603	3.19603	1.99674	1.99674	299.097	3.99097	0.000532047	0.00324235	39	0.528834	Q9DCN2;Q9DCN2-2	NB5R3_MOUSE	Q9DCN2;Q9DCN2-2	Mus musculus	37.5%;37.5%-2	34127.66;34127.66-2	cholesterol biosynthetic process;	ADP binding,AMP binding,cytochrome-b5 reductase activity, acting on NAD(P)H,FAD binding,flavin adenine dinucleotide binding,NAD binding;	endoplasmic reticulum membrane,lipid particle,mitochondrial inner membrane,mitochondrial outer membrane;	sp	1;	3;	uniprot_mouse_proteome	14	18
TRUE	APOE3 / APOE4	Gamma-soluble NSF attachment protein (Fragment);Gamma-soluble NSF attachment protein	Napg	APOE3	APOE4	16	D3Z4B2;Q9CWZ7	36233.5	10518.4	-1.78442	1.78442	-70.9706	0.290294	-2.19887	2.19887	-78.2192	0.217808	0.000603466	0.00328091	15	0.508666	D3Z4B2;Q9CWZ7	D3Z4B2_MOUSE;SNAG_MOUSE	D3Z4B2;Q9CWZ7	Mus musculus	0%;0%	39366.61;34732.32	intracellular protein transport,vesicle-mediated transport;intracellular protein transport,vesicle-mediated transport	;soluble NSF attachment protein activity,syntaxin binding	membrane;mitochondrion,myelin sheath,SNARE complex,vacuolar membrane	tr;sp	1	1	uniprot_mouse_proteome	6	6
TRUE	APOE3 / APOE4	Annexin A5	Anxa5	APOE3	APOE4	148	P48036	2172001	1.28331e+06	-0.759154	0.759154	-40.9157	0.590843	-0.841693	0.841693	-44.2012	0.557988	0.000603198	0.00328091	147	0.240063	P48036	ANXA5_MOUSE	P48036	Mus musculus	0.574	35752.4	blood coagulation,cellular response to gonadotropin-releasing hormone,negative regulation of blood coagulation,negative regulation of prolactin secretion,positive regulation of apoptotic process,regulation of flagellated sperm motility,response to calcium ion,response to organic substance	calcium-dependent phospholipid binding,calcium ion binding,calcium-transporting ATPase activity,identical protein binding,peptide hormone binding,receptor tyrosine kinase binding	axon terminus,cell projection,collagen-containing extracellular matrix,cytoplasm,cytosol,dendrite,endoplasmic reticulum,endothelial microparticle,external side of plasma membrane,extracellular space,intercalated disc,neuronal cell body,nucleus,perikaryon,plasma membrane,sarcolemma,synaptic vesicle,Z disc	sp	1	1	uniprot_mouse_proteome	36	70
TRUE	APOE3 / APOE4	Deoxynucleoside triphosphate triphosphohydrolase SAMHD1	Samhd1	APOE3	APOE4	92	F8WJE0;Q60710	48046.2	23705.4	-1.01921	1.01921	-50.6612	0.493388	-1.47826	1.47826	-64.1079	0.358921	0.000612919	0.00331326	91	0.416461	F8WJE0;Q60710	F8WJE0_MOUSE;SAMH1_MOUSE	F8WJE0;Q60710	Mus musculus	28%;29.3%	75893.11;72650.39	;cellular response to DNA damage stimulus,dATP catabolic process,defense response to virus,deoxyribonucleotide catabolic process,dGTP catabolic process,DNA strand resection involved in replication fork processing,double-strand break repair via homologous recombination,innate immune response,negative regulation of type I interferon-mediated signaling pathway,protein homotetramerization,regulation …	;dGTPase activity,dGTP binding,GTP binding,identical protein binding,nucleic acid binding,ribonuclease activity,RNA binding,single-stranded DNA binding,triphosphoric monoester hydrolase activity,zinc ion binding	;nucleoplasm,nucleus,plasma membrane,site of double-strand break,tetraspanin-enriched microdomain	tr;sp	1	1;2	uniprot_mouse_proteome	21	28
TRUE	APOE3 / APOE4	Coagulation factor VII	F7	APOE3	APOE4	184	P70375	10080617	10117658	0.00529143	0.00529143	0.367448	1.00367	-0.327066	0.327066	-20.2844	0.797156	0.000620961	0.00331881	183	0.0939125	P70375	FA7_MOUSE	P70375	Mus musculus	0.442	50276.3	animal organ regeneration,blood coagulation,circadian rhythm,positive regulation of blood coagulation,positive regulation of leukocyte chemotaxis,positive regulation of platelet-derived growth factor receptor signaling pathway,positive regulation of positive chemotaxis,positive regulation of protein kinase B signaling,protein processing,response to 2,3,7,8-tetrachlorodibenzodioxine,response to an…	calcium ion binding,endopeptidase activity,serine-type endopeptidase activity,receptor binding	extracellular region,extracellular space,serine-type peptidase complex,vesicle	sp	2	1	uniprot_mouse_proteome	27	56
TRUE	APOE3 / APOE4	Sorting nexin 1;Sorting nexin-1	Snx1	APOE3	APOE4	48	Q6NZD2;Q9WV80	111847	63062.6	-0.826673	0.826673	-43.6172	0.563828	-0.972955	0.972955	-49.0538	0.509462	0.000618243	0.00331881	47	0.265113	Q6NZD2;Q9WV80	Q6NZD2_MOUSE;SNX1_MOUSE	Q6NZD2;Q9WV80	Mus musculus	20.3%;20.3%	58879.16;58952.17	early endosome to Golgi transport,intracellular protein transport,lamellipodium morphogenesis,positive regulation of protein catabolic process,receptor internalization;early endosome to Golgi transport,intracellular protein transport,lamellipodium morphogenesis,negative regulation of transforming growth factor beta receptor signaling pathway,neuron projection development,positive regulation of pr…	epidermal growth factor receptor binding,insulin receptor binding,leptin receptor binding,phosphatidylinositol binding,protein heterodimerization activity,protein homodimerization activity,transferrin receptor binding;epidermal growth factor receptor binding,identical protein binding,insulin receptor binding,leptin receptor binding,phosphatidylinositol binding,protein heterodimerization activity,…	cytosol,early endosome membrane,Golgi apparatus,lamellipodium,lysosome,retromer, tubulation complex;cytoplasm,cytosol,dendritic spine,early endosome,early endosome membrane,endosome,endosome membrane,extrinsic component of postsynaptic endosome membrane,Golgi apparatus,intracellular membrane-bounded organelle,lamellipodium,lysosome,membrane,perinuclear region of cytoplasm,postsynaptic density,pos…	tr;sp	1	1	uniprot_mouse_proteome	16	16
TRUE	APOE3 / APOE4	ADP-ribosylation factor 6	Arf6	APOE3	APOE4	16	P62331	10836.8	1338.8	-3.01693	3.01693	-87.6458	0.123542	-4.96356	4.96356	-96.7951	0.0320493	0.00063532	0.00337647	15	1.15506	P62331	ARF6_MOUSE	P62331	Mus musculus	0	20082.2	cell cycle,cell division,cellular response to nerve growth factor stimulus,cortical actin cytoskeleton organization,endocytic recycling,establishment of epithelial cell polarity,hepatocyte apoptotic process,intracellular protein transport,liver development,maintenance of postsynaptic density structure,myeloid cell apoptotic process,negative regulation of dendrite development,negative regulation o…	GTPase activity,GTP binding,protein N-terminus binding,thioesterase binding	cell cortex,cleavage furrow,cytoplasm,cytosol,early endosome,early endosome membrane,endocytic vesicle,endosome,filopodium membrane,Flemming body,glutamatergic synapse,Golgi apparatus,myelin sheath,plasma membrane,presynapse,recycling endosome,recycling endosome membrane,ruffle	sp	1	2	uniprot_mouse_proteome	3	4
TRUE	APOE3 / APOE4	T-complex protein 1 subunit epsilon	Cct5	APOE3	APOE4	84	P80316	40272.3	26121.4	-0.624556	0.624556	-35.1381	0.648619	-1.21111	1.21111	-56.8064	0.431936	0.0006422	0.00339397	83	0.341372	P80316	TCPE_MOUSE	P80316	Mus musculus	0.262	59624.1	binding of sperm to zona pellucida,positive regulation of establishment of protein localization to telomere,positive regulation of telomere maintenance via telomerase,protein folding,protein stabilization,response to virus,toxin transport	ATP binding,beta-tubulin binding,G-protein beta-subunit binding,mRNA 3'-UTR binding,mRNA 5'-UTR binding,unfolded protein binding	cell body,centrosome,chaperonin-containing T-complex,microtubule,myelin sheath	sp	1	1	uniprot_mouse_proteome	34	50
TRUE	APOE4 / APOE2	Copine-1	Cpne1	APOE4	APOE2	50	Q8C166	66528.1	110868	0.73681	0.73681	66.6487	1.66649	1.61061	1.61061	205.381	3.05381	0.000562651	0.00340881	49	0.436475	Q8C166	CPNE1_MOUSE	Q8C166	Mus musculus	0.187	58886.5	cellular response to calcium ion,negative regulation of DNA binding,negative regulation of gene expression,negative regulation of NIK/NF-kappaB signaling,neuron projection extension,positive regulation of neuron differentiation,positive regulation of protein kinase B signaling,positive regulation of tumor necrosis factor-mediated signaling pathway,proteolysis,regulation of I-kappaB kinase/NF-kapp…	calcium-dependent phospholipid binding,calcium ion binding,endopeptidase activity,identical protein binding,NF-kappaB binding,phosphatidylserine binding	cytoplasm,cytosol,membrane,nuclear membrane,nucleoplasm,nucleus,plasma membrane	sp	1	1	uniprot_mouse_proteome	15	15
TRUE	APOE3 / APOE4	Acyl-coenzyme A thioesterase 9, mitochondrial	Acot9	APOE3	APOE4	36	Q9R0X4	52322	19516.2	-1.42274	1.42274	-62.6997	0.373003	-1.13263	1.13263	-54.3917	0.456083	0.000682259	0.00358565	35	0.303899	Q9R0X4	ACOT9_MOUSE	Q9R0X4	Mus musculus	0.214	50560.5	acyl-CoA metabolic process	acetyl-CoA hydrolase activity,acyl-CoA hydrolase activity,carboxylic ester hydrolase activity	mitochondrion	sp	1	1	uniprot_mouse_proteome	14	16
TRUE	APOE4 / APOE2	High mobility group protein B2	Hmgb2	APOE4	APOE2	35	P30681	69373.8	195861	1.49736	1.49736	182.327	2.82327	1.7301	1.7301	231.751	3.31751	0.000602075	0.00362645	34	0.457461	P30681	HMGB2_MOUSE	P30681	Mus musculus	0.229	24161.9	cell chemotaxis,cellular response to lipopolysaccharide,chromatin remodeling,defense response to Gram-negative bacterium,defense response to Gram-positive bacterium,DNA recombination,DNA topological change,inflammatory response to antigenic stimulus,innate immune response,male gonad development,negative regulation of extrinsic apoptotic signaling pathway via death domain receptors,negative regula…	chemoattractant activity,chromatin binding,core promoter proximal region sequence-specific DNA binding,damaged DNA binding,DNA binding,DNA binding, bending,double-stranded DNA binding,non-sequence-specific DNA binding, bending,protein domain specific binding,RAGE receptor binding,supercoiled DNA binding,transcription coactivator activity,transcription factor binding,transcription regulatory regio…	condensed chromosome,cytoplasm,extracellular space,nuclear chromatin,nucleolus,nucleoplasm,nucleus,perinuclear region of cytoplasm,macromolecular complex	sp	1	3	uniprot_mouse_proteome	6	7
TRUE	APOE3 / APOE4	3-ketoacyl-CoA thiolase A, peroxisomal	Acaa1a	APOE3	APOE4	48	Q921H8	1.51047e+06	264436	-2.51401	2.51401	-82.4932	0.175068	-2.35199	2.35199	-80.4125	0.195875	0.000701085	0.00366424	47	0.648215	Q921H8	THIKA_MOUSE	Q921H8	Mus musculus	0.224	43953.3	bile acid metabolic process,fatty acid beta-oxidation,fatty acid metabolic process,phenylacetate catabolic process,very long-chain fatty acid metabolic process	acetate CoA-transferase activity,acetyl-CoA C-acetyltransferase activity,acetyl-CoA C-acyltransferase activity,acetyl-CoA C-myristoyltransferase activity,palmitoyl-CoA oxidase activity	intracellular membrane-bounded organelle,mitochondrion,peroxisomal matrix,peroxisome	sp	1	1	uniprot_mouse_proteome	14	16
TRUE	APOE4 / APOE2	Parvalbumin alpha	Pvalb	APOE4	APOE2	40	P32848	56635.2	132610	1.22742	1.22742	134.147	2.34147	1.80188	1.80188	248.674	3.48674	0.000614035	0.00367711	39	0.4835	P32848	PRVA_MOUSE	P32848	Mus musculus	0.236	11930.5	cochlea development	calcium ion binding,identical protein binding,macromolecular complex binding	axon,cuticular plate,cytoplasm,cytosol,neuronal cell body,nucleus,macromolecular complex,stereocilium	sp	1	3	uniprot_mouse_proteome	22	53
TRUE	APOE3 / APOE4	Leucine-rich repeat-containing protein 59	Lrrc59	APOE3	APOE4	36	Q922Q8	151104	79591	-0.924869	0.924869	-47.3271	0.526729	-1.91453	1.91453	-73.4741	0.265259	0.000707874	0.00367939	35	0.515493	Q922Q8	LRC59_MOUSE	Q922Q8	Mus musculus	0.111	34877.4			endoplasmic reticulum,endoplasmic reticulum membrane,integral component of membrane,mitochondrial nucleoid,nuclear envelope	sp	1	1	uniprot_mouse_proteome	12	13
TRUE	APOE3 / APOE4	Vitamin K-dependent protein S	Pros1	APOE3	APOE4	216	Q08761	19841924	24080686	0.279325	0.279325	21.3627	1.21363	0.262833	0.262833	19.9832	1.19983	0.000724053	0.00374292	215	0.0766323	Q08761	PROS_MOUSE	Q08761	Mus musculus	0.329	74934.4	blood coagulation,fibrinolysis,negative regulation of coagulation,positive regulation of phagocytosis	calcium ion binding,macromolecular complex binding	extracellular space,macromolecular complex	sp	2	1	uniprot_mouse_proteome	41	68
TRUE	APOE3 / APOE4	Cathepsin K	Ctsk	APOE3	APOE4	40	P55097	988108	750993	-0.395869	0.395869	-23.9969	0.760031	-0.588425	0.588425	-33.4932	0.665068	0.00073037	0.00375505	39	0.160461	P55097	CATK_MOUSE	P55097	Mus musculus	0.213	36888.8	bone resorption,collagen catabolic process,immune response,intramembranous ossification,negative regulation of cartilage development,proteolysis involved in cellular protein catabolic process,thyroid hormone generation	collagen binding,cysteine-type endopeptidase activity,cysteine-type peptidase activity,fibronectin binding,proteoglycan binding	apical plasma membrane,cytoplasm,external side of plasma membrane,extracellular space,intracellular membrane-bounded organelle,lysosome,nucleoplasm	sp	2	2	uniprot_mouse_proteome	14	16
TRUE	APOE4 / APOE2	Protein ERGIC-53	Lman1	APOE4	APOE2	25	Q9D0F3	36054.8	87706.6	1.2825	1.2825	143.26	2.4326	2.86619	2.86619	629.139	7.29139	0.000645926	0.00384586	24	0.731301	Q9D0F3	LMAN1_MOUSE	Q9D0F3	Mus musculus	0.075	57788.8	endoplasmic reticulum organization,ER to Golgi vesicle-mediated transport,Golgi organization,positive regulation of organelle organization,protein transport	identical protein binding,mannose binding,metal ion binding	collagen-containing extracellular matrix,ER to Golgi transport vesicle,endoplasmic reticulum,endoplasmic reticulum-Golgi intermediate compartment,endoplasmic reticulum-Golgi intermediate compartment membrane,endoplasmic reticulum membrane,Golgi apparatus,Golgi membrane,host cell perinuclear region of cytoplasm,integral component of membrane,intracellular membrane-bounded organelle,sarcomere	sp	1	1	uniprot_mouse_proteome	6	6
TRUE	APOE4 / APOE2	Prolargin	Prelp	APOE4	APOE2	150	Q9JK53	2.04169e+06	2571265	0.332717	0.332717	25.9383	1.25938	0.668105	0.668105	58.8984	1.58898	0.000650463	0.00385074	149	0.191803	Q9JK53	PRELP_MOUSE	Q9JK53	Mus musculus	0.418	43292.5	cell aging	extracellular matrix structural constituent,heparin binding	collagen-containing extracellular matrix,extracellular space	sp	1	2	uniprot_mouse_proteome	26	51
TRUE	APOE4 / APOE2	Chromodomain-helicase-DNA-binding protein 4	Chd4	APOE4	APOE2	65	E9QAS4;E9QAS5;Q6PDQ2	69216.9	168417	1.28285	1.28285	143.318	2.43318	1.22054	1.22054	133.034	2.33034	0.000655899	0.00386086	64	0.340651	E9QAS4;E9QAS5;Q6PDQ2	E9QAS4_MOUSE;E9QAS5_MOUSE;CHD4_MOUSE	E9QAS4;E9QAS5;Q6PDQ2	Mus musculus	1.4%;1.4%;1.4%	216370.57;218634.08;217750.96	chromatin organization;chromatin organization;chromatin organization,negative regulation of transcription from RNA polymerase II promoter,terminal button organization	ATP binding,DNA helicase activity,histone deacetylase binding,metal ion binding,RNA polymerase II repressing transcription factor binding;ATP binding,DNA helicase activity,histone deacetylase binding,metal ion binding,RNA polymerase II repressing transcription factor binding;ATP binding,DNA binding,DNA helicase activity,histone deacetylase binding,metal ion binding,RNA polymerase II repressing tr…	NuRD complex;NuRD complex;centrosome,cytoplasm,nucleoplasm,nucleus,NuRD complex,macromolecular complex,protein-DNA complex	tr;tr;sp	1	1	uniprot_mouse_proteome	38	42
TRUE	APOE3 / APOE2	Staphylococcal nuclease domain-containing protein 1	Snd1	APOE3	APOE2	152	Q78PY7	75225.9	52167.9	-0.528068	0.528068	-30.6517	0.693483	-0.979486	0.979486	-49.2839	0.507161	4.98722e-05	0.00388478	151	0.234524	Q78PY7	SND1_MOUSE	Q78PY7	Mus musculus	0.195	102088	gene silencing by RNA,miRNA catabolic process,regulation of cell cycle process,RNA catabolic process	endonuclease activity,endoribonuclease activity,nuclease activity,RISC complex binding,RNA binding	cytoplasm,cytosol,dense body,melanosome,mitochondrion,nucleus,RISC complex	sp	1	1	uniprot_mouse_proteome	46	57
TRUE	APOE3 / APOE4	Splicing factor 3B subunit 3	Sf3b3	APOE3	APOE4	64	Q921M3	50911.1	20070.9	-1.34288	1.34288	-60.5767	0.394233	-1.30536	1.30536	-59.5379	0.404621	0.000762067	0.00389684	63	0.368902	Q921M3	SF3B3_MOUSE	Q921M3	Mus musculus	0.021	135550	mRNA splicing, via spliceosome,negative regulation of protein catabolic process	nucleic acid binding,macromolecular complex binding	catalytic step 2 spliceosome,nucleolus,nucleoplasm,nucleus,U12-type spliceosomal complex,U2-type precatalytic spliceosome	sp	1	1	uniprot_mouse_proteome	29	35
TRUE	APOE3 / APOE4	Metalloproteinase inhibitor 2	Timp2	APOE3	APOE4	72	P25785;Q6PI17	1768045	2.21123e+06	0.322693	0.322693	25.0663	1.25066	0.513008	0.513008	42.7022	1.42702	0.000788498	0.00401032	71	0.146254	P25785;Q6PI17	TIMP2_MOUSE;Q6PI17_MOUSE	P25785;Q6PI17	Mus musculus	42.3%;42.3%	24328.17;24356.23	cellular response to organic substance,negative regulation of cell proliferation,negative regulation of endopeptidase activity,negative regulation of membrane protein ectodomain proteolysis,negative regulation of metallopeptidase activity,negative regulation of mitotic cell cycle,negative regulation of proteolysis,negative regulation of Ras protein signal transduction,positive regulation of adeny…	enzyme activator activity,integrin binding,metalloendopeptidase inhibitor activity,peptidase inhibitor activity,protease binding,zinc ion binding;integrin binding,metalloendopeptidase inhibitor activity,protease binding,zinc ion binding	basement membrane,cell surface,extracellular matrix,extracellular space,growth cone,neuronal cell body,neuron projection;cell surface,extracellular space,growth cone,neuronal cell body	sp;tr	1	2;1	uniprot_mouse_proteome	17	24
TRUE	APOE3 / APOE4	DnaJ homolog subfamily B member 11	Dnajb11	APOE3	APOE4	36	Q99KV1	76974	43871.8	-0.811077	0.811077	-43.0044	0.569956	-1.89504	1.89504	-73.1134	0.268866	0.000793814	0.00401577	35	0.515883	Q99KV1	DJB11_MOUSE	Q99KV1	Mus musculus	0.279	40555	mRNA modification,negative regulation of neurogenesis,positive regulation of ATPase activity,protein folding,protein maturation	receptor binding,unfolded protein binding	cytoplasm,endoplasmic reticulum,endoplasmic reticulum chaperone complex,endoplasmic reticulum lumen,extracellular space,nucleus	sp	1	1	uniprot_mouse_proteome	10	15
TRUE	APOE3 / APOE2	Osteoregulin	Mepe	APOE3	APOE2	88	Q8K4L6	2.38128e+06	2.68486e+06	0.173107	0.173107	12.7484	1.12748	0.4262	0.4262	34.369	1.34369	5.43246e-05	0.00402002	87	0.10038	Q8K4L6	Q8K4L6_MOUSE	Q8K4L6	Mus musculus	0.247	46872.4	biomineral tissue development,negative regulation of bone mineralization,skeletal system development	extracellular matrix protein binding	extracellular matrix	tr	2	1	uniprot_mouse_proteome	16	34
TRUE	APOE4 / APOE2	Heat shock protein HSP 90-alpha	Hsp90aa1	APOE4	APOE2	215	P07901	1.37892e+06	1596667	0.211528	0.211528	15.7914	1.15791	0.463325	0.463325	37.8716	1.37872	0.000691161	0.00404544	214	0.134558	P07901	HS90A_MOUSE	P07901	Mus musculus	0.345	84787.9	axon extension,cardiac muscle cell apoptotic process,cellular response to heat,central nervous system neuron axonogenesis,chaperone-mediated protein complex assembly,establishment of cell polarity,neuron migration,nitric oxide biosynthetic process,positive regulation of cardiac muscle contraction,positive regulation of cell size,positive regulation of cellular protein catabolic process,positive r…	ATPase activity,ATP binding,CTP binding,dATP binding,disordered domain specific binding,DNA polymerase binding,GTPase binding,GTP binding,histone deacetylase binding,identical protein binding,ion channel binding,mRNA binding,nitric-oxide synthase regulator activity,protein binding involved in protein folding,protein homodimerization activity,protein phosphatase binding,protein tyrosine kinase bin…	apical plasma membrane,axonal growth cone,basolateral plasma membrane,brush border membrane,cell surface,collagen-containing extracellular matrix,cytoplasm,cytosol,dendritic growth cone,melanosome,mitochondrion,myelin sheath,neuronal cell body,neuron projection,nucleus,perinuclear region of cytoplasm,plasma membrane,macromolecular complex,sperm flagellum,sperm mitochondrial sheath,sperm plasma me…	sp	1	4	uniprot_mouse_proteome	36	60
TRUE	APOE3 / APOE4	Isoform IIa of Prolyl 4-hydroxylase subunit alpha-2	P4ha2	APOE3	APOE4	80	Q60716-2	330249	411419	0.317055	0.317055	24.5785	1.24579	0.378144	0.378144	29.9669	1.29967	0.00081791	0.00411565	79	0.108646	Q60716-2	P4HA2_MOUSE	Q60716-2	Mus musculus	0.333	60812				sp			uniprot_mouse_proteome	19	22
TRUE	APOE4 / APOE2	Mitochondrial amidoxime reducing component 2	2024-03-02	APOE4	APOE2	40	Q922Q1	48490.8	112326	1.21191	1.21191	131.645	2.31645	1.60446	1.60446	204.081	3.04081	0.000708034	0.00412092	39	0.436255	Q922Q1	MARC2_MOUSE	Q922Q1	Mus musculus	0.041	38194.3	nitrate metabolic process,oxidation-reduction process	molybdenum ion binding,molybdopterin cofactor binding,nitrate reductase activity,pyridoxal phosphate binding	mitochondrial inner membrane,mitochondrial outer membrane,mitochondrion,peroxisome	sp	1	1	uniprot_mouse_proteome	11	12
TRUE	APOE3 / APOE2	Creatine kinase M-type	Ckm	APOE3	APOE2	156	P07310	968156	776301	-0.318623	0.318623	-19.8165	0.801835	-0.508711	0.508711	-29.715	0.70285	5.88132e-05	0.00414493	155	0.123134	P07310	KCRM_MOUSE	P07310	Mus musculus	0.535	43045	phosphocreatine biosynthetic process,phosphocreatine metabolic process,response to heat	ATP binding,creatine kinase activity,kinase activity	cytoplasm,extracellular space	sp	1	1	uniprot_mouse_proteome	44	119
TRUE	APOE4 / APOE2	Coatomer subunit beta'	Copb2	APOE4	APOE2	90	O55029	59879.1	81314.9	0.441466	0.441466	35.7984	1.35798	0.951059	0.951059	93.3292	1.93329	0.000731623	0.00423442	89	0.271812	O55029	COPB2_MOUSE	O55029	Mus musculus	0.076	102449	ER to Golgi vesicle-mediated transport,intracellular protein transport,intra-Golgi vesicle-mediated transport,retrograde vesicle-mediated transport, Golgi to ER,toxin transport	protein kinase C binding,structural molecule activity	COPI vesicle coat,cytosol,Golgi apparatus,Golgi membrane	sp	1	2	uniprot_mouse_proteome	27	32
TRUE	APOE3 / APOE4	Thioredoxin domain-containing protein 5	Txndc5	APOE3	APOE4	60	E9PXX7;Q91W90	76810.4	54538.1	-0.494039	0.494039	-28.9966	0.710034	-1.14529	1.14529	-54.7901	0.452099	0.000855302	0.00423621	59	0.32595	E9PXX7;Q91W90	E9PXX7_MOUSE;TXND5_MOUSE	E9PXX7;Q91W90	Mus musculus	38.7%;31.9%	38532.34;46415.47	cell redox homeostasis;apoptotic cell clearance,cell redox homeostasis	protein disulfide isomerase activity;protein disulfide isomerase activity	endoplasmic reticulum lumen;endoplasmic reticulum lumen	tr;sp	1	1;2	uniprot_mouse_proteome	18	25
TRUE	APOE3 / APOE4	Growth/differentiation factor 8	Mstn	APOE3	APOE4	56	O08689	999800	1386738	0.471983	0.471983	38.7015	1.38701	0.623823	0.623823	54.0953	1.54095	0.000852519	0.00423621	55	0.176796	O08689	GDF8_MOUSE	O08689	Mus musculus	0.245	42921.3	cellular response to dexamethasone stimulus,muscle cell cellular homeostasis,myoblast migration involved in skeletal muscle regeneration,negative regulation of insulin receptor signaling pathway,negative regulation of kinase activity,negative regulation of muscle hypertrophy,negative regulation of myoblast differentiation,negative regulation of myoblast proliferation,negative regulation of protei…	cytokine activity,growth factor activity,heparin binding,identical protein binding,protein homodimerization activity,receptor binding	cytoplasm,extracellular region,extracellular space	sp	1	1	uniprot_mouse_proteome	13	15
TRUE	APOE3 / APOE4	Myomesin 2	Myom2	APOE3	APOE4	224	Q14BI5	289432	98855.4	-1.54983	1.54983	-65.845	0.34155	-0.875022	0.875022	-45.4754	0.545246	0.000853295	0.00423621	223	0.258822	Q14BI5	Q14BI5_MOUSE	Q14BI5	Mus musculus	0	164738	extraocular skeletal muscle development,muscle contraction	kinase binding,structural constituent of cytoskeleton	cytoskeleton,M band,sarcomere	tr	1	1	uniprot_mouse_proteome	118	222
TRUE	APOE4 / APOE2	Neutrophil gelatinase-associated lipocalin	Lcn2	APOE4	APOE2	35	P11672	29751.7	78508	1.39987	1.39987	163.877	2.63877	2.29489	2.29489	390.715	4.90715	0.000745134	0.00426496	34	0.61921	P11672	NGAL_MOUSE	P11672	Mus musculus	0.155	22875	cellular response to hydrogen peroxide,cellular response to interleukin-1,cellular response to lipopolysaccharide,cellular response to nutrient levels,cellular response to tumor necrosis factor,defense response to bacterium,extrinsic apoptotic signaling pathway in absence of ligand,innate immune response,positive regulation of cell projection organization,positive regulation of cold-induced therm…	enterobactin binding,identical protein binding,iron ion binding,protease binding,small molecule binding	cytoplasmic membrane-bounded vesicle lumen,cytosol,extracellular region,extracellular space	sp	1	1	uniprot_mouse_proteome	11	17
TRUE	APOE4 / APOE2	GTP:AMP phosphotransferase AK3, mitochondrial	Ak3	APOE4	APOE2	35	Q9WTP7	501972	938828	0.903253	0.903253	87.0279	1.87028	1.30667	1.30667	147.37	2.4737	0.000744787	0.00426496	34	0.352551	Q9WTP7	KAD3_MOUSE	Q9WTP7	Mus musculus	0.159	25426.3	ADP biosynthetic process,AMP metabolic process,AMP phosphorylation,ATP metabolic process,dATP metabolic process,GTP metabolic process,ITP metabolic process,nucleoside triphosphate biosynthetic process,purine nucleotide metabolic process,UTP metabolic process	adenylate kinase activity,ATP binding,GTP binding,identical protein binding,nucleoside triphosphate adenylate kinase activity	cytoplasm,mitochondrial intermembrane space,mitochondrial matrix,mitochondrion	sp	1	3	uniprot_mouse_proteome	9	10
TRUE	APOE4 / APOE2	60 kDa heat shock protein, mitochondrial	Hspd1	APOE4	APOE2	175	P63038	196132	232873	0.247717	0.247717	18.7326	1.18733	0.610552	0.610552	52.6843	1.52684	0.000751081	0.00427539	174	0.17795	P63038	CH60_MOUSE	P63038	Mus musculus	0.421	60955.5	activation of cysteine-type endopeptidase activity involved in apoptotic process,apoptotic mitochondrial changes,B cell activation,B cell cytokine production,B cell proliferation,cellular response to heat,cellular response to interleukin-7,interaction with symbiont,isotype switching to IgG isotypes,mitochondrial unfolded protein response,MyD88-dependent toll-like receptor signaling pathway,negati…	apolipoprotein A-I binding,apolipoprotein binding,ATP binding,chaperone binding,double-stranded RNA binding,enzyme binding,high-density lipoprotein particle binding,insulin binding,isomerase activity,lipopolysaccharide binding,modification-dependent protein binding,p53 binding,protease binding,macromolecular complex binding,ubiquitin protein ligase binding	cell surface,clathrin-coated pit,coated vesicle,cytoplasm,cytosol,early endosome,extracellular exosome,extracellular space,Golgi apparatus,intracellular membrane-bounded organelle,lipopolysaccharide receptor complex,membrane,membrane raft,mitochondrial crista,mitochondrial inner membrane,mitochondrial matrix,mitochondrion,myelin sheath,peroxisomal matrix,plasma membrane,macromolecular complex,rou…	sp	1	1	uniprot_mouse_proteome	45	78
TRUE	APOE4 / APOE2	L-lactate dehydrogenase;L-lactate dehydrogenase A chain;L-lactate dehydrogenase	Ldha	APOE4	APOE2	145	A0A1B0GSX0;P06151;Q564E2	892654	1.16462e+06	0.383683	0.383683	30.4668	1.30467	0.972644	0.972644	96.2434	1.96243	0.000758993	0.00429681	144	0.282673	A0A1B0GSX0;P06151;Q564E2	A0A1B0GSX0_MOUSE;LDHA_MOUSE;Q564E2_MOUSE	A0A1B0GSX0;P06151;Q564E2	Mus musculus	34.3%;37.3%;37.3%	39758.21;36498.53;36498.53	carbohydrate metabolic process,lactate metabolic process,NAD metabolic process,positive regulation of apoptotic process,post-embryonic animal organ development,response to cAMP,response to drug,response to estrogen,response to glucose,response to hydrogen peroxide,response to hypoxia,response to nutrient;cellular response to extracellular stimulus,glucose catabolic process to lactate via pyruvate…	identical protein binding,kinase binding,L-lactate dehydrogenase activity,NAD binding;identical protein binding,lactate dehydrogenase activity,L-lactate dehydrogenase activity;L-lactate dehydrogenase activity	cytoplasm;cytosol,mitochondrion,sperm fibrous sheath;cytoplasm	tr;sp;tr	1	1;3;1	uniprot_mouse_proteome	19	54
TRUE	APOE4 / APOE2	Laminin subunit alpha-2	Lama2	APOE4	APOE2	215	Q60675	1.56834e+06	3.43424e+06	1.13075	1.13075	118.972	2.18972	0.83681	0.83681	78.6096	1.7861	0.000778521	0.00438341	214	0.245456	Q60675	LAMA2_MOUSE	Q60675	Mus musculus	0.013	343815	animal organ morphogenesis,axon guidance,cell adhesion,positive regulation of synaptic transmission, cholinergic,regulation of cell adhesion,regulation of cell migration,regulation of embryonic development,Schwann cell differentiation,tissue development	extracellular matrix structural constituent,receptor binding	basement membrane,collagen-containing extracellular matrix,dendritic spine,extracellular region,neuromuscular junction,sarcolemma,synaptic cleft	sp	1	2	uniprot_mouse_proteome	105	137
TRUE	APOE3 / APOE4	Collagen alpha-1(XV) chain	Col15a1	APOE3	APOE4	92	A2AJY2;O35206	2118304	2.68698e+06	0.343075	0.343075	26.8457	1.26846	0.392076	0.392076	31.2281	1.31228	0.000891998	0.0043854	91	0.114115	A2AJY2;O35206	A2AJY2_MOUSE;COFA1_MOUSE	A2AJY2;O35206	Mus musculus	9.8%;9.7%	138291.74;140472.19	cell adhesion;angiogenesis,cell adhesion,endothelial cell morphogenesis,extracellular matrix organization	structural molecule activity;extracellular matrix structural constituent	basement membrane,collagen trimer;basement membrane,collagen-containing extracellular matrix,collagen trimer,extracellular matrix,extracellular space	tr;sp	1	1;2	uniprot_mouse_proteome	20	35
TRUE	APOE3 / APOE4	Glucose-6-phosphate isomerase	Gpi	APOE3	APOE4	60	P06745	1.08248e+06	304220	-1.83115	1.83115	-71.8959	0.281041	-1.90117	1.90117	-73.2274	0.267726	0.000894696	0.0043854	59	0.543317	P06745	G6PI_MOUSE	P06745	Mus musculus	0.066	62766.9	carbohydrate metabolic process,erythrocyte homeostasis,gluconeogenesis,glucose 6-phosphate metabolic process,glucose homeostasis,glycolytic process,glycolytic process through glucose-6-phosphate,in utero embryonic development,learning or memory,mesoderm formation,negative regulation of cysteine-type endopeptidase activity involved in apoptotic process,negative regulation of neuron apoptotic proce…	cytokine activity,glucose-6-phosphate isomerase activity,growth factor activity,monosaccharide binding,ubiquitin protein ligase binding	ciliary membrane,cytoplasm,cytosol,extracellular space,myelin sheath,neuron projection,nucleoplasm,plasma membrane	sp	1	4	uniprot_mouse_proteome	26	44
TRUE	APOE4 / APOE2	Cytochrome c oxidase subunit 6C	Cox6c	APOE4	APOE2	45	Q9CPQ1	63142.2	136258	1.10966	1.10966	115.795	2.15795	2.02409	2.02409	306.736	4.06736	0.000784724	0.00439445	44	0.561015	Q9CPQ1	COX6C_MOUSE	Q9CPQ1	Mus musculus	0.513	8468.99	oxidative phosphorylation	cytochrome-c oxidase activity	integral component of membrane,mitochondrial inner membrane,mitochondrion	sp	1	3	uniprot_mouse_proteome	9	17
TRUE	APOE4 / APOE2	Eukaryotic translation initiation factor 2-alpha kinase 3	Eif2ak3	APOE4	APOE2	115	E9QQ30	794391	671724	-0.24198	0.24198	-15.4416	0.845584	-0.330903	0.330903	-20.4961	0.795039	0.000811103	0.00451775	114	0.0961673	E9QQ30	E9QQ30_MOUSE	E9QQ30	Mus musculus	0.159	124670	angiogenesis,cellular response to amino acid starvation,cellular response to cold,cellular response to glucose starvation,eiF2alpha phosphorylation in response to endoplasmic reticulum stress,endocrine pancreas development,endoplasmic reticulum unfolded protein response,ER overload response,negative regulation of translation in response to stress,ossification,positive regulation of transcription …	ATP binding,eukaryotic translation initiation factor 2alpha kinase activity,Hsp90 protein binding,identical protein binding,protein phosphatase binding	endoplasmic reticulum membrane,perinuclear region of cytoplasm	tr	1	1	uniprot_mouse_proteome	23	28
TRUE	APOE3 / APOE4	45 kDa calcium-binding protein	Sdf4	APOE3	APOE4	100	Q61112	1104900	1.41015e+06	0.35193	0.35193	27.6266	1.27627	0.498802	0.498802	41.304	1.41304	0.000931986	0.00454463	99	0.146146	Q61112	CAB45_MOUSE	Q61112	Mus musculus	0.363	42064	calcium ion regulated exocytosis,cerebellum development,fat cell differentiation,response to ethanol,UV protection,zymogen granule exocytosis	calcium ion binding,identical protein binding	cytoplasm,endoplasmic reticulum,Golgi apparatus,Golgi lumen,late endosome	sp	1	1	uniprot_mouse_proteome	15	27
TRUE	APOE3 / APOE2	Tenascin	Tnc	APOE3	APOE2	412	Q80YX1	1352557	1.59606e+06	0.238826	0.238826	18.0032	1.18003	0.478299	0.478299	39.31	1.3931	6.7651e-05	0.00455107	411	0.118812	Q80YX1	TENA_MOUSE	Q80YX1	Mus musculus	0.319	231807	bud outgrowth involved in lung branching,cell adhesion,cellular response to prostaglandin D stimulus,cellular response to retinoic acid,cellular response to vitamin D,mesenchymal-epithelial cell signaling involved in prostate gland development,negative regulation of cell adhesion,neuromuscular junction development,neuron projection development,odontogenesis of dentin-containing tooth,peripheral n…	fibronectin binding,syndecan binding	basement membrane,collagen-containing extracellular matrix,extracellular matrix,extracellular region,interstitial matrix,perisynaptic extracellular matrix	sp	1	1	uniprot_mouse_proteome	95	157
TRUE	APOE3 / APOE4	Choline-phosphate cytidylyltransferase A	Pcyt1a	APOE3	APOE4	20	P49586	9975.81	2069.54	-2.26912	2.26912	-79.2544	0.207456	-2.24407	2.24407	-78.891	0.21109	0.000946281	0.00459068	19	0.574285	P49586	PCY1A_MOUSE	P49586	Mus musculus	0	41666.9	CDP-choline pathway,phosphatidylcholine biosynthetic process	calmodulin binding,choline-phosphate cytidylyltransferase activity,identical protein binding,lipid binding,phosphatidylcholine binding,protein homodimerization activity	cytoplasm,cytosol,endoplasmic reticulum,endoplasmic reticulum membrane,glycogen granule,nuclear envelope,plasma membrane	sp	1	1	uniprot_mouse_proteome	7	7
TRUE	APOE4 / APOE2	Protein Igkv17-121;Protein Igkv17-121 (Fragment)	Igkv17-121	APOE4	APOE2	25	A0A075B5K3;A0A0G2JFA8	6019664	2.97567e+06	-1.01647	1.01647	-50.5675	0.494325	-0.91393	0.91393	-46.9263	0.530737	0.000833484	0.00459303	24	0.239373	A0A075B5K3;A0A0G2JFA8	A0A075B5K3_MOUSE;A0A0G2JFA8_MOUSE	A0A075B5K3;A0A0G2JFA8	Mus musculus	50%;49.6%	12692.48;12865.6	immune response,immunoglobulin production;immune response,immunoglobulin production	;	extracellular space;extracellular space	tr	4	7;4	uniprot_mouse_proteome	4	6
TRUE	APOE4 / APOE2	T-complex protein 1 subunit epsilon	Cct5	APOE4	APOE2	105	P80316	32959.6	40272.3	0.289087	0.289087	22.1867	1.22187	0.985046	0.985046	97.9376	1.97938	0.000832664	0.00459303	104	0.286177	P80316	TCPE_MOUSE	P80316	Mus musculus	0.262	59624.1	binding of sperm to zona pellucida,positive regulation of establishment of protein localization to telomere,positive regulation of telomere maintenance via telomerase,protein folding,protein stabilization,response to virus,toxin transport	ATP binding,beta-tubulin binding,G-protein beta-subunit binding,mRNA 3'-UTR binding,mRNA 5'-UTR binding,unfolded protein binding	cell body,centrosome,chaperonin-containing T-complex,microtubule,myelin sheath	sp	1	1	uniprot_mouse_proteome	34	50
TRUE	APOE3 / APOE4	60S acidic ribosomal protein P0	Rplp0	APOE3	APOE4	68	P14869	259191	164716	-0.654032	0.654032	-36.4498	0.635502	-0.991479	0.991479	-49.7038	0.502962	0.000962075	0.00464349	67	0.287047	P14869	RLA0_MOUSE	P14869	Mus musculus	0.454	34216.4	cellular response to interleukin-4,cytoplasmic translation,ribosomal large subunit assembly	large ribosomal subunit rRNA binding,peptide binding,structural constituent of ribosome	cytoplasm,cytoplasmic ribonucleoprotein granule,cytosol,cytosolic large ribosomal subunit,dendrite,endoplasmic reticulum,membrane,nucleus,postsynapse,postsynaptic density,ribonucleoprotein complex,synapse	sp	1	3	uniprot_mouse_proteome	16	25
TRUE	APOE4 / APOE2	40S ribosomal protein SA	Rpsa	APOE4	APOE2	80	P14206	290447	317175	0.127006	0.127006	9.20249	1.09202	0.755554	0.755554	68.828	1.68828	0.000863705	0.00470946	79	0.218139	P14206	RSSA_MOUSE	P14206	Mus musculus	0.4	32838.1	cell-cell adhesion,cytoplasmic translation,epithelial cell differentiation,ribosomal small subunit assembly,translation	laminin binding,laminin receptor activity,ribosome binding,structural constituent of ribosome	basement membrane,collagen-containing extracellular matrix,cytoplasm,cytosol,cytosolic small ribosomal subunit,glutamatergic synapse,membrane,neuronal cell body,nucleus,plasma membrane,small ribosomal subunit,synapse	sp	1	4	uniprot_mouse_proteome	13	20
TRUE	APOE4 / APOE2	Extended synaptotagmin-1	Esyt1	APOE4	APOE2	70	Q3U7R1	22378.6	46598.4	1.05816	1.05816	108.228	2.08228	1.27106	1.27106	141.338	2.41338	0.000861312	0.00470946	69	0.364781	Q3U7R1	ESYT1_MOUSE	Q3U7R1	Mus musculus	0.139	121554	endoplasmic reticulum-plasma membrane tethering,lipid transport	calcium-dependent phospholipid binding,calcium ion binding,identical protein binding,phosphatidylcholine binding,phosphatidylethanolamine binding,phosphatidylinositol binding	endoplasmic reticulum,extrinsic component of cytoplasmic side of plasma membrane,integral component of endoplasmic reticulum membrane,intrinsic component of endoplasmic reticulum membrane	sp	1	2	uniprot_mouse_proteome	41	49
TRUE	APOE4 / APOE2	2,4-dienoyl-CoA reductase, mitochondrial	Decr1	APOE4	APOE2	55	Q9CQ62	41474.7	61740	0.573975	0.573975	48.862	1.48862	1.41699	1.41699	167.028	2.67028	0.000878793	0.00476665	54	0.402286	Q9CQ62	DECR_MOUSE	Q9CQ62	Mus musculus	0.119	36213.8	fatty acid beta-oxidation,positive regulation of cold-induced thermogenesis	2,4-dienoyl-CoA reductase (NADPH) activity,identical protein binding,NADPH binding	catalytic complex,cytosol,mitochondrion,nucleoplasm	sp	1	1	uniprot_mouse_proteome	15	23
TRUE	APOE3 / APOE4	Aspartate aminotransferase, mitochondrial	Got2	APOE3	APOE4	104	P05202	356876	267549	-0.415619	0.415619	-25.0302	0.749698	-0.780965	0.780965	-41.8023	0.581977	0.00102316	0.00485291	103	0.23102	P05202	AATM_MOUSE	P05202	Mus musculus	0.444	47411.4	2-oxoglutarate metabolic process,aspartate biosynthetic process,aspartate catabolic process,aspartate metabolic process,cellular amino acid metabolic process,dicarboxylic acid metabolic process,fatty acid transport,female pregnancy,glutamate catabolic process to 2-oxoglutarate,glutamate catabolic process to aspartate,glutamate metabolic process,lactation,oxaloacetate metabolic process,response to…	amino acid binding,carboxylic acid binding,enzyme binding,identical protein binding,kynurenine-oxoglutarate transaminase activity,L-aspartate:2-oxoglutarate aminotransferase activity,phospholipid binding,pyridoxal phosphate binding	cell surface,mitochondrial inner membrane,mitochondrial matrix,mitochondrion,myelin sheath,perikaryon,plasma membrane,macromolecular complex,sarcolemma,T-tubule	sp	1	1	uniprot_mouse_proteome	29	44
TRUE	APOE3 / APOE4	Galectin-1	Lgals1	APOE3	APOE4	56	P16045	825691	529164	-0.641887	0.641887	-35.9126	0.640874	-1.30452	1.30452	-59.5145	0.404855	0.00101271	0.00485291	55	0.375699	P16045	LEG1_MOUSE	P16045	Mus musculus	0.57	14865.9	apoptotic process,cellular response to glucose stimulus,cellular response to organic cyclic compound,heterophilic cell-cell adhesion via plasma membrane cell adhesion molecules,myoblast differentiation,negative regulation of cell-substrate adhesion,negative regulation of neuron projection development,plasma cell differentiation,positive regulation of erythrocyte aggregation,positive regulation of…	carbohydrate binding,galactose binding,identical protein binding,lactose binding,laminin binding	cell surface,collagen-containing extracellular matrix,cytoplasm,cytosol,extracellular region,extracellular space,nucleus	sp	1	3	uniprot_mouse_proteome	10	22
TRUE	APOE3 / APOE4	Protein disulfide-isomerase A3	Pdia3	APOE3	APOE4	224	P27773	2.63375e+06	2514383	-0.0669125	0.0669125	-4.53211	0.954679	-0.495236	0.495236	-29.0555	0.709445	0.00102599	0.00485291	223	0.148845	P27773	PDIA3_MOUSE	P27773	Mus musculus	0.566	56678.4	cell redox homeostasis,cellular response to interleukin-7,cellular response to vitamin D,positive regulation of extrinsic apoptotic signaling pathway,positive regulation of protein folding,protein folding,response to endoplasmic reticulum stress	identical protein binding,MHC class I protein binding,peptidase activity,peptide disulfide oxidoreductase activity,protein disulfide isomerase activity,protein-disulfide reductase (glutathione) activity	acrosomal vesicle,apical plasma membrane,cell surface,cytoplasm,endoplasmic reticulum,endoplasmic reticulum lumen,extracellular region,extracellular space,melanosome,MHC class I peptide loading complex,mitochondrial intermembrane space,mitochondrion,myelin sheath,nucleus,plasma membrane,smooth endoplasmic reticulum,TAP complex	sp	1	2	uniprot_mouse_proteome	46	70
TRUE	APOE3 / APOE4	Heterochromatin protein 1-binding protein 3;Isoform 2 of Heterochromatin protein 1-binding protein 3;Isoform 3 of Heterochromatin protein 1-binding protein 3;Heterochromatin protein 1-binding protein 3;Heterochromatin protein 1-binding protein 3	Hp1bp3	APOE3	APOE4	32	Q3TEA8;Q3TEA8-2;Q3TEA8-3;Z4YKA3;Z4YKB8	57545	31071	-0.889121	0.889121	-46.0057	0.539943	-0.999706	0.999706	-49.9898	0.500102	0.00101919	0.00485291	31	0.275671	Q3TEA8;Q3TEA8-2;Q3TEA8-3;Z4YKA3;Z4YKB8	HP1B3_MOUSE;HP1B3_MOUSE;HP1B3_MOUSE;Z4YKA3_MOUSE;Z4YKB8_MOUSE	Q3TEA8;Q3TEA8-2;Q3TEA8-3;Z4YKA3;Z4YKB8	Mus musculus	9.7%;9.7%-2;9.7%-3;10.5%;9.7%	60866.6;60866.6-2;60866.6-3;56824.89;60850.54	cellular response to hypoxia,heterochromatin organization,nucleosome assembly,regulation of cell proliferation,regulation of nucleus size,regulation of transcription, DNA-templated;;;heterochromatin organization,nucleosome assembly,regulation of transcription, DNA-templated;heterochromatin organization,nucleosome assembly,regulation of transcription, DNA-templated	DNA binding,nucleosome binding;;;chromatin binding,DNA binding;chromatin binding,DNA binding	chromosome,host cell nucleus,nuclear speck,nucleosome,nucleus;;;host cell nucleus,nucleosome;host cell nucleus,nucleosome	sp;sp;sp;tr;tr	1;;;1;1	1;;;1;1	uniprot_mouse_proteome	12	15
TRUE	APOE4 / APOE2	Retinol-binding protein 4	Rbp4	APOE4	APOE2	35	H7BWY6;Q00724	275106	231196	-0.250873	0.250873	-15.9612	0.840388	-0.576596	0.576596	-32.9456	0.670544	0.000900394	0.00485838	34	0.158474	H7BWY6;Q00724	H7BWY6_MOUSE;RET4_MOUSE	H7BWY6;Q00724	Mus musculus	23.7%;28.9%	28404.9;23206.07	eye development,gluconeogenesis,glucose homeostasis,maintenance of gastrointestinal epithelium,positive regulation of insulin secretion,response to ethanol,response to retinoic acid,retinol metabolic process;cardiac muscle tissue development,detection of light stimulus involved in visual perception,embryonic organ morphogenesis,embryonic retina morphogenesis in camera-type eye,embryonic skeletal …	macromolecular complex binding,retinal binding,retinol binding,retinol transporter activity;macromolecular complex binding,retinal binding,retinol binding,retinol transporter activity	extracellular space,macromolecular complex;extracellular space,macromolecular complex	tr;sp	1	1;2	uniprot_mouse_proteome	11	12
TRUE	APOE4 / APOE2	Protein Vdac3-ps1;Voltage-dependent anion-selective channel protein 3	Vdac3-ps1	APOE4	APOE2	50	A0A140T8V3;Q60931	50163.7	90506.6	0.851379	0.851379	80.4225	1.80422	1.98383	1.98383	295.543	3.95543	0.00090754	0.00487156	49	0.561553	A0A140T8V3;Q60931	A0A140T8V3_MOUSE;VDAC3_MOUSE	A0A140T8V3;Q60931	Mus musculus	33.6%;33.6%	30695.62;30752.72	;behavioral fear response,chemical synaptic transmission,learning,neuron-neuron synaptic transmission,regulation of cilium assembly	;nucleotide binding,porin activity,voltage-gated anion channel activity	;mitochondrial inner membrane,mitochondrial outer membrane,mitochondrion,pore complex,rough endoplasmic reticulum,synaptic vesicle	tr;sp	4;1	1	uniprot_mouse_proteome	16	24
TRUE	APOE4 / APOE2	Heterogeneous nuclear ribonucleoprotein M;Isoform 2 of Heterogeneous nuclear ribonucleoprotein M	Hnrnpm	APOE4	APOE2	145	Q9D0E1;Q9D0E1-2	145716	164063	0.171092	0.171092	12.591	1.12591	0.580117	0.580117	49.4971	1.49497	0.000913465	0.00487809	144	0.171314	Q9D0E1;Q9D0E1-2	HNRPM_MOUSE	Q9D0E1;Q9D0E1-2	Mus musculus	26.2%;26.2%-2	77648.67;77648.67-2	alternative mRNA splicing, via spliceosome,positive regulation of protein import,positive regulation of protein localization to nucleus,regulation of mRNA stability involved in response to oxidative stress;	calcium-dependent protein binding,mRNA binding,protein antigen binding,protein domain specific binding;	catalytic step 2 spliceosome,cell surface,collagen-containing extracellular matrix,cytoplasm,nuclear matrix,nucleoplasm,nucleus,paraspeckles,post-mRNA release spliceosomal complex,ribonucleoprotein complex,spliceosomal complex;	sp	1;	3;	uniprot_mouse_proteome	42	67
TRUE	APOE4 / APOE2	Semaphorin-3D	Sema3d	APOE4	APOE2	75	Q8BH34	1.14056e+06	884305	-0.367133	0.367133	-22.4678	0.775322	-0.51343	0.51343	-29.9445	0.700555	0.000924042	0.00490927	74	0.148745	Q8BH34	SEM3D_MOUSE	Q8BH34	Mus musculus	0.139	89548.9	axon guidance,negative chemotaxis,negative regulation of axon extension involved in axon guidance,neural crest cell migration,positive regulation of cell migration,semaphorin-plexin signaling pathway	chemorepellent activity,semaphorin receptor binding	extracellular space,integral component of plasma membrane	sp	1	1	uniprot_mouse_proteome	13	19
TRUE	APOE3 / APOE4	ATP synthase subunit gamma;ATP synthase subunit gamma;ATP synthase subunit gamma, mitochondrial	Atp5c1	APOE3	APOE4	56	A2AKU9;Q8C2Q8;Q91VR2	358457	197354	-0.861014	0.861014	-44.9435	0.550565	-1.33083	1.33083	-60.2461	0.397539	0.00106405	0.00500791	55	0.385076	A2AKU9;Q8C2Q8;Q91VR2	A2AKU9_MOUSE;Q8C2Q8_MOUSE;ATPG_MOUSE	A2AKU9;Q8C2Q8;Q91VR2	Mus musculus	24.6%;26.6%;24.5%	32770.81;30255.81;32885.9	;;ATP biosynthetic process,ATP metabolic process,ATP synthesis coupled proton transport,mitochondrial ATP synthesis coupled proton transport	proton-transporting ATP synthase activity, rotational mechanism;proton-transporting ATP synthase activity, rotational mechanism;proton-transporting ATP synthase activity, rotational mechanism	proton-transporting ATP synthase complex, catalytic core F(1);proton-transporting ATP synthase complex, catalytic core F(1);mitochondrial inner membrane,mitochondrial proton-transporting ATP synthase complex,mitochondrial proton-transporting ATP synthase complex, catalytic core F(1),mitochondrion,myelin sheath,proton-transporting ATP synthase complex, catalytic core F(1)	tr;tr;sp	1	1	uniprot_mouse_proteome	10	15
TRUE	APOE3 / APOE4	Carboxylesterase 1C	Ces1c	APOE3	APOE4	92	P23953	319122	237008	-0.429173	0.429173	-25.7313	0.742687	-0.877087	0.877087	-45.5534	0.544466	0.00107086	0.00501501	91	0.259531	P23953	EST1C_MOUSE	P23953	Mus musculus	0.282	61055.8	lipid catabolic process,response to bacterium	carboxylic ester hydrolase activity,hydrolase activity, acting on ester bonds,methyl indole-3-acetate esterase activity,sterol esterase activity,triglyceride lipase activity	endoplasmic reticulum lumen,extracellular space	sp	1	4	uniprot_mouse_proteome	20	30
TRUE	APOE3 / APOE4	40S ribosomal protein SA	Rpsa	APOE3	APOE4	64	P14206	317175	225402	-0.49278	0.49278	-28.9346	0.710654	-0.872487	0.872487	-45.3796	0.546204	0.00108813	0.00504592	63	0.254773	P14206	RSSA_MOUSE	P14206	Mus musculus	0.4	32838.1	cell-cell adhesion,cytoplasmic translation,epithelial cell differentiation,ribosomal small subunit assembly,translation	laminin binding,laminin receptor activity,ribosome binding,structural constituent of ribosome	basement membrane,collagen-containing extracellular matrix,cytoplasm,cytosol,cytosolic small ribosomal subunit,glutamatergic synapse,membrane,neuronal cell body,nucleus,plasma membrane,small ribosomal subunit,synapse	sp	1	4	uniprot_mouse_proteome	13	20
TRUE	APOE3 / APOE4	S-methyl-5'-thioadenosine phosphorylase	Mtap	APOE3	APOE4	28	Q9CQ65	60692.1	41298.3	-0.555425	0.555425	-31.9544	0.680456	-1.35723	1.35723	-60.9669	0.390331	0.00108468	0.00504592	27	0.370996	Q9CQ65	MTAP_MOUSE	Q9CQ65	Mus musculus	0.212	31061.9	L-methionine biosynthetic process from methylthioadenosine,methylation,purine ribonucleoside salvage	purine-nucleoside phosphorylase activity,S-methyl-5-thioadenosine phosphorylase activity	cytoplasm,cytosol,nucleus	sp	1	1	uniprot_mouse_proteome	9	9
TRUE	APOE3 / APOE4	Prohibitin-2	Phb2	APOE3	APOE4	72	O35129	240722	127231	-0.91992	0.91992	-47.1462	0.528538	-0.810397	0.810397	-42.9775	0.570225	0.00110177	0.00508428	71	0.238203	O35129	PHB2_MOUSE	O35129	Mus musculus	0.468	33296.4	activation of phospholipase C activity,activation of protein kinase C activity,antiviral innate immune response,B cell activation,CD40 signaling pathway,cell migration,cellular response to hypoxia,cellular response to retinoic acid,immunoglobulin production,induction by virus of host autophagy,mammary gland alveolus development,mammary gland branching involved in thelarche,mitochondrion organizat…	amide binding,identical protein binding,protein C-terminus binding,protein heterodimerization activity,protein homodimerization activity,protein N-terminus binding,sphingolipid binding	axon,cell periphery,cell surface,cytoplasm,GABA-ergic synapse,glutamatergic synapse,inner mitochondrial membrane protein complex,mitochondrial inner membrane,mitochondrial outer membrane,mitochondrial prohibitin complex,mitochondrion,nuclear matrix,nucleus,plasma membrane,postsynaptic density,presynaptic active zone,macromolecular complex	sp	1	1	uniprot_mouse_proteome	19	26
TRUE	APOE4 / APOE2	Ubiquitin-40S ribosomal protein S27a	Rps27a	APOE4	APOE2	40	P62983	2.28815e+06	1.61178e+06	-0.505529	0.505529	-29.5598	0.704402	-0.926055	0.926055	-47.3704	0.526296	0.000984406	0.00515886	39	0.259865	P62983	RS27A_MOUSE	P62983	Mus musculus	0.385	17950.9	modification-dependent protein catabolic process,protein ubiquitination,translation	metal ion binding,protein tag,structural constituent of ribosome,ubiquitin protein ligase binding	cytoplasm,cytosol,cytosolic small ribosomal subunit,myelin sheath,nucleoplasm,nucleus,small ribosomal subunit	sp	1	2	uniprot_mouse_proteome	9	13
TRUE	APOE4 / APOE2	Fascin	Fscn1	APOE4	APOE2	30	Q61553	44232.4	71844.1	0.699766	0.699766	62.4241	1.62424	1.65398	1.65398	214.702	3.14702	0.000985068	0.00515886	29	0.451285	Q61553	FSCN1_MOUSE	Q61553	Mus musculus	0.126	54508	actin cytoskeleton organization,actin filament bundle assembly,cell-cell junction assembly,cell migration,cell motility,establishment of apical/basal cell polarity,establishment or maintenance of cell polarity,microspike assembly,parallel actin filament bundle assembly,positive regulation of extracellular matrix disassembly,positive regulation of filopodium assembly,positive regulation of lamelli…	actin binding,actin filament binding,drug binding,protein binding, bridging	actin cytoskeleton,cell-cell junction,cell cortex,cell projection membrane,cytoplasm,cytoskeleton,cytosol,dendrite,filopodium,growth cone,invadopodium,lamellipodium,microspike,microvillus,myelin sheath,plasma membrane,podosome,ruffle,stress fiber	sp	1	4	uniprot_mouse_proteome	11	12
TRUE	APOE4 / APOE2	Fibrinogen beta chain	Fgb	APOE4	APOE2	220	Q8K0E8	532827	885466	0.732772	0.732772	66.1829	1.66183	0.69101	0.69101	61.4413	1.61441	0.00098596	0.00515886	219	0.206912	Q8K0E8	FIBB_MOUSE	Q8K0E8	Mus musculus	0.493	54752.7	adaptive immune response,blood coagulation, fibrin clot formation,cell adhesion,cell-matrix adhesion,cellular macromolecular complex assembly,cellular response to interleukin-1,cellular response to leptin stimulus,fibrinolysis,induction of bacterial agglutination,innate immune response,negative regulation of endothelial cell apoptotic process,negative regulation of extrinsic apoptotic signaling p…	cell adhesion molecule binding,chaperone binding,receptor binding,structural molecule activity	blood microparticle,cell cortex,cell surface,collagen-containing extracellular matrix,cytoplasm,endoplasmic reticulum,external side of plasma membrane,extracellular space,fibrinogen complex,platelet alpha granule	sp	1	1	uniprot_mouse_proteome	37	61
TRUE	APOE3 / APOE4	Secreted frizzled-related protein 2	Sfrp2	APOE3	APOE4	88	P97299	1.72324e+06	2.38845e+06	0.470949	0.470949	38.6021	1.38602	0.388251	0.388251	30.8806	1.30881	0.00114563	0.00526101	87	0.115427	P97299	SFRP2_MOUSE	P97299	Mus musculus	0.383	33469.1	anterior/posterior pattern specification,apoptotic process,bone morphogenesis,patterning of blood vessels,canonical Wnt signaling pathway,cardiac left ventricle morphogenesis,cartilage development,cellular response to extracellular stimulus,cellular response to X-ray,chondrocyte development,collagen fibril organization,convergent extension involved in axis elongation,development of primary male s…	endopeptidase activator activity,enzyme activator activity,receptor agonist activity,Wnt-protein binding	extracellular region,extracellular space	sp	2	2	uniprot_mouse_proteome	13	27
TRUE	APOE4 / APOE2	Structural maintenance of chromosomes protein 3	Smc3	APOE4	APOE2	100	Q9CW03	40553.9	51084.3	0.33304	0.33304	25.9665	1.25967	0.888653	0.888653	85.1446	1.85145	0.00102279	0.00532468	99	0.262556	Q9CW03	SMC3_MOUSE	Q9CW03	Mus musculus	0.068	141556	cell division,DNA repair,meiotic cell cycle,mitotic spindle assembly,regulation of DNA replication,sister chromatid cohesion,stem cell population maintenance	ATP binding,beta-tubulin binding,chromatin binding,dynein complex binding,mediator complex binding,protein heterodimerization activity	basement membrane,chromatin,chromosome, centromeric region,cohesin complex,lateral element,meiotic cohesin complex,mitotic spindle pole,nuclear matrix,nuclear meiotic cohesin complex,nucleoplasm,nucleus	sp	1	2	uniprot_mouse_proteome	43	49
TRUE	APOE4 / APOE2	Nucleolar protein 58	Nop58	APOE4	APOE2	35	Q6DFW4	42642	81674.8	0.937616	0.937616	91.536	1.91536	1.88268	1.88268	268.76	3.6876	0.00105589	0.0054695	34	0.525726	Q6DFW4	NOP58_MOUSE	Q6DFW4	Mus musculus	0.157	60342.9	ribosome biogenesis,snoRNA localization	ATPase binding,snoRNA binding,TFIID-class transcription factor binding	box C/D snoRNP complex,Cajal body,cytosol,fibrillar center,nucleolus,nucleoplasm,nucleus,pre-snoRNP complex,small nucleolar ribonucleoprotein complex,small-subunit processome	sp	1	1	uniprot_mouse_proteome	15	18
TRUE	APOE3 / APOE4	NADH dehydrogenase [ubiquinone] flavoprotein 1, mitochondrial;NADH dehydrogenase [ubiquinone] flavoprotein 1, mitochondrial	Ndufv1	APOE3	APOE4	60	D3YUM1;Q91YT0	79775.4	16756	-2.25127	2.25127	-78.996	0.21004	-1.93623	1.93623	-73.8702	0.261298	0.00121588	0.00555664	59	0.569564	D3YUM1;Q91YT0	D3YUM1_MOUSE;NDUV1_MOUSE	D3YUM1;Q91YT0	Mus musculus	24.6%;24.1%	49913.17;50834.19	;mitochondrial ATP synthesis coupled electron transport,mitochondrial electron transport, NADH to ubiquinone	4 iron, 4 sulfur cluster binding,FMN binding,metal ion binding,NAD binding,NADH dehydrogenase (ubiquinone) activity;4 iron, 4 sulfur cluster binding,FMN binding,metal ion binding,NAD binding,NADH dehydrogenase (ubiquinone) activity	mitochondrial inner membrane,respiratory chain;cytosol,mitochondrial inner membrane,mitochondrial respiratory chain complex I,mitochondrion	tr;sp	1	1	uniprot_mouse_proteome	22	27
TRUE	APOE4 / APOE2	Creatine kinase B-type	Ckb	APOE4	APOE2	145	Q04447	2.18891e+06	1.53448e+06	-0.512462	0.512462	-29.8975	0.701025	-0.560565	0.560565	-32.1963	0.678037	0.00108127	0.0055731	144	0.168034	Q04447	KCRB_MOUSE	Q04447	Mus musculus	0.533	42713.3	cellular chloride ion homeostasis,cerebellum development,phosphocreatine biosynthetic process	ATP binding,creatine kinase activity,kinase activity,ubiquitin protein ligase binding	cytosol,dendrite,extracellular space,mitochondrion,myelin sheath,neuronal cell body,nucleus	sp	1	1	uniprot_mouse_proteome	22	38
TRUE	APOE3 / APOE4	Adiponectin	Adipoq	APOE3	APOE4	36	Q60994	8667627	15685421	0.855715	0.855715	80.9656	1.80966	1.0377	1.0377	105.295	2.05295	0.00125162	0.00569248	35	0.295593	Q60994	ADIPO_MOUSE	Q60994	Mus musculus	0.267	26809	brown fat cell differentiation,cellular response to cAMP,cellular response to drug,cellular response to epinephrine stimulus,cellular response to insulin stimulus,circadian rhythm,detection of oxidative stress,fatty acid beta-oxidation,fatty acid oxidation,gene expression,glucose homeostasis,glucose metabolic process,low-density lipoprotein particle clearance,negative regulation of blood pressure…	hormone activity,identical protein binding,protein homodimerization activity,sialic acid binding,receptor binding	cell periphery,cell surface,collagen trimer,endoplasmic reticulum,extracellular space,perinuclear region of cytoplasm,macromolecular complex	sp	1	2	uniprot_mouse_proteome	7	10
TRUE	APOE4 / APOE2	Nucleolar RNA helicase 2	Ddx21	APOE4	APOE2	80	Q9JIK5	14632.1	24483.9	0.742697	0.742697	67.3301	1.6733	0.877909	0.877909	83.771	1.83771	0.00111682	0.00572785	79	0.259482	Q9JIK5	DDX21_MOUSE	Q9JIK5	Mus musculus	0.062	93551.1	defense response to virus,innate immune response,positive regulation of I-kappaB kinase/NF-kappaB signaling,positive regulation of myeloid dendritic cell cytokine production,response to exogenous dsRNA,response to virus,R-loop disassembly,rRNA processing,transcription from RNA polymerase II promoter	7SK snRNA binding,ATP binding,double-stranded RNA binding,identical protein binding,miRNA binding,RNA binding,RNA helicase activity,rRNA binding,snoRNA binding	cytosol,mitochondrion,nucleolus,nucleoplasm,nucleus	sp	1	3	uniprot_mouse_proteome	32	34
TRUE	APOE4 / APOE2	Apolipoprotein M	Apom	APOE4	APOE2	15	Q9Z1R3	62428.9	34665.7	-0.848706	0.848706	-44.4718	0.555282	-1.20733	1.20733	-56.693	0.43307	0.00113831	0.0058093	14	0.296342	Q9Z1R3	APOM_MOUSE	Q9Z1R3	Mus musculus	0.153	21273.3	cholesterol efflux,high-density lipoprotein particle assembly,high-density lipoprotein particle clearance,high-density lipoprotein particle remodeling,lipoprotein metabolic process,negative regulation of plasma lipoprotein particle oxidation,response to glucose,reverse cholesterol transport	antioxidant activity,lipid transporter activity,phospholipid binding	discoidal high-density lipoprotein particle,extracellular region,extracellular space,high-density lipoprotein particle,low-density lipoprotein particle,spherical high-density lipoprotein particle,very-low-density lipoprotein particle	sp	1	1	uniprot_mouse_proteome	3	4
TRUE	APOE3 / APOE4	Haptoglobin	Hp	APOE3	APOE4	76	Q61646	343655	168394	-1.02912	1.02912	-50.9992	0.490008	-1.60989	1.60989	-67.2377	0.327623	0.00128948	0.00581312	75	0.48136	Q61646	HPT_MOUSE	Q61646	Mus musculus	0.251	38752.3	acute inflammatory response,acute-phase response,defense response to bacterium,immune system process,liver development,negative regulation of hydrogen peroxide catabolic process,negative regulation of oxidoreductase activity,Notch signaling pathway,positive regulation of cell death,response to bacterium,response to hydrogen peroxide,zymogen activation	antioxidant activity,hemoglobin binding,identical protein binding,serine-type endopeptidase activity	blood microparticle,endoplasmic reticulum,extracellular space,Golgi apparatus,haptoglobin-hemoglobin complex	sp	1	1	uniprot_mouse_proteome	20	29
TRUE	APOE3 / APOE4	Nucleolar protein 58	Nop58	APOE3	APOE4	28	Q6DFW4	81674.8	23365.7	-1.8055	1.8055	-71.3918	0.286082	-2.21374	2.21374	-78.4425	0.215575	0.00129044	0.00581312	27	0.616403	Q6DFW4	NOP58_MOUSE	Q6DFW4	Mus musculus	0.157	60342.9	ribosome biogenesis,snoRNA localization	ATPase binding,snoRNA binding,TFIID-class transcription factor binding	box C/D snoRNP complex,Cajal body,cytosol,fibrillar center,nucleolus,nucleoplasm,nucleus,pre-snoRNP complex,small nucleolar ribonucleoprotein complex,small-subunit processome	sp	1	1	uniprot_mouse_proteome	15	18
TRUE	APOE3 / APOE4	116 kDa U5 small nuclear ribonucleoprotein component	Eftud2	APOE3	APOE4	44	A2AH85;G3UZ34;O08810	1.35525e+06	141564	-3.25903	3.25903	-89.5544	0.104456	-2.3717	2.3717	-80.6783	0.193217	0.00133373	0.00589584	43	0.690948	A2AH85;G3UZ34;O08810	A2AH85_MOUSE;G3UZ34_MOUSE;U5S1_MOUSE	A2AH85;G3UZ34;O08810	Mus musculus	1%;1%;1%	109491.88;108339.53;109360.69	cellular response to drug,mRNA splicing, via spliceosome,response to cocaine;mRNA processing,RNA splicing;mRNA splicing, via spliceosome	GTPase activity,GTP binding;GTPase activity,GTP binding;GTPase activity,GTP binding,U5 snRNA binding	Cajal body,cytosol,nuclear speck,U2-type catalytic step 2 spliceosome,U2-type precatalytic spliceosome,U4/U6 x U5 tri-snRNP complex;spliceosomal complex;Cajal body,catalytic step 2 spliceosome,cytosol,intracellular membrane-bounded organelle,nuclear speck,nucleoplasm,nucleus,ribonucleoprotein complex,U2-type catalytic step 2 spliceosome,U2-type precatalytic spliceosome,U4/U6 x U5 tri-snRNP complex	tr;tr;sp	1	1	uniprot_mouse_proteome	11	13
TRUE	APOE3 / APOE4	Catenin delta-1;Catenin delta-1;Catenin delta-1;Catenin delta-1;Catenin delta-1;Catenin delta-1;Catenin delta-1;Catenin delta-1;Catenin delta-1;Catenin (Cadherin associated protein), delta 1, isoform CRA_a;Catenin delta-1;Isoform 2 of Catenin delta-1;Isoform 3 of Catenin delta-1	Ctnnd1	APOE3	APOE4	40	D3Z2H2;E9Q8Z4;E9Q8Z5;E9Q8Z6;E9Q8Z8;E9Q8Z9;E9Q901;E9Q903;E9Q904;G3X9V2;P30999;P30999-2;P30999-3	14941.8	7091.78	-1.07513	1.07513	-52.5372	0.474628	-1.54672	1.54672	-65.7711	0.342289	0.00131834	0.00589584	39	0.446877	D3Z2H2;E9Q8Z4;E9Q8Z5;E9Q8Z6;E9Q8Z8;E9Q8Z9;E9Q901;E9Q903;E9Q904;G3X9V2;P30999;P30999-2;P30999-3	D3Z2H2_MOUSE;E9Q8Z4_MOUSE;E9Q8Z5_MOUSE;E9Q8Z6_MOUSE;E9Q8Z8_MOUSE;E9Q8Z9_MOUSE;E9Q901_MOUSE;E9Q903_MOUSE;E9Q904_MOUSE;G3X9V2_MOUSE;CTND1_MOUSE;CTND1_MOUSE;CTND1_MOUSE	D3Z2H2;E9Q8Z4;E9Q8Z5;E9Q8Z6;E9Q8Z8;E9Q8Z9;E9Q901;E9Q903;E9Q904;G3X9V2;P30999;P30999-2;P30999-3	Mus musculus	2.8%;2.9%;2.7%;2.6%;2.6%;2.8%;2.8%;2.8%;2.7%;2.7%;2.7%;2.7%-2;2.7%-3	98828.1;96871.99;104994.69;107354.34;108175.2;98007.24;101257.65;99718.85;102078.51;104103.94;104924.8;104924.8-2;104924.8-3	cell-cell adhesion;cell-cell adhesion;cell-cell adhesion;cell-cell adhesion;cell-cell adhesion;cell-cell adhesion;cell-cell adhesion;cell-cell adhesion;cell-cell adhesion;cell-cell adhesion;cell adhesion,cell-cell adhesion,cell-cell adhesion mediated by cadherin,cell-cell junction assembly,epithelial cell differentiation involved in salivary gland development,glomerulus morphogenesis,kidney devel…	cadherin binding;cadherin binding;cadherin binding;cadherin binding;cadherin binding;cadherin binding;cadherin binding;cadherin binding;cadherin binding;cadherin binding;cadherin binding,cell adhesion molecule binding,protein domain specific binding,protein kinase binding,protein phosphatase binding,receptor binding;;	cell junction;cell junction;cell junction;cell junction;cell junction;cell junction;cell junction;cell junction;cell junction;cell junction;adherens junction,bicellular tight junction,catenin complex,cell-cell junction,cytoplasm,cytosol,dendritic spine,flotillin complex,glutamatergic synapse,growth cone,hippocampal mossy fiber to CA3 synapse,lamellipodium,membrane,midbody,nucleus,plasma membrane,…	tr;tr;tr;tr;tr;tr;tr;tr;tr;tr;sp;sp;sp	1;1;1;1;1;1;1;1;1;1;1;;	1;1;1;1;1;1;1;1;1;1;2;;	uniprot_mouse_proteome	11	12
TRUE	APOE3 / APOE4	RNA-binding protein 39;Isoform 2 of RNA-binding protein 39;Isoform 3 of RNA-binding protein 39	Rbm39	APOE3	APOE4	24	Q8VH51;Q8VH51-2;Q8VH51-3	34199.9	14341.2	-1.25382	1.25382	-58.0664	0.419336	-2.03027	2.03027	-75.519	0.24481	0.00132832	0.00589584	23	0.55589	Q8VH51;Q8VH51-2;Q8VH51-3	RBM39_MOUSE	Q8VH51;Q8VH51-2;Q8VH51-3	Mus musculus	8.1%;8.1%-2;8.1%-3	59406.6;59406.6-2;59406.6-3	mRNA processing,regulation of mRNA splicing, via spliceosome,regulation of transcription from RNA polymerase II promoter,RNA splicing;;	RNA binding,RS domain binding,transcription coactivator activity;;	centriolar satellite,microtubule cytoskeleton,nuclear speck,nucleoplasm,macromolecular complex;;	sp	1;;	2;;	uniprot_mouse_proteome	6	6
TRUE	APOE3 / APOE4	Destrin	Dstn	APOE3	APOE4	56	Q9R0P5	343670	260648	-0.39892	0.39892	-24.1574	0.758426	-1.10037	1.10037	-53.3604	0.466396	0.00133363	0.00589584	55	0.325422	Q9R0P5	DEST_MOUSE	Q9R0P5	Mus musculus	0.436	18521.6	actin filament depolymerization,actin filament fragmentation,actin filament severing,cell motility,positive regulation of actin filament depolymerization	actin filament binding	actin cytoskeleton,cortical actin cytoskeleton,cytoplasm	sp	1	3	uniprot_mouse_proteome	13	20
TRUE	APOE4 / APOE2	Protein Ighg3 (Fragment);Ig gamma-3 chain C region;Isoform 2 of Ig gamma-3 chain C region	Ighg3	APOE4	APOE2	75	A0A075B5P5;P03987;P03987-2	3.07321e+06	14350989	2.22333	2.22333	366.971	4.66971	1.34928	1.34928	154.785	2.54785	0.00116104	0.00589628	74	0.399235	A0A075B5P5;P03987;P03987-2	A0A075B5P5_MOUSE;IGHG3_MOUSE;IGHG3_MOUSE	A0A075B5P5;P03987;P03987-2	Mus musculus	40.3%;33.4%;33.4%-2	NaN;43929.12;43929.12-2	B cell receptor signaling pathway,complement activation, classical pathway,defense response to bacterium,innate immune response,phagocytosis, engulfment,phagocytosis, recognition,positive regulation of B cell activation;;	antigen binding,immunoglobulin receptor binding;immunoglobulin receptor binding;	external side of plasma membrane,extracellular space,immunoglobulin complex, circulating;extracellular region,integral component of membrane,plasma membrane;	tr;sp;sp	4;1;	1;2;	uniprot_mouse_proteome	11	15
TRUE	APOE4 / APOE2	NADH dehydrogenase [ubiquinone] iron-sulfur protein 3, mitochondrial	Ndufs3	APOE4	APOE2	30	Q9DCT2	33491	80474.5	1.26476	1.26476	140.287	2.40287	1.47863	1.47863	178.684	2.78684	0.00117116	0.00591862	29	0.410742	Q9DCT2	NDUS3_MOUSE	Q9DCT2	Mus musculus	0.19	30149.3	negative regulation of cell growth,negative regulation of intrinsic apoptotic signaling pathway,reactive oxygen species metabolic process	NADH dehydrogenase (ubiquinone) activity,NADH dehydrogenase activity	mitochondrial inner membrane,mitochondrial membrane,mitochondrial respiratory chain complex I,mitochondrion,myelin sheath,nuclear body	sp	1	2	uniprot_mouse_proteome	9	12
TRUE	APOE3 / APOE4	60S ribosomal protein L6	Rpl6l	APOE3	APOE4	48	E9PUX4;P47911	113055	74507.2	-0.601567	0.601567	-34.0962	0.659038	-1.3681	1.3681	-61.2599	0.387401	0.00134627	0.00592358	47	0.401294	E9PUX4;P47911	E9PUX4_MOUSE;RL6_MOUSE	E9PUX4;P47911	Mus musculus	21.3%;21.3%	33590.7;33509.63	;cytoplasmic translation,ribosomal large subunit assembly	;5.8S rRNA binding,mRNA binding,RNA binding,structural constituent of ribosome,tRNA binding	;A band,cytoplasm,cytoplasmic ribonucleoprotein granule,cytosolic large ribosomal subunit,nucleolus,nucleus,polysomal ribosome,rough endoplasmic reticulum	tr;sp	3;1	1;3	uniprot_mouse_proteome	10	12
TRUE	APOE4 / APOE2	DNA (cytosine-5)-methyltransferase;DNA (cytosine-5)-methyltransferase 1;Isoform 2 of DNA (cytosine-5)-methyltransferase 1	Dnmt1	APOE4	APOE2	35	J3QNW0;P13864;P13864-2	7991.2	23298.7	1.54376	1.54376	191.554	2.91554	1.70765	1.70765	226.628	3.26628	0.00118103	0.00593957	34	0.482302	J3QNW0;P13864;P13864-2	J3QNW0_MOUSE;DNMT1_MOUSE;DNMT1_MOUSE	J3QNW0;P13864;P13864-2	Mus musculus	0%;0%;0%-2	169956.86;183188.94;183188.94-2	;cellular response to amino acid stimulus,cellular response to transforming growth factor beta stimulus,chromatin organization,DNA hypermethylation,DNA methylation,DNA methylation involved in embryo development,DNA methylation on cytosine,DNA methylation on cytosine within a CG sequence,gene silencing,maintenance of DNA methylation,negative regulation of gene expression,negative regulation of his…	chromatin binding,DNA (cytosine-5-)-methyltransferase activity,DNA binding,zinc ion binding;chromatin binding,DNA (cytosine-5-)-methyltransferase activity,DNA (cytosine-5-)-methyltransferase activity, acting on CpG substrates,DNA binding,DNA-methyltransferase activity,estrogen receptor binding,histone deacetylase binding,methyl-CpG binding,methyltransferase activity,promoter-specific chromatin bi…	nucleus;cytoplasm,heterochromatin,neuronal cell body,nucleoplasm,nucleus,pericentric heterochromatin,macromolecular complex,replication fork;	tr;sp;sp	1;1;	1;5;	uniprot_mouse_proteome	9	9
TRUE	APOE3 / APOE4	Insulin-like growth factor II	Igf2	APOE3	APOE4	28	E9QLW5;P09535	941043	1.49438e+06	0.667211	0.667211	58.8001	1.588	0.71251	0.71251	63.8652	1.63865	0.00136488	0.00595012	27	0.1996	E9QLW5;P09535	E9QLW5_MOUSE;IGF2_MOUSE	E9QLW5;P09535	Mus musculus	28.8%;30.6%	21061.33;20030.14	;animal organ morphogenesis,embryonic placenta development,embryonic placenta morphogenesis,exocrine pancreas development,glucose metabolic process,insulin receptor signaling pathway via phosphatidylinositol 3-kinase,in utero embryonic development,memory,negative regulation of natural killer cell mediated cytotoxicity,negative regulation of transcription from RNA polymerase II promoter,osteoblast…	;growth factor activity,hormone activity,insulin-like growth factor receptor binding,insulin receptor binding,integrin binding,protein serine/threonine kinase activator activity,receptor agonist activity	;collagen-containing extracellular matrix,extracellular space	tr;sp	1	1	uniprot_mouse_proteome	6	8
TRUE	APOE3 / APOE4	T-complex protein 1 subunit delta	Cct4	APOE3	APOE4	72	P80315	55020.5	21961.9	-1.32497	1.32497	-60.0841	0.399159	-1.493	1.493	-64.4726	0.355274	0.00136371	0.00595012	71	0.447832	P80315	TCPD_MOUSE	P80315	Mus musculus	0.087	58066.4	binding of sperm to zona pellucida,positive regulation of establishment of protein localization to telomere,positive regulation of telomerase activity,positive regulation of telomerase RNA localization to Cajal body,positive regulation of telomere maintenance via telomerase,protein folding,protein stabilization,scaRNA localization to Cajal body,toxin transport	ATP binding,unfolded protein binding	cell body,centrosome,chaperonin-containing T-complex,cilium,cytosol,melanosome,microtubule,nucleoplasm,zona pellucida receptor complex	sp	1	3	uniprot_mouse_proteome	30	38
TRUE	APOE3 / APOE4	Major urinary protein 17	Mup17	APOE3	APOE4	156	B5X0G2	9104789	6328574	-0.524745	0.524745	-30.4918	0.695082	-0.799281	0.799281	-42.5364	0.574636	0.00137312	0.00595227	155	0.245235	B5X0G2	MUP17_MOUSE	B5X0G2	Mus musculus	0.644	20638.4		pheromone binding,small molecule binding	extracellular region	sp	2	2	uniprot_mouse_proteome	19	51
TRUE	APOE3 / APOE4	ATP synthase subunit O, mitochondrial	Atp5o	APOE3	APOE4	72	Q9DB20	203691	108883	-0.9036	0.9036	-46.5449	0.534551	-1.19873	1.19873	-56.434	0.43566	0.00137796	0.00595227	71	0.359925	Q9DB20	ATPO_MOUSE	Q9DB20	Mus musculus	0.502	23363.5	ATP biosynthetic process,ATP metabolic process,cellular response to cAMP,cellular response to cytokine stimulus,mitochondrial ATP synthesis coupled proton transport	ATPase activity,drug binding,estradiol binding,macromolecular complex binding,proton-transporting ATP synthase activity, rotational mechanism	cell surface,mitochondrial proton-transporting ATP synthase complex,mitochondrial proton-transporting ATP synthase complex, coupling factor F(o),mitochondrion,myelin sheath,plasma membrane	sp	1	1	uniprot_mouse_proteome	18	33
TRUE	APOE4 / APOE2	Splicing factor U2AF 65 kDa subunit	U2af2	APOE4	APOE2	55	P26369;Q80XR5	56677.1	77100.2	0.443967	0.443967	36.034	1.36034	1.79475	1.79475	246.956	3.46956	0.00120163	0.00598506	54	0.524877	P26369;Q80XR5	U2AF2_MOUSE;Q80XR5_MOUSE	P26369;Q80XR5	Mus musculus	21.7%;21.9%	53517.02;53120.53	mRNA splicing, via spliceosome,negative regulation of mRNA splicing, via spliceosome,negative regulation of protein ubiquitination,positive regulation of RNA splicing,RNA splicing;mRNA processing,RNA splicing	C2H2 zinc finger domain binding,enzyme binding,poly-pyrimidine tract binding,pre-mRNA 3'-splice site binding;RNA binding	commitment complex,nuclear speck,nucleus,Prp19 complex,spliceosomal complex,U2AF,U2-type prespliceosome;nucleus	sp;tr	1	3;1	uniprot_mouse_proteome	12	18
TRUE	APOE3 / APOE4	Casein kinase II subunit alpha	Csnk2a1	APOE3	APOE4	28	Q60737	73173.6	27500.3	-1.41188	1.41188	-62.4177	0.375823	-2.08223	2.08223	-76.3851	0.236149	0.00140117	0.00599911	27	0.584973	Q60737	CSK21_MOUSE	Q60737	Mus musculus	0.038	45133.5	apoptotic process,cell cycle,cerebral cortex development,liver regeneration,negative regulation of cysteine-type endopeptidase activity involved in apoptotic process,negative regulation of protein ubiquitination involved in ubiquitin-dependent protein catabolic process,peptidyl-serine phosphorylation,peptidyl-threonine phosphorylation,positive regulation of cell growth,positive regulation of cell…	ATP binding,beta-catenin binding,identical protein binding,kinase activity,protein N-terminus binding,protein phosphatase regulator activity,protein serine/threonine kinase activity,ribonucleoprotein complex binding	chromatin,cytoplasm,cytosol,nucleoplasm,nucleus,NuRD complex,plasma membrane,protein kinase CK2 complex,Sin3 complex	sp	1	2	uniprot_mouse_proteome	11	12
TRUE	APOE3 / APOE4	Syntaxin-binding protein 3	Stxbp3	APOE3	APOE4	44	Q60770	15530.8	7956.68	-0.964892	0.964892	-48.7683	0.512317	-1.41027	1.41027	-62.3759	0.376241	0.00140148	0.00599911	43	0.41292	Q60770	STXB3_MOUSE	Q60770	Mus musculus	0	67942.5	brain development,cellular glucose homeostasis,cellular response to interferon-gamma,exocytosis,insulin secretion,intracellular protein transport,negative regulation of calcium ion-dependent exocytosis,negative regulation of glucose import,neurotransmitter secretion,neutrophil degranulation,platelet aggregation,protein to membrane docking,response to insulin,vesicle docking involved in exocytosis…	macromolecular complex binding,syntaxin-1 binding,syntaxin binding	apical plasma membrane,basolateral plasma membrane,cytosol,phagocytic vesicle,plasma membrane,platelet alpha granule,presynapse,secretory granule,specific granule,tertiary granule	sp	1	1	uniprot_mouse_proteome	14	15
TRUE	APOE3 / APOE4	Tropomyosin alpha-3 chain	Tpm3	APOE3	APOE4	112	E9Q7Q3	723197	502156	-0.526253	0.526253	-30.5644	0.694356	-0.82335	0.82335	-43.4872	0.565128	0.00141809	0.00604287	111	0.251544	E9Q7Q3	E9Q7Q3_MOUSE	E9Q7Q3	Mus musculus	0.387	28734		actin binding	cytoskeleton	tr	1	1	uniprot_mouse_proteome	19	32
TRUE	APOE3 / APOE4	Transketolase	Tkt	APOE3	APOE4	148	P40142	324713	275176	-0.238811	0.238811	-15.2557	0.847443	-0.678065	0.678065	-37.4997	0.625003	0.00143437	0.0060848	147	0.208686	P40142	TKT_MOUSE	P40142	Mus musculus	0.494	67630.5	glyceraldehyde-3-phosphate biosynthetic process,pentose-phosphate shunt,pentose-phosphate shunt, non-oxidative branch,regulation of growth,ribose phosphate biosynthetic process	calcium ion binding,carbohydrate binding,magnesium ion binding,monosaccharide binding,protein homodimerization activity,thiamine pyrophosphate binding,transketolase activity	endoplasmic reticulum membrane,intracellular membrane-bounded organelle,myelin sheath,nuclear body,nuclear speck,nucleoplasm,peroxisome	sp	1	1	uniprot_mouse_proteome	41	74
TRUE	APOE3 / APOE4	Cytosolic phospholipase A2;Phospholipase A2	Pla2g4a	APOE3	APOE4	20	P47713;Q9DBX5	46805.3	6288.86	-2.8958	2.8958	-86.5638	0.134362	-2.92273	2.92273	-86.8123	0.131877	0.0014437	0.00609706	19	0.78515	P47713;Q9DBX5	PA24A_MOUSE;Q9DBX5_MOUSE	P47713;Q9DBX5	Mus musculus	0%;0%	85222.29;84268.24	arachidonic acid metabolic process,arachidonic acid secretion,cellular response to antibiotic,decidualization,glycerol metabolic process,glycerophospholipid catabolic process,icosanoid biosynthetic process,leukotriene biosynthetic process,monoacylglycerol biosynthetic process,ovulation from ovarian follicle,phosphatidylcholine catabolic process,phosphatidylglycerol catabolic process,platelet acti…	calcium-dependent phospholipase A2 activity,calcium-dependent phospholipid binding,calcium-independent phospholipase A2 activity,calcium ion binding,ceramide 1-phosphate binding,histone acetyltransferase binding,lysophospholipase activity,O-acyltransferase activity,phosphatidylinositol-3-phosphate binding,phosphatidylinositol-4-phosphate binding,phosphatidylinositol-5-phosphate binding,phosphatid…	cytoplasm,cytosol,endoplasmic reticulum,Golgi apparatus,Golgi membrane,intracellular membrane-bounded organelle,lipid particle,nuclear envelope,nucleus,perinuclear region of cytoplasm,zymogen granule;cytoplasm	sp;tr	1	1	uniprot_mouse_proteome	9	9
TRUE	APOE4 / APOE2	Eukaryotic translation initiation factor 3 subunit B	Eif3b	APOE4	APOE2	85	Q8JZQ9	61776.9	72058.2	0.222095	0.222095	16.6426	1.16643	0.872984	0.872984	83.1447	1.83145	0.00128489	0.00636914	84	0.262028	Q8JZQ9	EIF3B_MOUSE	Q8JZQ9	Mus musculus	0.22	91370.2	formation of cytoplasmic translation initiation complex,IRES-dependent viral translational initiation,regulation of translational initiation,translational initiation,viral translational termination-reinitiation	RNA binding,translation initiation factor activity,translation initiation factor binding	eukaryotic 43S preinitiation complex,eukaryotic 48S preinitiation complex,eukaryotic translation initiation factor 3 complex,eukaryotic translation initiation factor 3 complex, eIF3m	sp	1	1	uniprot_mouse_proteome	34	40
TRUE	APOE3 / APOE4	NADH dehydrogenase [ubiquinone] iron-sulfur protein 8, mitochondrial	Ndufs8	APOE3	APOE4	20	Q8K3J1	267635	28052.7	-3.25406	3.25406	-89.5183	0.104817	-3.64942	3.64942	-92.0308	0.0796919	0.00152649	0.00641803	19	0.986848	Q8K3J1	NDUS8_MOUSE	Q8K3J1	Mus musculus	0.042	24038.3	aerobic respiration,mitochondrial electron transport, NADH to ubiquinone,mitochondrial respiratory chain complex I assembly,response to oxidative stress	4 iron, 4 sulfur cluster binding,metal ion binding,NADH dehydrogenase (ubiquinone) activity	mitochondrial respiratory chain complex I,mitochondrion	sp	1	1	uniprot_mouse_proteome	6	9
TRUE	APOE3 / APOE4	Keratin, type I cytoskeletal 10;Keratin, type I cytoskeletal 10;Isoform 2 of Keratin, type I cytoskeletal 10;Isoform 3 of Keratin, type I cytoskeletal 10	Krt10	APOE3	APOE4	44	A2A513;P02535;P02535-2;P02535-3	3.07712e+06	6021550	0.968556	0.968556	95.6881	1.95688	1.66351	1.66351	216.786	3.16786	0.00153403	0.0064212	43	0.491591	A2A513;P02535;P02535-2;P02535-3	A2A513_MOUSE;K1C10_MOUSE;K1C10_MOUSE;K1C10_MOUSE	A2A513;P02535;P02535-2;P02535-3	Mus musculus	12.5%;12.3%;12.3%-2;12.3%-3	57041.08;57769.84;57769.84-2;57769.84-3	keratinocyte differentiation,peptide cross-linking,protein heterotetramerization;cellular response to calcium ion,epidermis development,epithelial cell differentiation,intermediate filament organization,keratinocyte development,positive regulation of epidermis development,protein heterotetramerization;;	protein heterodimerization activity,structural constituent of epidermis;cytoskeletal protein binding,protein heterodimerization activity,structural molecule activity;;	cornified envelope,cytoplasm,intermediate filament;cell surface,keratin filament;;	tr;sp;sp;sp	1;1;;	1;3;;	uniprot_mouse_proteome	12	18
TRUE	APOE3 / APOE4	Ras-related protein Rap-1b	Rap1b	APOE3	APOE4	20	Q99JI6	19111.8	4984.44	-1.93896	1.93896	-73.9196	0.260804	-2.82702	2.82702	-85.9076	0.140924	0.00154265	0.00642883	19	0.765416	Q99JI6	RAP1B_MOUSE	Q99JI6	Mus musculus	0.152	20824.8	cell proliferation,cellular response to cAMP,cellular response to drug,cellular response to gonadotropin-releasing hormone,cellular response to organic cyclic compound,establishment of endothelial barrier,negative regulation of calcium ion-dependent exocytosis,negative regulation of synaptic vesicle exocytosis,positive regulation of ERK1 and ERK2 cascade,positive regulation of integrin activation…	GDP binding,GTPase activity,GTP binding,macromolecular complex binding	cell-cell junction,cytosol,lipid particle,plasma membrane	sp	1	2	uniprot_mouse_proteome	4	7
TRUE	APOE4 / APOE2	Ribosome-binding protein 1	Rrbp1	APOE4	APOE2	160	A2AVJ7;Q99PL5	80308.8	86895.6	0.113726	0.113726	8.20192	1.08202	0.643568	0.643568	56.2188	1.56219	0.00130773	0.00645149	159	0.19666	A2AVJ7;Q99PL5	A2AVJ7_MOUSE;RRBP1_MOUSE	A2AVJ7;Q99PL5	Mus musculus	18.9%;17.3%	158395.57;172879.22	protein transport;protein transport,signal transduction	;	integral component of endoplasmic reticulum membrane;integral component of endoplasmic reticulum membrane	tr;sp	1	1;2	uniprot_mouse_proteome	61	80
TRUE	APOE4 / APOE2	Trifunctional enzyme subunit alpha, mitochondrial	Hadha	APOE4	APOE2	140	Q8BMS1	567644	817378	0.526019	0.526019	43.995	1.43995	0.804846	0.804846	74.696	1.74696	0.00133708	0.006565	139	0.24581	Q8BMS1	ECHA_MOUSE	Q8BMS1	Mus musculus	0.183	82669.8	cardiolipin acyl-chain remodeling,fatty acid beta-oxidation,response to drug,response to insulin	3-hydroxyacyl-CoA dehydrogenase activity,acetyl-CoA C-acyltransferase activity,enoyl-CoA hydratase activity,fatty-acyl-CoA binding,long-chain-3-hydroxyacyl-CoA dehydrogenase activity,long-chain-enoyl-CoA hydratase activity,NAD binding,macromolecular complex binding	mitochondrial fatty acid beta-oxidation multienzyme complex,mitochondrial inner membrane,mitochondrial nucleoid,mitochondrion	sp	1	1	uniprot_mouse_proteome	43	73
TRUE	APOE3 / APOE4	Histidine triad nucleotide-binding protein 1	Hint1	APOE3	APOE4	12	B0R1E3;P70349	79521.3	99105.6	0.317625	0.317625	24.6277	1.24628	0.508259	0.508259	42.2333	1.42233	0.00160062	0.00664119	11	0.122301	B0R1E3;P70349	B0R1E3_MOUSE;HINT1_MOUSE	B0R1E3;P70349	Mus musculus	28.6%;27%	13438.51;13776.89	;intrinsic apoptotic signaling pathway by p53 class mediator,positive regulation of calcium-mediated signaling,purine ribonucleotide catabolic process,regulation of transcription, DNA-templated	catalytic activity;hydrolase activity,nucleotide binding	integral component of membrane;cytoplasm,cytosol,histone deacetylase complex,nucleoplasm,nucleus,plasma membrane	tr;sp	1	1;3	uniprot_mouse_proteome	3	3
TRUE	APOE3 / APOE4	NADH dehydrogenase [ubiquinone] 1 alpha subcomplex subunit 5	Ndufa5	APOE3	APOE4	12	Q9CPP6	16994.9	2927.88	-2.53718	2.53718	-82.772	0.17228	-3.2291	3.2291	-89.3354	0.106646	0.00161161	0.00665755	11	0.777764	Q9CPP6	NDUA5_MOUSE	Q9CPP6	Mus musculus	0	13359.7	mitochondrial respiratory chain complex I assembly,respiratory electron transport chain	NADH dehydrogenase (ubiquinone) activity	mitochondrial respiratory chain complex I,mitochondrion,macromolecular complex,respiratory chain complex I	sp	1	3	uniprot_mouse_proteome	6	6
TRUE	APOE3 / APOE4	Pyruvate dehydrogenase E1 component subunit beta, mitochondrial	Pdhb	APOE3	APOE4	64	Q9D051	67482	29896.4	-1.17453	1.17453	-55.6972	0.443028	-1.28921	1.28921	-59.0825	0.409175	0.00164412	0.00676232	63	0.39188	Q9D051	ODPB_MOUSE	Q9D051	Mus musculus	0.201	38937.1	acetyl-CoA biosynthetic process from pyruvate,glucose metabolic process,mitochondrial acetyl-CoA biosynthetic process from pyruvate,tricarboxylic acid cycle	pyruvate dehydrogenase (acetyl-transferring) activity,pyruvate dehydrogenase (NAD+) activity	mitochondrial pyruvate dehydrogenase complex,mitochondrion,nucleoplasm,pyruvate dehydrogenase complex	sp	1	1	uniprot_mouse_proteome	17	34
TRUE	APOE3 / APOE4	C-C motif chemokine 8	Ccl8	APOE3	APOE4	32	Q9Z121	312410	180754	-0.789414	0.789414	-42.1421	0.578579	-1.58341	1.58341	-66.6308	0.333692	0.00168428	0.00689753	31	0.460352	Q9Z121	CCL8_MOUSE	Q9Z121	Mus musculus	0.588	11017.3	cellular response to interferon-gamma,cellular response to interleukin-1,cellular response to tumor necrosis factor,chemokine-mediated signaling pathway,eosinophil chemotaxis,G-protein coupled receptor signaling pathway,inflammatory response,lymphocyte chemotaxis,monocyte chemotaxis,neutrophil chemotaxis,positive regulation of ERK1 and ERK2 cascade,positive regulation of GTPase activity,positive …	CCR chemokine receptor binding,chemokine activity,heparin binding	extracellular space	sp	3	1	uniprot_mouse_proteome	5	8
TRUE	APOE3 / APOE4	Prostaglandin E synthase 3	Ptges3	APOE3	APOE4	32	D3Z7C6;Q9R0Q7	1.54925e+06	1.15558e+06	-0.422958	0.422958	-25.4106	0.745894	-0.572663	0.572663	-32.7625	0.672375	0.00170348	0.00694608	31	0.166699	D3Z7C6;Q9R0Q7	D3Z7C6_MOUSE;TEBP_MOUSE	D3Z7C6;Q9R0Q7	Mus musculus	34.6%;28.1%	14982.53;18721.4	;cell proliferation,chaperone mediated protein folding requiring cofactor,chaperone-mediated protein complex assembly,glucocorticoid receptor signaling pathway,glycogen biosynthetic process,lung saccule development,negative regulation of cell death,positive regulation of gene expression,positive regulation of phosphorylation,positive regulation of telomerase activity,prostaglandin biosynthetic pr…	;chaperone binding,DNA polymerase binding,enzyme binding,Hsp90 protein binding,p53 binding,prostaglandin-E synthase activity,telomerase activity,unfolded protein binding	;actin filament,chaperone complex,cytoplasm,cytosol,intracellular membrane-bounded organelle,neuronal cell body,neuron projection,nucleus,perinuclear region of cytoplasm,macromolecular complex,telomerase holoenzyme complex	tr;sp	1	1	uniprot_mouse_proteome	6	9
TRUE	APOE4 / APOE2	MCG140437, isoform CRA_d	Myh2	APOE4	APOE2	140	G3UW82	109579	186302	0.765663	0.765663	70.0151	1.70015	0.876595	0.876595	83.6037	1.83604	0.00142174	0.00694774	139	0.269264	G3UW82	G3UW82_MOUSE	G3UW82	Mus musculus	0	223219	actin-mediated cell contraction,muscle contraction,plasma membrane repair,response to activity	actin filament binding,ATP binding,motor activity	A band,actomyosin contractile ring,cell-cell junction,Golgi apparatus,muscle myosin complex,myofibril,macromolecular complex	tr	1	1	uniprot_mouse_proteome	67	130
TRUE	APOE4 / APOE2	Plastin-3 (Fragment);Plastin-3;Plastin-3	Pls3	APOE4	APOE2	125	A0A1C7CYV0;B1AX58;Q99K51	117640	176233	0.583112	0.583112	49.8077	1.49808	0.796175	0.796175	73.6491	1.73649	0.0014429	0.00701804	124	0.244297	A0A1C7CYV0;B1AX58;Q99K51	A0A1C7CYV0_MOUSE;B1AX58_MOUSE;PLST_MOUSE	A0A1C7CYV0;B1AX58;Q99K51	Mus musculus	19.7%;19.4%;19.7%	70642.82;71746.11;70741.95	actin filament bundle assembly;actin filament bundle assembly,bone development;actin filament bundle assembly,actin filament network formation,bone development	actin filament binding,calcium ion binding;actin filament binding,calcium ion binding;actin filament binding,calcium ion binding	;cytosol,plasma membrane;actin filament,actin filament bundle,cytoplasm,cytosol,plasma membrane,stereocilium	tr;tr;sp	1	1;1;3	uniprot_mouse_proteome	21	31
TRUE	APOE3 / APOE4	Actin-related protein 3	Actr3	APOE3	APOE4	96	Q99JY9	122213	73826.8	-0.727181	0.727181	-39.5917	0.604083	-0.994282	0.994282	-49.8014	0.501986	0.00172944	0.00702167	95	0.308333	Q99JY9	ARP3_MOUSE	Q99JY9	Mus musculus	0.368	47357.2	Arp2/3 complex-mediated actin nucleation,astrocyte differentiation,asymmetric cell division,cellular response to interferon-gamma,cellular response to transforming growth factor beta stimulus,cellular response to tumor necrosis factor,cilium morphogenesis,establishment or maintenance of cell polarity,meiotic cell cycle,meiotic chromosome movement towards spindle pole,meiotic cytokinesis,negative …	actin binding,actin filament binding,ATPase binding,ATP binding,structural constituent of cytoskeleton	apical ectoplasmic specialization,apical tubulobulbar complex,Arp2/3 protein complex,basal ectoplasmic specialization,brush border,cell-cell junction,cell leading edge,concave side of sperm head,cytoplasm,excitatory synapse,glutamatergic synapse,Golgi membrane,hemidesmosome,lamellipodium,leading edge of lamellipodium,nucleus,perinuclear region of cytoplasm,podosome,podosome core,postsynapse,ruffl…	sp	1	3	uniprot_mouse_proteome	27	42
TRUE	APOE3 / APOE4	Protein argonaute-1 (Fragment);Protein argonaute-2;Protein argonaute-1	Ago1	APOE3	APOE4	12	H3BJ70;Q8CJG0;Q8CJG1	3220.99	551.706	-2.54553	2.54553	-82.8715	0.171285	-5.31835	5.31835	-97.4938	0.0250621	0.0017461	0.00702343	11	1.29575	H3BJ70;Q8CJG0;Q8CJG1	H3BJ70_MOUSE;AGO2_MOUSE;AGO1_MOUSE	H3BJ70;Q8CJG0;Q8CJG1	Mus musculus	6.1%;4%;4%	62686.19;97304.19;97214.3	gene silencing by RNA,regulation of translation;cell differentiation,gene silencing by RNA,miRNA loading onto RISC involved in gene silencing by miRNA,miRNA mediated inhibition of translation,miRNA metabolic process,mRNA cleavage involved in gene silencing by miRNA,mRNA cleavage involved in gene silencing by siRNA,negative regulation of amyloid precursor protein biosynthetic process,negative regu…	RNA binding;core promoter sequence-specific DNA binding,double-stranded RNA binding,endoribonuclease activity,endoribonuclease activity, cleaving miRNA-paired mRNA,endoribonuclease activity, cleaving siRNA-paired mRNA,metal ion binding,miRNA binding,mRNA binding,mRNA cap binding,protein C-terminus binding,RNA 7-methylguanosine cap binding,RNA binding,RNA polymerase II core binding,single-stranded…	cytoplasmic mRNA processing body;cell junction,cytoplasm,cytosol,dendrite,extracellular exosome,mitochondrion,mRNA cap binding complex,nucleoplasm,nucleus,cytoplasmic mRNA processing body,polysome,ribonucleoprotein complex,RISC complex,RISC-loading complex;cytoplasm,cytosol,nucleus,cytoplasmic mRNA processing body,polysome,ribonucleoprotein complex,RISC complex,RISC-loading complex	tr;sp;sp	1	1;3;2	uniprot_mouse_proteome	3	3
TRUE	APOE3 / APOE4	Serine--tRNA ligase, cytoplasmic;Serine--tRNA ligase, cytoplasmic	Sars	APOE3	APOE4	32	P26638;Q8C483	24221	12150.6	-0.995224	0.995224	-49.8342	0.501658	-1.50663	1.50663	-64.8068	0.351932	0.00174047	0.00702343	31	0.439604	P26638;Q8C483	SYSC_MOUSE;Q8C483_MOUSE	P26638;Q8C483	Mus musculus	17%;16.2%	58388.71;61167.02	negative regulation of angiogenesis,negative regulation of transcription from RNA polymerase II promoter,negative regulation of vascular endothelial growth factor production,selenocysteinyl-tRNA(Sec) biosynthetic process,seryl-tRNA aminoacylation;selenocysteinyl-tRNA(Sec) biosynthetic process,seryl-tRNA aminoacylation	ATP binding,enzyme binding,protein homodimerization activity,RNA polymerase II core promoter proximal region sequence-specific DNA binding,serine-tRNA ligase activity,tRNA binding;ATP binding,serine-tRNA ligase activity	cytoplasm,cytosol,mitochondrion,nucleus;cytosol	sp;tr	1	3;1	uniprot_mouse_proteome	16	17
TRUE	APOE3 / APOE4	Platelet-activating factor acetylhydrolase IB subunit alpha	Pafah1b1	APOE3	APOE4	40	P63005	54793.7	30662.3	-0.837545	0.837545	-44.0405	0.559595	-1.40027	1.40027	-62.1143	0.378857	0.00175215	0.00702343	39	0.416724	P63005	LIS1_MOUSE	P63005	Mus musculus	0.276	46670	acrosome assembly,actin cytoskeleton organization,adult locomotory behavior,ameboidal-type cell migration,auditory receptor cell development,brain morphogenesis,cell migration,cerebral cortex development,cerebral cortex neuron differentiation,chemical synaptic transmission,cochlea development,corpus callosum morphogenesis,cortical microtubule organization,establishment of centrosome localization,…	dynein complex binding,dynein intermediate chain binding,identical protein binding,microtubule binding,microtubule plus-end binding,phosphoprotein binding,macromolecular complex binding	astral microtubule,axon,axon cytoplasm,cell cortex,central region of growth cone,centrosome,cytoplasm,cytoplasmic microtubule,cytosol,growth cone,kinesin complex,kinetochore,microtubule associated complex,microtubule cytoskeleton,motile cilium,neuronal cell body,neuron projection,nuclear envelope,nuclear membrane,perinuclear region of cytoplasm,stereocilium,synapse,vesicle	sp	1	2	uniprot_mouse_proteome	15	17
TRUE	APOE3 / APOE4	High mobility group protein B2	Hmgb2	APOE3	APOE4	28	P30681	195861	47589.3	-2.04112	2.04112	-75.7025	0.242975	-2.81538	2.81538	-85.7935	0.142065	0.00176508	0.00704541	27	0.811388	P30681	HMGB2_MOUSE	P30681	Mus musculus	0.229	24161.9	cell chemotaxis,cellular response to lipopolysaccharide,chromatin remodeling,defense response to Gram-negative bacterium,defense response to Gram-positive bacterium,DNA recombination,DNA topological change,inflammatory response to antigenic stimulus,innate immune response,male gonad development,negative regulation of extrinsic apoptotic signaling pathway via death domain receptors,negative regula…	chemoattractant activity,chromatin binding,core promoter proximal region sequence-specific DNA binding,damaged DNA binding,DNA binding,DNA binding, bending,double-stranded DNA binding,non-sequence-specific DNA binding, bending,protein domain specific binding,RAGE receptor binding,supercoiled DNA binding,transcription coactivator activity,transcription factor binding,transcription regulatory regio…	condensed chromosome,cytoplasm,extracellular space,nuclear chromatin,nucleolus,nucleoplasm,nucleus,perinuclear region of cytoplasm,macromolecular complex	sp	1	3	uniprot_mouse_proteome	6	7
TRUE	APOE3 / APOE4	Histone H2B type 1-F/J/L;Histone H2B type 1-M;Histone H2B type 1-B;Histone H2B type 1-H;Histone H2B type 2-B;Histone H2B type 1-C/E/G;Histone H2B;Histone H2B type 1-K;Histone H2B type 1-P;Isoform 2 of Histone H2B type 1-P	Hist1h2bf	APOE3	APOE4	76	P10853;P10854;Q64475;Q64478;Q64525;Q6ZWY9;Q8CBB6;Q8CGP1;Q8CGP2;Q8CGP2-2	14198042	18120662	0.351944	0.351944	27.6279	1.27628	0.394777	0.394777	31.4739	1.31474	0.00178935	0.00711229	75	0.121888	P10853;P10854;Q64475;Q64478;Q64525;Q6ZWY9;Q8CBB6;Q8CGP1;Q8CGP2;Q8CGP2-2	H2B1F_MOUSE;H2B1M_MOUSE;H2B1B_MOUSE;H2B1H_MOUSE;H2B2B_MOUSE;H2B1C_MOUSE;Q8CBB6_MOUSE;H2B1K_MOUSE;H2B1P_MOUSE;H2B1P_MOUSE	P10853;P10854;Q64475;Q64478;Q64525;Q6ZWY9;Q8CBB6;Q8CGP1;Q8CGP2;Q8CGP2-2	Mus musculus	43.7%;43.7%;43.7%;43.7%;43.7%;43.7%;41%;43.7%;43.7%;43.7%-2	13936.16;13936.16;13952.16;13920.16;13920.16;13906.13;14888.15;13920.16;13992.27;13992.27-2	antibacterial humoral response,antimicrobial humoral immune response mediated by antimicrobial peptide,defense response to Gram-positive bacterium,innate immune response in mucosa,nucleosome assembly;nucleosome assembly;nucleosome assembly;nucleosome assembly;nucleosome assembly;antibacterial humoral response,antimicrobial humoral immune response mediated by antimicrobial peptide,defense response…	DNA binding,identical protein binding,protein heterodimerization activity;DNA binding,protein heterodimerization activity;DNA binding,protein heterodimerization activity;DNA binding,protein heterodimerization activity;DNA binding,protein heterodimerization activity;DNA binding,identical protein binding,protein heterodimerization activity;DNA binding,enzyme binding,protein heterodimerization activ…	cytosol,extracellular space,nucleoplasm,nucleosome,nucleus;cytosol,nucleoplasm,nucleosome,nucleus;cytosol,nucleoplasm,nucleosome,nucleus;nucleoplasm,nucleosome;cytosol,nucleoplasm,nucleosome;cytosol,extracellular space,nucleoplasm,nucleosome;cytosol,nucleoplasm,nucleosome,nucleus,macromolecular complex;cytosol,extracellular space,nucleoplasm,nucleosome,nucleus;cytosol,nucleoplasm,nucleosome,nucle…	sp;sp;sp;sp;sp;sp;tr;sp;sp;sp	1;1;1;1;1;1;2;1;1;	2;2;3;3;3;3;1;3;3;	uniprot_mouse_proteome	11	25
TRUE	APOE3 / APOE4	Complement C1q subcomponent subunit C	C1qc	APOE3	APOE4	72	Q02105	6.89472e+06	2.56488e+06	-1.4266	1.4266	-62.7994	0.372006	-1.21434	1.21434	-56.9029	0.430971	0.00182865	0.00723809	71	0.374971	Q02105	C1QC_MOUSE	Q02105	Mus musculus	0.346	25991.6	complement activation, classical pathway,innate immune response,negative regulation of granulocyte differentiation,negative regulation of macrophage differentiation,synapse disassembly		collagen trimer,extracellular space,postsynapse,synapse	sp	1	2	uniprot_mouse_proteome	8	20
TRUE	APOE3 / APOE4	Aconitate hydratase, mitochondrial	Aco2	APOE3	APOE4	168	Q99KI0	816254	546155	-0.579709	0.579709	-33.0901	0.669099	-0.73538	0.73538	-39.934	0.60066	0.00184719	0.00728101	167	0.232395	Q99KI0	ACON_MOUSE	Q99KI0	Mus musculus	0.381	85463.5	citrate metabolic process,isocitrate metabolic process,liver development,response to isolation stress,tricarboxylic acid cycle	3 iron, 4 sulfur cluster binding,4 iron, 4 sulfur cluster binding,aconitate hydratase activity,citrate dehydratase activity,iron ion binding	cytosol,mitochondrion,myelin sheath	sp	1	1	uniprot_mouse_proteome	48	82
TRUE	APOE4 / APOE2	Prohibitin-2	Phb2	APOE4	APOE2	90	O35129	171702	240722	0.487464	0.487464	40.1978	1.40198	0.719555	0.719555	64.6675	1.64667	0.0015436	0.007438	89	0.220232	O35129	PHB2_MOUSE	O35129	Mus musculus	0.468	33296.4	activation of phospholipase C activity,activation of protein kinase C activity,antiviral innate immune response,B cell activation,CD40 signaling pathway,cell migration,cellular response to hypoxia,cellular response to retinoic acid,immunoglobulin production,induction by virus of host autophagy,mammary gland alveolus development,mammary gland branching involved in thelarche,mitochondrion organizat…	amide binding,identical protein binding,protein C-terminus binding,protein heterodimerization activity,protein homodimerization activity,protein N-terminus binding,sphingolipid binding	axon,cell periphery,cell surface,cytoplasm,GABA-ergic synapse,glutamatergic synapse,inner mitochondrial membrane protein complex,mitochondrial inner membrane,mitochondrial outer membrane,mitochondrial prohibitin complex,mitochondrion,nuclear matrix,nucleus,plasma membrane,postsynaptic density,presynaptic active zone,macromolecular complex	sp	1	1	uniprot_mouse_proteome	19	26
TRUE	APOE4 / APOE2	NADH dehydrogenase [ubiquinone] 1 alpha subcomplex subunit 10, mitochondrial	Ndufa10	APOE4	APOE2	55	Q99LC3	85176.8	139246	0.709105	0.709105	63.479	1.63479	0.817899	0.817899	76.2837	1.76284	0.00153704	0.007438	54	0.245083	Q99LC3	NDUAA_MOUSE	Q99LC3	Mus musculus	0.101	40603.4	mitochondrial electron transport, NADH to ubiquinone,mitochondrial respiratory chain complex I assembly	NADH dehydrogenase (ubiquinone) activity	cytoplasm,mitochondrial matrix,mitochondrial respiratory chain complex I,mitochondrion,myelin sheath	sp	1	1	uniprot_mouse_proteome	16	21
TRUE	APOE3 / APOE4	Alpha-actinin-2	Actn2	APOE3	APOE4	68	Q9JI91	82718.2	55531.4	-0.574901	0.574901	-32.8667	0.671333	-1.22972	1.22972	-57.3599	0.426401	0.00190947	0.00749525	67	0.380513	Q9JI91	ACTN2_MOUSE	Q9JI91	Mus musculus	0.041	103834	actin filament uncapping,cardiac muscle cell development,focal adhesion assembly,microspike assembly,muscle contraction,negative regulation of potassium ion transmembrane transporter activity,negative regulation of potassium ion transport,negative regulation of protein localization to cell surface,phospholipase C-activating angiotensin-activated signaling pathway,positive regulation of cation cha…	actin filament binding,calcium ion binding,cytoskeletal protein binding,FATZ binding,identical protein binding,ion channel binding,LIM domain binding,ligand-dependent nuclear receptor transcription coactivator activity,phosphatidylinositol-4,5-bisphosphate binding,protein domain specific binding,protein binding, bridging,thyroid hormone receptor coactivator activity,titin binding,titin Z domain b…	cortical actin cytoskeleton,filopodium,focal adhesion,glutamatergic synapse,postsynaptic density, intracellular component,postsynaptic density membrane,sarcomere,striated muscle thin filament,Z disc	sp	1	2	uniprot_mouse_proteome	56	106
TRUE	APOE3 / APOE4	Ubiquitin-conjugating enzyme E2 E2 (Fragment);Ubiquitin-conjugating enzyme E2 E2 (Fragment);Ubiquitin-conjugating enzyme E2 E2 (Fragment);Ubiquitin-conjugating enzyme E2 E1;Ubiquitin-conjugating enzyme E2 E3;Ubiquitin-conjugating enzyme E2 E2	Ube2e2	APOE3	APOE4	8	D3YXD1;H3BL23;H3BL69;P52482;P52483;Q91W82	3055.74	418.805	-2.86717	2.86717	-86.2945	0.137055	-2.07582	2.07582	-76.28	0.2372	0.00193337	0.00752662	7	0.431149	D3YXD1;H3BL23;H3BL69;P52482;P52483;Q91W82	D3YXD1_MOUSE;H3BL23_MOUSE;H3BL69_MOUSE;UB2E1_MOUSE;UB2E3_MOUSE;UB2E2_MOUSE	D3YXD1;H3BL23;H3BL69;P52482;P52483;Q91W82	Mus musculus	0%;0%;0%;0%;0%;0%	19803.44;15875.99;18784.56;21333.09;22912.61;22241.06	;;;histone H2B ubiquitination,histone monoubiquitination,ISG15-protein conjugation,protein K48-linked ubiquitination,protein polyubiquitination,protein ubiquitination;protein K11-linked ubiquitination,protein K48-linked ubiquitination,protein K63-linked ubiquitination,protein polyubiquitination,regulation of growth;cellular response to DNA damage stimulus,ISG15-protein conjugation,positive regula…	ATP binding,transferase activity;ATP binding,transferase activity;ATP binding,transferase activity;ATP binding,ISG15 transferase activity,ubiquitin conjugating enzyme activity,ubiquitin-protein transferase activity;ATP binding,ubiquitin conjugating enzyme activity,ubiquitin-protein transferase activity;ATP binding,ISG15 transferase activity,ubiquitin conjugating enzyme activity,ubiquitin-protein …	;;;nucleus,ubiquitin ligase complex;cytoplasm,nucleus;nucleus	tr;tr;tr;sp;sp;sp	1;1;3;1;1;2	2;1;1;1;2;1	uniprot_mouse_proteome	2	2
TRUE	APOE3 / APOE4	Coagulation factor XIII A chain	F13a1	APOE3	APOE4	84	Q8BH61	143438	89910.7	-0.673867	0.673867	-37.3176	0.626824	-1.02971	1.02971	-51.0192	0.489808	0.00192772	0.00752662	83	0.321455	Q8BH61	F13A_MOUSE	Q8BH61	Mus musculus	0.143	83207.3	blood coagulation,blood coagulation, fibrin clot formation,peptide cross-linking	metal ion binding,protein-glutamine gamma-glutamyltransferase activity	collagen-containing extracellular matrix,cytoplasm	sp	1	3	uniprot_mouse_proteome	26	39
TRUE	APOE3 / APOE4	Eukaryotic initiation factor 4A-III	Eif4a3	APOE3	APOE4	88	Q91VC3	114330	83463.6	-0.453988	0.453988	-26.9978	0.730022	-0.818555	0.818555	-43.2991	0.567009	0.00195647	0.00758533	87	0.256305	Q91VC3	IF4A3_MOUSE	Q91VC3	Mus musculus	0.292	46840	embryonic cranial skeleton morphogenesis,mRNA splicing, via spliceosome,mRNA transport,negative regulation of excitatory postsynaptic potential,negative regulation of gene expression,negative regulation of selenocysteine incorporation,negative regulation of selenocysteine insertion sequence binding,negative regulation of translation,nuclear-transcribed mRNA catabolic process, nonsense-mediated de…	ATP binding,mRNA binding,poly(A) binding,ribonucleoprotein complex binding,RNA binding,RNA helicase activity,RNA stem-loop binding,selenocysteine insertion sequence binding,translation regulator activity	catalytic step 2 spliceosome,cytoplasm,dendrite,exon-exon junction complex,glutamatergic synapse,neuronal cell body,nuclear speck,nucleolus,nucleoplasm,nucleus,postsynaptic cytosol,ribonucleoprotein complex,U2-type catalytic step 1 spliceosome	sp	1	3	uniprot_mouse_proteome	24	28
TRUE	APOE3 / APOE2	Isoaspartyl peptidase/L-asparaginase	Asrgl1	APOE3	APOE2	40	Q8C0M9	180812	214052	0.243472	0.243472	18.3839	1.18384	0.547703	0.547703	46.1757	1.46176	0.000118711	0.00763879	39	0.128068	Q8C0M9	ASGL1_MOUSE	Q8C0M9	Mus musculus	0.353	33949.9	asparagine catabolic process via L-aspartate	asparaginase activity,beta-aspartyl-peptidase activity	cytoplasm,photoreceptor inner segment	sp	1	1	uniprot_mouse_proteome	11	12
TRUE	APOE3 / APOE4	von Willebrand factor A domain-containing protein 8;Isoform 2 of von Willebrand factor A domain-containing protein 8	Vwa8	APOE3	APOE4	12	Q8CC88;Q8CC88-2	3338.77	39.1989	-6.41236	6.41236	-98.8259	0.0117405	-4.85008	4.85008	-96.5328	0.0346722	0.00199213	0.00769206	11	1.20439	Q8CC88;Q8CC88-2	VWA8_MOUSE	Q8CC88;Q8CC88-2	Mus musculus	0%;0%-2	213421.26;213421.26-2	;	ATPase activity,ATP binding;	cytoplasm,mitochondrion,peroxisome;	sp	1;	2;	uniprot_mouse_proteome	4	4
TRUE	APOE3 / APOE4	Hsc70-interacting protein	St13	APOE3	APOE4	76	F8WJK8;Q99L47	1.56061e+06	1.42594e+06	-0.130196	0.130196	-8.62926	0.913707	-1.04636	1.04636	-51.5811	0.484189	0.00205448	0.00790056	75	0.327635	F8WJK8;Q99L47	F8WJK8_MOUSE;F10A1_MOUSE	F8WJK8;Q99L47	Mus musculus	23.5%;22.9%	40538.74;41655.92	;chaperone mediated protein folding requiring cofactor,chaperone-mediated protein folding,negative regulation of protein refolding,macromolecular complex assembly,response to bacterium	protein dimerization activity;chaperone binding,dATP binding,heat shock protein binding,Hsp70 protein binding,identical protein binding,macromolecular complex binding,protein dimerization activity,protein domain specific binding,unfolded protein binding	;cytosol,macromolecular complex	tr;sp	1	1	uniprot_mouse_proteome	14	23
TRUE	APOE3 / APOE4	Cytidine monophospho-N-acetylneuraminic acid synthetase;N-acylneuraminate cytidylyltransferase	Cmas	APOE3	APOE4	20	A0A0R4J0B4;Q99KK2	78313.7	30507.8	-1.36009	1.36009	-61.0441	0.389559	-1.67614	1.67614	-68.7081	0.312919	0.00206339	0.00790271	19	0.470076	A0A0R4J0B4;Q99KK2	A0A0R4J0B4_MOUSE;NEUA_MOUSE	A0A0R4J0B4;Q99KK2	Mus musculus	9%;9%	48029.91;48057.97	N-acetylneuraminate metabolic process;CMP-N-acetylneuraminate biosynthetic process,N-acetylneuraminate metabolic process	N-acylneuraminate cytidylyltransferase activity;N-acylneuraminate cytidylyltransferase activity	;nucleus	tr;sp	1	1;2	uniprot_mouse_proteome	11	12
TRUE	APOE3 / APOE4	Cytochrome b-c1 complex subunit 7	Uqcrb	APOE3	APOE4	40	Q9CQB4;Q9D855	143059	27231.5	-2.39327	2.39327	-80.9649	0.190351	-2.06152	2.06152	-76.0437	0.239563	0.00207343	0.00790913	39	0.624739	Q9CQB4;Q9D855	Q9CQB4_MOUSE;QCR7_MOUSE	Q9CQB4;Q9D855	Mus musculus	31.5%;31.5%	13561.48;13527.47	mitochondrial electron transport, ubiquinol to cytochrome c;aerobic respiration,mitochondrial electron transport, ubiquinol to cytochrome c,mitochondrial respiratory chain complex III assembly	;	mitochondrial respiratory chain complex III;mitochondrial inner membrane,mitochondrial respiratory chain complex III,mitochondrion	tr;sp	1	1;3	uniprot_mouse_proteome	13	20
TRUE	APOE4 / APOE2	Neutrophil elastase	Elane	APOE4	APOE2	50	Q3UP87	241544	367571	0.605735	0.605735	52.1754	1.52175	1.30419	1.30419	146.946	2.46946	0.00166802	0.00800033	49	0.391943	Q3UP87	ELNE_MOUSE	Q3UP87	Mus musculus	0.245	28647.9	acute inflammatory response to antigenic stimulus,biosynthetic process of antibacterial peptides active against Gram-negative bacteria,defense response to bacterium,defense response to fungus,leukocyte migration,leukocyte migration involved in inflammatory response,negative regulation of chemokine biosynthetic process,negative regulation of interleukin-8 production,negative regulation of transcri…	cytokine binding,endopeptidase activity,heparin binding,peptidase activity,protease binding,serine-type endopeptidase activity,transcription corepressor activity	cell surface,collagen-containing extracellular matrix,cytoplasm,extracellular space,secretory granule,transcriptional repressor complex	sp	2	1	uniprot_mouse_proteome	13	24
[truncated: 5,190 more rows]

## Sheet: Signif_APOE2_vs_APOE3
APOE ε2 vs ε3 female mouse cortical bone
19 proteins are significantly altered with Qvalue<0.05 and absolute Log2FC≥0.58
[truncated: 20 more rows]

## Sheet: Signif_APOE4_vs_APOE3
APOE ε4 vs ε3 female mouse cortical bone
393 proteins are significantly altered with Qvalue<0.05 and absolute Log2FC≥0.58
[truncated: 394 more rows]

## Sheet: Signif_APOE4_vs_APOE2
APOE ε4 vs ε2 female mouse cortical bone
251 proteins are significantly altered with Qvalue<0.05 and absolute Log2FC≥0.58
[truncated: 252 more rows]
