# Supplementary material for: Alzheimer's Disease Risk Factor APOE4 Exerts Dimorphic Effects on Female Bone
Source: Adv Sci (Weinh). 2026 Apr 13;13(28):e23511. doi: 10.1002/advs.202523511 (PMC13185828; doi:10.1002/advs.202523511)
Supplement: Supplementary file 19 — Supporting File 19: advs74733‐sup‐0019‐TableS9.xlsx. [file ADVS-13-e23511-s003.xlsx]

## Sheet: Metadata
Supplemental Table 9: Female hippocampal proteomics
	Spectronaut file:	SA2_2023_0526_AllRep_directDIA_v2
	Condition setup:	Run Label	Sample ID	Condition	Biological Replicate
		230522_011_SA2_1_E2_B5200_Hippo_DIA.raw	B5200, HIPPOCAMP	APOE2	1
		230522_017_SA2_2_E2_B5201_Hippo_DIA.raw	B5201, HIPPOCAMP	APOE2	2
		230522_025_SA2_3_E2_B5202_Hippo_DIA.raw	B5202, HIPPOCAMP	APOE2	3
		230522_031_SA2_4_E2_B5203_Hippo_DIA.raw	B5203, HIPPOCAMP	APOE2	4
		230522_039_SA2_5_E2_B5204_Hippo_DIA.raw	B5204, HIPPOCAMP	APOE2	5
		230522_013_SA2_6_E3_B5220_Hippo_DIA.raw	B5220, HIPPOCAMP	APOE3	1
		230522_019_SA2_7_E3_B5221_Hippo_DIA.raw	B5221, HIPPOCAMP	APOE3	2
		230522_027_SA2_8_E3_B5223_Hippo_DIA.raw	B5223, HIPPOCAMP	APOE3	3
		230522_035_SA2_9_E3_B5224_Hippo_DIA.raw	B5224, HIPPOCAMP	APOE3	4
		230522_015_SA2_10_E4_B5239_Hippo_DIA.raw	B5239, HIPPOCAMP	APOE4	1
		230522_023_SA2_11_E4_B5245_Hippo_DIA.raw	B5245, HIPPOCAMP	APOE4	2
		230522_029_SA2_12_E4_B5246_Hippo_DIA.raw	B5246, HIPPOCAMP	APOE4	3
		230522_037_SA2_13_E4_B5247_Hippo_DIA.raw	B5247, HIPPOCAMP	APOE4	4
		230522_041_SA2_14_E4_B5248_Hippo_DIA.raw	B5248, HIPPOCAMP	APOE4	5
		230522_045_SA2_15_E4_B5249_Hippo_DIA_2.raw	B5249, HIPPOCAMP	APOE4	6

## Sheet: All_Quantifiable
All quantifiable protein groups APOE ε2 /ε3 /ε4 female mouse hippocampus (N=15)
3138 quantifiable protein groups (with ≥ 2 unique peptides)
all quantifiable proteins--significant and not significant
Valid	Comparison (group1/group2)	ProteinDescriptions	Genes	Condition Numerator	Condition Denominator	# of Ratios	Group	AVG Group Quantity Denominator	AVG Group Quantity Numerator	AVG Log2 Ratio	Absolute AVG Log2 Ratio	% Change	Ratio	Standard Deviation	Pvalue	Qvalue	Degrees Of Freedom	Standard Error	Organisms	Protein Coverage	Molecular Weight	UniProtIds	ProteinGroups	ProteinNames	GO Biological Process	GO Molecular Function	GO Cellular Component	Database	OrganismId	Protein Existence	Sequence Version	FASTAName	FASTAHeader	# Unique Total Peptides	# Unique Total EG.Id
TRUE	APOE4 / APOE2	Phosphatidylinositol-3,4,5-trisphosphate 3-phosphatase;Phosphatidylinositol-3,4,5-trisphosphate 3-phosphatase;Phosphatidylinositol 3,4,5-trisphosphate 3-phosphatase and dual-specificity protein phosphatase PTEN;PTEN (Fragment);Phosphatidylinositol-3,4,5-trisphosphate 3-phosphatase (Fragment);Phosphatidylinositol 3,4,5-trisphosphate 3-phosphatase and dual-specificity protein phosphatase PTEN	Pten	APOE4	APOE2	44	A0A024QYR9;A0A1V0DNR6;A0A6G6A824;A0A6G7SEK5;A0A6G7SF19;O08586	243054	237936	-0.0307055	0.0307055	-2.10585	0.978941	0	0.3243	0.648601	31.574	0.0586983	Mus musculus	5.1%;5.3%;6.1%;7.2%;7.2%;7.2%	64566.83;62459.57;54967.05;47251.4;47152.26;47152.26	A0A024QYR9;A0A1V0DNR6;A0A6G6A824;A0A6G7SEK5;A0A6G7SF19;O08586	A0A024QYR9;A0A1V0DNR6;A0A6G6A824;A0A6G7SEK5;A0A6G7SF19;O08586	A0A024QYR9_MOUSE;A0A1V0DNR6_MOUSE;A0A6G6A824_MOUSE;A0A6G7SEK5_MOUSE;A0A6G7SF19_MOUSE;PTEN_MOUSE	;;;;;angiogenesis,negative regulation of protein phosphorylation,regulation of B cell apoptotic process,protein dephosphorylation,apoptotic process,neuron-neuron synaptic transmission,synapse assembly,central nervous system development,heart development,aging,response to nutrient,learning or memory,memory,locomotory behavior,positive regulation of cell proliferation,negative regulation of cell pr…	;;;;;magnesium ion binding,phosphatidylinositol-3-phosphatase activity,phosphoprotein phosphatase activity,protein serine/threonine phosphatase activity,protein tyrosine phosphatase activity,platelet-derived growth factor receptor binding,protein binding,protein tyrosine/serine/threonine phosphatase activity,anaphase-promoting complex binding,phosphatidylinositol-3,4,5-trisphosphate 3-phosphatase…	;;;;;nucleus,nucleoplasm,cytoplasm,mitochondrion,cytosol,plasma membrane,cytoplasmic side of plasma membrane,apical plasma membrane,PML body,myelin sheath adaxonal region,cell projection,neuron projection,dendritic spine,Schmidt-Lanterman incisure,postsynaptic membrane	tr;tr;tr;tr;tr;sp	10090	2;2;2;2;2;1	1	MusMusculus_pUnKB_2022_0127	>tr|A0A024QYR9|A0A024QYR9_MOUSE Phosphatidylinositol-3,4,5-trisphosphate 3-phosphatase OS=Mus musculus OX=10090 GN=Pten PE=2 SV=1;>tr|A0A1V0DNR6|A0A1V0DNR6_MOUSE Phosphatidylinositol-3,4,5-trisphosphate 3-phosphatase OS=Mus musculus OX=10090 GN=Pten PE=2 SV=1;>tr|A0A6G6A824|A0A6G6A824_MOUSE Phosphatidylinositol 3,4,5-trisphosphate 3-phosphatase and dual-specificity protein phosphatase PTEN OS=Mus…	4	4
TRUE	APOE4 / APOE3	Phosphatidylinositol-3,4,5-trisphosphate 3-phosphatase;Phosphatidylinositol-3,4,5-trisphosphate 3-phosphatase;Phosphatidylinositol 3,4,5-trisphosphate 3-phosphatase and dual-specificity protein phosphatase PTEN;PTEN (Fragment);Phosphatidylinositol-3,4,5-trisphosphate 3-phosphatase (Fragment);Phosphatidylinositol 3,4,5-trisphosphate 3-phosphatase and dual-specificity protein phosphatase PTEN	Pten	APOE4	APOE3	40	A0A024QYR9;A0A1V0DNR6;A0A6G6A824;A0A6G7SEK5;A0A6G7SF19;O08586	229062	237936	0.0548365	0.0548365	3.87414	1.03874	0	0.101451	0.33259	37.8454	0.0671756	Mus musculus	5.1%;5.3%;6.1%;7.2%;7.2%;7.2%	64566.83;62459.57;54967.05;47251.4;47152.26;47152.26	A0A024QYR9;A0A1V0DNR6;A0A6G6A824;A0A6G7SEK5;A0A6G7SF19;O08586	A0A024QYR9;A0A1V0DNR6;A0A6G6A824;A0A6G7SEK5;A0A6G7SF19;O08586	A0A024QYR9_MOUSE;A0A1V0DNR6_MOUSE;A0A6G6A824_MOUSE;A0A6G7SEK5_MOUSE;A0A6G7SF19_MOUSE;PTEN_MOUSE	;;;;;angiogenesis,negative regulation of protein phosphorylation,regulation of B cell apoptotic process,protein dephosphorylation,apoptotic process,neuron-neuron synaptic transmission,synapse assembly,central nervous system development,heart development,aging,response to nutrient,learning or memory,memory,locomotory behavior,positive regulation of cell proliferation,negative regulation of cell pr…	;;;;;magnesium ion binding,phosphatidylinositol-3-phosphatase activity,phosphoprotein phosphatase activity,protein serine/threonine phosphatase activity,protein tyrosine phosphatase activity,platelet-derived growth factor receptor binding,protein binding,protein tyrosine/serine/threonine phosphatase activity,anaphase-promoting complex binding,phosphatidylinositol-3,4,5-trisphosphate 3-phosphatase…	;;;;;nucleus,nucleoplasm,cytoplasm,mitochondrion,cytosol,plasma membrane,cytoplasmic side of plasma membrane,apical plasma membrane,PML body,myelin sheath adaxonal region,cell projection,neuron projection,dendritic spine,Schmidt-Lanterman incisure,postsynaptic membrane	tr;tr;tr;tr;tr;sp	10090	2;2;2;2;2;1	1	MusMusculus_pUnKB_2022_0127	>tr|A0A024QYR9|A0A024QYR9_MOUSE Phosphatidylinositol-3,4,5-trisphosphate 3-phosphatase OS=Mus musculus OX=10090 GN=Pten PE=2 SV=1;>tr|A0A1V0DNR6|A0A1V0DNR6_MOUSE Phosphatidylinositol-3,4,5-trisphosphate 3-phosphatase OS=Mus musculus OX=10090 GN=Pten PE=2 SV=1;>tr|A0A6G6A824|A0A6G6A824_MOUSE Phosphatidylinositol 3,4,5-trisphosphate 3-phosphatase and dual-specificity protein phosphatase PTEN OS=Mus…	4	4
TRUE	APOE2 / APOE3	Phosphatidylinositol-3,4,5-trisphosphate 3-phosphatase;Phosphatidylinositol-3,4,5-trisphosphate 3-phosphatase;Phosphatidylinositol 3,4,5-trisphosphate 3-phosphatase and dual-specificity protein phosphatase PTEN;PTEN (Fragment);Phosphatidylinositol-3,4,5-trisphosphate 3-phosphatase (Fragment);Phosphatidylinositol 3,4,5-trisphosphate 3-phosphatase and dual-specificity protein phosphatase PTEN	Pten	APOE2	APOE3	36	A0A024QYR9;A0A1V0DNR6;A0A6G6A824;A0A6G7SEK5;A0A6G7SF19;O08586	229062	243054	0.085542	0.085542	-5.75696	1.06109	0	0.262023	0.632149	24.9137	0.0470479	Mus musculus	5.1%;5.3%;6.1%;7.2%;7.2%;7.2%	64566.83;62459.57;54967.05;47251.4;47152.26;47152.26	A0A024QYR9;A0A1V0DNR6;A0A6G6A824;A0A6G7SEK5;A0A6G7SF19;O08586	A0A024QYR9;A0A1V0DNR6;A0A6G6A824;A0A6G7SEK5;A0A6G7SF19;O08586	A0A024QYR9_MOUSE;A0A1V0DNR6_MOUSE;A0A6G6A824_MOUSE;A0A6G7SEK5_MOUSE;A0A6G7SF19_MOUSE;PTEN_MOUSE	;;;;;angiogenesis,negative regulation of protein phosphorylation,regulation of B cell apoptotic process,protein dephosphorylation,apoptotic process,neuron-neuron synaptic transmission,synapse assembly,central nervous system development,heart development,aging,response to nutrient,learning or memory,memory,locomotory behavior,positive regulation of cell proliferation,negative regulation of cell pr…	;;;;;magnesium ion binding,phosphatidylinositol-3-phosphatase activity,phosphoprotein phosphatase activity,protein serine/threonine phosphatase activity,protein tyrosine phosphatase activity,platelet-derived growth factor receptor binding,protein binding,protein tyrosine/serine/threonine phosphatase activity,anaphase-promoting complex binding,phosphatidylinositol-3,4,5-trisphosphate 3-phosphatase…	;;;;;nucleus,nucleoplasm,cytoplasm,mitochondrion,cytosol,plasma membrane,cytoplasmic side of plasma membrane,apical plasma membrane,PML body,myelin sheath adaxonal region,cell projection,neuron projection,dendritic spine,Schmidt-Lanterman incisure,postsynaptic membrane	tr;tr;tr;tr;tr;sp	10090	2;2;2;2;2;1	1	MusMusculus_pUnKB_2022_0127	>tr|A0A024QYR9|A0A024QYR9_MOUSE Phosphatidylinositol-3,4,5-trisphosphate 3-phosphatase OS=Mus musculus OX=10090 GN=Pten PE=2 SV=1;>tr|A0A1V0DNR6|A0A1V0DNR6_MOUSE Phosphatidylinositol-3,4,5-trisphosphate 3-phosphatase OS=Mus musculus OX=10090 GN=Pten PE=2 SV=1;>tr|A0A6G6A824|A0A6G6A824_MOUSE Phosphatidylinositol 3,4,5-trisphosphate 3-phosphatase and dual-specificity protein phosphatase PTEN OS=Mus…	4	4
TRUE	APOE4 / APOE2	Peripheral plasma membrane protein CASK (Fragment);Cask protein;Cask protein;Peripheral plasma membrane protein CASK	Cask	APOE4	APOE2	231	A0A067XG53;B7ZP42;B9EJ23;O70589	1.17822e+06	1.14443e+06	-0.0419692	0.0419692	-2.86717	0.971328	0	0.461473	0.692844	225.663	0.0430773	Mus musculus	27.1%;25.7%;26.8%;25.5%	99227.29;104444.89;100187.41;105108.7	A0A067XG53;B7ZP42;B9EJ23;O70589	A0A067XG53;B7ZP42;B9EJ23;O70589	A0A067XG53_MOUSE;B7ZP42_MOUSE;B9EJ23_MOUSE;CSKP_MOUSE	;;;negative regulation of cell-matrix adhesion,protein phosphorylation,negative regulation of keratinocyte proliferation,positive regulation of transcription from RNA polymerase II promoter,negative regulation of wound healing,calcium ion import,positive regulation of calcium ion import,negative regulation of cellular response to growth factor stimulus	;;;protein serine/threonine kinase activity,protein binding,calmodulin binding,ATP binding,neurexin family protein binding	;;;basement membrane,nucleus,nuclear lamina,nucleolus,cytoplasm,cytosol,cell-cell junction,focal adhesion,membrane,basolateral plasma membrane,nuclear matrix,vesicle,synapse	tr;tr;tr;sp	10090	1;2;2;1	1;1;1;2	MusMusculus_pUnKB_2022_0127	>tr|A0A067XG53|A0A067XG53_MOUSE Peripheral plasma membrane protein CASK (Fragment) OS=Mus musculus OX=10090 GN=Cask PE=1 SV=1;>tr|B7ZP42|B7ZP42_MOUSE Cask protein OS=Mus musculus OX=10090 GN=Cask PE=2 SV=1;>tr|B9EJ23|B9EJ23_MOUSE Cask protein OS=Mus musculus OX=10090 GN=Cask PE=2 SV=1;>sp|O70589|CSKP_MOUSE Peripheral plasma membrane protein CASK OS=Mus musculus OX=10090 GN=Cask PE=1 SV=2	20	21
TRUE	APOE4 / APOE3	Peripheral plasma membrane protein CASK (Fragment);Cask protein;Cask protein;Peripheral plasma membrane protein CASK	Cask	APOE4	APOE3	210	A0A067XG53;B7ZP42;B9EJ23;O70589	1.21337e+06	1.14443e+06	-0.0843807	0.0843807	-5.68106	0.943189	0	0.208832	0.42767	200.631	0.042141	Mus musculus	27.1%;25.7%;26.8%;25.5%	99227.29;104444.89;100187.41;105108.7	A0A067XG53;B7ZP42;B9EJ23;O70589	A0A067XG53;B7ZP42;B9EJ23;O70589	A0A067XG53_MOUSE;B7ZP42_MOUSE;B9EJ23_MOUSE;CSKP_MOUSE	;;;negative regulation of cell-matrix adhesion,protein phosphorylation,negative regulation of keratinocyte proliferation,positive regulation of transcription from RNA polymerase II promoter,negative regulation of wound healing,calcium ion import,positive regulation of calcium ion import,negative regulation of cellular response to growth factor stimulus	;;;protein serine/threonine kinase activity,protein binding,calmodulin binding,ATP binding,neurexin family protein binding	;;;basement membrane,nucleus,nuclear lamina,nucleolus,cytoplasm,cytosol,cell-cell junction,focal adhesion,membrane,basolateral plasma membrane,nuclear matrix,vesicle,synapse	tr;tr;tr;sp	10090	1;2;2;1	1;1;1;2	MusMusculus_pUnKB_2022_0127	>tr|A0A067XG53|A0A067XG53_MOUSE Peripheral plasma membrane protein CASK (Fragment) OS=Mus musculus OX=10090 GN=Cask PE=1 SV=1;>tr|B7ZP42|B7ZP42_MOUSE Cask protein OS=Mus musculus OX=10090 GN=Cask PE=2 SV=1;>tr|B9EJ23|B9EJ23_MOUSE Cask protein OS=Mus musculus OX=10090 GN=Cask PE=2 SV=1;>sp|O70589|CSKP_MOUSE Peripheral plasma membrane protein CASK OS=Mus musculus OX=10090 GN=Cask PE=1 SV=2	20	21
TRUE	APOE2 / APOE3	Peripheral plasma membrane protein CASK (Fragment);Cask protein;Cask protein;Peripheral plasma membrane protein CASK	Cask	APOE2	APOE3	189	A0A067XG53;B7ZP42;B9EJ23;O70589	1.21337e+06	1.17822e+06	-0.0424115	0.0424115	2.98338	0.97103	0	0.61826	0.756437	186.11	0.0427832	Mus musculus	27.1%;25.7%;26.8%;25.5%	99227.29;104444.89;100187.41;105108.7	A0A067XG53;B7ZP42;B9EJ23;O70589	A0A067XG53;B7ZP42;B9EJ23;O70589	A0A067XG53_MOUSE;B7ZP42_MOUSE;B9EJ23_MOUSE;CSKP_MOUSE	;;;negative regulation of cell-matrix adhesion,protein phosphorylation,negative regulation of keratinocyte proliferation,positive regulation of transcription from RNA polymerase II promoter,negative regulation of wound healing,calcium ion import,positive regulation of calcium ion import,negative regulation of cellular response to growth factor stimulus	;;;protein serine/threonine kinase activity,protein binding,calmodulin binding,ATP binding,neurexin family protein binding	;;;basement membrane,nucleus,nuclear lamina,nucleolus,cytoplasm,cytosol,cell-cell junction,focal adhesion,membrane,basolateral plasma membrane,nuclear matrix,vesicle,synapse	tr;tr;tr;sp	10090	1;2;2;1	1;1;1;2	MusMusculus_pUnKB_2022_0127	>tr|A0A067XG53|A0A067XG53_MOUSE Peripheral plasma membrane protein CASK (Fragment) OS=Mus musculus OX=10090 GN=Cask PE=1 SV=1;>tr|B7ZP42|B7ZP42_MOUSE Cask protein OS=Mus musculus OX=10090 GN=Cask PE=2 SV=1;>tr|B9EJ23|B9EJ23_MOUSE Cask protein OS=Mus musculus OX=10090 GN=Cask PE=2 SV=1;>sp|O70589|CSKP_MOUSE Peripheral plasma membrane protein CASK OS=Mus musculus OX=10090 GN=Cask PE=1 SV=2	20	21
TRUE	APOE4 / APOE2	H2-K region protein 6;(3R)-3-hydroxyacyl-CoA dehydrogenase	H2-Ke6	APOE4	APOE2	55	A0A068BEQ2;P50171	647334	674200	0.0586672	0.0586672	4.15031	1.0415	0	0.0161368	0.326299	52.4863	0.0171564	Mus musculus	25.9%;25.9%	26587.35;26588.34	A0A068BEQ2;P50171	A0A068BEQ2;P50171	A0A068BEQ2_MOUSE;DHB8_MOUSE	;fatty acid biosynthetic process,estrogen biosynthetic process,androgen metabolic process,estrogen metabolic process,protein heterotetramerization,oxidation-reduction process	;3-hydroxyacyl-CoA dehydrogenase activity,estradiol 17-beta-dehydrogenase activity,3-oxoacyl-[acyl-carrier-protein] reductase (NADH) activity,testosterone dehydrogenase (NAD+) activity,NADH binding	;mitochondrion,mitochondrial envelope,mitochondrial matrix,plasma membrane,membrane	tr;sp	10090	2;1	1;2	MusMusculus_pUnKB_2022_0127	>tr|A0A068BEQ2|A0A068BEQ2_MOUSE H2-K region protein 6 OS=Mus musculus OX=10090 GN=H2-Ke6 PE=2 SV=1;>sp|P50171|DHB8_MOUSE (3R)-3-hydroxyacyl-CoA dehydrogenase OS=Mus musculus OX=10090 GN=Hsd17b8 PE=1 SV=2	5	5
TRUE	APOE4 / APOE3	H2-K region protein 6;(3R)-3-hydroxyacyl-CoA dehydrogenase	H2-Ke6	APOE4	APOE3	50	A0A068BEQ2;P50171	677016	674200	-0.00601317	0.00601317	-0.415934	0.995841	0	0.59335	0.584803	45.3301	0.0190157	Mus musculus	25.9%;25.9%	26587.35;26588.34	A0A068BEQ2;P50171	A0A068BEQ2;P50171	A0A068BEQ2_MOUSE;DHB8_MOUSE	;fatty acid biosynthetic process,estrogen biosynthetic process,androgen metabolic process,estrogen metabolic process,protein heterotetramerization,oxidation-reduction process	;3-hydroxyacyl-CoA dehydrogenase activity,estradiol 17-beta-dehydrogenase activity,3-oxoacyl-[acyl-carrier-protein] reductase (NADH) activity,testosterone dehydrogenase (NAD+) activity,NADH binding	;mitochondrion,mitochondrial envelope,mitochondrial matrix,plasma membrane,membrane	tr;sp	10090	2;1	1;2	MusMusculus_pUnKB_2022_0127	>tr|A0A068BEQ2|A0A068BEQ2_MOUSE H2-K region protein 6 OS=Mus musculus OX=10090 GN=H2-Ke6 PE=2 SV=1;>sp|P50171|DHB8_MOUSE (3R)-3-hydroxyacyl-CoA dehydrogenase OS=Mus musculus OX=10090 GN=Hsd17b8 PE=1 SV=2	5	5
TRUE	APOE2 / APOE3	H2-K region protein 6;(3R)-3-hydroxyacyl-CoA dehydrogenase	H2-Ke6	APOE2	APOE3	45	A0A068BEQ2;P50171	677016	647334	-0.0646803	0.0646803	4.58532	0.956157	0	0.0709415	0.44289	38.5628	0.0174596	Mus musculus	25.9%;25.9%	26587.35;26588.34	A0A068BEQ2;P50171	A0A068BEQ2;P50171	A0A068BEQ2_MOUSE;DHB8_MOUSE	;fatty acid biosynthetic process,estrogen biosynthetic process,androgen metabolic process,estrogen metabolic process,protein heterotetramerization,oxidation-reduction process	;3-hydroxyacyl-CoA dehydrogenase activity,estradiol 17-beta-dehydrogenase activity,3-oxoacyl-[acyl-carrier-protein] reductase (NADH) activity,testosterone dehydrogenase (NAD+) activity,NADH binding	;mitochondrion,mitochondrial envelope,mitochondrial matrix,plasma membrane,membrane	tr;sp	10090	2;1	1;2	MusMusculus_pUnKB_2022_0127	>tr|A0A068BEQ2|A0A068BEQ2_MOUSE H2-K region protein 6 OS=Mus musculus OX=10090 GN=H2-Ke6 PE=2 SV=1;>sp|P50171|DHB8_MOUSE (3R)-3-hydroxyacyl-CoA dehydrogenase OS=Mus musculus OX=10090 GN=Hsd17b8 PE=1 SV=2	5	5
TRUE	APOE4 / APOE2	RAS oncogene family protein;Ras-related protein Rab-11B;RAB11B protein	Rab11b	APOE4	APOE2	187	A0A068BFR3;P46638;Q78ZJ8	9119084	9112463	-0.00104786	0.00104786	-0.072606	0.999274	0	0.480372	0.700317	184.735	0.0224344	Mus musculus	59.2%;59.2%;59.2%	24488.5;24489.48;24489.48	A0A068BFR3;P46638;Q78ZJ8	A0A068BFR3;P46638;Q78ZJ8	A0A068BFR3_MOUSE;RB11B_MOUSE;Q78ZJ8_MOUSE	;receptor recycling,melanosome transport,transferrin transport,insulin secretion involved in cellular response to glucose stimulus,regulation of anion transport,constitutive secretory pathway,regulated exocytosis,transcytosis,cellular response to acidic pH,establishment of protein localization to membrane,retrograde transport, endosome to plasma membrane,regulation of protein localization to cell…	;GTPase activity,protein binding,GTP binding,GDP binding,myosin V binding,cadherin binding;	;cytoplasm,mitochondrion,synaptic vesicle,cell junction,phagocytic vesicle membrane,cytoplasmic vesicle,phagocytic vesicle,recycling endosome,recycling endosome membrane,extracellular exosome,anchored component of synaptic vesicle membrane;	tr;sp;tr	10090	2;1;1	1;3;1	MusMusculus_pUnKB_2022_0127	>tr|A0A068BFR3|A0A068BFR3_MOUSE RAS oncogene family protein OS=Mus musculus OX=10090 GN=Rab11b PE=2 SV=1;>sp|P46638|RB11B_MOUSE Ras-related protein Rab-11B OS=Mus musculus OX=10090 GN=Rab11b PE=1 SV=3;>tr|Q78ZJ8|Q78ZJ8_MOUSE RAB11B protein OS=Mus musculus OX=10090 GN=Rab11b PE=1 SV=1	13	17
TRUE	APOE4 / APOE3	RAS oncogene family protein;Ras-related protein Rab-11B;RAB11B protein	Rab11b	APOE4	APOE3	170	A0A068BFR3;P46638;Q78ZJ8	9281266	9112463	-0.0264806	0.0264806	-1.81875	0.981813	0	0.0649104	0.283365	165.966	0.0220224	Mus musculus	59.2%;59.2%;59.2%	24488.5;24489.48;24489.48	A0A068BFR3;P46638;Q78ZJ8	A0A068BFR3;P46638;Q78ZJ8	A0A068BFR3_MOUSE;RB11B_MOUSE;Q78ZJ8_MOUSE	;receptor recycling,melanosome transport,transferrin transport,insulin secretion involved in cellular response to glucose stimulus,regulation of anion transport,constitutive secretory pathway,regulated exocytosis,transcytosis,cellular response to acidic pH,establishment of protein localization to membrane,retrograde transport, endosome to plasma membrane,regulation of protein localization to cell…	;GTPase activity,protein binding,GTP binding,GDP binding,myosin V binding,cadherin binding;	;cytoplasm,mitochondrion,synaptic vesicle,cell junction,phagocytic vesicle membrane,cytoplasmic vesicle,phagocytic vesicle,recycling endosome,recycling endosome membrane,extracellular exosome,anchored component of synaptic vesicle membrane;	tr;sp;tr	10090	2;1;1	1;3;1	MusMusculus_pUnKB_2022_0127	>tr|A0A068BFR3|A0A068BFR3_MOUSE RAS oncogene family protein OS=Mus musculus OX=10090 GN=Rab11b PE=2 SV=1;>sp|P46638|RB11B_MOUSE Ras-related protein Rab-11B OS=Mus musculus OX=10090 GN=Rab11b PE=1 SV=3;>tr|Q78ZJ8|Q78ZJ8_MOUSE RAB11B protein OS=Mus musculus OX=10090 GN=Rab11b PE=1 SV=1	13	17
TRUE	APOE2 / APOE3	RAS oncogene family protein;Ras-related protein Rab-11B;RAB11B protein	Rab11b	APOE2	APOE3	153	A0A068BFR3;P46638;Q78ZJ8	9281266	9119084	-0.0254327	0.0254327	1.77849	0.982526	0	0.243361	0.619069	150.199	0.0213946	Mus musculus	59.2%;59.2%;59.2%	24488.5;24489.48;24489.48	A0A068BFR3;P46638;Q78ZJ8	A0A068BFR3;P46638;Q78ZJ8	A0A068BFR3_MOUSE;RB11B_MOUSE;Q78ZJ8_MOUSE	;receptor recycling,melanosome transport,transferrin transport,insulin secretion involved in cellular response to glucose stimulus,regulation of anion transport,constitutive secretory pathway,regulated exocytosis,transcytosis,cellular response to acidic pH,establishment of protein localization to membrane,retrograde transport, endosome to plasma membrane,regulation of protein localization to cell…	;GTPase activity,protein binding,GTP binding,GDP binding,myosin V binding,cadherin binding;	;cytoplasm,mitochondrion,synaptic vesicle,cell junction,phagocytic vesicle membrane,cytoplasmic vesicle,phagocytic vesicle,recycling endosome,recycling endosome membrane,extracellular exosome,anchored component of synaptic vesicle membrane;	tr;sp;tr	10090	2;1;1	1;3;1	MusMusculus_pUnKB_2022_0127	>tr|A0A068BFR3|A0A068BFR3_MOUSE RAS oncogene family protein OS=Mus musculus OX=10090 GN=Rab11b PE=2 SV=1;>sp|P46638|RB11B_MOUSE Ras-related protein Rab-11B OS=Mus musculus OX=10090 GN=Rab11b PE=1 SV=3;>tr|Q78ZJ8|Q78ZJ8_MOUSE RAB11B protein OS=Mus musculus OX=10090 GN=Rab11b PE=1 SV=1	13	17
TRUE	APOE4 / APOE2	Vacuolar protein sorting-associated protein 52 homolog	Vps52	APOE4	APOE2	110	A0A068BGT0;Q3V3A4;Q8C754	399346	384563	-0.0544199	0.0544199	-3.70184	0.962982	0	0.176483	0.564063	76.4404	0.111974	Mus musculus	21.4%;21.4%;21.4%	82029.99;82100.13;82044.02	A0A068BGT0;Q3V3A4;Q8C754	A0A068BGT0;Q3V3A4;Q8C754	A0A068BGT0_MOUSE;Q3V3A4_MOUSE;VPS52_MOUSE	;;Golgi to vacuole transport,lysosomal transport,ectodermal cell differentiation,protein transport,endocytic recycling,retrograde transport, endosome to Golgi,embryonic ectodermal digestive tract development	;;Rab GTPase binding,syntaxin binding	;;GARP complex,Golgi apparatus,cytosol,endosome membrane,membrane,perinuclear region of cytoplasm,recycling endosome,EARP complex	tr;tr;sp	10090	2;2;1	1	MusMusculus_pUnKB_2022_0127	>tr|A0A068BGT0|A0A068BGT0_MOUSE Vacuolar protein sorting-associated protein 52 homolog OS=Mus musculus OX=10090 GN=Vps52 PE=2 SV=1;>tr|Q3V3A4|Q3V3A4_MOUSE Vacuolar protein sorting-associated protein 52 homolog OS=Mus musculus OX=10090 GN=Vps52 PE=2 SV=1;>sp|Q8C754|VPS52_MOUSE Vacuolar protein sorting-associated protein 52 homolog OS=Mus musculus OX=10090 GN=Vps52 PE=1 SV=1	10	10
TRUE	APOE4 / APOE3	Vacuolar protein sorting-associated protein 52 homolog	Vps52	APOE4	APOE3	100	A0A068BGT0;Q3V3A4;Q8C754	393387	384563	-0.0327292	0.0327292	-2.24307	0.977569	0	0.70259	0.618629	94.3772	0.07489	Mus musculus	21.4%;21.4%;21.4%	82029.99;82100.13;82044.02	A0A068BGT0;Q3V3A4;Q8C754	A0A068BGT0;Q3V3A4;Q8C754	A0A068BGT0_MOUSE;Q3V3A4_MOUSE;VPS52_MOUSE	;;Golgi to vacuole transport,lysosomal transport,ectodermal cell differentiation,protein transport,endocytic recycling,retrograde transport, endosome to Golgi,embryonic ectodermal digestive tract development	;;Rab GTPase binding,syntaxin binding	;;GARP complex,Golgi apparatus,cytosol,endosome membrane,membrane,perinuclear region of cytoplasm,recycling endosome,EARP complex	tr;tr;sp	10090	2;2;1	1	MusMusculus_pUnKB_2022_0127	>tr|A0A068BGT0|A0A068BGT0_MOUSE Vacuolar protein sorting-associated protein 52 homolog OS=Mus musculus OX=10090 GN=Vps52 PE=2 SV=1;>tr|Q3V3A4|Q3V3A4_MOUSE Vacuolar protein sorting-associated protein 52 homolog OS=Mus musculus OX=10090 GN=Vps52 PE=2 SV=1;>sp|Q8C754|VPS52_MOUSE Vacuolar protein sorting-associated protein 52 homolog OS=Mus musculus OX=10090 GN=Vps52 PE=1 SV=1	10	10
TRUE	APOE2 / APOE3	Vacuolar protein sorting-associated protein 52 homolog	Vps52	APOE2	APOE3	90	A0A068BGT0;Q3V3A4;Q8C754	393387	399346	0.0216908	0.0216908	-1.49224	1.01515	0	0.270111	0.632333	73.455	0.111666	Mus musculus	21.4%;21.4%;21.4%	82029.99;82100.13;82044.02	A0A068BGT0;Q3V3A4;Q8C754	A0A068BGT0;Q3V3A4;Q8C754	A0A068BGT0_MOUSE;Q3V3A4_MOUSE;VPS52_MOUSE	;;Golgi to vacuole transport,lysosomal transport,ectodermal cell differentiation,protein transport,endocytic recycling,retrograde transport, endosome to Golgi,embryonic ectodermal digestive tract development	;;Rab GTPase binding,syntaxin binding	;;GARP complex,Golgi apparatus,cytosol,endosome membrane,membrane,perinuclear region of cytoplasm,recycling endosome,EARP complex	tr;tr;sp	10090	2;2;1	1	MusMusculus_pUnKB_2022_0127	>tr|A0A068BGT0|A0A068BGT0_MOUSE Vacuolar protein sorting-associated protein 52 homolog OS=Mus musculus OX=10090 GN=Vps52 PE=2 SV=1;>tr|Q3V3A4|Q3V3A4_MOUSE Vacuolar protein sorting-associated protein 52 homolog OS=Mus musculus OX=10090 GN=Vps52 PE=2 SV=1;>sp|Q8C754|VPS52_MOUSE Vacuolar protein sorting-associated protein 52 homolog OS=Mus musculus OX=10090 GN=Vps52 PE=1 SV=1	10	10
TRUE	APOE4 / APOE2	Immunoglobulin heavy constant gamma 2B (Fragment);Immunoglobulin heavy constant gamma 2B (Fragment);MAb 110 heavy chain;MAb 106 heavy chain;IgG2b (Fragment)	Ighg2b	APOE4	APOE2	143	A0A075B5P3;A0A0A6YVP0;A0A0F7QZE4;A0A0F7R1P3;A0A4V6JA63	2.54296e+06	1671787	-0.605116	0.605116	-34.2581	0.657419	0	2.70867e-06	0.000937201	117.518	0.0834548	Mus musculus	38.7%;32.1%;27.5%;27.7%;38.8%	NaN;NaN;51682.7;51193.17;36568.5	A0A075B5P3;A0A0A6YVP0;A0A0F7QZE4;A0A0F7R1P3;A0A4V6JA63	A0A075B5P3;A0A0A6YVP0;A0A0F7QZE4;A0A0F7R1P3;A0A4V6JA63	A0A075B5P3_MOUSE;A0A0A6YVP0_MOUSE;A0A0F7QZE4_MOUSE;A0A0F7R1P3_MOUSE;A0A4V6JA63_MOUSE	;;;;	;;;;	;;;;	tr	10090	1;1;2;2;4	1;2;1;1;1	MusMusculus_pUnKB_2022_0127	>tr|A0A075B5P3|A0A075B5P3_MOUSE Immunoglobulin heavy constant gamma 2B (Fragment) OS=Mus musculus OX=10090 GN=Ighg2b PE=1 SV=1;>tr|A0A0A6YVP0|A0A0A6YVP0_MOUSE Immunoglobulin heavy constant gamma 2B (Fragment) OS=Mus musculus OX=10090 GN=Ighg2b PE=1 SV=2;>tr|A0A0F7QZE4|A0A0F7QZE4_MOUSE MAb 110 heavy chain OS=Mus musculus OX=10090 GN=HC PE=2 SV=1;>tr|A0A0F7R1P3|A0A0F7R1P3_MOUSE MAb 106 heavy chain …	8	13
TRUE	APOE4 / APOE3	Immunoglobulin heavy constant gamma 2B (Fragment);Immunoglobulin heavy constant gamma 2B (Fragment);MAb 110 heavy chain;MAb 106 heavy chain;IgG2b (Fragment)	Ighg2b	APOE4	APOE3	130	A0A075B5P3;A0A0A6YVP0;A0A0F7QZE4;A0A0F7R1P3;A0A4V6JA63	2.632e+06	1671787	-0.654767	0.654767	-36.4822	0.635178	0	3.14107e-07	0.000119451	99.5767	0.0814105	Mus musculus	38.7%;32.1%;27.5%;27.7%;38.8%	NaN;NaN;51682.7;51193.17;36568.5	A0A075B5P3;A0A0A6YVP0;A0A0F7QZE4;A0A0F7R1P3;A0A4V6JA63	A0A075B5P3;A0A0A6YVP0;A0A0F7QZE4;A0A0F7R1P3;A0A4V6JA63	A0A075B5P3_MOUSE;A0A0A6YVP0_MOUSE;A0A0F7QZE4_MOUSE;A0A0F7R1P3_MOUSE;A0A4V6JA63_MOUSE	;;;;	;;;;	;;;;	tr	10090	1;1;2;2;4	1;2;1;1;1	MusMusculus_pUnKB_2022_0127	>tr|A0A075B5P3|A0A075B5P3_MOUSE Immunoglobulin heavy constant gamma 2B (Fragment) OS=Mus musculus OX=10090 GN=Ighg2b PE=1 SV=1;>tr|A0A0A6YVP0|A0A0A6YVP0_MOUSE Immunoglobulin heavy constant gamma 2B (Fragment) OS=Mus musculus OX=10090 GN=Ighg2b PE=1 SV=2;>tr|A0A0F7QZE4|A0A0F7QZE4_MOUSE MAb 110 heavy chain OS=Mus musculus OX=10090 GN=HC PE=2 SV=1;>tr|A0A0F7R1P3|A0A0F7R1P3_MOUSE MAb 106 heavy chain …	8	13
TRUE	APOE2 / APOE3	Immunoglobulin heavy constant gamma 2B (Fragment);Immunoglobulin heavy constant gamma 2B (Fragment);MAb 110 heavy chain;MAb 106 heavy chain;IgG2b (Fragment)	Ighg2b	APOE2	APOE3	117	A0A075B5P3;A0A0A6YVP0;A0A0F7QZE4;A0A0F7R1P3;A0A4V6JA63	2.632e+06	2.54296e+06	-0.0496517	0.0496517	3.50151	0.96617	0	0.714282	0.78558	114.332	0.0953183	Mus musculus	38.7%;32.1%;27.5%;27.7%;38.8%	NaN;NaN;51682.7;51193.17;36568.5	A0A075B5P3;A0A0A6YVP0;A0A0F7QZE4;A0A0F7R1P3;A0A4V6JA63	A0A075B5P3;A0A0A6YVP0;A0A0F7QZE4;A0A0F7R1P3;A0A4V6JA63	A0A075B5P3_MOUSE;A0A0A6YVP0_MOUSE;A0A0F7QZE4_MOUSE;A0A0F7R1P3_MOUSE;A0A4V6JA63_MOUSE	;;;;	;;;;	;;;;	tr	10090	1;1;2;2;4	1;2;1;1;1	MusMusculus_pUnKB_2022_0127	>tr|A0A075B5P3|A0A075B5P3_MOUSE Immunoglobulin heavy constant gamma 2B (Fragment) OS=Mus musculus OX=10090 GN=Ighg2b PE=1 SV=1;>tr|A0A0A6YVP0|A0A0A6YVP0_MOUSE Immunoglobulin heavy constant gamma 2B (Fragment) OS=Mus musculus OX=10090 GN=Ighg2b PE=1 SV=2;>tr|A0A0F7QZE4|A0A0F7QZE4_MOUSE MAb 110 heavy chain OS=Mus musculus OX=10090 GN=HC PE=2 SV=1;>tr|A0A0F7R1P3|A0A0F7R1P3_MOUSE MAb 106 heavy chain …	8	13
TRUE	APOE4 / APOE2	Ig gamma-1 chain C region secreted form (Fragment);Ig gamma-1 chain C region secreted form (Fragment);MAb 31C6 heavy chain;HC protein;Monoclonal 11D8 anti-human butyrylcholinesterase (BChE) heavy chain;IgG1 (Fragment);Igh protein;Anti-H5N1 hemagglutinin monoclonal anitbody H5M9 heavy chain (Fragment)	Ighg1	APOE4	APOE2	44	A0A075B5P4;A0A0A6YWR2;A0A0B6VMB2;A0A0C6E3V3;A0A0M4KM70;A0A4U9FFL2;I6L985;U5LP42	133197	332535	1.31995	1.31995	149.657	2.49657	0	2.59717e-05	0.00499249	33.0719	0.157114	Mus musculus	15.4%;12.7%;10.9%;10.8%;10.9%;15.5%;10.7%;10.8%	NaN;NaN;50724.44;51021.7;50294.91;35633.52;51975.98;51050.8	A0A075B5P4;A0A0A6YWR2;A0A0B6VMB2;A0A0C6E3V3;A0A0M4KM70;A0A4U9FFL2;I6L985;U5LP42	A0A075B5P4;A0A0A6YWR2;A0A0B6VMB2;A0A0C6E3V3;A0A0M4KM70;A0A4U9FFL2;I6L985;U5LP42	A0A075B5P4_MOUSE;A0A0A6YWR2_MOUSE;A0A0B6VMB2_MOUSE;A0A0C6E3V3_MOUSE;A0A0M4KM70_MOUSE;A0A4U9FFL2_MOUSE;I6L985_MOUSE;U5LP42_MOUSE	;;;;;;;	;;;;;;;	;;;;;;;	tr	10090	1;1;4;2;2;4;1;2	1	MusMusculus_pUnKB_2022_0127	>tr|A0A075B5P4|A0A075B5P4_MOUSE Ig gamma-1 chain C region secreted form (Fragment) OS=Mus musculus OX=10090 GN=Ighg1 PE=1 SV=1;>tr|A0A0A6YWR2|A0A0A6YWR2_MOUSE Ig gamma-1 chain C region secreted form (Fragment) OS=Mus musculus OX=10090 GN=Ighg1 PE=1 SV=1;>tr|A0A0B6VMB2|A0A0B6VMB2_MOUSE MAb 31C6 heavy chain OS=Mus musculus OX=10090 GN=HC PE=4 SV=1;>tr|A0A0C6E3V3|A0A0C6E3V3_MOUSE HC protein OS=Mus m…	4	4
TRUE	APOE4 / APOE3	Ig gamma-1 chain C region secreted form (Fragment);Ig gamma-1 chain C region secreted form (Fragment);MAb 31C6 heavy chain;HC protein;Monoclonal 11D8 anti-human butyrylcholinesterase (BChE) heavy chain;IgG1 (Fragment);Igh protein;Anti-H5N1 hemagglutinin monoclonal anitbody H5M9 heavy chain (Fragment)	Ighg1	APOE4	APOE3	40	A0A075B5P4;A0A0A6YWR2;A0A0B6VMB2;A0A0C6E3V3;A0A0M4KM70;A0A4U9FFL2;I6L985;U5LP42	272050	332535	0.289635	0.289635	22.2331	1.22233	0	0.22348	0.432525	28.6204	0.24729	Mus musculus	15.4%;12.7%;10.9%;10.8%;10.9%;15.5%;10.7%;10.8%	NaN;NaN;50724.44;51021.7;50294.91;35633.52;51975.98;51050.8	A0A075B5P4;A0A0A6YWR2;A0A0B6VMB2;A0A0C6E3V3;A0A0M4KM70;A0A4U9FFL2;I6L985;U5LP42	A0A075B5P4;A0A0A6YWR2;A0A0B6VMB2;A0A0C6E3V3;A0A0M4KM70;A0A4U9FFL2;I6L985;U5LP42	A0A075B5P4_MOUSE;A0A0A6YWR2_MOUSE;A0A0B6VMB2_MOUSE;A0A0C6E3V3_MOUSE;A0A0M4KM70_MOUSE;A0A4U9FFL2_MOUSE;I6L985_MOUSE;U5LP42_MOUSE	;;;;;;;	;;;;;;;	;;;;;;;	tr	10090	1;1;4;2;2;4;1;2	1	MusMusculus_pUnKB_2022_0127	>tr|A0A075B5P4|A0A075B5P4_MOUSE Ig gamma-1 chain C region secreted form (Fragment) OS=Mus musculus OX=10090 GN=Ighg1 PE=1 SV=1;>tr|A0A0A6YWR2|A0A0A6YWR2_MOUSE Ig gamma-1 chain C region secreted form (Fragment) OS=Mus musculus OX=10090 GN=Ighg1 PE=1 SV=1;>tr|A0A0B6VMB2|A0A0B6VMB2_MOUSE MAb 31C6 heavy chain OS=Mus musculus OX=10090 GN=HC PE=4 SV=1;>tr|A0A0C6E3V3|A0A0C6E3V3_MOUSE HC protein OS=Mus m…	4	4
TRUE	APOE2 / APOE3	Ig gamma-1 chain C region secreted form (Fragment);Ig gamma-1 chain C region secreted form (Fragment);MAb 31C6 heavy chain;HC protein;Monoclonal 11D8 anti-human butyrylcholinesterase (BChE) heavy chain;IgG1 (Fragment);Igh protein;Anti-H5N1 hemagglutinin monoclonal anitbody H5M9 heavy chain (Fragment)	Ighg1	APOE2	APOE3	36	A0A075B5P4;A0A0A6YWR2;A0A0B6VMB2;A0A0C6E3V3;A0A0M4KM70;A0A4U9FFL2;I6L985;U5LP42	272050	133197	-1.03031	1.03031	104.246	0.489604	0	0.0458451	0.373751	18.4841	0.214555	Mus musculus	15.4%;12.7%;10.9%;10.8%;10.9%;15.5%;10.7%;10.8%	NaN;NaN;50724.44;51021.7;50294.91;35633.52;51975.98;51050.8	A0A075B5P4;A0A0A6YWR2;A0A0B6VMB2;A0A0C6E3V3;A0A0M4KM70;A0A4U9FFL2;I6L985;U5LP42	A0A075B5P4;A0A0A6YWR2;A0A0B6VMB2;A0A0C6E3V3;A0A0M4KM70;A0A4U9FFL2;I6L985;U5LP42	A0A075B5P4_MOUSE;A0A0A6YWR2_MOUSE;A0A0B6VMB2_MOUSE;A0A0C6E3V3_MOUSE;A0A0M4KM70_MOUSE;A0A4U9FFL2_MOUSE;I6L985_MOUSE;U5LP42_MOUSE	;;;;;;;	;;;;;;;	;;;;;;;	tr	10090	1;1;4;2;2;4;1;2	1	MusMusculus_pUnKB_2022_0127	>tr|A0A075B5P4|A0A075B5P4_MOUSE Ig gamma-1 chain C region secreted form (Fragment) OS=Mus musculus OX=10090 GN=Ighg1 PE=1 SV=1;>tr|A0A0A6YWR2|A0A0A6YWR2_MOUSE Ig gamma-1 chain C region secreted form (Fragment) OS=Mus musculus OX=10090 GN=Ighg1 PE=1 SV=1;>tr|A0A0B6VMB2|A0A0B6VMB2_MOUSE MAb 31C6 heavy chain OS=Mus musculus OX=10090 GN=HC PE=4 SV=1;>tr|A0A0C6E3V3|A0A0C6E3V3_MOUSE HC protein OS=Mus m…	4	4
TRUE	APOE4 / APOE2	Immunoglobulin heavy constant gamma 3 (Fragment);Immunoglobulin heavy constant gamma 3 (Fragment);IgG3 (Fragment);Ig gamma-3 chain C region	Ighg3	APOE4	APOE2	132	A0A075B5P5;A0A1Y7VJN6;A0A4U9FKB1;P03987	1.02096e+06	1.87995e+06	0.880771	0.880771	84.1359	1.84136	0	0.00470067	0.195172	78.352	0.333245	Mus musculus	40%;33.1%;40.1%;33.2%	NaN;NaN;36198.23;43929.12	A0A075B5P5;A0A1Y7VJN6;A0A4U9FKB1;P03987	A0A075B5P5;A0A1Y7VJN6;A0A4U9FKB1;P03987	A0A075B5P5_MOUSE;A0A1Y7VJN6_MOUSE;A0A4U9FKB1_MOUSE;IGHG3_MOUSE	;;;	;;;antigen binding,immunoglobulin receptor binding	;extracellular space,integral component of membrane;;extracellular region,plasma membrane,integral component of membrane	tr;tr;tr;sp	10090	4;4;4;1	1;1;1;2	MusMusculus_pUnKB_2022_0127	>tr|A0A075B5P5|A0A075B5P5_MOUSE Immunoglobulin heavy constant gamma 3 (Fragment) OS=Mus musculus OX=10090 GN=Ighg3 PE=4 SV=1;>tr|A0A1Y7VJN6|A0A1Y7VJN6_MOUSE Immunoglobulin heavy constant gamma 3 (Fragment) OS=Mus musculus OX=10090 GN=Ighg3 PE=4 SV=1;>tr|A0A4U9FKB1|A0A4U9FKB1_MOUSE IgG3 (Fragment) OS=Mus musculus OX=10090 GN=Ighg3 PE=4 SV=1;>sp|P03987|IGHG3_MOUSE Ig gamma-3 chain C region OS=Mus m…	10	12
TRUE	APOE4 / APOE3	Immunoglobulin heavy constant gamma 3 (Fragment);Immunoglobulin heavy constant gamma 3 (Fragment);IgG3 (Fragment);Ig gamma-3 chain C region	Ighg3	APOE4	APOE3	120	A0A075B5P5;A0A1Y7VJN6;A0A4U9FKB1;P03987	383743	1.87995e+06	2.29248	2.29248	389.897	4.89897	0	0.000122052	0.00928294	75.0187	0.329475	Mus musculus	40%;33.1%;40.1%;33.2%	NaN;NaN;36198.23;43929.12	A0A075B5P5;A0A1Y7VJN6;A0A4U9FKB1;P03987	A0A075B5P5;A0A1Y7VJN6;A0A4U9FKB1;P03987	A0A075B5P5_MOUSE;A0A1Y7VJN6_MOUSE;A0A4U9FKB1_MOUSE;IGHG3_MOUSE	;;;	;;;antigen binding,immunoglobulin receptor binding	;extracellular space,integral component of membrane;;extracellular region,plasma membrane,integral component of membrane	tr;tr;tr;sp	10090	4;4;4;1	1;1;1;2	MusMusculus_pUnKB_2022_0127	>tr|A0A075B5P5|A0A075B5P5_MOUSE Immunoglobulin heavy constant gamma 3 (Fragment) OS=Mus musculus OX=10090 GN=Ighg3 PE=4 SV=1;>tr|A0A1Y7VJN6|A0A1Y7VJN6_MOUSE Immunoglobulin heavy constant gamma 3 (Fragment) OS=Mus musculus OX=10090 GN=Ighg3 PE=4 SV=1;>tr|A0A4U9FKB1|A0A4U9FKB1_MOUSE IgG3 (Fragment) OS=Mus musculus OX=10090 GN=Ighg3 PE=4 SV=1;>sp|P03987|IGHG3_MOUSE Ig gamma-3 chain C region OS=Mus m…	10	12
TRUE	APOE2 / APOE3	Immunoglobulin heavy constant gamma 3 (Fragment);Immunoglobulin heavy constant gamma 3 (Fragment);IgG3 (Fragment);Ig gamma-3 chain C region	Ighg3	APOE2	APOE3	108	A0A075B5P5;A0A1Y7VJN6;A0A4U9FKB1;P03987	383743	1.02096e+06	1.41171	1.41171	-62.4133	2.66052	0	0.000137732	0.017266	102.633	0.0923255	Mus musculus	40%;33.1%;40.1%;33.2%	NaN;NaN;36198.23;43929.12	A0A075B5P5;A0A1Y7VJN6;A0A4U9FKB1;P03987	A0A075B5P5;A0A1Y7VJN6;A0A4U9FKB1;P03987	A0A075B5P5_MOUSE;A0A1Y7VJN6_MOUSE;A0A4U9FKB1_MOUSE;IGHG3_MOUSE	;;;	;;;antigen binding,immunoglobulin receptor binding	;extracellular space,integral component of membrane;;extracellular region,plasma membrane,integral component of membrane	tr;tr;tr;sp	10090	4;4;4;1	1;1;1;2	MusMusculus_pUnKB_2022_0127	>tr|A0A075B5P5|A0A075B5P5_MOUSE Immunoglobulin heavy constant gamma 3 (Fragment) OS=Mus musculus OX=10090 GN=Ighg3 PE=4 SV=1;>tr|A0A1Y7VJN6|A0A1Y7VJN6_MOUSE Immunoglobulin heavy constant gamma 3 (Fragment) OS=Mus musculus OX=10090 GN=Ighg3 PE=4 SV=1;>tr|A0A4U9FKB1|A0A4U9FKB1_MOUSE IgG3 (Fragment) OS=Mus musculus OX=10090 GN=Ighg3 PE=4 SV=1;>sp|P03987|IGHG3_MOUSE Ig gamma-3 chain C region OS=Mus m…	10	12
TRUE	APOE4 / APOE2	Immunoglobulin heavy constant mu (Fragment);Immunoglobulin heavy constant mu (Fragment);Immunoglobulin heavy constant mu	Ighm	APOE4	APOE2	165	A0A075B5P6;A0A075B6A0;P01872	6157752	5.29518e+06	-0.217725	0.217725	-14.0079	0.859921	0	0.00081025	0.063078	119.247	0.062758	Mus musculus	32.7%;31.3%;32.8%	NaN;NaN;49971.97	A0A075B5P6;A0A075B6A0;P01872	A0A075B5P6;A0A075B6A0;P01872	A0A075B5P6_MOUSE;A0A075B6A0_MOUSE;IGHM_MOUSE	;;activation of MAPK activity,B cell affinity maturation,humoral immune response mediated by circulating immunoglobulin,regulation of immunoglobulin production,phagocytosis, recognition,phagocytosis, engulfment,complement activation, classical pathway,immunoglobulin mediated immune response,antigen processing and presentation,regulation of cell morphogenesis,positive regulation of B cell prolifer…	;;antigen binding,transmembrane signaling receptor activity,protein binding,immunoglobulin receptor binding,identical protein binding	;;extracellular space,cytosol,plasma membrane,external side of plasma membrane,cell surface,membrane,integral component of membrane,B cell receptor complex,immunoglobulin complex, circulating,perinuclear region of cytoplasm,blood microparticle	tr;tr;sp	10090	1	1;2;2	MusMusculus_pUnKB_2022_0127	>tr|A0A075B5P6|A0A075B5P6_MOUSE Immunoglobulin heavy constant mu (Fragment) OS=Mus musculus OX=10090 GN=Ighm PE=1 SV=1;>tr|A0A075B6A0|A0A075B6A0_MOUSE Immunoglobulin heavy constant mu (Fragment) OS=Mus musculus OX=10090 GN=Ighm PE=1 SV=2;>sp|P01872|IGHM_MOUSE Immunoglobulin heavy constant mu OS=Mus musculus OX=10090 GN=Ighm PE=1 SV=2	12	15
TRUE	APOE4 / APOE3	Immunoglobulin heavy constant mu (Fragment);Immunoglobulin heavy constant mu (Fragment);Immunoglobulin heavy constant mu	Ighm	APOE4	APOE3	150	A0A075B5P6;A0A075B6A0;P01872	7055045	5.29518e+06	-0.413976	0.413976	-24.9448	0.750552	0	2.94845e-06	0.000523251	88.064	0.0698314	Mus musculus	32.7%;31.3%;32.8%	NaN;NaN;49971.97	A0A075B5P6;A0A075B6A0;P01872	A0A075B5P6;A0A075B6A0;P01872	A0A075B5P6_MOUSE;A0A075B6A0_MOUSE;IGHM_MOUSE	;;activation of MAPK activity,B cell affinity maturation,humoral immune response mediated by circulating immunoglobulin,regulation of immunoglobulin production,phagocytosis, recognition,phagocytosis, engulfment,complement activation, classical pathway,immunoglobulin mediated immune response,antigen processing and presentation,regulation of cell morphogenesis,positive regulation of B cell prolifer…	;;antigen binding,transmembrane signaling receptor activity,protein binding,immunoglobulin receptor binding,identical protein binding	;;extracellular space,cytosol,plasma membrane,external side of plasma membrane,cell surface,membrane,integral component of membrane,B cell receptor complex,immunoglobulin complex, circulating,perinuclear region of cytoplasm,blood microparticle	tr;tr;sp	10090	1	1;2;2	MusMusculus_pUnKB_2022_0127	>tr|A0A075B5P6|A0A075B5P6_MOUSE Immunoglobulin heavy constant mu (Fragment) OS=Mus musculus OX=10090 GN=Ighm PE=1 SV=1;>tr|A0A075B6A0|A0A075B6A0_MOUSE Immunoglobulin heavy constant mu (Fragment) OS=Mus musculus OX=10090 GN=Ighm PE=1 SV=2;>sp|P01872|IGHM_MOUSE Immunoglobulin heavy constant mu OS=Mus musculus OX=10090 GN=Ighm PE=1 SV=2	12	15
TRUE	APOE2 / APOE3	Immunoglobulin heavy constant mu (Fragment);Immunoglobulin heavy constant mu (Fragment);Immunoglobulin heavy constant mu	Ighm	APOE2	APOE3	135	A0A075B5P6;A0A075B6A0;P01872	7055045	6157752	-0.196252	0.196252	14.5718	0.872815	0	0.111225	0.506432	125.147	0.0830034	Mus musculus	32.7%;31.3%;32.8%	NaN;NaN;49971.97	A0A075B5P6;A0A075B6A0;P01872	A0A075B5P6;A0A075B6A0;P01872	A0A075B5P6_MOUSE;A0A075B6A0_MOUSE;IGHM_MOUSE	;;activation of MAPK activity,B cell affinity maturation,humoral immune response mediated by circulating immunoglobulin,regulation of immunoglobulin production,phagocytosis, recognition,phagocytosis, engulfment,complement activation, classical pathway,immunoglobulin mediated immune response,antigen processing and presentation,regulation of cell morphogenesis,positive regulation of B cell prolifer…	;;antigen binding,transmembrane signaling receptor activity,protein binding,immunoglobulin receptor binding,identical protein binding	;;extracellular space,cytosol,plasma membrane,external side of plasma membrane,cell surface,membrane,integral component of membrane,B cell receptor complex,immunoglobulin complex, circulating,perinuclear region of cytoplasm,blood microparticle	tr;tr;sp	10090	1	1;2;2	MusMusculus_pUnKB_2022_0127	>tr|A0A075B5P6|A0A075B5P6_MOUSE Immunoglobulin heavy constant mu (Fragment) OS=Mus musculus OX=10090 GN=Ighm PE=1 SV=1;>tr|A0A075B6A0|A0A075B6A0_MOUSE Immunoglobulin heavy constant mu (Fragment) OS=Mus musculus OX=10090 GN=Ighm PE=1 SV=2;>sp|P01872|IGHM_MOUSE Immunoglobulin heavy constant mu OS=Mus musculus OX=10090 GN=Ighm PE=1 SV=2	12	15
TRUE	APOE4 / APOE2	Cytochrome c oxidase subunit 2	COX2	APOE4	APOE2	198	A0A075DC90;P00405;Q7JCZ1	33093044	31929872	-0.0516212	0.0516212	-3.51485	0.964851	0	0.16797	0.560743	171.741	0.0554561	Mus musculus	44.9%;44.9%;44.9%	26003.42;25976.4;25976.4	A0A075DC90;P00405;Q7JCZ1	A0A075DC90;P00405;Q7JCZ1	A0A075DC90_MOUSE;COX2_MOUSE;Q7JCZ1_MOUSE	;lactation,response to cold,ATP synthesis coupled electron transport,hydrogen ion transmembrane transport;	;copper ion binding,cytochrome-c oxidase activity;	;mitochondrion,mitochondrial respiratory chain complex IV,integral component of membrane,respiratory chain complex IV,extracellular exosome;	tr;sp;tr	10090	3;1;1	1	MusMusculus_pUnKB_2022_0127	>tr|A0A075DC90|A0A075DC90_MOUSE Cytochrome c oxidase subunit 2 OS=Mus musculus OX=10090 GN=COX2 PE=3 SV=1;>sp|P00405|COX2_MOUSE Cytochrome c oxidase subunit 2 OS=Mus musculus OX=10090 GN=Mtco2 PE=1 SV=1;>tr|Q7JCZ1|Q7JCZ1_MOUSE Cytochrome c oxidase subunit 2 OS=Mus musculus OX=10090 GN=mt-Co2 PE=1 SV=1	7	18
TRUE	APOE4 / APOE3	Cytochrome c oxidase subunit 2	COX2	APOE4	APOE3	180	A0A075DC90;P00405;Q7JCZ1	33705484	31929872	-0.0780766	0.0780766	-5.26802	0.94732	0	0.31925	0.483616	140.31	0.0563633	Mus musculus	44.9%;44.9%;44.9%	26003.42;25976.4;25976.4	A0A075DC90;P00405;Q7JCZ1	A0A075DC90;P00405;Q7JCZ1	A0A075DC90_MOUSE;COX2_MOUSE;Q7JCZ1_MOUSE	;lactation,response to cold,ATP synthesis coupled electron transport,hydrogen ion transmembrane transport;	;copper ion binding,cytochrome-c oxidase activity;	;mitochondrion,mitochondrial respiratory chain complex IV,integral component of membrane,respiratory chain complex IV,extracellular exosome;	tr;sp;tr	10090	3;1;1	1	MusMusculus_pUnKB_2022_0127	>tr|A0A075DC90|A0A075DC90_MOUSE Cytochrome c oxidase subunit 2 OS=Mus musculus OX=10090 GN=COX2 PE=3 SV=1;>sp|P00405|COX2_MOUSE Cytochrome c oxidase subunit 2 OS=Mus musculus OX=10090 GN=Mtco2 PE=1 SV=1;>tr|Q7JCZ1|Q7JCZ1_MOUSE Cytochrome c oxidase subunit 2 OS=Mus musculus OX=10090 GN=mt-Co2 PE=1 SV=1	7	18
TRUE	APOE2 / APOE3	Cytochrome c oxidase subunit 2	COX2	APOE2	APOE3	162	A0A075DC90;P00405;Q7JCZ1	33705484	33093044	-0.0264553	0.0264553	1.85066	0.98183	0	0.748276	0.796485	156.99	0.063603	Mus musculus	44.9%;44.9%;44.9%	26003.42;25976.4;25976.4	A0A075DC90;P00405;Q7JCZ1	A0A075DC90;P00405;Q7JCZ1	A0A075DC90_MOUSE;COX2_MOUSE;Q7JCZ1_MOUSE	;lactation,response to cold,ATP synthesis coupled electron transport,hydrogen ion transmembrane transport;	;copper ion binding,cytochrome-c oxidase activity;	;mitochondrion,mitochondrial respiratory chain complex IV,integral component of membrane,respiratory chain complex IV,extracellular exosome;	tr;sp;tr	10090	3;1;1	1	MusMusculus_pUnKB_2022_0127	>tr|A0A075DC90|A0A075DC90_MOUSE Cytochrome c oxidase subunit 2 OS=Mus musculus OX=10090 GN=COX2 PE=3 SV=1;>sp|P00405|COX2_MOUSE Cytochrome c oxidase subunit 2 OS=Mus musculus OX=10090 GN=Mtco2 PE=1 SV=1;>tr|Q7JCZ1|Q7JCZ1_MOUSE Cytochrome c oxidase subunit 2 OS=Mus musculus OX=10090 GN=mt-Co2 PE=1 SV=1	7	18
TRUE	APOE4 / APOE2	NADH-ubiquinone oxidoreductase chain 1;NADH-ubiquinone oxidoreductase chain 1;NADH-ubiquinone oxidoreductase chain 1;NADH-ubiquinone oxidoreductase chain 1;NADH-ubiquinone oxidoreductase chain 1;NADH-ubiquinone oxidoreductase chain 1 (Fragment);NADH-ubiquinone oxidoreductase chain 1	ND1	APOE4	APOE2	44	A0A075DCA9;A0A141CM15;A0A7U3PY34;G3EB90;P03888;Q3TNL9;Q4JFN6	944561	834949	-0.177956	0.177956	-11.6046	0.883954	0	0.167118	0.560743	37.3008	0.0941152	Mus musculus	8.8%;8.8%;8.8%;8.8%;8.8%;8.8%;8.8%	36057.19;36032.23;36121.32;NaN;36059.25;35928.06;36059.25	A0A075DCA9;A0A141CM15;A0A7U3PY34;G3EB90;P03888;Q3TNL9;Q4JFN6	A0A075DCA9;A0A141CM15;A0A7U3PY34;G3EB90;P03888;Q3TNL9;Q4JFN6	A0A075DCA9_MOUSE;A0A141CM15_MOUSE;A0A7U3PY34_MOUSE;G3EB90_MOUSE;NU1M_MOUSE;Q3TNL9_MOUSE;Q4JFN6_MOUSE	;;;;response to organic cyclic compound,response to hydroperoxide,response to drug,cellular respiration;;	;;;;NADH dehydrogenase (ubiquinone) activity;;	;;;;mitochondrion,mitochondrial respiratory chain complex I,integral component of membrane,dendrite,neuronal cell body;;	tr;tr;tr;tr;sp;tr;tr	10090	3;3;3;3;1;2;3	1;1;1;1;3;1;1	MusMusculus_pUnKB_2022_0127	>tr|A0A075DCA9|A0A075DCA9_MOUSE NADH-ubiquinone oxidoreductase chain 1 OS=Mus musculus OX=10090 GN=ND1 PE=3 SV=1;>tr|A0A141CM15|A0A141CM15_MOUSE NADH-ubiquinone oxidoreductase chain 1 OS=Mus musculus OX=10090 GN=ND1 PE=3 SV=1;>tr|A0A7U3PY34|A0A7U3PY34_MOUSE NADH-ubiquinone oxidoreductase chain 1 OS=Mus musculus OX=10090 GN=mt-ND1 PE=3 SV=1;>tr|G3EB90|G3EB90_MOUSE NADH-ubiquinone oxidoreductase ch…	3	4
TRUE	APOE4 / APOE3	NADH-ubiquinone oxidoreductase chain 1;NADH-ubiquinone oxidoreductase chain 1;NADH-ubiquinone oxidoreductase chain 1;NADH-ubiquinone oxidoreductase chain 1;NADH-ubiquinone oxidoreductase chain 1;NADH-ubiquinone oxidoreductase chain 1 (Fragment);NADH-ubiquinone oxidoreductase chain 1	ND1	APOE4	APOE3	40	A0A075DCA9;A0A141CM15;A0A7U3PY34;G3EB90;P03888;Q3TNL9;Q4JFN6	877342	834949	-0.0714507	0.0714507	-4.83195	0.951681	0	0.899673	0.682975	33.1046	0.0899321	Mus musculus	8.8%;8.8%;8.8%;8.8%;8.8%;8.8%;8.8%	36057.19;36032.23;36121.32;NaN;36059.25;35928.06;36059.25	A0A075DCA9;A0A141CM15;A0A7U3PY34;G3EB90;P03888;Q3TNL9;Q4JFN6	A0A075DCA9;A0A141CM15;A0A7U3PY34;G3EB90;P03888;Q3TNL9;Q4JFN6	A0A075DCA9_MOUSE;A0A141CM15_MOUSE;A0A7U3PY34_MOUSE;G3EB90_MOUSE;NU1M_MOUSE;Q3TNL9_MOUSE;Q4JFN6_MOUSE	;;;;response to organic cyclic compound,response to hydroperoxide,response to drug,cellular respiration;;	;;;;NADH dehydrogenase (ubiquinone) activity;;	;;;;mitochondrion,mitochondrial respiratory chain complex I,integral component of membrane,dendrite,neuronal cell body;;	tr;tr;tr;tr;sp;tr;tr	10090	3;3;3;3;1;2;3	1;1;1;1;3;1;1	MusMusculus_pUnKB_2022_0127	>tr|A0A075DCA9|A0A075DCA9_MOUSE NADH-ubiquinone oxidoreductase chain 1 OS=Mus musculus OX=10090 GN=ND1 PE=3 SV=1;>tr|A0A141CM15|A0A141CM15_MOUSE NADH-ubiquinone oxidoreductase chain 1 OS=Mus musculus OX=10090 GN=ND1 PE=3 SV=1;>tr|A0A7U3PY34|A0A7U3PY34_MOUSE NADH-ubiquinone oxidoreductase chain 1 OS=Mus musculus OX=10090 GN=mt-ND1 PE=3 SV=1;>tr|G3EB90|G3EB90_MOUSE NADH-ubiquinone oxidoreductase ch…	3	4
TRUE	APOE2 / APOE3	NADH-ubiquinone oxidoreductase chain 1;NADH-ubiquinone oxidoreductase chain 1;NADH-ubiquinone oxidoreductase chain 1;NADH-ubiquinone oxidoreductase chain 1;NADH-ubiquinone oxidoreductase chain 1;NADH-ubiquinone oxidoreductase chain 1 (Fragment);NADH-ubiquinone oxidoreductase chain 1	ND1	APOE2	APOE3	36	A0A075DCA9;A0A141CM15;A0A7U3PY34;G3EB90;P03888;Q3TNL9;Q4JFN6	877342	944561	0.106505	0.106505	-7.11647	1.07662	0	0.0674592	0.432291	33.8344	0.0641447	Mus musculus	8.8%;8.8%;8.8%;8.8%;8.8%;8.8%;8.8%	36057.19;36032.23;36121.32;NaN;36059.25;35928.06;36059.25	A0A075DCA9;A0A141CM15;A0A7U3PY34;G3EB90;P03888;Q3TNL9;Q4JFN6	A0A075DCA9;A0A141CM15;A0A7U3PY34;G3EB90;P03888;Q3TNL9;Q4JFN6	A0A075DCA9_MOUSE;A0A141CM15_MOUSE;A0A7U3PY34_MOUSE;G3EB90_MOUSE;NU1M_MOUSE;Q3TNL9_MOUSE;Q4JFN6_MOUSE	;;;;response to organic cyclic compound,response to hydroperoxide,response to drug,cellular respiration;;	;;;;NADH dehydrogenase (ubiquinone) activity;;	;;;;mitochondrion,mitochondrial respiratory chain complex I,integral component of membrane,dendrite,neuronal cell body;;	tr;tr;tr;tr;sp;tr;tr	10090	3;3;3;3;1;2;3	1;1;1;1;3;1;1	MusMusculus_pUnKB_2022_0127	>tr|A0A075DCA9|A0A075DCA9_MOUSE NADH-ubiquinone oxidoreductase chain 1 OS=Mus musculus OX=10090 GN=ND1 PE=3 SV=1;>tr|A0A141CM15|A0A141CM15_MOUSE NADH-ubiquinone oxidoreductase chain 1 OS=Mus musculus OX=10090 GN=ND1 PE=3 SV=1;>tr|A0A7U3PY34|A0A7U3PY34_MOUSE NADH-ubiquinone oxidoreductase chain 1 OS=Mus musculus OX=10090 GN=mt-ND1 PE=3 SV=1;>tr|G3EB90|G3EB90_MOUSE NADH-ubiquinone oxidoreductase ch…	3	4
TRUE	APOE4 / APOE2	KCC2a variant 1;Solute carrier family 12 member 5	Slc12a5	APOE4	APOE2	319	A0A076FRG6;Q91V14	8512080	8464182	-0.00814106	0.00814106	-0.562706	0.994373	0	0.134458	0.53101	316.036	0.0348725	Mus musculus	25.2%;25.2%	126270.63;126270.63	A0A076FRG6;Q91V14	A0A076FRG6;Q91V14	A0A076FRG6_MOUSE;S12A5_MOUSE	;chloride transport,chemical synaptic transmission,learning,cellular chloride ion homeostasis,multicellular organism growth,thermosensory behavior,response to drug,dendritic spine development,potassium ion transmembrane transport,chloride transmembrane transport	;protein binding,chloride transmembrane transporter activity,potassium:chloride symporter activity,protein kinase binding,potassium ion symporter activity	;plasma membrane,integral component of plasma membrane,neuronal cell body,dendritic shaft	tr;sp	10090	2;1	1;2	MusMusculus_pUnKB_2022_0127	>tr|A0A076FRG6|A0A076FRG6_MOUSE KCC2a variant 1 OS=Mus musculus OX=10090 GN=Slc12a5 PE=2 SV=1;>sp|Q91V14|S12A5_MOUSE Solute carrier family 12 member 5 OS=Mus musculus OX=10090 GN=Slc12a5 PE=1 SV=2	24	29
TRUE	APOE4 / APOE3	KCC2a variant 1;Solute carrier family 12 member 5	Slc12a5	APOE4	APOE3	290	A0A076FRG6;Q91V14	9043292	8464182	-0.0954774	0.0954774	-6.40375	0.935962	0	0.384445	0.509487	274.729	0.0357523	Mus musculus	25.2%;25.2%	126270.63;126270.63	A0A076FRG6;Q91V14	A0A076FRG6;Q91V14	A0A076FRG6_MOUSE;S12A5_MOUSE	;chloride transport,chemical synaptic transmission,learning,cellular chloride ion homeostasis,multicellular organism growth,thermosensory behavior,response to drug,dendritic spine development,potassium ion transmembrane transport,chloride transmembrane transport	;protein binding,chloride transmembrane transporter activity,potassium:chloride symporter activity,protein kinase binding,potassium ion symporter activity	;plasma membrane,integral component of plasma membrane,neuronal cell body,dendritic shaft	tr;sp	10090	2;1	1;2	MusMusculus_pUnKB_2022_0127	>tr|A0A076FRG6|A0A076FRG6_MOUSE KCC2a variant 1 OS=Mus musculus OX=10090 GN=Slc12a5 PE=2 SV=1;>sp|Q91V14|S12A5_MOUSE Solute carrier family 12 member 5 OS=Mus musculus OX=10090 GN=Slc12a5 PE=1 SV=2	24	29
TRUE	APOE2 / APOE3	KCC2a variant 1;Solute carrier family 12 member 5	Slc12a5	APOE2	APOE3	261	A0A076FRG6;Q91V14	9043292	8512080	-0.0873363	0.0873363	6.24068	0.941259	0	0.0182285	0.25405	252.268	0.0351261	Mus musculus	25.2%;25.2%	126270.63;126270.63	A0A076FRG6;Q91V14	A0A076FRG6;Q91V14	A0A076FRG6_MOUSE;S12A5_MOUSE	;chloride transport,chemical synaptic transmission,learning,cellular chloride ion homeostasis,multicellular organism growth,thermosensory behavior,response to drug,dendritic spine development,potassium ion transmembrane transport,chloride transmembrane transport	;protein binding,chloride transmembrane transporter activity,potassium:chloride symporter activity,protein kinase binding,potassium ion symporter activity	;plasma membrane,integral component of plasma membrane,neuronal cell body,dendritic shaft	tr;sp	10090	2;1	1;2	MusMusculus_pUnKB_2022_0127	>tr|A0A076FRG6|A0A076FRG6_MOUSE KCC2a variant 1 OS=Mus musculus OX=10090 GN=Slc12a5 PE=2 SV=1;>sp|Q91V14|S12A5_MOUSE Solute carrier family 12 member 5 OS=Mus musculus OX=10090 GN=Slc12a5 PE=1 SV=2	24	29
TRUE	APOE4 / APOE2	Protein CDV3	Cdv3	APOE4	APOE2	44	A0A087WNP6;Q4VAA2	692097	702792	0.0221217	0.0221217	1.54518	1.01545	0	0.558449	0.733049	41.9193	0.0655856	Mus musculus	28.9%;24.2%	24195.97;29729.02	A0A087WNP6;Q4VAA2	A0A087WNP6;Q4VAA2	A0A087WNP6_MOUSE;CDV3_MOUSE	;biological_process	;molecular_function	;cytoplasm,nucleus	tr;sp	10090	1	1;2	MusMusculus_pUnKB_2022_0127	>tr|A0A087WNP6|A0A087WNP6_MOUSE Protein CDV3 OS=Mus musculus OX=10090 GN=Cdv3 PE=1 SV=1;>sp|Q4VAA2|CDV3_MOUSE Protein CDV3 OS=Mus musculus OX=10090 GN=Cdv3 PE=1 SV=2	4	4
TRUE	APOE4 / APOE3	Protein CDV3	Cdv3	APOE4	APOE3	40	A0A087WNP6;Q4VAA2	701433	702792	0.00279092	0.00279092	0.193639	1.00194	0	0.731345	0.627349	37.8072	0.0594379	Mus musculus	28.9%;24.2%	24195.97;29729.02	A0A087WNP6;Q4VAA2	A0A087WNP6;Q4VAA2	A0A087WNP6_MOUSE;CDV3_MOUSE	;biological_process	;molecular_function	;cytoplasm,nucleus	tr;sp	10090	1	1;2	MusMusculus_pUnKB_2022_0127	>tr|A0A087WNP6|A0A087WNP6_MOUSE Protein CDV3 OS=Mus musculus OX=10090 GN=Cdv3 PE=1 SV=1;>sp|Q4VAA2|CDV3_MOUSE Protein CDV3 OS=Mus musculus OX=10090 GN=Cdv3 PE=1 SV=2	4	4
TRUE	APOE2 / APOE3	Protein CDV3	Cdv3	APOE2	APOE3	36	A0A087WNP6;Q4VAA2	701433	692097	-0.0193308	0.0193308	1.34893	0.98669	0	0.754686	0.797881	33.554	0.0575418	Mus musculus	28.9%;24.2%	24195.97;29729.02	A0A087WNP6;Q4VAA2	A0A087WNP6;Q4VAA2	A0A087WNP6_MOUSE;CDV3_MOUSE	;biological_process	;molecular_function	;cytoplasm,nucleus	tr;sp	10090	1	1;2	MusMusculus_pUnKB_2022_0127	>tr|A0A087WNP6|A0A087WNP6_MOUSE Protein CDV3 OS=Mus musculus OX=10090 GN=Cdv3 PE=1 SV=1;>sp|Q4VAA2|CDV3_MOUSE Protein CDV3 OS=Mus musculus OX=10090 GN=Cdv3 PE=1 SV=2	4	4
TRUE	APOE4 / APOE2	Elongin-C;Elongin-C (Fragment);Elongin-C	Eloc	APOE4	APOE2	66	A0A087WNT1;A0A087WQE6;P83940	884788	863808	-0.0346218	0.0346218	-2.37123	0.976288	0	0.289424	0.639187	48.4392	0.0494972	Mus musculus	41%;57.9%;49.1%	14939.68;10657;12473.16	A0A087WNT1;A0A087WQE6;P83940	A0A087WNT1;A0A087WQE6;P83940	A0A087WNT1_MOUSE;A0A087WQE6_MOUSE;ELOC_MOUSE	;;transcription, DNA-templated,positive regulation of transcription elongation from RNA polymerase II promoter,protein ubiquitination involved in ubiquitin-dependent protein catabolic process	;;protein binding,ubiquitin-protein transferase activity	;;elongin complex	tr;tr;sp	10090	1	1	MusMusculus_pUnKB_2022_0127	>tr|A0A087WNT1|A0A087WNT1_MOUSE Elongin-C OS=Mus musculus OX=10090 GN=Eloc PE=1 SV=1;>tr|A0A087WQE6|A0A087WQE6_MOUSE Elongin-C (Fragment) OS=Mus musculus OX=10090 GN=Eloc PE=1 SV=1;>sp|P83940|ELOC_MOUSE Elongin-C OS=Mus musculus OX=10090 GN=Eloc PE=1 SV=1	4	6
TRUE	APOE4 / APOE3	Elongin-C;Elongin-C (Fragment);Elongin-C	Eloc	APOE4	APOE3	60	A0A087WNT1;A0A087WQE6;P83940	905023	863808	-0.0672437	0.0672437	-4.55402	0.95446	0	0.460602	0.536615	54.2081	0.0369882	Mus musculus	41%;57.9%;49.1%	14939.68;10657;12473.16	A0A087WNT1;A0A087WQE6;P83940	A0A087WNT1;A0A087WQE6;P83940	A0A087WNT1_MOUSE;A0A087WQE6_MOUSE;ELOC_MOUSE	;;transcription, DNA-templated,positive regulation of transcription elongation from RNA polymerase II promoter,protein ubiquitination involved in ubiquitin-dependent protein catabolic process	;;protein binding,ubiquitin-protein transferase activity	;;elongin complex	tr;tr;sp	10090	1	1	MusMusculus_pUnKB_2022_0127	>tr|A0A087WNT1|A0A087WNT1_MOUSE Elongin-C OS=Mus musculus OX=10090 GN=Eloc PE=1 SV=1;>tr|A0A087WQE6|A0A087WQE6_MOUSE Elongin-C (Fragment) OS=Mus musculus OX=10090 GN=Eloc PE=1 SV=1;>sp|P83940|ELOC_MOUSE Elongin-C OS=Mus musculus OX=10090 GN=Eloc PE=1 SV=1	4	6
TRUE	APOE2 / APOE3	Elongin-C;Elongin-C (Fragment);Elongin-C	Eloc	APOE2	APOE3	54	A0A087WNT1;A0A087WQE6;P83940	905023	884788	-0.0326219	0.0326219	2.28694	0.977642	0	0.115506	0.510571	47.2824	0.0502089	Mus musculus	41%;57.9%;49.1%	14939.68;10657;12473.16	A0A087WNT1;A0A087WQE6;P83940	A0A087WNT1;A0A087WQE6;P83940	A0A087WNT1_MOUSE;A0A087WQE6_MOUSE;ELOC_MOUSE	;;transcription, DNA-templated,positive regulation of transcription elongation from RNA polymerase II promoter,protein ubiquitination involved in ubiquitin-dependent protein catabolic process	;;protein binding,ubiquitin-protein transferase activity	;;elongin complex	tr;tr;sp	10090	1	1	MusMusculus_pUnKB_2022_0127	>tr|A0A087WNT1|A0A087WNT1_MOUSE Elongin-C OS=Mus musculus OX=10090 GN=Eloc PE=1 SV=1;>tr|A0A087WQE6|A0A087WQE6_MOUSE Elongin-C (Fragment) OS=Mus musculus OX=10090 GN=Eloc PE=1 SV=1;>sp|P83940|ELOC_MOUSE Elongin-C OS=Mus musculus OX=10090 GN=Eloc PE=1 SV=1	4	6
TRUE	APOE4 / APOE2	Arf-GAP domain and FG repeat-containing protein 1;Arf-GAP domain and FG repeat-containing protein 1 (Fragment);Arf-GAP domain and FG repeat-containing protein 1;Arf-GAP domain and FG repeat-containing protein 1	Agfg1	APOE4	APOE2	110	A0A087WNV1;A0A087WR52;A0A087WSR7;Q8K2K6	796222	825379	0.0518864	0.0518864	3.66195	1.03662	0	0.572531	0.741149	95.1288	0.0821001	Mus musculus	25.5%;22.9%;24.8%;23.7%	53974.67;NaN;55679.6;58042.84	A0A087WNV1;A0A087WR52;A0A087WSR7;Q8K2K6	A0A087WNV1;A0A087WR52;A0A087WSR7;Q8K2K6	A0A087WNV1_MOUSE;A0A087WR52_MOUSE;A0A087WSR7_MOUSE;AGFG1_MOUSE	;;;acrosome assembly,transport,multicellular organism development,spermatid nucleus differentiation,positive regulation of GTPase activity,intermediate filament organization	;;;DNA binding,GTPase activator activity,metal ion binding	;;;nucleus,cytoplasmic vesicle,cell projection,neuronal cell body,intracellular membrane-bounded organelle	tr;tr;tr;sp	10090	1	1;1;1;2	MusMusculus_pUnKB_2022_0127	>tr|A0A087WNV1|A0A087WNV1_MOUSE Arf-GAP domain and FG repeat-containing protein 1 OS=Mus musculus OX=10090 GN=Agfg1 PE=1 SV=1;>tr|A0A087WR52|A0A087WR52_MOUSE Arf-GAP domain and FG repeat-containing protein 1 (Fragment) OS=Mus musculus OX=10090 GN=Agfg1 PE=1 SV=1;>tr|A0A087WSR7|A0A087WSR7_MOUSE Arf-GAP domain and FG repeat-containing protein 1 OS=Mus musculus OX=10090 GN=Agfg1 PE=1 SV=1;>sp|Q8K2K6…	8	10
TRUE	APOE4 / APOE3	Arf-GAP domain and FG repeat-containing protein 1;Arf-GAP domain and FG repeat-containing protein 1 (Fragment);Arf-GAP domain and FG repeat-containing protein 1;Arf-GAP domain and FG repeat-containing protein 1	Agfg1	APOE4	APOE3	100	A0A087WNV1;A0A087WR52;A0A087WSR7;Q8K2K6	781534	825379	0.0787489	0.0787489	5.61018	1.0561	0	0.18415	0.403795	93.2353	0.0705807	Mus musculus	25.5%;22.9%;24.8%;23.7%	53974.67;NaN;55679.6;58042.84	A0A087WNV1;A0A087WR52;A0A087WSR7;Q8K2K6	A0A087WNV1;A0A087WR52;A0A087WSR7;Q8K2K6	A0A087WNV1_MOUSE;A0A087WR52_MOUSE;A0A087WSR7_MOUSE;AGFG1_MOUSE	;;;acrosome assembly,transport,multicellular organism development,spermatid nucleus differentiation,positive regulation of GTPase activity,intermediate filament organization	;;;DNA binding,GTPase activator activity,metal ion binding	;;;nucleus,cytoplasmic vesicle,cell projection,neuronal cell body,intracellular membrane-bounded organelle	tr;tr;tr;sp	10090	1	1;1;1;2	MusMusculus_pUnKB_2022_0127	>tr|A0A087WNV1|A0A087WNV1_MOUSE Arf-GAP domain and FG repeat-containing protein 1 OS=Mus musculus OX=10090 GN=Agfg1 PE=1 SV=1;>tr|A0A087WR52|A0A087WR52_MOUSE Arf-GAP domain and FG repeat-containing protein 1 (Fragment) OS=Mus musculus OX=10090 GN=Agfg1 PE=1 SV=1;>tr|A0A087WSR7|A0A087WSR7_MOUSE Arf-GAP domain and FG repeat-containing protein 1 OS=Mus musculus OX=10090 GN=Agfg1 PE=1 SV=1;>sp|Q8K2K6…	8	10
TRUE	APOE2 / APOE3	Arf-GAP domain and FG repeat-containing protein 1;Arf-GAP domain and FG repeat-containing protein 1 (Fragment);Arf-GAP domain and FG repeat-containing protein 1;Arf-GAP domain and FG repeat-containing protein 1	Agfg1	APOE2	APOE3	90	A0A087WNV1;A0A087WR52;A0A087WSR7;Q8K2K6	781534	796222	0.0268624	0.0268624	-1.84474	1.01879	0	0.563229	0.735538	86.189	0.082621	Mus musculus	25.5%;22.9%;24.8%;23.7%	53974.67;NaN;55679.6;58042.84	A0A087WNV1;A0A087WR52;A0A087WSR7;Q8K2K6	A0A087WNV1;A0A087WR52;A0A087WSR7;Q8K2K6	A0A087WNV1_MOUSE;A0A087WR52_MOUSE;A0A087WSR7_MOUSE;AGFG1_MOUSE	;;;acrosome assembly,transport,multicellular organism development,spermatid nucleus differentiation,positive regulation of GTPase activity,intermediate filament organization	;;;DNA binding,GTPase activator activity,metal ion binding	;;;nucleus,cytoplasmic vesicle,cell projection,neuronal cell body,intracellular membrane-bounded organelle	tr;tr;tr;sp	10090	1	1;1;1;2	MusMusculus_pUnKB_2022_0127	>tr|A0A087WNV1|A0A087WNV1_MOUSE Arf-GAP domain and FG repeat-containing protein 1 OS=Mus musculus OX=10090 GN=Agfg1 PE=1 SV=1;>tr|A0A087WR52|A0A087WR52_MOUSE Arf-GAP domain and FG repeat-containing protein 1 (Fragment) OS=Mus musculus OX=10090 GN=Agfg1 PE=1 SV=1;>tr|A0A087WSR7|A0A087WSR7_MOUSE Arf-GAP domain and FG repeat-containing protein 1 OS=Mus musculus OX=10090 GN=Agfg1 PE=1 SV=1;>sp|Q8K2K6…	8	10
TRUE	APOE4 / APOE2	Kinectin	Ktn1	APOE4	APOE2	121	A0A087WNW3;A0A087WP14;A0A087WP48;A0A087WP85;A0A087WPW5;A0A087WPX0;A0A087WQ25;A0A087WQD0;A0A087WQF8;A0A087WQG4;A0A087WQI3;A0A087WQQ5;A0A087WRS1;A0A087WS04;A0A087WS23;A0A087WS29;F8VQC7	352961	356447	0.0141775	0.0141775	0.987555	1.00988	0	0.482071	0.701153	116.495	0.0927091	Mus musculus	9.6%;9.4%;9.8%;9.4%;9.6%;9.2%;9.4%;9.6%;10%;9.8%;9.6%;9.4%;9.4%;9.8%;9.6%;9.8%;9%	143147.94;147031.23;140338.7;146537.54;143743.56;149942.4;145850.82;143249.87;137635.81;141040.67;143641.63;146435.61;146344.51;140546.98;143951.84;140923.48;152543.35	A0A087WNW3;A0A087WP14;A0A087WP48;A0A087WP85;A0A087WPW5;A0A087WPX0;A0A087WQ25;A0A087WQD0;A0A087WQF8;A0A087WQG4;A0A087WQI3;A0A087WQQ5;A0A087WRS1;A0A087WS04;A0A087WS23;A0A087WS29;F8VQC7	A0A087WNW3;A0A087WP14;A0A087WP48;A0A087WP85;A0A087WPW5;A0A087WPX0;A0A087WQ25;A0A087WQD0;A0A087WQF8;A0A087WQG4;A0A087WQI3;A0A087WQQ5;A0A087WRS1;A0A087WS04;A0A087WS23;A0A087WS29;F8VQC7	A0A087WNW3_MOUSE;A0A087WP14_MOUSE;A0A087WP48_MOUSE;A0A087WP85_MOUSE;A0A087WPW5_MOUSE;A0A087WPX0_MOUSE;A0A087WQ25_MOUSE;A0A087WQD0_MOUSE;A0A087WQF8_MOUSE;A0A087WQG4_MOUSE;A0A087WQI3_MOUSE;A0A087WQQ5_MOUSE;A0A087WRS1_MOUSE;A0A087WS04_MOUSE;A0A087WS23_MOUSE;A0A087WS29_MOUSE;F8VQC7_MOUSE	;;;;;;;;;;;;;;;;	;;;;;;;;;;;;;;;;	;;;;;;;;;;;;;;;;	tr	10090	1	1	MusMusculus_pUnKB_2022_0127	>tr|A0A087WNW3|A0A087WNW3_MOUSE Kinectin OS=Mus musculus OX=10090 GN=Ktn1 PE=1 SV=1;>tr|A0A087WP14|A0A087WP14_MOUSE Kinectin OS=Mus musculus OX=10090 GN=Ktn1 PE=1 SV=1;>tr|A0A087WP48|A0A087WP48_MOUSE Kinectin OS=Mus musculus OX=10090 GN=Ktn1 PE=1 SV=1;>tr|A0A087WP85|A0A087WP85_MOUSE Kinectin OS=Mus musculus OX=10090 GN=Ktn1 PE=1 SV=1;>tr|A0A087WPW5|A0A087WPW5_MOUSE Kinectin OS=Mus musculus OX=100…	11	11
TRUE	APOE4 / APOE3	Kinectin	Ktn1	APOE4	APOE3	110	A0A087WNW3;A0A087WP14;A0A087WP48;A0A087WP85;A0A087WPW5;A0A087WPX0;A0A087WQ25;A0A087WQD0;A0A087WQF8;A0A087WQG4;A0A087WQI3;A0A087WQQ5;A0A087WRS1;A0A087WS04;A0A087WS23;A0A087WS29;F8VQC7	368177	356447	-0.0467123	0.0467123	-3.18599	0.96814	0	0.858561	0.672164	92.7036	0.100461	Mus musculus	9.6%;9.4%;9.8%;9.4%;9.6%;9.2%;9.4%;9.6%;10%;9.8%;9.6%;9.4%;9.4%;9.8%;9.6%;9.8%;9%	143147.94;147031.23;140338.7;146537.54;143743.56;149942.4;145850.82;143249.87;137635.81;141040.67;143641.63;146435.61;146344.51;140546.98;143951.84;140923.48;152543.35	A0A087WNW3;A0A087WP14;A0A087WP48;A0A087WP85;A0A087WPW5;A0A087WPX0;A0A087WQ25;A0A087WQD0;A0A087WQF8;A0A087WQG4;A0A087WQI3;A0A087WQQ5;A0A087WRS1;A0A087WS04;A0A087WS23;A0A087WS29;F8VQC7	A0A087WNW3;A0A087WP14;A0A087WP48;A0A087WP85;A0A087WPW5;A0A087WPX0;A0A087WQ25;A0A087WQD0;A0A087WQF8;A0A087WQG4;A0A087WQI3;A0A087WQQ5;A0A087WRS1;A0A087WS04;A0A087WS23;A0A087WS29;F8VQC7	A0A087WNW3_MOUSE;A0A087WP14_MOUSE;A0A087WP48_MOUSE;A0A087WP85_MOUSE;A0A087WPW5_MOUSE;A0A087WPX0_MOUSE;A0A087WQ25_MOUSE;A0A087WQD0_MOUSE;A0A087WQF8_MOUSE;A0A087WQG4_MOUSE;A0A087WQI3_MOUSE;A0A087WQQ5_MOUSE;A0A087WRS1_MOUSE;A0A087WS04_MOUSE;A0A087WS23_MOUSE;A0A087WS29_MOUSE;F8VQC7_MOUSE	;;;;;;;;;;;;;;;;	;;;;;;;;;;;;;;;;	;;;;;;;;;;;;;;;;	tr	10090	1	1	MusMusculus_pUnKB_2022_0127	>tr|A0A087WNW3|A0A087WNW3_MOUSE Kinectin OS=Mus musculus OX=10090 GN=Ktn1 PE=1 SV=1;>tr|A0A087WP14|A0A087WP14_MOUSE Kinectin OS=Mus musculus OX=10090 GN=Ktn1 PE=1 SV=1;>tr|A0A087WP48|A0A087WP48_MOUSE Kinectin OS=Mus musculus OX=10090 GN=Ktn1 PE=1 SV=1;>tr|A0A087WP85|A0A087WP85_MOUSE Kinectin OS=Mus musculus OX=10090 GN=Ktn1 PE=1 SV=1;>tr|A0A087WPW5|A0A087WPW5_MOUSE Kinectin OS=Mus musculus OX=100…	11	11
TRUE	APOE2 / APOE3	Kinectin	Ktn1	APOE2	APOE3	99	A0A087WNW3;A0A087WP14;A0A087WP48;A0A087WP85;A0A087WPW5;A0A087WPX0;A0A087WQ25;A0A087WQD0;A0A087WQF8;A0A087WQG4;A0A087WQI3;A0A087WQQ5;A0A087WRS1;A0A087WS04;A0A087WS23;A0A087WS29;F8VQC7	368177	352961	-0.0608898	0.0608898	4.31089	0.958673	0	0.419353	0.694042	90.9921	0.102727	Mus musculus	9.6%;9.4%;9.8%;9.4%;9.6%;9.2%;9.4%;9.6%;10%;9.8%;9.6%;9.4%;9.4%;9.8%;9.6%;9.8%;9%	143147.94;147031.23;140338.7;146537.54;143743.56;149942.4;145850.82;143249.87;137635.81;141040.67;143641.63;146435.61;146344.51;140546.98;143951.84;140923.48;152543.35	A0A087WNW3;A0A087WP14;A0A087WP48;A0A087WP85;A0A087WPW5;A0A087WPX0;A0A087WQ25;A0A087WQD0;A0A087WQF8;A0A087WQG4;A0A087WQI3;A0A087WQQ5;A0A087WRS1;A0A087WS04;A0A087WS23;A0A087WS29;F8VQC7	A0A087WNW3;A0A087WP14;A0A087WP48;A0A087WP85;A0A087WPW5;A0A087WPX0;A0A087WQ25;A0A087WQD0;A0A087WQF8;A0A087WQG4;A0A087WQI3;A0A087WQQ5;A0A087WRS1;A0A087WS04;A0A087WS23;A0A087WS29;F8VQC7	A0A087WNW3_MOUSE;A0A087WP14_MOUSE;A0A087WP48_MOUSE;A0A087WP85_MOUSE;A0A087WPW5_MOUSE;A0A087WPX0_MOUSE;A0A087WQ25_MOUSE;A0A087WQD0_MOUSE;A0A087WQF8_MOUSE;A0A087WQG4_MOUSE;A0A087WQI3_MOUSE;A0A087WQQ5_MOUSE;A0A087WRS1_MOUSE;A0A087WS04_MOUSE;A0A087WS23_MOUSE;A0A087WS29_MOUSE;F8VQC7_MOUSE	;;;;;;;;;;;;;;;;	;;;;;;;;;;;;;;;;	;;;;;;;;;;;;;;;;	tr	10090	1	1	MusMusculus_pUnKB_2022_0127	>tr|A0A087WNW3|A0A087WNW3_MOUSE Kinectin OS=Mus musculus OX=10090 GN=Ktn1 PE=1 SV=1;>tr|A0A087WP14|A0A087WP14_MOUSE Kinectin OS=Mus musculus OX=10090 GN=Ktn1 PE=1 SV=1;>tr|A0A087WP48|A0A087WP48_MOUSE Kinectin OS=Mus musculus OX=10090 GN=Ktn1 PE=1 SV=1;>tr|A0A087WP85|A0A087WP85_MOUSE Kinectin OS=Mus musculus OX=10090 GN=Ktn1 PE=1 SV=1;>tr|A0A087WPW5|A0A087WPW5_MOUSE Kinectin OS=Mus musculus OX=100…	11	11
TRUE	APOE4 / APOE2	CLIP-associating protein 1;CLIP-associating protein 1;CLIP-associating protein 1;CLIP-associating protein 1;CLIP-associating protein 1;CLIP-associating protein 1;CLIP-associating protein 1;Clasp1 protein;CLIP-associating protein 1	Clasp1	APOE4	APOE2	286	A0A087WNW8;A0A087WP42;A0A087WQ31;A0A087WQ95;A0A087WRE8;A0A087WRK0;A0A087WS18;A5D6Q8;J3QP81	932553	956695	0.0368733	0.0368733	2.58881	1.02589	0	0.234512	0.619924	283.324	0.0411215	Mus musculus	23.3%;23%;22.1%;23.3%;22.5%;23.2%;23.5%;23.5%;23.5%	162851.24;164357.81;170959.23;161948.27;168025.87;162752.1;161077.35;161144.43;160921.16	A0A087WNW8;A0A087WP42;A0A087WQ31;A0A087WQ95;A0A087WRE8;A0A087WRK0;A0A087WS18;A5D6Q8;J3QP81	A0A087WNW8;A0A087WP42;A0A087WQ31;A0A087WQ95;A0A087WRE8;A0A087WRK0;A0A087WS18;A5D6Q8;J3QP81	A0A087WNW8_MOUSE;A0A087WP42_MOUSE;A0A087WQ31_MOUSE;A0A087WQ95_MOUSE;A0A087WRE8_MOUSE;A0A087WRK0_MOUSE;A0A087WS18_MOUSE;A5D6Q8_MOUSE;J3QP81_MOUSE	;;;;;;;;	;;;;;;;;	;;;;;;;;	tr	10090	1;1;1;1;1;1;1;2;1	2;2;1;2;1;2;2;1;1	MusMusculus_pUnKB_2022_0127	>tr|A0A087WNW8|A0A087WNW8_MOUSE CLIP-associating protein 1 OS=Mus musculus OX=10090 GN=Clasp1 PE=1 SV=2;>tr|A0A087WP42|A0A087WP42_MOUSE CLIP-associating protein 1 OS=Mus musculus OX=10090 GN=Clasp1 PE=1 SV=2;>tr|A0A087WQ31|A0A087WQ31_MOUSE CLIP-associating protein 1 OS=Mus musculus OX=10090 GN=Clasp1 PE=1 SV=1;>tr|A0A087WQ95|A0A087WQ95_MOUSE CLIP-associating protein 1 OS=Mus musculus OX=10090 GN=…	24	26
TRUE	APOE4 / APOE3	CLIP-associating protein 1;CLIP-associating protein 1;CLIP-associating protein 1;CLIP-associating protein 1;CLIP-associating protein 1;CLIP-associating protein 1;CLIP-associating protein 1;Clasp1 protein;CLIP-associating protein 1	Clasp1	APOE4	APOE3	260	A0A087WNW8;A0A087WP42;A0A087WQ31;A0A087WQ95;A0A087WRE8;A0A087WRK0;A0A087WS18;A5D6Q8;J3QP81	954167	956695	0.00381802	0.00381802	0.264996	1.00265	0	0.915294	0.687116	220.424	0.0491806	Mus musculus	23.3%;23%;22.1%;23.3%;22.5%;23.2%;23.5%;23.5%;23.5%	162851.24;164357.81;170959.23;161948.27;168025.87;162752.1;161077.35;161144.43;160921.16	A0A087WNW8;A0A087WP42;A0A087WQ31;A0A087WQ95;A0A087WRE8;A0A087WRK0;A0A087WS18;A5D6Q8;J3QP81	A0A087WNW8;A0A087WP42;A0A087WQ31;A0A087WQ95;A0A087WRE8;A0A087WRK0;A0A087WS18;A5D6Q8;J3QP81	A0A087WNW8_MOUSE;A0A087WP42_MOUSE;A0A087WQ31_MOUSE;A0A087WQ95_MOUSE;A0A087WRE8_MOUSE;A0A087WRK0_MOUSE;A0A087WS18_MOUSE;A5D6Q8_MOUSE;J3QP81_MOUSE	;;;;;;;;	;;;;;;;;	;;;;;;;;	tr	10090	1;1;1;1;1;1;1;2;1	2;2;1;2;1;2;2;1;1	MusMusculus_pUnKB_2022_0127	>tr|A0A087WNW8|A0A087WNW8_MOUSE CLIP-associating protein 1 OS=Mus musculus OX=10090 GN=Clasp1 PE=1 SV=2;>tr|A0A087WP42|A0A087WP42_MOUSE CLIP-associating protein 1 OS=Mus musculus OX=10090 GN=Clasp1 PE=1 SV=2;>tr|A0A087WQ31|A0A087WQ31_MOUSE CLIP-associating protein 1 OS=Mus musculus OX=10090 GN=Clasp1 PE=1 SV=1;>tr|A0A087WQ95|A0A087WQ95_MOUSE CLIP-associating protein 1 OS=Mus musculus OX=10090 GN=…	24	26
TRUE	APOE2 / APOE3	CLIP-associating protein 1;CLIP-associating protein 1;CLIP-associating protein 1;CLIP-associating protein 1;CLIP-associating protein 1;CLIP-associating protein 1;CLIP-associating protein 1;Clasp1 protein;CLIP-associating protein 1	Clasp1	APOE2	APOE3	234	A0A087WNW8;A0A087WP42;A0A087WQ31;A0A087WQ95;A0A087WRE8;A0A087WRK0;A0A087WS18;A5D6Q8;J3QP81	954167	932553	-0.0330553	0.0330553	2.31767	0.977348	0	0.247081	0.622616	193.152	0.0467081	Mus musculus	23.3%;23%;22.1%;23.3%;22.5%;23.2%;23.5%;23.5%;23.5%	162851.24;164357.81;170959.23;161948.27;168025.87;162752.1;161077.35;161144.43;160921.16	A0A087WNW8;A0A087WP42;A0A087WQ31;A0A087WQ95;A0A087WRE8;A0A087WRK0;A0A087WS18;A5D6Q8;J3QP81	A0A087WNW8;A0A087WP42;A0A087WQ31;A0A087WQ95;A0A087WRE8;A0A087WRK0;A0A087WS18;A5D6Q8;J3QP81	A0A087WNW8_MOUSE;A0A087WP42_MOUSE;A0A087WQ31_MOUSE;A0A087WQ95_MOUSE;A0A087WRE8_MOUSE;A0A087WRK0_MOUSE;A0A087WS18_MOUSE;A5D6Q8_MOUSE;J3QP81_MOUSE	;;;;;;;;	;;;;;;;;	;;;;;;;;	tr	10090	1;1;1;1;1;1;1;2;1	2;2;1;2;1;2;2;1;1	MusMusculus_pUnKB_2022_0127	>tr|A0A087WNW8|A0A087WNW8_MOUSE CLIP-associating protein 1 OS=Mus musculus OX=10090 GN=Clasp1 PE=1 SV=2;>tr|A0A087WP42|A0A087WP42_MOUSE CLIP-associating protein 1 OS=Mus musculus OX=10090 GN=Clasp1 PE=1 SV=2;>tr|A0A087WQ31|A0A087WQ31_MOUSE CLIP-associating protein 1 OS=Mus musculus OX=10090 GN=Clasp1 PE=1 SV=1;>tr|A0A087WQ95|A0A087WQ95_MOUSE CLIP-associating protein 1 OS=Mus musculus OX=10090 GN=…	24	26
TRUE	APOE4 / APOE2	Regulator of G-protein-signaling 6;Regulator of G-protein-signaling 6 (Fragment);Regulator of G-protein-signaling 6;Regulator of G-protein-signaling 6;Regulator of G-protein-signaling 6;Regulator of G-protein-signaling 6 (Fragment);Regulator of G-protein-signaling 6;Regulator of G-protein-signaling 6;Regulator of G-protein signaling 6	Rgs6	APOE4	APOE2	187	A0A087WNZ9;A0A087WPC4;A0A087WPD1;A0A087WPW1;A0A087WQG6;A0A087WRP8;A0A087WSJ9;F6WDS8;Q9Z2H2	1.1205e+06	1.23232e+06	0.13724	0.13724	9.97992	1.0998	0	0.162219	0.55756	166.913	0.0500358	Mus musculus	42.7%;41.6%;41.4%;46.1%;44.9%;42.2%;48%;45.8%;44.3%	56620.39;58136.18;58457.55;52274.59;53823.34;57290.13;50185.3;52915.18;54531.09	A0A087WNZ9;A0A087WPC4;A0A087WPD1;A0A087WPW1;A0A087WQG6;A0A087WRP8;A0A087WSJ9;F6WDS8;Q9Z2H2	A0A087WNZ9;A0A087WPC4;A0A087WPD1;A0A087WPW1;A0A087WQG6;A0A087WRP8;A0A087WSJ9;F6WDS8;Q9Z2H2	A0A087WNZ9_MOUSE;A0A087WPC4_MOUSE;A0A087WPD1_MOUSE;A0A087WPW1_MOUSE;A0A087WQG6_MOUSE;A0A087WRP8_MOUSE;A0A087WSJ9_MOUSE;F6WDS8_MOUSE;RGS6_MOUSE	;;;;;;;;G-protein coupled receptor signaling pathway,negative regulation of signal transduction,intracellular signal transduction,positive regulation of GTPase activity	;;;;;;;;signal transducer activity,GTPase activator activity,protein binding	;;;;;;;;nucleus,cytoplasm,cytosol,heterotrimeric G-protein complex,plasma membrane,extrinsic component of membrane	tr;tr;tr;tr;tr;tr;tr;tr;sp	10090	1	1;1;1;1;2;1;1;1;2	MusMusculus_pUnKB_2022_0127	>tr|A0A087WNZ9|A0A087WNZ9_MOUSE Regulator of G-protein-signaling 6 OS=Mus musculus OX=10090 GN=Rgs6 PE=1 SV=1;>tr|A0A087WPC4|A0A087WPC4_MOUSE Regulator of G-protein-signaling 6 (Fragment) OS=Mus musculus OX=10090 GN=Rgs6 PE=1 SV=1;>tr|A0A087WPD1|A0A087WPD1_MOUSE Regulator of G-protein-signaling 6 OS=Mus musculus OX=10090 GN=Rgs6 PE=1 SV=1;>tr|A0A087WPW1|A0A087WPW1_MOUSE Regulator of G-protein-sig…	15	17
TRUE	APOE4 / APOE3	Regulator of G-protein-signaling 6;Regulator of G-protein-signaling 6 (Fragment);Regulator of G-protein-signaling 6;Regulator of G-protein-signaling 6;Regulator of G-protein-signaling 6;Regulator of G-protein-signaling 6 (Fragment);Regulator of G-protein-signaling 6;Regulator of G-protein-signaling 6;Regulator of G-protein signaling 6	Rgs6	APOE4	APOE3	170	A0A087WNZ9;A0A087WPC4;A0A087WPD1;A0A087WPW1;A0A087WQG6;A0A087WRP8;A0A087WSJ9;F6WDS8;Q9Z2H2	1.34153e+06	1.23232e+06	-0.122495	0.122495	-8.14026	0.918597	0	0.00510511	0.0977684	117.515	0.0584209	Mus musculus	42.7%;41.6%;41.4%;46.1%;44.9%;42.2%;48%;45.8%;44.3%	56620.39;58136.18;58457.55;52274.59;53823.34;57290.13;50185.3;52915.18;54531.09	A0A087WNZ9;A0A087WPC4;A0A087WPD1;A0A087WPW1;A0A087WQG6;A0A087WRP8;A0A087WSJ9;F6WDS8;Q9Z2H2	A0A087WNZ9;A0A087WPC4;A0A087WPD1;A0A087WPW1;A0A087WQG6;A0A087WRP8;A0A087WSJ9;F6WDS8;Q9Z2H2	A0A087WNZ9_MOUSE;A0A087WPC4_MOUSE;A0A087WPD1_MOUSE;A0A087WPW1_MOUSE;A0A087WQG6_MOUSE;A0A087WRP8_MOUSE;A0A087WSJ9_MOUSE;F6WDS8_MOUSE;RGS6_MOUSE	;;;;;;;;G-protein coupled receptor signaling pathway,negative regulation of signal transduction,intracellular signal transduction,positive regulation of GTPase activity	;;;;;;;;signal transducer activity,GTPase activator activity,protein binding	;;;;;;;;nucleus,cytoplasm,cytosol,heterotrimeric G-protein complex,plasma membrane,extrinsic component of membrane	tr;tr;tr;tr;tr;tr;tr;tr;sp	10090	1	1;1;1;1;2;1;1;1;2	MusMusculus_pUnKB_2022_0127	>tr|A0A087WNZ9|A0A087WNZ9_MOUSE Regulator of G-protein-signaling 6 OS=Mus musculus OX=10090 GN=Rgs6 PE=1 SV=1;>tr|A0A087WPC4|A0A087WPC4_MOUSE Regulator of G-protein-signaling 6 (Fragment) OS=Mus musculus OX=10090 GN=Rgs6 PE=1 SV=1;>tr|A0A087WPD1|A0A087WPD1_MOUSE Regulator of G-protein-signaling 6 OS=Mus musculus OX=10090 GN=Rgs6 PE=1 SV=1;>tr|A0A087WPW1|A0A087WPW1_MOUSE Regulator of G-protein-sig…	15	17
TRUE	APOE2 / APOE3	Regulator of G-protein-signaling 6;Regulator of G-protein-signaling 6 (Fragment);Regulator of G-protein-signaling 6;Regulator of G-protein-signaling 6;Regulator of G-protein-signaling 6;Regulator of G-protein-signaling 6 (Fragment);Regulator of G-protein-signaling 6;Regulator of G-protein-signaling 6;Regulator of G-protein signaling 6	Rgs6	APOE2	APOE3	153	A0A087WNZ9;A0A087WPC4;A0A087WPD1;A0A087WPW1;A0A087WQG6;A0A087WRP8;A0A087WSJ9;F6WDS8;Q9Z2H2	1.34153e+06	1.1205e+06	-0.259736	0.259736	19.7259	0.835241	0	0.00026588	0.0252506	135.196	0.0632739	Mus musculus	42.7%;41.6%;41.4%;46.1%;44.9%;42.2%;48%;45.8%;44.3%	56620.39;58136.18;58457.55;52274.59;53823.34;57290.13;50185.3;52915.18;54531.09	A0A087WNZ9;A0A087WPC4;A0A087WPD1;A0A087WPW1;A0A087WQG6;A0A087WRP8;A0A087WSJ9;F6WDS8;Q9Z2H2	A0A087WNZ9;A0A087WPC4;A0A087WPD1;A0A087WPW1;A0A087WQG6;A0A087WRP8;A0A087WSJ9;F6WDS8;Q9Z2H2	A0A087WNZ9_MOUSE;A0A087WPC4_MOUSE;A0A087WPD1_MOUSE;A0A087WPW1_MOUSE;A0A087WQG6_MOUSE;A0A087WRP8_MOUSE;A0A087WSJ9_MOUSE;F6WDS8_MOUSE;RGS6_MOUSE	;;;;;;;;G-protein coupled receptor signaling pathway,negative regulation of signal transduction,intracellular signal transduction,positive regulation of GTPase activity	;;;;;;;;signal transducer activity,GTPase activator activity,protein binding	;;;;;;;;nucleus,cytoplasm,cytosol,heterotrimeric G-protein complex,plasma membrane,extrinsic component of membrane	tr;tr;tr;tr;tr;tr;tr;tr;sp	10090	1	1;1;1;1;2;1;1;1;2	MusMusculus_pUnKB_2022_0127	>tr|A0A087WNZ9|A0A087WNZ9_MOUSE Regulator of G-protein-signaling 6 OS=Mus musculus OX=10090 GN=Rgs6 PE=1 SV=1;>tr|A0A087WPC4|A0A087WPC4_MOUSE Regulator of G-protein-signaling 6 (Fragment) OS=Mus musculus OX=10090 GN=Rgs6 PE=1 SV=1;>tr|A0A087WPD1|A0A087WPD1_MOUSE Regulator of G-protein-signaling 6 OS=Mus musculus OX=10090 GN=Rgs6 PE=1 SV=1;>tr|A0A087WPW1|A0A087WPW1_MOUSE Regulator of G-protein-sig…	15	17
TRUE	APOE4 / APOE2	Autophagy-related protein 9 (Fragment);Autophagy-related protein 9 (Fragment);Autophagy-related protein 9 (Fragment);Autophagy-related protein 9A	Atg9a	APOE4	APOE2	22	A0A087WP33;A0A087WPL8;A1A4C2;Q68FE2	77205.7	70050.5	-0.140311	0.140311	-9.26764	0.907324	0	0.811666	0.802668	15.4129	0.148477	Mus musculus	2.2%;6.8%;3.9%;2.3%	NaN;NaN;53738.57;94425.13	A0A087WP33;A0A087WPL8;A1A4C2;Q68FE2	A0A087WP33;A0A087WPL8;A1A4C2;Q68FE2	A0A087WP33_MOUSE;A0A087WPL8_MOUSE;A1A4C2_MOUSE;ATG9A_MOUSE	;;;autophagosome assembly,mitophagy,autophagy,protein transport,negative regulation of interferon-beta production,protein localization to Golgi apparatus,protein localization to pre-autophagosomal structure,late nucleophagy,innate immune response	;;;molecular_function	;;;pre-autophagosomal structure,cytoplasm,endosome,late endosome,autophagosome,trans-Golgi network,membrane,integral component of membrane,late endosome membrane,intracellular membrane-bounded organelle,recycling endosome,autophagosome membrane	tr;tr;tr;sp	10090	1;1;2;1	1;1;1;2	MusMusculus_pUnKB_2022_0127	>tr|A0A087WP33|A0A087WP33_MOUSE Autophagy-related protein 9 (Fragment) OS=Mus musculus OX=10090 GN=Atg9a PE=1 SV=1;>tr|A0A087WPL8|A0A087WPL8_MOUSE Autophagy-related protein 9 (Fragment) OS=Mus musculus OX=10090 GN=Atg9a PE=1 SV=1;>tr|A1A4C2|A1A4C2_MOUSE Autophagy-related protein 9 (Fragment) OS=Mus musculus OX=10090 GN=Atg9a PE=2 SV=1;>sp|Q68FE2|ATG9A_MOUSE Autophagy-related protein 9A OS=Mus mus…	2	2
TRUE	APOE4 / APOE3	Autophagy-related protein 9 (Fragment);Autophagy-related protein 9 (Fragment);Autophagy-related protein 9 (Fragment);Autophagy-related protein 9A	Atg9a	APOE4	APOE3	20	A0A087WP33;A0A087WPL8;A1A4C2;Q68FE2	73504.3	70050.5	-0.0694318	0.0694318	-4.69868	0.953013	0	0.510249	0.552596	11.9234	0.137403	Mus musculus	2.2%;6.8%;3.9%;2.3%	NaN;NaN;53738.57;94425.13	A0A087WP33;A0A087WPL8;A1A4C2;Q68FE2	A0A087WP33;A0A087WPL8;A1A4C2;Q68FE2	A0A087WP33_MOUSE;A0A087WPL8_MOUSE;A1A4C2_MOUSE;ATG9A_MOUSE	;;;autophagosome assembly,mitophagy,autophagy,protein transport,negative regulation of interferon-beta production,protein localization to Golgi apparatus,protein localization to pre-autophagosomal structure,late nucleophagy,innate immune response	;;;molecular_function	;;;pre-autophagosomal structure,cytoplasm,endosome,late endosome,autophagosome,trans-Golgi network,membrane,integral component of membrane,late endosome membrane,intracellular membrane-bounded organelle,recycling endosome,autophagosome membrane	tr;tr;tr;sp	10090	1;1;2;1	1;1;1;2	MusMusculus_pUnKB_2022_0127	>tr|A0A087WP33|A0A087WP33_MOUSE Autophagy-related protein 9 (Fragment) OS=Mus musculus OX=10090 GN=Atg9a PE=1 SV=1;>tr|A0A087WPL8|A0A087WPL8_MOUSE Autophagy-related protein 9 (Fragment) OS=Mus musculus OX=10090 GN=Atg9a PE=1 SV=1;>tr|A1A4C2|A1A4C2_MOUSE Autophagy-related protein 9 (Fragment) OS=Mus musculus OX=10090 GN=Atg9a PE=2 SV=1;>sp|Q68FE2|ATG9A_MOUSE Autophagy-related protein 9A OS=Mus mus…	2	2
TRUE	APOE2 / APOE3	Autophagy-related protein 9 (Fragment);Autophagy-related protein 9 (Fragment);Autophagy-related protein 9 (Fragment);Autophagy-related protein 9A	Atg9a	APOE2	APOE3	18	A0A087WP33;A0A087WPL8;A1A4C2;Q68FE2	73504.3	77205.7	0.070879	0.070879	-4.79423	1.05036	0	0.41988	0.694042	12.2674	0.0686209	Mus musculus	2.2%;6.8%;3.9%;2.3%	NaN;NaN;53738.57;94425.13	A0A087WP33;A0A087WPL8;A1A4C2;Q68FE2	A0A087WP33;A0A087WPL8;A1A4C2;Q68FE2	A0A087WP33_MOUSE;A0A087WPL8_MOUSE;A1A4C2_MOUSE;ATG9A_MOUSE	;;;autophagosome assembly,mitophagy,autophagy,protein transport,negative regulation of interferon-beta production,protein localization to Golgi apparatus,protein localization to pre-autophagosomal structure,late nucleophagy,innate immune response	;;;molecular_function	;;;pre-autophagosomal structure,cytoplasm,endosome,late endosome,autophagosome,trans-Golgi network,membrane,integral component of membrane,late endosome membrane,intracellular membrane-bounded organelle,recycling endosome,autophagosome membrane	tr;tr;tr;sp	10090	1;1;2;1	1;1;1;2	MusMusculus_pUnKB_2022_0127	>tr|A0A087WP33|A0A087WP33_MOUSE Autophagy-related protein 9 (Fragment) OS=Mus musculus OX=10090 GN=Atg9a PE=1 SV=1;>tr|A0A087WPL8|A0A087WPL8_MOUSE Autophagy-related protein 9 (Fragment) OS=Mus musculus OX=10090 GN=Atg9a PE=1 SV=1;>tr|A1A4C2|A1A4C2_MOUSE Autophagy-related protein 9 (Fragment) OS=Mus musculus OX=10090 GN=Atg9a PE=2 SV=1;>sp|Q68FE2|ATG9A_MOUSE Autophagy-related protein 9A OS=Mus mus…	2	2
TRUE	APOE4 / APOE2	Limbic system-associated membrane protein	Lsamp	APOE4	APOE2	143	A0A087WP80;Q3TYE5;Q8BLK3	4193171	4297069	0.0353113	0.0353113	2.47779	1.02478	0	0.646632	0.761029	134.782	0.0385109	Mus musculus	31%;32.5%;32.3%	39357.6;37310.4;38086.2	A0A087WP80;Q3TYE5;Q8BLK3	A0A087WP80;Q3TYE5;Q8BLK3	A0A087WP80_MOUSE;Q3TYE5_MOUSE;LSAMP_MOUSE	;;cell adhesion,locomotory exploration behavior	;;	;;plasma membrane,anchored component of membrane	tr;tr;sp	10090	1	1	MusMusculus_pUnKB_2022_0127	>tr|A0A087WP80|A0A087WP80_MOUSE Limbic system-associated membrane protein OS=Mus musculus OX=10090 GN=Lsamp PE=1 SV=1;>tr|Q3TYE5|Q3TYE5_MOUSE Limbic system-associated membrane protein OS=Mus musculus OX=10090 GN=Lsamp PE=1 SV=1;>sp|Q8BLK3|LSAMP_MOUSE Limbic system-associated membrane protein OS=Mus musculus OX=10090 GN=Lsamp PE=1 SV=1	10	13
TRUE	APOE4 / APOE3	Limbic system-associated membrane protein	Lsamp	APOE4	APOE3	130	A0A087WP80;Q3TYE5;Q8BLK3	4.48609e+06	4297069	-0.0621061	0.0621061	-4.21352	0.957865	0	0.0376807	0.23713	120.335	0.0369135	Mus musculus	31%;32.5%;32.3%	39357.6;37310.4;38086.2	A0A087WP80;Q3TYE5;Q8BLK3	A0A087WP80;Q3TYE5;Q8BLK3	A0A087WP80_MOUSE;Q3TYE5_MOUSE;LSAMP_MOUSE	;;cell adhesion,locomotory exploration behavior	;;	;;plasma membrane,anchored component of membrane	tr;tr;sp	10090	1	1	MusMusculus_pUnKB_2022_0127	>tr|A0A087WP80|A0A087WP80_MOUSE Limbic system-associated membrane protein OS=Mus musculus OX=10090 GN=Lsamp PE=1 SV=1;>tr|Q3TYE5|Q3TYE5_MOUSE Limbic system-associated membrane protein OS=Mus musculus OX=10090 GN=Lsamp PE=1 SV=1;>sp|Q8BLK3|LSAMP_MOUSE Limbic system-associated membrane protein OS=Mus musculus OX=10090 GN=Lsamp PE=1 SV=1	10	13
TRUE	APOE2 / APOE3	Limbic system-associated membrane protein	Lsamp	APOE2	APOE3	117	A0A087WP80;Q3TYE5;Q8BLK3	4.48609e+06	4193171	-0.0974174	0.0974174	6.98566	0.934705	0	0.0168534	0.249027	114.858	0.0392817	Mus musculus	31%;32.5%;32.3%	39357.6;37310.4;38086.2	A0A087WP80;Q3TYE5;Q8BLK3	A0A087WP80;Q3TYE5;Q8BLK3	A0A087WP80_MOUSE;Q3TYE5_MOUSE;LSAMP_MOUSE	;;cell adhesion,locomotory exploration behavior	;;	;;plasma membrane,anchored component of membrane	tr;tr;sp	10090	1	1	MusMusculus_pUnKB_2022_0127	>tr|A0A087WP80|A0A087WP80_MOUSE Limbic system-associated membrane protein OS=Mus musculus OX=10090 GN=Lsamp PE=1 SV=1;>tr|Q3TYE5|Q3TYE5_MOUSE Limbic system-associated membrane protein OS=Mus musculus OX=10090 GN=Lsamp PE=1 SV=1;>sp|Q8BLK3|LSAMP_MOUSE Limbic system-associated membrane protein OS=Mus musculus OX=10090 GN=Lsamp PE=1 SV=1	10	13
TRUE	APOE4 / APOE2	Amyloid-beta A4 precursor protein-binding family B member 1;Amyloid-beta A4 precursor protein-binding family B member 1;Amyloid-beta A4 precursor protein-binding family B member 1;Amyloid-beta A4 precursor protein-binding family B member 1;Amyloid-beta A4 precursor protein-binding family B member 1;Apbb1 protein;Apbb1 protein (Fragment);Amyloid beta precursor protein binding family B member 1	Apbb1	APOE4	APOE2	33	A0A087WPI2;A0A087WPS7;A0A087WR62;A0A0R4J2C1;A0A0R4J2C6;Q80Y77;Q8R1Y7;Q9QXJ1	218900	232745	0.0884784	0.0884784	6.32482	1.06325	0	0.447921	0.692844	23.6688	0.0815159	Mus musculus	9.2%;9.3%;10%;6.3%;6.4%;11.7%;15.4%;6.3%	54118.15;53832.84;49998.66;77468.28;77182.97;42414.63;32283.28;77384.15	A0A087WPI2;A0A087WPS7;A0A087WR62;A0A0R4J2C1;A0A0R4J2C6;Q80Y77;Q8R1Y7;Q9QXJ1	A0A087WPI2;A0A087WPS7;A0A087WR62;A0A0R4J2C1;A0A0R4J2C6;Q80Y77;Q8R1Y7;Q9QXJ1	A0A087WPI2_MOUSE;A0A087WPS7_MOUSE;A0A087WR62_MOUSE;A0A0R4J2C1_MOUSE;A0A0R4J2C6_MOUSE;Q80Y77_MOUSE;Q8R1Y7_MOUSE;APBB1_MOUSE	;;;;;;;negative regulation of transcription from RNA polymerase II promoter,neuron migration,double-strand break repair,transcription, DNA-templated,regulation of transcription, DNA-templated,apoptotic process,cellular response to DNA damage stimulus,cell cycle arrest,axon guidance,visual learning,actin filament-based movement,extracellular matrix organization,negative regulation of cell growth,p…	;;;;;;;beta-amyloid binding,chromatin binding,protein binding,transcription factor binding,histone acetyltransferase binding,histone binding,proline-rich region binding	;;;;;;;nucleus,cytoplasm,plasma membrane,nuclear speck,lamellipodium,growth cone,synapse	tr;tr;tr;tr;tr;tr;tr;sp	10090	1;1;1;1;1;2;2;1	1;1;1;1;1;1;1;3	MusMusculus_pUnKB_2022_0127	>tr|A0A087WPI2|A0A087WPI2_MOUSE Amyloid-beta A4 precursor protein-binding family B member 1 OS=Mus musculus OX=10090 GN=Apbb1 PE=1 SV=1;>tr|A0A087WPS7|A0A087WPS7_MOUSE Amyloid-beta A4 precursor protein-binding family B member 1 OS=Mus musculus OX=10090 GN=Apbb1 PE=1 SV=1;>tr|A0A087WR62|A0A087WR62_MOUSE Amyloid-beta A4 precursor protein-binding family B member 1 OS=Mus musculus OX=10090 GN=Apbb1 P…	3	3
TRUE	APOE4 / APOE3	Amyloid-beta A4 precursor protein-binding family B member 1;Amyloid-beta A4 precursor protein-binding family B member 1;Amyloid-beta A4 precursor protein-binding family B member 1;Amyloid-beta A4 precursor protein-binding family B member 1;Amyloid-beta A4 precursor protein-binding family B member 1;Apbb1 protein;Apbb1 protein (Fragment);Amyloid beta precursor protein binding family B member 1	Apbb1	APOE4	APOE3	30	A0A087WPI2;A0A087WPS7;A0A087WR62;A0A0R4J2C1;A0A0R4J2C6;Q80Y77;Q8R1Y7;Q9QXJ1	212304	232745	0.132622	0.132622	9.62845	1.09628	0	0.0378413	0.237579	25.1574	0.0638078	Mus musculus	9.2%;9.3%;10%;6.3%;6.4%;11.7%;15.4%;6.3%	54118.15;53832.84;49998.66;77468.28;77182.97;42414.63;32283.28;77384.15	A0A087WPI2;A0A087WPS7;A0A087WR62;A0A0R4J2C1;A0A0R4J2C6;Q80Y77;Q8R1Y7;Q9QXJ1	A0A087WPI2;A0A087WPS7;A0A087WR62;A0A0R4J2C1;A0A0R4J2C6;Q80Y77;Q8R1Y7;Q9QXJ1	A0A087WPI2_MOUSE;A0A087WPS7_MOUSE;A0A087WR62_MOUSE;A0A0R4J2C1_MOUSE;A0A0R4J2C6_MOUSE;Q80Y77_MOUSE;Q8R1Y7_MOUSE;APBB1_MOUSE	;;;;;;;negative regulation of transcription from RNA polymerase II promoter,neuron migration,double-strand break repair,transcription, DNA-templated,regulation of transcription, DNA-templated,apoptotic process,cellular response to DNA damage stimulus,cell cycle arrest,axon guidance,visual learning,actin filament-based movement,extracellular matrix organization,negative regulation of cell growth,p…	;;;;;;;beta-amyloid binding,chromatin binding,protein binding,transcription factor binding,histone acetyltransferase binding,histone binding,proline-rich region binding	;;;;;;;nucleus,cytoplasm,plasma membrane,nuclear speck,lamellipodium,growth cone,synapse	tr;tr;tr;tr;tr;tr;tr;sp	10090	1;1;1;1;1;2;2;1	1;1;1;1;1;1;1;3	MusMusculus_pUnKB_2022_0127	>tr|A0A087WPI2|A0A087WPI2_MOUSE Amyloid-beta A4 precursor protein-binding family B member 1 OS=Mus musculus OX=10090 GN=Apbb1 PE=1 SV=1;>tr|A0A087WPS7|A0A087WPS7_MOUSE Amyloid-beta A4 precursor protein-binding family B member 1 OS=Mus musculus OX=10090 GN=Apbb1 PE=1 SV=1;>tr|A0A087WR62|A0A087WR62_MOUSE Amyloid-beta A4 precursor protein-binding family B member 1 OS=Mus musculus OX=10090 GN=Apbb1 P…	3	3
TRUE	APOE2 / APOE3	Amyloid-beta A4 precursor protein-binding family B member 1;Amyloid-beta A4 precursor protein-binding family B member 1;Amyloid-beta A4 precursor protein-binding family B member 1;Amyloid-beta A4 precursor protein-binding family B member 1;Amyloid-beta A4 precursor protein-binding family B member 1;Apbb1 protein;Apbb1 protein (Fragment);Amyloid beta precursor protein binding family B member 1	Apbb1	APOE2	APOE3	27	A0A087WPI2;A0A087WPS7;A0A087WR62;A0A0R4J2C1;A0A0R4J2C6;Q80Y77;Q8R1Y7;Q9QXJ1	212304	218900	0.0441438	0.0441438	-3.01348	1.03107	0	0.370582	0.676414	23.598	0.084316	Mus musculus	9.2%;9.3%;10%;6.3%;6.4%;11.7%;15.4%;6.3%	54118.15;53832.84;49998.66;77468.28;77182.97;42414.63;32283.28;77384.15	A0A087WPI2;A0A087WPS7;A0A087WR62;A0A0R4J2C1;A0A0R4J2C6;Q80Y77;Q8R1Y7;Q9QXJ1	A0A087WPI2;A0A087WPS7;A0A087WR62;A0A0R4J2C1;A0A0R4J2C6;Q80Y77;Q8R1Y7;Q9QXJ1	A0A087WPI2_MOUSE;A0A087WPS7_MOUSE;A0A087WR62_MOUSE;A0A0R4J2C1_MOUSE;A0A0R4J2C6_MOUSE;Q80Y77_MOUSE;Q8R1Y7_MOUSE;APBB1_MOUSE	;;;;;;;negative regulation of transcription from RNA polymerase II promoter,neuron migration,double-strand break repair,transcription, DNA-templated,regulation of transcription, DNA-templated,apoptotic process,cellular response to DNA damage stimulus,cell cycle arrest,axon guidance,visual learning,actin filament-based movement,extracellular matrix organization,negative regulation of cell growth,p…	;;;;;;;beta-amyloid binding,chromatin binding,protein binding,transcription factor binding,histone acetyltransferase binding,histone binding,proline-rich region binding	;;;;;;;nucleus,cytoplasm,plasma membrane,nuclear speck,lamellipodium,growth cone,synapse	tr;tr;tr;tr;tr;tr;tr;sp	10090	1;1;1;1;1;2;2;1	1;1;1;1;1;1;1;3	MusMusculus_pUnKB_2022_0127	>tr|A0A087WPI2|A0A087WPI2_MOUSE Amyloid-beta A4 precursor protein-binding family B member 1 OS=Mus musculus OX=10090 GN=Apbb1 PE=1 SV=1;>tr|A0A087WPS7|A0A087WPS7_MOUSE Amyloid-beta A4 precursor protein-binding family B member 1 OS=Mus musculus OX=10090 GN=Apbb1 PE=1 SV=1;>tr|A0A087WR62|A0A087WR62_MOUSE Amyloid-beta A4 precursor protein-binding family B member 1 OS=Mus musculus OX=10090 GN=Apbb1 P…	3	3
TRUE	APOE4 / APOE2	DEAH box protein 9	Dhx9	APOE4	APOE2	451	A0A087WPL5;E9QNN1	1.79586e+06	1815231	0.0154763	0.0154763	1.07851	1.01079	0	0.3363	0.653223	397.403	0.0710303	Mus musculus	33.4%;33.4%	149619;149690.08	A0A087WPL5;E9QNN1	A0A087WPL5;E9QNN1	A0A087WPL5_MOUSE;E9QNN1_MOUSE	;	;	;	tr	10090	1	1	MusMusculus_pUnKB_2022_0127	>tr|A0A087WPL5|A0A087WPL5_MOUSE DEAH box protein 9 OS=Mus musculus OX=10090 GN=Dhx9 PE=1 SV=1;>tr|E9QNN1|E9QNN1_MOUSE DEAH box protein 9 OS=Mus musculus OX=10090 GN=Dhx9 PE=1 SV=1	36	41
TRUE	APOE4 / APOE3	DEAH box protein 9	Dhx9	APOE4	APOE3	410	A0A087WPL5;E9QNN1	1.78832e+06	1815231	0.0215443	0.0215443	1.50454	1.01505	0	0.178828	0.400797	345.064	0.067217	Mus musculus	33.4%;33.4%	149619;149690.08	A0A087WPL5;E9QNN1	A0A087WPL5;E9QNN1	A0A087WPL5_MOUSE;E9QNN1_MOUSE	;	;	;	tr	10090	1	1	MusMusculus_pUnKB_2022_0127	>tr|A0A087WPL5|A0A087WPL5_MOUSE DEAH box protein 9 OS=Mus musculus OX=10090 GN=Dhx9 PE=1 SV=1;>tr|E9QNN1|E9QNN1_MOUSE DEAH box protein 9 OS=Mus musculus OX=10090 GN=Dhx9 PE=1 SV=1	36	41
TRUE	APOE2 / APOE3	DEAH box protein 9	Dhx9	APOE2	APOE3	369	A0A087WPL5;E9QNN1	1.78832e+06	1.79586e+06	0.00606805	0.00606805	-0.419722	1.00421	0	0.640283	0.762694	361.472	0.0474031	Mus musculus	33.4%;33.4%	149619;149690.08	A0A087WPL5;E9QNN1	A0A087WPL5;E9QNN1	A0A087WPL5_MOUSE;E9QNN1_MOUSE	;	;	;	tr	10090	1	1	MusMusculus_pUnKB_2022_0127	>tr|A0A087WPL5|A0A087WPL5_MOUSE DEAH box protein 9 OS=Mus musculus OX=10090 GN=Dhx9 PE=1 SV=1;>tr|E9QNN1|E9QNN1_MOUSE DEAH box protein 9 OS=Mus musculus OX=10090 GN=Dhx9 PE=1 SV=1	36	41
TRUE	APOE4 / APOE2	Abl interactor 2;Abl interactor 2;Abi2 protein;Abi2 protein	Abi2	APOE4	APOE2	154	A0A087WPP8;P62484;Q6AXD2;Q6AXH6	2.03449e+06	2.04085e+06	0.0045003	0.0045003	0.312424	1.00312	0	0.172016	0.563258	97.8546	0.114118	Mus musculus	26.9%;28.7%;26.3%;26.7%	52482.86;49387.16;52900.14;52840.04	A0A087WPP8;P62484;Q6AXD2;Q6AXH6	A0A087WPP8;P62484;Q6AXD2;Q6AXH6	A0A087WPP8_MOUSE;ABI2_MOUSE;Q6AXD2_MOUSE;Q6AXH6_MOUSE	;learning or memory,dendrite development,cell migration,Rac protein signal transduction,peptidyl-tyrosine phosphorylation,camera-type eye development,positive regulation of Arp2/3 complex-mediated actin nucleation;;	;SH3 domain binding,ubiquitin protein ligase binding,protein complex binding,proline-rich region binding,Rac GTPase binding;;	;cytosol,cytoskeleton,cell-cell adherens junction,lamellipodium,filopodium,dendrite,SCAR complex;;	tr;sp;tr;tr	10090	1	1	MusMusculus_pUnKB_2022_0127	>tr|A0A087WPP8|A0A087WPP8_MOUSE Abl interactor 2 OS=Mus musculus OX=10090 GN=Abi2 PE=1 SV=1;>sp|P62484|ABI2_MOUSE Abl interactor 2 OS=Mus musculus OX=10090 GN=Abi2 PE=1 SV=1;>tr|Q6AXD2|Q6AXD2_MOUSE Abi2 protein OS=Mus musculus OX=10090 GN=Abi2 PE=1 SV=1;>tr|Q6AXH6|Q6AXH6_MOUSE Abi2 protein OS=Mus musculus OX=10090 GN=Abi2 PE=1 SV=1	12	14
TRUE	APOE4 / APOE3	Abl interactor 2;Abl interactor 2;Abi2 protein;Abi2 protein	Abi2	APOE4	APOE3	140	A0A087WPP8;P62484;Q6AXD2;Q6AXH6	1.96862e+06	2.04085e+06	0.0519873	0.0519873	3.6692	1.03669	0	0.356137	0.500284	114.414	0.120366	Mus musculus	26.9%;28.7%;26.3%;26.7%	52482.86;49387.16;52900.14;52840.04	A0A087WPP8;P62484;Q6AXD2;Q6AXH6	A0A087WPP8;P62484;Q6AXD2;Q6AXH6	A0A087WPP8_MOUSE;ABI2_MOUSE;Q6AXD2_MOUSE;Q6AXH6_MOUSE	;learning or memory,dendrite development,cell migration,Rac protein signal transduction,peptidyl-tyrosine phosphorylation,camera-type eye development,positive regulation of Arp2/3 complex-mediated actin nucleation;;	;SH3 domain binding,ubiquitin protein ligase binding,protein complex binding,proline-rich region binding,Rac GTPase binding;;	;cytosol,cytoskeleton,cell-cell adherens junction,lamellipodium,filopodium,dendrite,SCAR complex;;	tr;sp;tr;tr	10090	1	1	MusMusculus_pUnKB_2022_0127	>tr|A0A087WPP8|A0A087WPP8_MOUSE Abl interactor 2 OS=Mus musculus OX=10090 GN=Abi2 PE=1 SV=1;>sp|P62484|ABI2_MOUSE Abl interactor 2 OS=Mus musculus OX=10090 GN=Abi2 PE=1 SV=1;>tr|Q6AXD2|Q6AXD2_MOUSE Abi2 protein OS=Mus musculus OX=10090 GN=Abi2 PE=1 SV=1;>tr|Q6AXH6|Q6AXH6_MOUSE Abi2 protein OS=Mus musculus OX=10090 GN=Abi2 PE=1 SV=1	12	14
TRUE	APOE2 / APOE3	Abl interactor 2;Abl interactor 2;Abi2 protein;Abi2 protein	Abi2	APOE2	APOE3	126	A0A087WPP8;P62484;Q6AXD2;Q6AXH6	1.96862e+06	2.03449e+06	0.047487	0.047487	-3.23796	1.03346	0	0.452823	0.704715	97.7351	0.0603514	Mus musculus	26.9%;28.7%;26.3%;26.7%	52482.86;49387.16;52900.14;52840.04	A0A087WPP8;P62484;Q6AXD2;Q6AXH6	A0A087WPP8;P62484;Q6AXD2;Q6AXH6	A0A087WPP8_MOUSE;ABI2_MOUSE;Q6AXD2_MOUSE;Q6AXH6_MOUSE	;learning or memory,dendrite development,cell migration,Rac protein signal transduction,peptidyl-tyrosine phosphorylation,camera-type eye development,positive regulation of Arp2/3 complex-mediated actin nucleation;;	;SH3 domain binding,ubiquitin protein ligase binding,protein complex binding,proline-rich region binding,Rac GTPase binding;;	;cytosol,cytoskeleton,cell-cell adherens junction,lamellipodium,filopodium,dendrite,SCAR complex;;	tr;sp;tr;tr	10090	1	1	MusMusculus_pUnKB_2022_0127	>tr|A0A087WPP8|A0A087WPP8_MOUSE Abl interactor 2 OS=Mus musculus OX=10090 GN=Abi2 PE=1 SV=1;>sp|P62484|ABI2_MOUSE Abl interactor 2 OS=Mus musculus OX=10090 GN=Abi2 PE=1 SV=1;>tr|Q6AXD2|Q6AXD2_MOUSE Abi2 protein OS=Mus musculus OX=10090 GN=Abi2 PE=1 SV=1;>tr|Q6AXH6|Q6AXH6_MOUSE Abi2 protein OS=Mus musculus OX=10090 GN=Abi2 PE=1 SV=1	12	14
TRUE	APOE4 / APOE2	Reticulophagy regulator 2 (Fragment);Reticulophagy regulator 2	Retreg2	APOE4	APOE2	22	A0A087WPR9;Q6NS82	54393.8	41323.1	-0.396493	0.396493	-24.0297	0.759703	0	0.17357	0.564063	19.8907	0.131302	Mus musculus	5.3%;4.8%	NaN;57541.77	A0A087WPR9;Q6NS82	A0A087WPR9;Q6NS82	A0A087WPR9_MOUSE;RETR2_MOUSE	;biological_process	;molecular_function	;integral component of membrane	tr;sp	10090	1	1;2	MusMusculus_pUnKB_2022_0127	>tr|A0A087WPR9|A0A087WPR9_MOUSE Reticulophagy regulator 2 (Fragment) OS=Mus musculus OX=10090 GN=Retreg2 PE=1 SV=1;>sp|Q6NS82|RETR2_MOUSE Reticulophagy regulator 2 OS=Mus musculus OX=10090 GN=Retreg2 PE=1 SV=2	2	2
TRUE	APOE4 / APOE3	Reticulophagy regulator 2 (Fragment);Reticulophagy regulator 2	Retreg2	APOE4	APOE3	20	A0A087WPR9;Q6NS82	59866.1	41323.1	-0.534791	0.534791	-30.9741	0.690259	0	0.0590869	0.275246	17.8557	0.124876	Mus musculus	5.3%;4.8%	NaN;57541.77	A0A087WPR9;Q6NS82	A0A087WPR9;Q6NS82	A0A087WPR9_MOUSE;RETR2_MOUSE	;biological_process	;molecular_function	;integral component of membrane	tr;sp	10090	1	1;2	MusMusculus_pUnKB_2022_0127	>tr|A0A087WPR9|A0A087WPR9_MOUSE Reticulophagy regulator 2 (Fragment) OS=Mus musculus OX=10090 GN=Retreg2 PE=1 SV=1;>sp|Q6NS82|RETR2_MOUSE Reticulophagy regulator 2 OS=Mus musculus OX=10090 GN=Retreg2 PE=1 SV=2	2	2
TRUE	APOE2 / APOE3	Reticulophagy regulator 2 (Fragment);Reticulophagy regulator 2	Retreg2	APOE2	APOE3	18	A0A087WPR9;Q6NS82	59866.1	54393.8	-0.138298	0.138298	10.0606	0.90859	0	0.596661	0.749861	15.9957	0.123051	Mus musculus	5.3%;4.8%	NaN;57541.77	A0A087WPR9;Q6NS82	A0A087WPR9;Q6NS82	A0A087WPR9_MOUSE;RETR2_MOUSE	;biological_process	;molecular_function	;integral component of membrane	tr;sp	10090	1	1;2	MusMusculus_pUnKB_2022_0127	>tr|A0A087WPR9|A0A087WPR9_MOUSE Reticulophagy regulator 2 (Fragment) OS=Mus musculus OX=10090 GN=Retreg2 PE=1 SV=1;>sp|Q6NS82|RETR2_MOUSE Reticulophagy regulator 2 OS=Mus musculus OX=10090 GN=Retreg2 PE=1 SV=2	2	2
TRUE	APOE4 / APOE2	Neurofascin	Nfasc	APOE4	APOE2	616	A0A087WPX3	11285725	11708918	0.0531087	0.0531087	3.74981	1.0375	0	0.566746	0.737812	564.75	0.0333665	Mus musculus	0.403	150357	A0A087WPX3	A0A087WPX3	A0A087WPX3_MOUSE				tr	10090	1	1	MusMusculus_pUnKB_2022_0127	>tr|A0A087WPX3|A0A087WPX3_MOUSE Neurofascin OS=Mus musculus OX=10090 GN=Nfasc PE=1 SV=1	42	56
TRUE	APOE4 / APOE3	Neurofascin	Nfasc	APOE4	APOE3	560	A0A087WPX3	11462413	11708918	0.030697	0.030697	2.15055	1.02151	0	0.890182	0.679651	507.797	0.0315301	Mus musculus	0.403	150357	A0A087WPX3	A0A087WPX3	A0A087WPX3_MOUSE				tr	10090	1	1	MusMusculus_pUnKB_2022_0127	>tr|A0A087WPX3|A0A087WPX3_MOUSE Neurofascin OS=Mus musculus OX=10090 GN=Nfasc PE=1 SV=1	42	56
TRUE	APOE2 / APOE3	Neurofascin	Nfasc	APOE2	APOE3	504	A0A087WPX3	11462413	11285725	-0.0224117	0.0224117	1.56559	0.984585	0	0.50173	0.718203	501.902	0.0349286	Mus musculus	0.403	150357	A0A087WPX3	A0A087WPX3	A0A087WPX3_MOUSE				tr	10090	1	1	MusMusculus_pUnKB_2022_0127	>tr|A0A087WPX3|A0A087WPX3_MOUSE Neurofascin OS=Mus musculus OX=10090 GN=Nfasc PE=1 SV=1	42	56
TRUE	APOE4 / APOE2	BK channel;BK channel;BK channel;BK channel (Fragment);BK channel (Fragment);BK channel (Fragment);BK channel (Fragment);BK channel;BK channel;BK channel (Fragment);BK channel (Fragment);BK channel;BK channel (Fragment);BK channel (Fragment);BK channel (Fragment);BK channel;BK channel;BK channel;BK channel;BK channel;BK channel;BK channel;BK channel;BK channel;BK channel;BK channel;BK channel;BK …	Kcnma1	APOE4	APOE2	176	A0A087WQ41;A0A087WQN5;A0A087WRS4;A0A286YCI9;A0A286YCP1;A0A286YCQ2;A0A286YCW3;A0A286YCZ9;A0A286YD35;A0A286YD59;A0A286YDC1;A0A286YDM6;A0A286YDR7;A0A286YDU9;A0A286YE30;C3VLD3;E3VRY5;E3VRY6;E3VRY7;E3VRY8;E3VRY9;E3VRZ0;E3VRZ1;E3VRZ2;E3VRZ3;E3VRZ4;E3VRZ6;E3VRZ7;E3VRZ8;E3VRZ9;E3VS00;E3VS01;E3VS02;E3VS04;E9Q9P4;F6V0P5;F6WSZ3;F6XW53;F6ZSN2;F7BHL0;J3QMT8;J3QN27;Q08460	405060	338438	-0.259246	0.259246	-16.4476	0.835524	0	0.00134292	0.0836369	119.765	0.0868739	Mus musculus	16%;15.3%;15.3%;17%;15.9%;16.5%;17%;16%;15.6%;16.1%;16.1%;15.2%;16.5%;16.5%;16.2%;15.8%;17%;17%;17%;16.2%;15.9%;15.8%;16.2%;16.5%;17%;17%;16.5%;16.1%;16%;16.1%;17%;17%;17%;17%;17.9%;17.4%;16.9%;17.1%;17.1%;17.9%;16.7%;16.7%;15.6%	130991.1;137967.15;137581.64;125976.1;NaN;128567.08;125121.18;132760.92;134419.16;131822.76;132381.47;138346.61;129094.7;128598.15;131209.95;134533.9;126004.16;125317.38;125202.14;131704.55;134110.38;134433.73;131605.41;128721.58;125253.3;125232.22;128553.05;132353.41;132742.89;131819.78;125003.03;125131.22;125085.15;125175.19;118433.03;122169.25;125729.46;124378.75;124671;119017.67;127571.43;127…	A0A087WQ41;A0A087WQN5;A0A087WRS4;A0A286YCI9;A0A286YCP1;A0A286YCQ2;A0A286YCW3;A0A286YCZ9;A0A286YD35;A0A286YD59;A0A286YDC1;A0A286YDM6;A0A286YDR7;A0A286YDU9;A0A286YE30;C3VLD3;E3VRY5;E3VRY6;E3VRY7;E3VRY8;E3VRY9;E3VRZ0;E3VRZ1;E3VRZ2;E3VRZ3;E3VRZ4;E3VRZ6;E3VRZ7;E3VRZ8;E3VRZ9;E3VS00;E3VS01;E3VS02;E3VS04;E9Q9P4;F6V0P5;F6WSZ3;F6XW53;F6ZSN2;F7BHL0;J3QMT8;J3QN27;Q08460	A0A087WQ41;A0A087WQN5;A0A087WRS4;A0A286YCI9;A0A286YCP1;A0A286YCQ2;A0A286YCW3;A0A286YCZ9;A0A286YD35;A0A286YD59;A0A286YDC1;A0A286YDM6;A0A286YDR7;A0A286YDU9;A0A286YE30;C3VLD3;E3VRY5;E3VRY6;E3VRY7;E3VRY8;E3VRY9;E3VRZ0;E3VRZ1;E3VRZ2;E3VRZ3;E3VRZ4;E3VRZ6;E3VRZ7;E3VRZ8;E3VRZ9;E3VS00;E3VS01;E3VS02;E3VS04;E9Q9P4;F6V0P5;F6WSZ3;F6XW53;F6ZSN2;F7BHL0;J3QMT8;J3QN27;Q08460	A0A087WQ41_MOUSE;A0A087WQN5_MOUSE;A0A087WRS4_MOUSE;A0A286YCI9_MOUSE;A0A286YCP1_MOUSE;A0A286YCQ2_MOUSE;A0A286YCW3_MOUSE;A0A286YCZ9_MOUSE;A0A286YD35_MOUSE;A0A286YD59_MOUSE;A0A286YDC1_MOUSE;A0A286YDM6_MOUSE;A0A286YDR7_MOUSE;A0A286YDU9_MOUSE;A0A286YE30_MOUSE;C3VLD3_MOUSE;E3VRY5_MOUSE;E3VRY6_MOUSE;E3VRY7_MOUSE;E3VRY8_MOUSE;E3VRY9_MOUSE;E3VRZ0_MOUSE;E3VRZ1_MOUSE;E3VRZ2_MOUSE;E3VRZ3_MOUSE;E3VRZ4_MOUSE;E…	;;;;;;;;;;;;;;;;;;;;;;;;;;;;;;;;;;;;;;;;;;response to hypoxia,potassium ion transport,response to osmotic stress,chemical synaptic transmission,sensory perception of sound,circadian rhythm,adult walking behavior,neuronal action potential,cellular potassium ion homeostasis,regulation of aldosterone metabolic process,response to carbon monoxide,regulation of ion transmembrane transport,vasodilation…	;;;;;;;;;;;;;;;;;;;;;;;;;;;;;;;;;;;;;;;;;;actin binding,voltage-gated potassium channel activity,potassium channel activity,protein binding,calcium-activated potassium channel activity,metal ion binding,large conductance calcium-activated potassium channel activity	;;;;;;;;;;;;;;;;;;;;;;;;;;;;;;;;;;;;;;;;;;cytoplasm,endoplasmic reticulum,plasma membrane,caveola,voltage-gated potassium channel complex,external side of plasma membrane,integral component of membrane,apical plasma membrane,terminal bouton,postsynaptic membrane,extracellular exosome	tr;tr;tr;tr;tr;tr;tr;tr;tr;tr;tr;tr;tr;tr;tr;tr;tr;tr;tr;tr;tr;tr;tr;tr;tr;tr;tr;tr;tr;tr;tr;tr;tr;tr;tr;tr;tr;tr;tr;tr;tr;tr;sp	10090	1;1;1;1;1;1;1;1;1;1;1;1;1;1;1;1;2;1;2;2;1;2;2;2;2;1;2;2;2;2;2;2;2;2;1;1;1;1;1;1;1;1;1	1;1;1;1;1;1;1;1;1;1;1;1;1;1;1;1;1;1;1;1;1;1;1;1;1;1;1;1;1;1;1;1;1;1;2;2;2;2;2;2;1;1;2	MusMusculus_pUnKB_2022_0127	>tr|A0A087WQ41|A0A087WQ41_MOUSE BK channel OS=Mus musculus OX=10090 GN=Kcnma1 PE=1 SV=1;>tr|A0A087WQN5|A0A087WQN5_MOUSE BK channel OS=Mus musculus OX=10090 GN=Kcnma1 PE=1 SV=1;>tr|A0A087WRS4|A0A087WRS4_MOUSE BK channel OS=Mus musculus OX=10090 GN=Kcnma1 PE=1 SV=1;>tr|A0A286YCI9|A0A286YCI9_MOUSE BK channel (Fragment) OS=Mus musculus OX=10090 GN=Kcnma1 PE=1 SV=1;>tr|A0A286YCP1|A0A286YCP1_MOUSE BK c…	12	16
TRUE	APOE4 / APOE3	BK channel;BK channel;BK channel;BK channel (Fragment);BK channel (Fragment);BK channel (Fragment);BK channel (Fragment);BK channel;BK channel;BK channel (Fragment);BK channel (Fragment);BK channel;BK channel (Fragment);BK channel (Fragment);BK channel (Fragment);BK channel;BK channel;BK channel;BK channel;BK channel;BK channel;BK channel;BK channel;BK channel;BK channel;BK channel;BK channel;BK …	Kcnma1	APOE4	APOE3	160	A0A087WQ41;A0A087WQN5;A0A087WRS4;A0A286YCI9;A0A286YCP1;A0A286YCQ2;A0A286YCW3;A0A286YCZ9;A0A286YD35;A0A286YD59;A0A286YDC1;A0A286YDM6;A0A286YDR7;A0A286YDU9;A0A286YE30;C3VLD3;E3VRY5;E3VRY6;E3VRY7;E3VRY8;E3VRY9;E3VRZ0;E3VRZ1;E3VRZ2;E3VRZ3;E3VRZ4;E3VRZ6;E3VRZ7;E3VRZ8;E3VRZ9;E3VS00;E3VS01;E3VS02;E3VS04;E9Q9P4;F6V0P5;F6WSZ3;F6XW53;F6ZSN2;F7BHL0;J3QMT8;J3QN27;Q08460	383316	338438	-0.179643	0.179643	-11.7079	0.882921	0	0.0224908	0.203641	131.763	0.0644899	Mus musculus	16%;15.3%;15.3%;17%;15.9%;16.5%;17%;16%;15.6%;16.1%;16.1%;15.2%;16.5%;16.5%;16.2%;15.8%;17%;17%;17%;16.2%;15.9%;15.8%;16.2%;16.5%;17%;17%;16.5%;16.1%;16%;16.1%;17%;17%;17%;17%;17.9%;17.4%;16.9%;17.1%;17.1%;17.9%;16.7%;16.7%;15.6%	130991.1;137967.15;137581.64;125976.1;NaN;128567.08;125121.18;132760.92;134419.16;131822.76;132381.47;138346.61;129094.7;128598.15;131209.95;134533.9;126004.16;125317.38;125202.14;131704.55;134110.38;134433.73;131605.41;128721.58;125253.3;125232.22;128553.05;132353.41;132742.89;131819.78;125003.03;125131.22;125085.15;125175.19;118433.03;122169.25;125729.46;124378.75;124671;119017.67;127571.43;127…	A0A087WQ41;A0A087WQN5;A0A087WRS4;A0A286YCI9;A0A286YCP1;A0A286YCQ2;A0A286YCW3;A0A286YCZ9;A0A286YD35;A0A286YD59;A0A286YDC1;A0A286YDM6;A0A286YDR7;A0A286YDU9;A0A286YE30;C3VLD3;E3VRY5;E3VRY6;E3VRY7;E3VRY8;E3VRY9;E3VRZ0;E3VRZ1;E3VRZ2;E3VRZ3;E3VRZ4;E3VRZ6;E3VRZ7;E3VRZ8;E3VRZ9;E3VS00;E3VS01;E3VS02;E3VS04;E9Q9P4;F6V0P5;F6WSZ3;F6XW53;F6ZSN2;F7BHL0;J3QMT8;J3QN27;Q08460	A0A087WQ41;A0A087WQN5;A0A087WRS4;A0A286YCI9;A0A286YCP1;A0A286YCQ2;A0A286YCW3;A0A286YCZ9;A0A286YD35;A0A286YD59;A0A286YDC1;A0A286YDM6;A0A286YDR7;A0A286YDU9;A0A286YE30;C3VLD3;E3VRY5;E3VRY6;E3VRY7;E3VRY8;E3VRY9;E3VRZ0;E3VRZ1;E3VRZ2;E3VRZ3;E3VRZ4;E3VRZ6;E3VRZ7;E3VRZ8;E3VRZ9;E3VS00;E3VS01;E3VS02;E3VS04;E9Q9P4;F6V0P5;F6WSZ3;F6XW53;F6ZSN2;F7BHL0;J3QMT8;J3QN27;Q08460	A0A087WQ41_MOUSE;A0A087WQN5_MOUSE;A0A087WRS4_MOUSE;A0A286YCI9_MOUSE;A0A286YCP1_MOUSE;A0A286YCQ2_MOUSE;A0A286YCW3_MOUSE;A0A286YCZ9_MOUSE;A0A286YD35_MOUSE;A0A286YD59_MOUSE;A0A286YDC1_MOUSE;A0A286YDM6_MOUSE;A0A286YDR7_MOUSE;A0A286YDU9_MOUSE;A0A286YE30_MOUSE;C3VLD3_MOUSE;E3VRY5_MOUSE;E3VRY6_MOUSE;E3VRY7_MOUSE;E3VRY8_MOUSE;E3VRY9_MOUSE;E3VRZ0_MOUSE;E3VRZ1_MOUSE;E3VRZ2_MOUSE;E3VRZ3_MOUSE;E3VRZ4_MOUSE;E…	;;;;;;;;;;;;;;;;;;;;;;;;;;;;;;;;;;;;;;;;;;response to hypoxia,potassium ion transport,response to osmotic stress,chemical synaptic transmission,sensory perception of sound,circadian rhythm,adult walking behavior,neuronal action potential,cellular potassium ion homeostasis,regulation of aldosterone metabolic process,response to carbon monoxide,regulation of ion transmembrane transport,vasodilation…	;;;;;;;;;;;;;;;;;;;;;;;;;;;;;;;;;;;;;;;;;;actin binding,voltage-gated potassium channel activity,potassium channel activity,protein binding,calcium-activated potassium channel activity,metal ion binding,large conductance calcium-activated potassium channel activity	;;;;;;;;;;;;;;;;;;;;;;;;;;;;;;;;;;;;;;;;;;cytoplasm,endoplasmic reticulum,plasma membrane,caveola,voltage-gated potassium channel complex,external side of plasma membrane,integral component of membrane,apical plasma membrane,terminal bouton,postsynaptic membrane,extracellular exosome	tr;tr;tr;tr;tr;tr;tr;tr;tr;tr;tr;tr;tr;tr;tr;tr;tr;tr;tr;tr;tr;tr;tr;tr;tr;tr;tr;tr;tr;tr;tr;tr;tr;tr;tr;tr;tr;tr;tr;tr;tr;tr;sp	10090	1;1;1;1;1;1;1;1;1;1;1;1;1;1;1;1;2;1;2;2;1;2;2;2;2;1;2;2;2;2;2;2;2;2;1;1;1;1;1;1;1;1;1	1;1;1;1;1;1;1;1;1;1;1;1;1;1;1;1;1;1;1;1;1;1;1;1;1;1;1;1;1;1;1;1;1;1;2;2;2;2;2;2;1;1;2	MusMusculus_pUnKB_2022_0127	>tr|A0A087WQ41|A0A087WQ41_MOUSE BK channel OS=Mus musculus OX=10090 GN=Kcnma1 PE=1 SV=1;>tr|A0A087WQN5|A0A087WQN5_MOUSE BK channel OS=Mus musculus OX=10090 GN=Kcnma1 PE=1 SV=1;>tr|A0A087WRS4|A0A087WRS4_MOUSE BK channel OS=Mus musculus OX=10090 GN=Kcnma1 PE=1 SV=1;>tr|A0A286YCI9|A0A286YCI9_MOUSE BK channel (Fragment) OS=Mus musculus OX=10090 GN=Kcnma1 PE=1 SV=1;>tr|A0A286YCP1|A0A286YCP1_MOUSE BK c…	12	16
TRUE	APOE2 / APOE3	BK channel;BK channel;BK channel;BK channel (Fragment);BK channel (Fragment);BK channel (Fragment);BK channel (Fragment);BK channel;BK channel;BK channel (Fragment);BK channel (Fragment);BK channel;BK channel (Fragment);BK channel (Fragment);BK channel (Fragment);BK channel;BK channel;BK channel;BK channel;BK channel;BK channel;BK channel;BK channel;BK channel;BK channel;BK channel;BK channel;BK …	Kcnma1	APOE2	APOE3	144	A0A087WQ41;A0A087WQN5;A0A087WRS4;A0A286YCI9;A0A286YCP1;A0A286YCQ2;A0A286YCW3;A0A286YCZ9;A0A286YD35;A0A286YD59;A0A286YDC1;A0A286YDM6;A0A286YDR7;A0A286YDU9;A0A286YE30;C3VLD3;E3VRY5;E3VRY6;E3VRY7;E3VRY8;E3VRY9;E3VRZ0;E3VRZ1;E3VRZ2;E3VRZ3;E3VRZ4;E3VRZ6;E3VRZ7;E3VRZ8;E3VRZ9;E3VS00;E3VS01;E3VS02;E3VS04;E9Q9P4;F6V0P5;F6WSZ3;F6XW53;F6ZSN2;F7BHL0;J3QMT8;J3QN27;Q08460	383316	405060	0.0796028	0.0796028	-5.36819	1.05673	0	0.142041	0.547119	131.213	0.0923154	Mus musculus	16%;15.3%;15.3%;17%;15.9%;16.5%;17%;16%;15.6%;16.1%;16.1%;15.2%;16.5%;16.5%;16.2%;15.8%;17%;17%;17%;16.2%;15.9%;15.8%;16.2%;16.5%;17%;17%;16.5%;16.1%;16%;16.1%;17%;17%;17%;17%;17.9%;17.4%;16.9%;17.1%;17.1%;17.9%;16.7%;16.7%;15.6%	130991.1;137967.15;137581.64;125976.1;NaN;128567.08;125121.18;132760.92;134419.16;131822.76;132381.47;138346.61;129094.7;128598.15;131209.95;134533.9;126004.16;125317.38;125202.14;131704.55;134110.38;134433.73;131605.41;128721.58;125253.3;125232.22;128553.05;132353.41;132742.89;131819.78;125003.03;125131.22;125085.15;125175.19;118433.03;122169.25;125729.46;124378.75;124671;119017.67;127571.43;127…	A0A087WQ41;A0A087WQN5;A0A087WRS4;A0A286YCI9;A0A286YCP1;A0A286YCQ2;A0A286YCW3;A0A286YCZ9;A0A286YD35;A0A286YD59;A0A286YDC1;A0A286YDM6;A0A286YDR7;A0A286YDU9;A0A286YE30;C3VLD3;E3VRY5;E3VRY6;E3VRY7;E3VRY8;E3VRY9;E3VRZ0;E3VRZ1;E3VRZ2;E3VRZ3;E3VRZ4;E3VRZ6;E3VRZ7;E3VRZ8;E3VRZ9;E3VS00;E3VS01;E3VS02;E3VS04;E9Q9P4;F6V0P5;F6WSZ3;F6XW53;F6ZSN2;F7BHL0;J3QMT8;J3QN27;Q08460	A0A087WQ41;A0A087WQN5;A0A087WRS4;A0A286YCI9;A0A286YCP1;A0A286YCQ2;A0A286YCW3;A0A286YCZ9;A0A286YD35;A0A286YD59;A0A286YDC1;A0A286YDM6;A0A286YDR7;A0A286YDU9;A0A286YE30;C3VLD3;E3VRY5;E3VRY6;E3VRY7;E3VRY8;E3VRY9;E3VRZ0;E3VRZ1;E3VRZ2;E3VRZ3;E3VRZ4;E3VRZ6;E3VRZ7;E3VRZ8;E3VRZ9;E3VS00;E3VS01;E3VS02;E3VS04;E9Q9P4;F6V0P5;F6WSZ3;F6XW53;F6ZSN2;F7BHL0;J3QMT8;J3QN27;Q08460	A0A087WQ41_MOUSE;A0A087WQN5_MOUSE;A0A087WRS4_MOUSE;A0A286YCI9_MOUSE;A0A286YCP1_MOUSE;A0A286YCQ2_MOUSE;A0A286YCW3_MOUSE;A0A286YCZ9_MOUSE;A0A286YD35_MOUSE;A0A286YD59_MOUSE;A0A286YDC1_MOUSE;A0A286YDM6_MOUSE;A0A286YDR7_MOUSE;A0A286YDU9_MOUSE;A0A286YE30_MOUSE;C3VLD3_MOUSE;E3VRY5_MOUSE;E3VRY6_MOUSE;E3VRY7_MOUSE;E3VRY8_MOUSE;E3VRY9_MOUSE;E3VRZ0_MOUSE;E3VRZ1_MOUSE;E3VRZ2_MOUSE;E3VRZ3_MOUSE;E3VRZ4_MOUSE;E…	;;;;;;;;;;;;;;;;;;;;;;;;;;;;;;;;;;;;;;;;;;response to hypoxia,potassium ion transport,response to osmotic stress,chemical synaptic transmission,sensory perception of sound,circadian rhythm,adult walking behavior,neuronal action potential,cellular potassium ion homeostasis,regulation of aldosterone metabolic process,response to carbon monoxide,regulation of ion transmembrane transport,vasodilation…	;;;;;;;;;;;;;;;;;;;;;;;;;;;;;;;;;;;;;;;;;;actin binding,voltage-gated potassium channel activity,potassium channel activity,protein binding,calcium-activated potassium channel activity,metal ion binding,large conductance calcium-activated potassium channel activity	;;;;;;;;;;;;;;;;;;;;;;;;;;;;;;;;;;;;;;;;;;cytoplasm,endoplasmic reticulum,plasma membrane,caveola,voltage-gated potassium channel complex,external side of plasma membrane,integral component of membrane,apical plasma membrane,terminal bouton,postsynaptic membrane,extracellular exosome	tr;tr;tr;tr;tr;tr;tr;tr;tr;tr;tr;tr;tr;tr;tr;tr;tr;tr;tr;tr;tr;tr;tr;tr;tr;tr;tr;tr;tr;tr;tr;tr;tr;tr;tr;tr;tr;tr;tr;tr;tr;tr;sp	10090	1;1;1;1;1;1;1;1;1;1;1;1;1;1;1;1;2;1;2;2;1;2;2;2;2;1;2;2;2;2;2;2;2;2;1;1;1;1;1;1;1;1;1	1;1;1;1;1;1;1;1;1;1;1;1;1;1;1;1;1;1;1;1;1;1;1;1;1;1;1;1;1;1;1;1;1;1;2;2;2;2;2;2;1;1;2	MusMusculus_pUnKB_2022_0127	>tr|A0A087WQ41|A0A087WQ41_MOUSE BK channel OS=Mus musculus OX=10090 GN=Kcnma1 PE=1 SV=1;>tr|A0A087WQN5|A0A087WQN5_MOUSE BK channel OS=Mus musculus OX=10090 GN=Kcnma1 PE=1 SV=1;>tr|A0A087WRS4|A0A087WRS4_MOUSE BK channel OS=Mus musculus OX=10090 GN=Kcnma1 PE=1 SV=1;>tr|A0A286YCI9|A0A286YCI9_MOUSE BK channel (Fragment) OS=Mus musculus OX=10090 GN=Kcnma1 PE=1 SV=1;>tr|A0A286YCP1|A0A286YCP1_MOUSE BK c…	12	16
TRUE	APOE4 / APOE2	Dedicator of cytokinesis protein 10;Dedicator of cytokinesis protein 10;Dock10 protein;Dedicator of cytokinesis protein 10;Dedicator of cytokinesis protein 10	Dock10	APOE4	APOE2	22	A0A087WQ86;A0A087WRP5;B2RWY0;E9QM99;Q8BZN6	13366.4	10048.9	-0.411571	0.411571	-24.8196	0.751804	0	0.616673	0.751426	18.3582	0.336537	Mus musculus	1.8%;1.8%;1.8%;1.8%;1.8%	248570.22;246300.53;246241.4;249576.16;245757.89	A0A087WQ86;A0A087WRP5;B2RWY0;E9QM99;Q8BZN6	A0A087WQ86;A0A087WRP5;B2RWY0;E9QM99;Q8BZN6	A0A087WQ86_MOUSE;A0A087WRP5_MOUSE;B2RWY0_MOUSE;E9QM99_MOUSE;DOC10_MOUSE	;;;;B cell homeostasis,marginal zone B cell differentiation,small GTPase mediated signal transduction,regulation of cell migration,positive regulation of GTPase activity,dendritic spine morphogenesis	;;;;guanyl-nucleotide exchange factor activity,Rho guanyl-nucleotide exchange factor activity,Rho GTPase binding	;;;;nucleus,cytoplasm,membrane,dendritic spine,extracellular exosome	tr;tr;tr;tr;sp	10090	1;1;2;1;1	1;1;1;1;3	MusMusculus_pUnKB_2022_0127	>tr|A0A087WQ86|A0A087WQ86_MOUSE Dedicator of cytokinesis protein 10 OS=Mus musculus OX=10090 GN=Dock10 PE=1 SV=1;>tr|A0A087WRP5|A0A087WRP5_MOUSE Dedicator of cytokinesis protein 10 OS=Mus musculus OX=10090 GN=Dock10 PE=1 SV=1;>tr|B2RWY0|B2RWY0_MOUSE Dock10 protein OS=Mus musculus OX=10090 GN=Dock10 PE=2 SV=1;>tr|E9QM99|E9QM99_MOUSE Dedicator of cytokinesis protein 10 OS=Mus musculus OX=10090 GN=D…	2	2
TRUE	APOE4 / APOE3	Dedicator of cytokinesis protein 10;Dedicator of cytokinesis protein 10;Dock10 protein;Dedicator of cytokinesis protein 10;Dedicator of cytokinesis protein 10	Dock10	APOE4	APOE3	20	A0A087WQ86;A0A087WRP5;B2RWY0;E9QM99;Q8BZN6	11502.5	10048.9	-0.194915	0.194915	-12.6376	0.873624	0	0.591409	0.584803	17.4583	0.33697	Mus musculus	1.8%;1.8%;1.8%;1.8%;1.8%	248570.22;246300.53;246241.4;249576.16;245757.89	A0A087WQ86;A0A087WRP5;B2RWY0;E9QM99;Q8BZN6	A0A087WQ86;A0A087WRP5;B2RWY0;E9QM99;Q8BZN6	A0A087WQ86_MOUSE;A0A087WRP5_MOUSE;B2RWY0_MOUSE;E9QM99_MOUSE;DOC10_MOUSE	;;;;B cell homeostasis,marginal zone B cell differentiation,small GTPase mediated signal transduction,regulation of cell migration,positive regulation of GTPase activity,dendritic spine morphogenesis	;;;;guanyl-nucleotide exchange factor activity,Rho guanyl-nucleotide exchange factor activity,Rho GTPase binding	;;;;nucleus,cytoplasm,membrane,dendritic spine,extracellular exosome	tr;tr;tr;tr;sp	10090	1;1;2;1;1	1;1;1;1;3	MusMusculus_pUnKB_2022_0127	>tr|A0A087WQ86|A0A087WQ86_MOUSE Dedicator of cytokinesis protein 10 OS=Mus musculus OX=10090 GN=Dock10 PE=1 SV=1;>tr|A0A087WRP5|A0A087WRP5_MOUSE Dedicator of cytokinesis protein 10 OS=Mus musculus OX=10090 GN=Dock10 PE=1 SV=1;>tr|B2RWY0|B2RWY0_MOUSE Dock10 protein OS=Mus musculus OX=10090 GN=Dock10 PE=2 SV=1;>tr|E9QM99|E9QM99_MOUSE Dedicator of cytokinesis protein 10 OS=Mus musculus OX=10090 GN=D…	2	2
TRUE	APOE2 / APOE3	Dedicator of cytokinesis protein 10;Dedicator of cytokinesis protein 10;Dock10 protein;Dedicator of cytokinesis protein 10;Dedicator of cytokinesis protein 10	Dock10	APOE2	APOE3	18	A0A087WQ86;A0A087WRP5;B2RWY0;E9QM99;Q8BZN6	11502.5	13366.4	0.216657	0.216657	-13.9443	1.16204	0	0.961309	0.834787	15.733	0.26177	Mus musculus	1.8%;1.8%;1.8%;1.8%;1.8%	248570.22;246300.53;246241.4;249576.16;245757.89	A0A087WQ86;A0A087WRP5;B2RWY0;E9QM99;Q8BZN6	A0A087WQ86;A0A087WRP5;B2RWY0;E9QM99;Q8BZN6	A0A087WQ86_MOUSE;A0A087WRP5_MOUSE;B2RWY0_MOUSE;E9QM99_MOUSE;DOC10_MOUSE	;;;;B cell homeostasis,marginal zone B cell differentiation,small GTPase mediated signal transduction,regulation of cell migration,positive regulation of GTPase activity,dendritic spine morphogenesis	;;;;guanyl-nucleotide exchange factor activity,Rho guanyl-nucleotide exchange factor activity,Rho GTPase binding	;;;;nucleus,cytoplasm,membrane,dendritic spine,extracellular exosome	tr;tr;tr;tr;sp	10090	1;1;2;1;1	1;1;1;1;3	MusMusculus_pUnKB_2022_0127	>tr|A0A087WQ86|A0A087WQ86_MOUSE Dedicator of cytokinesis protein 10 OS=Mus musculus OX=10090 GN=Dock10 PE=1 SV=1;>tr|A0A087WRP5|A0A087WRP5_MOUSE Dedicator of cytokinesis protein 10 OS=Mus musculus OX=10090 GN=Dock10 PE=1 SV=1;>tr|B2RWY0|B2RWY0_MOUSE Dock10 protein OS=Mus musculus OX=10090 GN=Dock10 PE=2 SV=1;>tr|E9QM99|E9QM99_MOUSE Dedicator of cytokinesis protein 10 OS=Mus musculus OX=10090 GN=D…	2	2
TRUE	APOE4 / APOE2	Tensin 1 (Fragment);Tensin 1;Tensin 1;Tensin 1 (Fragment);Tensin 1;Tensin 1;Tensin 1;SH2 domain-containing protein (Fragment);Tns1 protein;Tns1 protein (Fragment);Tensin 1	Tns1	APOE4	APOE2	33	A0A087WQ94;A0A087WQM0;A0A087WQS0;A0A087WRU0;A0A1D5RM59;A0A6I8MWZ2;E9Q0S6;Q3U0Q9;Q7TPM8;Q7TSV1;Q9DBT6	145849	161417	0.146312	0.146312	10.6737	1.10674	0	0.3371	0.653223	28.4786	0.0773621	Mus musculus	3%;2.9%;2.8%;3%;2.8%;2.8%;2.8%;6.9%;8.3%;6.5%;8.3%	NaN;194699.08;198978.89;NaN;200448.37;197193.08;201382.52;78146.28;65413.09;84159.98;65369.08	A0A087WQ94;A0A087WQM0;A0A087WQS0;A0A087WRU0;A0A1D5RM59;A0A6I8MWZ2;E9Q0S6;Q3U0Q9;Q7TPM8;Q7TSV1;Q9DBT6	A0A087WQ94;A0A087WQM0;A0A087WQS0;A0A087WRU0;A0A1D5RM59;A0A6I8MWZ2;E9Q0S6;Q3U0Q9;Q7TPM8;Q7TSV1;Q9DBT6	A0A087WQ94_MOUSE;A0A087WQM0_MOUSE;A0A087WQS0_MOUSE;A0A087WRU0_MOUSE;A0A1D5RM59_MOUSE;A0A6I8MWZ2_MOUSE;E9Q0S6_MOUSE;Q3U0Q9_MOUSE;Q7TPM8_MOUSE;Q7TSV1_MOUSE;Q9DBT6_MOUSE	;;;;;;cell-substrate junction assembly,fibroblast migration,intracellular signal transduction;;;;	;;;;;;RNA binding,actin binding;;;;	;;;;;;intracellular,focal adhesion,cell-substrate junction;;;;	tr	10090	1;1;1;1;1;1;1;2;2;2;1	1	MusMusculus_pUnKB_2022_0127	>tr|A0A087WQ94|A0A087WQ94_MOUSE Tensin 1 (Fragment) OS=Mus musculus OX=10090 GN=Tns1 PE=1 SV=1;>tr|A0A087WQM0|A0A087WQM0_MOUSE Tensin 1 OS=Mus musculus OX=10090 GN=Tns1 PE=1 SV=1;>tr|A0A087WQS0|A0A087WQS0_MOUSE Tensin 1 OS=Mus musculus OX=10090 GN=Tns1 PE=1 SV=1;>tr|A0A087WRU0|A0A087WRU0_MOUSE Tensin 1 (Fragment) OS=Mus musculus OX=10090 GN=Tns1 PE=1 SV=1;>tr|A0A1D5RM59|A0A1D5RM59_MOUSE Tensin 1 …	3	3
TRUE	APOE4 / APOE3	Tensin 1 (Fragment);Tensin 1;Tensin 1;Tensin 1 (Fragment);Tensin 1;Tensin 1;Tensin 1;SH2 domain-containing protein (Fragment);Tns1 protein;Tns1 protein (Fragment);Tensin 1	Tns1	APOE4	APOE3	30	A0A087WQ94;A0A087WQM0;A0A087WQS0;A0A087WRU0;A0A1D5RM59;A0A6I8MWZ2;E9Q0S6;Q3U0Q9;Q7TPM8;Q7TSV1;Q9DBT6	174940	161417	-0.116068	0.116068	-7.73009	0.922699	0	0.331627	0.489352	26.8634	0.0687635	Mus musculus	3%;2.9%;2.8%;3%;2.8%;2.8%;2.8%;6.9%;8.3%;6.5%;8.3%	NaN;194699.08;198978.89;NaN;200448.37;197193.08;201382.52;78146.28;65413.09;84159.98;65369.08	A0A087WQ94;A0A087WQM0;A0A087WQS0;A0A087WRU0;A0A1D5RM59;A0A6I8MWZ2;E9Q0S6;Q3U0Q9;Q7TPM8;Q7TSV1;Q9DBT6	A0A087WQ94;A0A087WQM0;A0A087WQS0;A0A087WRU0;A0A1D5RM59;A0A6I8MWZ2;E9Q0S6;Q3U0Q9;Q7TPM8;Q7TSV1;Q9DBT6	A0A087WQ94_MOUSE;A0A087WQM0_MOUSE;A0A087WQS0_MOUSE;A0A087WRU0_MOUSE;A0A1D5RM59_MOUSE;A0A6I8MWZ2_MOUSE;E9Q0S6_MOUSE;Q3U0Q9_MOUSE;Q7TPM8_MOUSE;Q7TSV1_MOUSE;Q9DBT6_MOUSE	;;;;;;cell-substrate junction assembly,fibroblast migration,intracellular signal transduction;;;;	;;;;;;RNA binding,actin binding;;;;	;;;;;;intracellular,focal adhesion,cell-substrate junction;;;;	tr	10090	1;1;1;1;1;1;1;2;2;2;1	1	MusMusculus_pUnKB_2022_0127	>tr|A0A087WQ94|A0A087WQ94_MOUSE Tensin 1 (Fragment) OS=Mus musculus OX=10090 GN=Tns1 PE=1 SV=1;>tr|A0A087WQM0|A0A087WQM0_MOUSE Tensin 1 OS=Mus musculus OX=10090 GN=Tns1 PE=1 SV=1;>tr|A0A087WQS0|A0A087WQS0_MOUSE Tensin 1 OS=Mus musculus OX=10090 GN=Tns1 PE=1 SV=1;>tr|A0A087WRU0|A0A087WRU0_MOUSE Tensin 1 (Fragment) OS=Mus musculus OX=10090 GN=Tns1 PE=1 SV=1;>tr|A0A1D5RM59|A0A1D5RM59_MOUSE Tensin 1 …	3	3
TRUE	APOE2 / APOE3	Tensin 1 (Fragment);Tensin 1;Tensin 1;Tensin 1 (Fragment);Tensin 1;Tensin 1;Tensin 1;SH2 domain-containing protein (Fragment);Tns1 protein;Tns1 protein (Fragment);Tensin 1	Tns1	APOE2	APOE3	27	A0A087WQ94;A0A087WQM0;A0A087WQS0;A0A087WRU0;A0A1D5RM59;A0A6I8MWZ2;E9Q0S6;Q3U0Q9;Q7TPM8;Q7TSV1;Q9DBT6	174940	145849	-0.26238	0.26238	19.9456	0.833711	0	0.0740538	0.447176	24.7863	0.0769525	Mus musculus	3%;2.9%;2.8%;3%;2.8%;2.8%;2.8%;6.9%;8.3%;6.5%;8.3%	NaN;194699.08;198978.89;NaN;200448.37;197193.08;201382.52;78146.28;65413.09;84159.98;65369.08	A0A087WQ94;A0A087WQM0;A0A087WQS0;A0A087WRU0;A0A1D5RM59;A0A6I8MWZ2;E9Q0S6;Q3U0Q9;Q7TPM8;Q7TSV1;Q9DBT6	A0A087WQ94;A0A087WQM0;A0A087WQS0;A0A087WRU0;A0A1D5RM59;A0A6I8MWZ2;E9Q0S6;Q3U0Q9;Q7TPM8;Q7TSV1;Q9DBT6	A0A087WQ94_MOUSE;A0A087WQM0_MOUSE;A0A087WQS0_MOUSE;A0A087WRU0_MOUSE;A0A1D5RM59_MOUSE;A0A6I8MWZ2_MOUSE;E9Q0S6_MOUSE;Q3U0Q9_MOUSE;Q7TPM8_MOUSE;Q7TSV1_MOUSE;Q9DBT6_MOUSE	;;;;;;cell-substrate junction assembly,fibroblast migration,intracellular signal transduction;;;;	;;;;;;RNA binding,actin binding;;;;	;;;;;;intracellular,focal adhesion,cell-substrate junction;;;;	tr	10090	1;1;1;1;1;1;1;2;2;2;1	1	MusMusculus_pUnKB_2022_0127	>tr|A0A087WQ94|A0A087WQ94_MOUSE Tensin 1 (Fragment) OS=Mus musculus OX=10090 GN=Tns1 PE=1 SV=1;>tr|A0A087WQM0|A0A087WQM0_MOUSE Tensin 1 OS=Mus musculus OX=10090 GN=Tns1 PE=1 SV=1;>tr|A0A087WQS0|A0A087WQS0_MOUSE Tensin 1 OS=Mus musculus OX=10090 GN=Tns1 PE=1 SV=1;>tr|A0A087WRU0|A0A087WRU0_MOUSE Tensin 1 (Fragment) OS=Mus musculus OX=10090 GN=Tns1 PE=1 SV=1;>tr|A0A1D5RM59|A0A1D5RM59_MOUSE Tensin 1 …	3	3
TRUE	APOE4 / APOE2	Kinesin-like protein KIF1A;Kinesin-like protein KIF1A;Kinesin-like protein KIF1A;Kinesin-like protein KIF1A;Kif1a protein;Kinesin-like protein KIF1A	Kif1a	APOE4	APOE2	429	A0A087WQE8;E9Q9G6;E9QAN4;G3UW47;Q6P5H4;Q6TA13	1.42275e+06	1.39153e+06	-0.0320166	0.0320166	-2.19478	0.978052	0	0.0271761	0.376223	374.709	0.0432082	Mus musculus	26.5%;27.9%;28.1%;27.9%;28.1%;27.9%	202173.89;192048.27;190976.08;191853.01;190992.12;191810.01	A0A087WQE8;E9Q9G6;E9QAN4;G3UW47;Q6P5H4;Q6TA13	A0A087WQE8;E9Q9G6;E9QAN4;G3UW47;Q6P5H4;Q6TA13	A0A087WQE8_MOUSE;E9Q9G6_MOUSE;E9QAN4_MOUSE;G3UW47_MOUSE;Q6P5H4_MOUSE;Q6TA13_MOUSE	;;;;;	;;;;;	;;;;;	tr	10090	1;1;1;1;2;1	1	MusMusculus_pUnKB_2022_0127	>tr|A0A087WQE8|A0A087WQE8_MOUSE Kinesin-like protein KIF1A OS=Mus musculus OX=10090 GN=Kif1a PE=1 SV=1;>tr|E9Q9G6|E9Q9G6_MOUSE Kinesin-like protein KIF1A OS=Mus musculus OX=10090 GN=Kif1a PE=1 SV=1;>tr|E9QAN4|E9QAN4_MOUSE Kinesin-like protein KIF1A OS=Mus musculus OX=10090 GN=Kif1a PE=1 SV=1;>tr|G3UW47|G3UW47_MOUSE Kinesin-like protein KIF1A OS=Mus musculus OX=10090 GN=Kif1a PE=1 SV=1;>tr|Q6P5H4|…	36	39
TRUE	APOE4 / APOE3	Kinesin-like protein KIF1A;Kinesin-like protein KIF1A;Kinesin-like protein KIF1A;Kinesin-like protein KIF1A;Kif1a protein;Kinesin-like protein KIF1A	Kif1a	APOE4	APOE3	390	A0A087WQE8;E9Q9G6;E9QAN4;G3UW47;Q6P5H4;Q6TA13	1.4056e+06	1.39153e+06	-0.014519	0.014519	-1.00133	0.989987	0	0.166483	0.389779	327.196	0.0415272	Mus musculus	26.5%;27.9%;28.1%;27.9%;28.1%;27.9%	202173.89;192048.27;190976.08;191853.01;190992.12;191810.01	A0A087WQE8;E9Q9G6;E9QAN4;G3UW47;Q6P5H4;Q6TA13	A0A087WQE8;E9Q9G6;E9QAN4;G3UW47;Q6P5H4;Q6TA13	A0A087WQE8_MOUSE;E9Q9G6_MOUSE;E9QAN4_MOUSE;G3UW47_MOUSE;Q6P5H4_MOUSE;Q6TA13_MOUSE	;;;;;	;;;;;	;;;;;	tr	10090	1;1;1;1;2;1	1	MusMusculus_pUnKB_2022_0127	>tr|A0A087WQE8|A0A087WQE8_MOUSE Kinesin-like protein KIF1A OS=Mus musculus OX=10090 GN=Kif1a PE=1 SV=1;>tr|E9Q9G6|E9Q9G6_MOUSE Kinesin-like protein KIF1A OS=Mus musculus OX=10090 GN=Kif1a PE=1 SV=1;>tr|E9QAN4|E9QAN4_MOUSE Kinesin-like protein KIF1A OS=Mus musculus OX=10090 GN=Kif1a PE=1 SV=1;>tr|G3UW47|G3UW47_MOUSE Kinesin-like protein KIF1A OS=Mus musculus OX=10090 GN=Kif1a PE=1 SV=1;>tr|Q6P5H4|…	36	39
TRUE	APOE2 / APOE3	Kinesin-like protein KIF1A;Kinesin-like protein KIF1A;Kinesin-like protein KIF1A;Kinesin-like protein KIF1A;Kif1a protein;Kinesin-like protein KIF1A	Kif1a	APOE2	APOE3	351	A0A087WQE8;E9Q9G6;E9QAN4;G3UW47;Q6P5H4;Q6TA13	1.4056e+06	1.42275e+06	0.0174976	0.0174976	-1.20551	1.0122	0	0.420578	0.694097	348.174	0.0474183	Mus musculus	26.5%;27.9%;28.1%;27.9%;28.1%;27.9%	202173.89;192048.27;190976.08;191853.01;190992.12;191810.01	A0A087WQE8;E9Q9G6;E9QAN4;G3UW47;Q6P5H4;Q6TA13	A0A087WQE8;E9Q9G6;E9QAN4;G3UW47;Q6P5H4;Q6TA13	A0A087WQE8_MOUSE;E9Q9G6_MOUSE;E9QAN4_MOUSE;G3UW47_MOUSE;Q6P5H4_MOUSE;Q6TA13_MOUSE	;;;;;	;;;;;	;;;;;	tr	10090	1;1;1;1;2;1	1	MusMusculus_pUnKB_2022_0127	>tr|A0A087WQE8|A0A087WQE8_MOUSE Kinesin-like protein KIF1A OS=Mus musculus OX=10090 GN=Kif1a PE=1 SV=1;>tr|E9Q9G6|E9Q9G6_MOUSE Kinesin-like protein KIF1A OS=Mus musculus OX=10090 GN=Kif1a PE=1 SV=1;>tr|E9QAN4|E9QAN4_MOUSE Kinesin-like protein KIF1A OS=Mus musculus OX=10090 GN=Kif1a PE=1 SV=1;>tr|G3UW47|G3UW47_MOUSE Kinesin-like protein KIF1A OS=Mus musculus OX=10090 GN=Kif1a PE=1 SV=1;>tr|Q6P5H4|…	36	39
TRUE	APOE4 / APOE2	Phospholipid phosphatase-related protein type 2	Plppr2	APOE4	APOE2	110	A0A087WQF0	539645	534272	-0.0144369	0.0144369	-0.995701	0.990043	0	0.485001	0.703443	107.627	0.0583737	Mus musculus	0.333	45593.8	A0A087WQF0	A0A087WQF0	A0A087WQF0_MOUSE				tr	10090	1	1	MusMusculus_pUnKB_2022_0127	>tr|A0A087WQF0|A0A087WQF0_MOUSE Phospholipid phosphatase-related protein type 2 OS=Mus musculus OX=10090 GN=Plppr2 PE=1 SV=1	8	10
TRUE	APOE4 / APOE3	Phospholipid phosphatase-related protein type 2	Plppr2	APOE4	APOE3	100	A0A087WQF0	501726	534272	0.0906724	0.0906724	6.48664	1.06487	0	0.0839946	0.312282	88.2411	0.0668228	Mus musculus	0.333	45593.8	A0A087WQF0	A0A087WQF0	A0A087WQF0_MOUSE				tr	10090	1	1	MusMusculus_pUnKB_2022_0127	>tr|A0A087WQF0|A0A087WQF0_MOUSE Phospholipid phosphatase-related protein type 2 OS=Mus musculus OX=10090 GN=Plppr2 PE=1 SV=1	8	10
TRUE	APOE2 / APOE3	Phospholipid phosphatase-related protein type 2	Plppr2	APOE2	APOE3	90	A0A087WQF0	501726	539645	0.105109	0.105109	-7.02655	1.07558	0	0.230986	0.605782	76.6953	0.0628484	Mus musculus	0.333	45593.8	A0A087WQF0	A0A087WQF0	A0A087WQF0_MOUSE				tr	10090	1	1	MusMusculus_pUnKB_2022_0127	>tr|A0A087WQF0|A0A087WQF0_MOUSE Phospholipid phosphatase-related protein type 2 OS=Mus musculus OX=10090 GN=Plppr2 PE=1 SV=1	8	10
TRUE	APOE4 / APOE2	Zinc transporter ZIP10 (Fragment);Zinc transporter ZIP10 (Fragment);Zinc transporter ZIP10	Slc39a10	APOE4	APOE2	22	A0A087WQF7;A0A087WRC8;Q6P5F6	240115	220774	-0.121155	0.121155	-8.05487	0.919451	0	0.0820818	0.477936	15.9401	0.0337365	Mus musculus	11.4%;13.2%;2.3%	19454.69;16868.87;94394.22	A0A087WQF7;A0A087WRC8;Q6P5F6	A0A087WQF7;A0A087WRC8;Q6P5F6	A0A087WQF7_MOUSE;A0A087WRC8_MOUSE;S39AA_MOUSE	;;negative regulation of B cell apoptotic process,cellular zinc ion homeostasis,positive regulation of B cell proliferation,positive regulation of B cell receptor signaling pathway,zinc II ion transmembrane import,positive regulation of protein tyrosine phosphatase activity	;;zinc ion transmembrane transporter activity	;;plasma membrane,integral component of plasma membrane	tr;tr;sp	10090	1	1	MusMusculus_pUnKB_2022_0127	>tr|A0A087WQF7|A0A087WQF7_MOUSE Zinc transporter ZIP10 (Fragment) OS=Mus musculus OX=10090 GN=Slc39a10 PE=1 SV=1;>tr|A0A087WRC8|A0A087WRC8_MOUSE Zinc transporter ZIP10 (Fragment) OS=Mus musculus OX=10090 GN=Slc39a10 PE=1 SV=1;>sp|Q6P5F6|S39AA_MOUSE Zinc transporter ZIP10 OS=Mus musculus OX=10090 GN=Slc39a10 PE=1 SV=1	2	2
TRUE	APOE4 / APOE3	Zinc transporter ZIP10 (Fragment);Zinc transporter ZIP10 (Fragment);Zinc transporter ZIP10	Slc39a10	APOE4	APOE3	20	A0A087WQF7;A0A087WRC8;Q6P5F6	239040	220774	-0.11468	0.11468	-7.64127	0.923587	0	0.242348	0.443664	16.3723	0.0446466	Mus musculus	11.4%;13.2%;2.3%	19454.69;16868.87;94394.22	A0A087WQF7;A0A087WRC8;Q6P5F6	A0A087WQF7;A0A087WRC8;Q6P5F6	A0A087WQF7_MOUSE;A0A087WRC8_MOUSE;S39AA_MOUSE	;;negative regulation of B cell apoptotic process,cellular zinc ion homeostasis,positive regulation of B cell proliferation,positive regulation of B cell receptor signaling pathway,zinc II ion transmembrane import,positive regulation of protein tyrosine phosphatase activity	;;zinc ion transmembrane transporter activity	;;plasma membrane,integral component of plasma membrane	tr;tr;sp	10090	1	1	MusMusculus_pUnKB_2022_0127	>tr|A0A087WQF7|A0A087WQF7_MOUSE Zinc transporter ZIP10 (Fragment) OS=Mus musculus OX=10090 GN=Slc39a10 PE=1 SV=1;>tr|A0A087WRC8|A0A087WRC8_MOUSE Zinc transporter ZIP10 (Fragment) OS=Mus musculus OX=10090 GN=Slc39a10 PE=1 SV=1;>sp|Q6P5F6|S39AA_MOUSE Zinc transporter ZIP10 OS=Mus musculus OX=10090 GN=Slc39a10 PE=1 SV=1	2	2
TRUE	APOE2 / APOE3	Zinc transporter ZIP10 (Fragment);Zinc transporter ZIP10 (Fragment);Zinc transporter ZIP10	Slc39a10	APOE2	APOE3	18	A0A087WQF7;A0A087WRC8;Q6P5F6	239040	240115	0.00647526	0.00647526	-0.447825	1.0045	0	0.820033	0.811611	9.90001	0.036166	Mus musculus	11.4%;13.2%;2.3%	19454.69;16868.87;94394.22	A0A087WQF7;A0A087WRC8;Q6P5F6	A0A087WQF7;A0A087WRC8;Q6P5F6	A0A087WQF7_MOUSE;A0A087WRC8_MOUSE;S39AA_MOUSE	;;negative regulation of B cell apoptotic process,cellular zinc ion homeostasis,positive regulation of B cell proliferation,positive regulation of B cell receptor signaling pathway,zinc II ion transmembrane import,positive regulation of protein tyrosine phosphatase activity	;;zinc ion transmembrane transporter activity	;;plasma membrane,integral component of plasma membrane	tr;tr;sp	10090	1	1	MusMusculus_pUnKB_2022_0127	>tr|A0A087WQF7|A0A087WQF7_MOUSE Zinc transporter ZIP10 (Fragment) OS=Mus musculus OX=10090 GN=Slc39a10 PE=1 SV=1;>tr|A0A087WRC8|A0A087WRC8_MOUSE Zinc transporter ZIP10 (Fragment) OS=Mus musculus OX=10090 GN=Slc39a10 PE=1 SV=1;>sp|Q6P5F6|S39AA_MOUSE Zinc transporter ZIP10 OS=Mus musculus OX=10090 GN=Slc39a10 PE=1 SV=1	2	2
TRUE	APOE4 / APOE2	Basic leucine zipper and W2 domain-containing protein 1	Bzw1	APOE4	APOE2	55	A0A087WQS2;Q9CQC6	260673	259234	-0.00798335	0.00798335	-0.551836	0.994482	0	0.365963	0.666764	31.1962	0.340496	Mus musculus	14.9%;16%	51209.83;48043.22	A0A087WQS2;Q9CQC6	A0A087WQS2;Q9CQC6	A0A087WQS2_MOUSE;BZW1_MOUSE	;transcription, DNA-templated,regulation of transcription, DNA-templated	;RNA binding,cadherin binding	;cytoplasm,membrane	tr;sp	10090	1	1	MusMusculus_pUnKB_2022_0127	>tr|A0A087WQS2|A0A087WQS2_MOUSE Basic leucine zipper and W2 domain-containing protein 1 OS=Mus musculus OX=10090 GN=Bzw1 PE=1 SV=1;>sp|Q9CQC6|BZW1_MOUSE Basic leucine zipper and W2 domain-containing protein 1 OS=Mus musculus OX=10090 GN=Bzw1 PE=1 SV=1	5	5
TRUE	APOE4 / APOE3	Basic leucine zipper and W2 domain-containing protein 1	Bzw1	APOE4	APOE3	50	A0A087WQS2;Q9CQC6	248624	259234	0.0602905	0.0602905	4.26757	1.04268	0	0.191024	0.407902	32.7507	0.345085	Mus musculus	14.9%;16%	51209.83;48043.22	A0A087WQS2;Q9CQC6	A0A087WQS2;Q9CQC6	A0A087WQS2_MOUSE;BZW1_MOUSE	;transcription, DNA-templated,regulation of transcription, DNA-templated	;RNA binding,cadherin binding	;cytoplasm,membrane	tr;sp	10090	1	1	MusMusculus_pUnKB_2022_0127	>tr|A0A087WQS2|A0A087WQS2_MOUSE Basic leucine zipper and W2 domain-containing protein 1 OS=Mus musculus OX=10090 GN=Bzw1 PE=1 SV=1;>sp|Q9CQC6|BZW1_MOUSE Basic leucine zipper and W2 domain-containing protein 1 OS=Mus musculus OX=10090 GN=Bzw1 PE=1 SV=1	5	5
TRUE	APOE2 / APOE3	Basic leucine zipper and W2 domain-containing protein 1	Bzw1	APOE2	APOE3	45	A0A087WQS2;Q9CQC6	248624	260673	0.0682739	0.0682739	-4.62215	1.04846	0	0.177483	0.569007	37.3505	0.107949	Mus musculus	14.9%;16%	51209.83;48043.22	A0A087WQS2;Q9CQC6	A0A087WQS2;Q9CQC6	A0A087WQS2_MOUSE;BZW1_MOUSE	;transcription, DNA-templated,regulation of transcription, DNA-templated	;RNA binding,cadherin binding	;cytoplasm,membrane	tr;sp	10090	1	1	MusMusculus_pUnKB_2022_0127	>tr|A0A087WQS2|A0A087WQS2_MOUSE Basic leucine zipper and W2 domain-containing protein 1 OS=Mus musculus OX=10090 GN=Bzw1 PE=1 SV=1;>sp|Q9CQC6|BZW1_MOUSE Basic leucine zipper and W2 domain-containing protein 1 OS=Mus musculus OX=10090 GN=Bzw1 PE=1 SV=1	5	5
TRUE	APOE4 / APOE2	Fibronectin;Fibronectin;Fibronectin;Fibronectin;Fibronectin;Fibronectin;Fibronectin (Fragment);Fibronectin;Fibronectin (Fragment);Fibronectin;Fibronectin;Fibronectin;Fibronectin (Fragment)	Fn1	APOE4	APOE2	22	A0A087WR50;A0A087WS56;A0A087WSN6;B7ZNJ1;B9EHT6;P11276;Q3TBB4;Q3TCF1;Q3TCL7;Q3UGY5;Q3UH17;Q3UHL6;Q3UHR1	91258.5	77696.5	-0.232109	0.232109	-14.8611	0.851389	0	0.788395	0.797421	16.2416	0.133449	Mus musculus	1%;1.1%;1.1%;1.1%;1.1%;1%;1.4%;1.1%;1.9%;1%;1.1%;1.1%;1.3%	262842.3;249552.45;253011.52;239721.66;250297.45;272538.1;201265.06;253001.48;146998.14;262843.29;249582.43;260128.23;211105.55	A0A087WR50;A0A087WS56;A0A087WSN6;B7ZNJ1;B9EHT6;P11276;Q3TBB4;Q3TCF1;Q3TCL7;Q3UGY5;Q3UH17;Q3UHL6;Q3UHR1	A0A087WR50;A0A087WS56;A0A087WSN6;B7ZNJ1;B9EHT6;P11276;Q3TBB4;Q3TCF1;Q3TCL7;Q3UGY5;Q3UH17;Q3UHL6;Q3UHR1	A0A087WR50_MOUSE;A0A087WS56_MOUSE;A0A087WSN6_MOUSE;B7ZNJ1_MOUSE;B9EHT6_MOUSE;FINC_MOUSE;Q3TBB4_MOUSE;Q3TCF1_MOUSE;Q3TCL7_MOUSE;Q3UGY5_MOUSE;Q3UH17_MOUSE;Q3UHL6_MOUSE;Q3UHR1_MOUSE	;;;;;angiogenesis,regulation of protein phosphorylation,acute-phase response,cell-substrate junction assembly,cell adhesion,cell-matrix adhesion,calcium-independent cell-matrix adhesion,positive regulation of cell proliferation,regulation of cell shape,positive regulation of gene expression,positive regulation of peptidase activity,peptide cross-linking,integrin activation,substrate adhesion-depe…	;;;;;protease binding,receptor binding,integrin binding,protein binding,protein C-terminus binding,heparin binding,peptidase activator activity,enzyme binding,identical protein binding,chaperone binding,disordered domain specific binding;;;;;;;	;;;;;fibrinogen complex,proteinaceous extracellular matrix,basement membrane,basal lamina,extracellular space,endoplasmic reticulum-Golgi intermediate compartment,apical plasma membrane,extracellular matrix,extracellular exosome,blood microparticle;;;;;;;	tr;tr;tr;tr;tr;sp;tr;tr;tr;tr;tr;tr;tr	10090	1;1;1;1;1;1;2;2;2;2;2;1;2	1;1;1;1;1;4;1;1;1;1;1;1;1	MusMusculus_pUnKB_2022_0127	>tr|A0A087WR50|A0A087WR50_MOUSE Fibronectin OS=Mus musculus OX=10090 GN=Fn1 PE=1 SV=1;>tr|A0A087WS56|A0A087WS56_MOUSE Fibronectin OS=Mus musculus OX=10090 GN=Fn1 PE=1 SV=1;>tr|A0A087WSN6|A0A087WSN6_MOUSE Fibronectin OS=Mus musculus OX=10090 GN=Fn1 PE=1 SV=1;>tr|B7ZNJ1|B7ZNJ1_MOUSE Fibronectin OS=Mus musculus OX=10090 GN=Fn1 PE=1 SV=1;>tr|B9EHT6|B9EHT6_MOUSE Fibronectin OS=Mus musculus OX=10090 GN…	2	2
TRUE	APOE4 / APOE3	Fibronectin;Fibronectin;Fibronectin;Fibronectin;Fibronectin;Fibronectin;Fibronectin (Fragment);Fibronectin;Fibronectin (Fragment);Fibronectin;Fibronectin;Fibronectin;Fibronectin (Fragment)	Fn1	APOE4	APOE3	20	A0A087WR50;A0A087WS56;A0A087WSN6;B7ZNJ1;B9EHT6;P11276;Q3TBB4;Q3TCF1;Q3TCL7;Q3UGY5;Q3UH17;Q3UHL6;Q3UHR1	102040	77696.5	-0.393217	0.393217	-23.857	0.76143	0	0.457403	0.535757	17.9521	0.148633	Mus musculus	1%;1.1%;1.1%;1.1%;1.1%;1%;1.4%;1.1%;1.9%;1%;1.1%;1.1%;1.3%	262842.3;249552.45;253011.52;239721.66;250297.45;272538.1;201265.06;253001.48;146998.14;262843.29;249582.43;260128.23;211105.55	A0A087WR50;A0A087WS56;A0A087WSN6;B7ZNJ1;B9EHT6;P11276;Q3TBB4;Q3TCF1;Q3TCL7;Q3UGY5;Q3UH17;Q3UHL6;Q3UHR1	A0A087WR50;A0A087WS56;A0A087WSN6;B7ZNJ1;B9EHT6;P11276;Q3TBB4;Q3TCF1;Q3TCL7;Q3UGY5;Q3UH17;Q3UHL6;Q3UHR1	A0A087WR50_MOUSE;A0A087WS56_MOUSE;A0A087WSN6_MOUSE;B7ZNJ1_MOUSE;B9EHT6_MOUSE;FINC_MOUSE;Q3TBB4_MOUSE;Q3TCF1_MOUSE;Q3TCL7_MOUSE;Q3UGY5_MOUSE;Q3UH17_MOUSE;Q3UHL6_MOUSE;Q3UHR1_MOUSE	;;;;;angiogenesis,regulation of protein phosphorylation,acute-phase response,cell-substrate junction assembly,cell adhesion,cell-matrix adhesion,calcium-independent cell-matrix adhesion,positive regulation of cell proliferation,regulation of cell shape,positive regulation of gene expression,positive regulation of peptidase activity,peptide cross-linking,integrin activation,substrate adhesion-depe…	;;;;;protease binding,receptor binding,integrin binding,protein binding,protein C-terminus binding,heparin binding,peptidase activator activity,enzyme binding,identical protein binding,chaperone binding,disordered domain specific binding;;;;;;;	;;;;;fibrinogen complex,proteinaceous extracellular matrix,basement membrane,basal lamina,extracellular space,endoplasmic reticulum-Golgi intermediate compartment,apical plasma membrane,extracellular matrix,extracellular exosome,blood microparticle;;;;;;;	tr;tr;tr;tr;tr;sp;tr;tr;tr;tr;tr;tr;tr	10090	1;1;1;1;1;1;2;2;2;2;2;1;2	1;1;1;1;1;4;1;1;1;1;1;1;1	MusMusculus_pUnKB_2022_0127	>tr|A0A087WR50|A0A087WR50_MOUSE Fibronectin OS=Mus musculus OX=10090 GN=Fn1 PE=1 SV=1;>tr|A0A087WS56|A0A087WS56_MOUSE Fibronectin OS=Mus musculus OX=10090 GN=Fn1 PE=1 SV=1;>tr|A0A087WSN6|A0A087WSN6_MOUSE Fibronectin OS=Mus musculus OX=10090 GN=Fn1 PE=1 SV=1;>tr|B7ZNJ1|B7ZNJ1_MOUSE Fibronectin OS=Mus musculus OX=10090 GN=Fn1 PE=1 SV=1;>tr|B9EHT6|B9EHT6_MOUSE Fibronectin OS=Mus musculus OX=10090 GN…	2	2
TRUE	APOE2 / APOE3	Fibronectin;Fibronectin;Fibronectin;Fibronectin;Fibronectin;Fibronectin;Fibronectin (Fragment);Fibronectin;Fibronectin (Fragment);Fibronectin;Fibronectin;Fibronectin;Fibronectin (Fragment)	Fn1	APOE2	APOE3	18	A0A087WR50;A0A087WS56;A0A087WSN6;B7ZNJ1;B9EHT6;P11276;Q3TBB4;Q3TCF1;Q3TCL7;Q3UGY5;Q3UH17;Q3UHL6;Q3UHR1	102040	91258.5	-0.161108	0.161108	11.8146	0.894338	0	0.493726	0.718203	12.8795	0.108568	Mus musculus	1%;1.1%;1.1%;1.1%;1.1%;1%;1.4%;1.1%;1.9%;1%;1.1%;1.1%;1.3%	262842.3;249552.45;253011.52;239721.66;250297.45;272538.1;201265.06;253001.48;146998.14;262843.29;249582.43;260128.23;211105.55	A0A087WR50;A0A087WS56;A0A087WSN6;B7ZNJ1;B9EHT6;P11276;Q3TBB4;Q3TCF1;Q3TCL7;Q3UGY5;Q3UH17;Q3UHL6;Q3UHR1	A0A087WR50;A0A087WS56;A0A087WSN6;B7ZNJ1;B9EHT6;P11276;Q3TBB4;Q3TCF1;Q3TCL7;Q3UGY5;Q3UH17;Q3UHL6;Q3UHR1	A0A087WR50_MOUSE;A0A087WS56_MOUSE;A0A087WSN6_MOUSE;B7ZNJ1_MOUSE;B9EHT6_MOUSE;FINC_MOUSE;Q3TBB4_MOUSE;Q3TCF1_MOUSE;Q3TCL7_MOUSE;Q3UGY5_MOUSE;Q3UH17_MOUSE;Q3UHL6_MOUSE;Q3UHR1_MOUSE	;;;;;angiogenesis,regulation of protein phosphorylation,acute-phase response,cell-substrate junction assembly,cell adhesion,cell-matrix adhesion,calcium-independent cell-matrix adhesion,positive regulation of cell proliferation,regulation of cell shape,positive regulation of gene expression,positive regulation of peptidase activity,peptide cross-linking,integrin activation,substrate adhesion-depe…	;;;;;protease binding,receptor binding,integrin binding,protein binding,protein C-terminus binding,heparin binding,peptidase activator activity,enzyme binding,identical protein binding,chaperone binding,disordered domain specific binding;;;;;;;	;;;;;fibrinogen complex,proteinaceous extracellular matrix,basement membrane,basal lamina,extracellular space,endoplasmic reticulum-Golgi intermediate compartment,apical plasma membrane,extracellular matrix,extracellular exosome,blood microparticle;;;;;;;	tr;tr;tr;tr;tr;sp;tr;tr;tr;tr;tr;tr;tr	10090	1;1;1;1;1;1;2;2;2;2;2;1;2	1;1;1;1;1;4;1;1;1;1;1;1;1	MusMusculus_pUnKB_2022_0127	>tr|A0A087WR50|A0A087WR50_MOUSE Fibronectin OS=Mus musculus OX=10090 GN=Fn1 PE=1 SV=1;>tr|A0A087WS56|A0A087WS56_MOUSE Fibronectin OS=Mus musculus OX=10090 GN=Fn1 PE=1 SV=1;>tr|A0A087WSN6|A0A087WSN6_MOUSE Fibronectin OS=Mus musculus OX=10090 GN=Fn1 PE=1 SV=1;>tr|B7ZNJ1|B7ZNJ1_MOUSE Fibronectin OS=Mus musculus OX=10090 GN=Fn1 PE=1 SV=1;>tr|B9EHT6|B9EHT6_MOUSE Fibronectin OS=Mus musculus OX=10090 GN…	2	2
TRUE	APOE4 / APOE2	U8 snoRNA-decapping enzyme (Fragment);U8 snoRNA-decapping enzyme	Nudt16	APOE4	APOE2	22	A0A087WRE5;Q6P3D0	48091.9	50933.4	0.0828203	0.0828203	5.90864	1.05909	0	0.259573	0.634768	18.1289	0.0967195	Mus musculus	14.1%;13.8%	NaN;21825.21	A0A087WRE5;Q6P3D0	A0A087WRE5;Q6P3D0	A0A087WRE5_MOUSE;NUD16_MOUSE	;adenosine to inosine editing,mRNA catabolic process,proteolysis,positive regulation of cell proliferation,snoRNA catabolic process,dephosphorylation,dITP catabolic process,IDP catabolic process,chromosome organization,positive regulation of cell cycle process,XDP catabolic process,negative regulation of rRNA processing,positive regulation of double-strand break repair	;magnesium ion binding,mRNA binding,GTP binding,metalloexopeptidase activity,manganese ion binding,snoRNA binding,dITP diphosphatase activity,identical protein binding,protein homodimerization activity,m7G(5')pppN diphosphatase activity,cobalt ion binding,dIDP diphosphatase activity,nucleotide phosphatase activity, acting on free nucleotides,XTP binding,ITP binding,IDP phosphatase activity	;nucleus,nucleoplasm,nucleolus,cytoplasm	tr;sp	10090	1	1	MusMusculus_pUnKB_2022_0127	>tr|A0A087WRE5|A0A087WRE5_MOUSE U8 snoRNA-decapping enzyme (Fragment) OS=Mus musculus OX=10090 GN=Nudt16 PE=1 SV=1;>sp|Q6P3D0|NUD16_MOUSE U8 snoRNA-decapping enzyme OS=Mus musculus OX=10090 GN=Nudt16 PE=1 SV=1	2	2
TRUE	APOE4 / APOE3	U8 snoRNA-decapping enzyme (Fragment);U8 snoRNA-decapping enzyme	Nudt16	APOE4	APOE3	20	A0A087WRE5;Q6P3D0	43363.1	50933.4	0.232144	0.232144	17.4579	1.17458	0	0.0573723	0.275145	17.9308	0.101748	Mus musculus	14.1%;13.8%	NaN;21825.21	A0A087WRE5;Q6P3D0	A0A087WRE5;Q6P3D0	A0A087WRE5_MOUSE;NUD16_MOUSE	;adenosine to inosine editing,mRNA catabolic process,proteolysis,positive regulation of cell proliferation,snoRNA catabolic process,dephosphorylation,dITP catabolic process,IDP catabolic process,chromosome organization,positive regulation of cell cycle process,XDP catabolic process,negative regulation of rRNA processing,positive regulation of double-strand break repair	;magnesium ion binding,mRNA binding,GTP binding,metalloexopeptidase activity,manganese ion binding,snoRNA binding,dITP diphosphatase activity,identical protein binding,protein homodimerization activity,m7G(5')pppN diphosphatase activity,cobalt ion binding,dIDP diphosphatase activity,nucleotide phosphatase activity, acting on free nucleotides,XTP binding,ITP binding,IDP phosphatase activity	;nucleus,nucleoplasm,nucleolus,cytoplasm	tr;sp	10090	1	1	MusMusculus_pUnKB_2022_0127	>tr|A0A087WRE5|A0A087WRE5_MOUSE U8 snoRNA-decapping enzyme (Fragment) OS=Mus musculus OX=10090 GN=Nudt16 PE=1 SV=1;>sp|Q6P3D0|NUD16_MOUSE U8 snoRNA-decapping enzyme OS=Mus musculus OX=10090 GN=Nudt16 PE=1 SV=1	2	2
TRUE	APOE2 / APOE3	U8 snoRNA-decapping enzyme (Fragment);U8 snoRNA-decapping enzyme	Nudt16	APOE2	APOE3	18	A0A087WRE5;Q6P3D0	43363.1	48091.9	0.149324	0.149324	-9.83269	1.10905	0	0.259182	0.631856	14.8175	0.080168	Mus musculus	14.1%;13.8%	NaN;21825.21	A0A087WRE5;Q6P3D0	A0A087WRE5;Q6P3D0	A0A087WRE5_MOUSE;NUD16_MOUSE	;adenosine to inosine editing,mRNA catabolic process,proteolysis,positive regulation of cell proliferation,snoRNA catabolic process,dephosphorylation,dITP catabolic process,IDP catabolic process,chromosome organization,positive regulation of cell cycle process,XDP catabolic process,negative regulation of rRNA processing,positive regulation of double-strand break repair	;magnesium ion binding,mRNA binding,GTP binding,metalloexopeptidase activity,manganese ion binding,snoRNA binding,dITP diphosphatase activity,identical protein binding,protein homodimerization activity,m7G(5')pppN diphosphatase activity,cobalt ion binding,dIDP diphosphatase activity,nucleotide phosphatase activity, acting on free nucleotides,XTP binding,ITP binding,IDP phosphatase activity	;nucleus,nucleoplasm,nucleolus,cytoplasm	tr;sp	10090	1	1	MusMusculus_pUnKB_2022_0127	>tr|A0A087WRE5|A0A087WRE5_MOUSE U8 snoRNA-decapping enzyme (Fragment) OS=Mus musculus OX=10090 GN=Nudt16 PE=1 SV=1;>sp|Q6P3D0|NUD16_MOUSE U8 snoRNA-decapping enzyme OS=Mus musculus OX=10090 GN=Nudt16 PE=1 SV=1	2	2
TRUE	APOE4 / APOE2	Arf-GAP with GTPase, ANK repeat and PH domain-containing protein 1;Arf-GAP with GTPase, ANK repeat and PH domain-containing protein 1	Agap1	APOE4	APOE2	77	A0A087WRF2;Q8BXK8	205338	189256	-0.117656	0.117656	-7.8316	0.921684	0	0.082914	0.477936	69.6815	0.0689233	Mus musculus	10.9%;10.3%	89021.34;94411.12	A0A087WRF2;Q8BXK8	A0A087WRF2;Q8BXK8	A0A087WRF2_MOUSE;AGAP1_MOUSE	;protein transport,positive regulation of GTPase activity	;GTPase activity,GTPase activator activity,GTP binding,phospholipid binding,metal ion binding	;cytosol	tr;sp	10090	1	1	MusMusculus_pUnKB_2022_0127	>tr|A0A087WRF2|A0A087WRF2_MOUSE Arf-GAP with GTPase, ANK repeat and PH domain-containing protein 1 OS=Mus musculus OX=10090 GN=Agap1 PE=1 SV=1;>sp|Q8BXK8|AGAP1_MOUSE Arf-GAP with GTPase, ANK repeat and PH domain-containing protein 1 OS=Mus musculus OX=10090 GN=Agap1 PE=1 SV=1	7	7
TRUE	APOE4 / APOE3	Arf-GAP with GTPase, ANK repeat and PH domain-containing protein 1;Arf-GAP with GTPase, ANK repeat and PH domain-containing protein 1	Agap1	APOE4	APOE3	70	A0A087WRF2;Q8BXK8	206414	189256	-0.125198	0.125198	-8.3122	0.916878	0	0.270612	0.458794	60.1161	0.0675648	Mus musculus	10.9%;10.3%	89021.34;94411.12	A0A087WRF2;Q8BXK8	A0A087WRF2;Q8BXK8	A0A087WRF2_MOUSE;AGAP1_MOUSE	;protein transport,positive regulation of GTPase activity	;GTPase activity,GTPase activator activity,GTP binding,phospholipid binding,metal ion binding	;cytosol	tr;sp	10090	1	1	MusMusculus_pUnKB_2022_0127	>tr|A0A087WRF2|A0A087WRF2_MOUSE Arf-GAP with GTPase, ANK repeat and PH domain-containing protein 1 OS=Mus musculus OX=10090 GN=Agap1 PE=1 SV=1;>sp|Q8BXK8|AGAP1_MOUSE Arf-GAP with GTPase, ANK repeat and PH domain-containing protein 1 OS=Mus musculus OX=10090 GN=Agap1 PE=1 SV=1	7	7
TRUE	APOE2 / APOE3	Arf-GAP with GTPase, ANK repeat and PH domain-containing protein 1;Arf-GAP with GTPase, ANK repeat and PH domain-containing protein 1	Agap1	APOE2	APOE3	63	A0A087WRF2;Q8BXK8	206414	205338	-0.00754238	0.00754238	0.524167	0.994786	0	0.533568	0.726889	60.6011	0.073677	Mus musculus	10.9%;10.3%	89021.34;94411.12	A0A087WRF2;Q8BXK8	A0A087WRF2;Q8BXK8	A0A087WRF2_MOUSE;AGAP1_MOUSE	;protein transport,positive regulation of GTPase activity	;GTPase activity,GTPase activator activity,GTP binding,phospholipid binding,metal ion binding	;cytosol	tr;sp	10090	1	1	MusMusculus_pUnKB_2022_0127	>tr|A0A087WRF2|A0A087WRF2_MOUSE Arf-GAP with GTPase, ANK repeat and PH domain-containing protein 1 OS=Mus musculus OX=10090 GN=Agap1 PE=1 SV=1;>sp|Q8BXK8|AGAP1_MOUSE Arf-GAP with GTPase, ANK repeat and PH domain-containing protein 1 OS=Mus musculus OX=10090 GN=Agap1 PE=1 SV=1	7	7
TRUE	APOE4 / APOE2	Ubiquitinyl hydrolase 1 (Fragment);Ubiquitin carboxyl-terminal hydrolase isozyme L5	Uchl5	APOE4	APOE2	44	A0A087WRL3;Q9WUP7	177457	173837	-0.0297351	0.0297351	-2.03999	0.9796	0	0.932429	0.821891	39.6706	0.0883039	Mus musculus	35.9%;18.2%	19564.52;37616.9	A0A087WRL3;Q9WUP7	A0A087WRL3;Q9WUP7	A0A087WRL3_MOUSE;UCHL5_MOUSE	;DNA repair,DNA recombination,transcription, DNA-templated,regulation of transcription, DNA-templated,ubiquitin-dependent protein catabolic process,negative regulation of endopeptidase activity,protein deubiquitination,lateral ventricle development,midbrain development,forebrain morphogenesis,regulation of proteasomal protein catabolic process	;RNA binding,thiol-dependent ubiquitin-specific protease activity,endopeptidase inhibitor activity,proteasome binding	;nucleus,nucleoplasm,cytoplasm,mitochondrion,cytosol,Ino80 complex,cytosolic proteasome complex	tr;sp	10090	1	1;2	MusMusculus_pUnKB_2022_0127	>tr|A0A087WRL3|A0A087WRL3_MOUSE Ubiquitinyl hydrolase 1 (Fragment) OS=Mus musculus OX=10090 GN=Uchl5 PE=1 SV=1;>sp|Q9WUP7|UCHL5_MOUSE Ubiquitin carboxyl-terminal hydrolase isozyme L5 OS=Mus musculus OX=10090 GN=Uchl5 PE=1 SV=2	4	4
TRUE	APOE4 / APOE3	Ubiquitinyl hydrolase 1 (Fragment);Ubiquitin carboxyl-terminal hydrolase isozyme L5	Uchl5	APOE4	APOE3	40	A0A087WRL3;Q9WUP7	182595	173837	-0.0709167	0.0709167	-4.79671	0.952033	0	0.867719	0.67307	37.4653	0.0976111	Mus musculus	35.9%;18.2%	19564.52;37616.9	A0A087WRL3;Q9WUP7	A0A087WRL3;Q9WUP7	A0A087WRL3_MOUSE;UCHL5_MOUSE	;DNA repair,DNA recombination,transcription, DNA-templated,regulation of transcription, DNA-templated,ubiquitin-dependent protein catabolic process,negative regulation of endopeptidase activity,protein deubiquitination,lateral ventricle development,midbrain development,forebrain morphogenesis,regulation of proteasomal protein catabolic process	;RNA binding,thiol-dependent ubiquitin-specific protease activity,endopeptidase inhibitor activity,proteasome binding	;nucleus,nucleoplasm,cytoplasm,mitochondrion,cytosol,Ino80 complex,cytosolic proteasome complex	tr;sp	10090	1	1;2	MusMusculus_pUnKB_2022_0127	>tr|A0A087WRL3|A0A087WRL3_MOUSE Ubiquitinyl hydrolase 1 (Fragment) OS=Mus musculus OX=10090 GN=Uchl5 PE=1 SV=1;>sp|Q9WUP7|UCHL5_MOUSE Ubiquitin carboxyl-terminal hydrolase isozyme L5 OS=Mus musculus OX=10090 GN=Uchl5 PE=1 SV=2	4	4
TRUE	APOE2 / APOE3	Ubiquitinyl hydrolase 1 (Fragment);Ubiquitin carboxyl-terminal hydrolase isozyme L5	Uchl5	APOE2	APOE3	36	A0A087WRL3;Q9WUP7	182595	177457	-0.0411815	0.0411815	2.89562	0.971859	0	0.775573	0.801664	29.8896	0.0830927	Mus musculus	35.9%;18.2%	19564.52;37616.9	A0A087WRL3;Q9WUP7	A0A087WRL3;Q9WUP7	A0A087WRL3_MOUSE;UCHL5_MOUSE	;DNA repair,DNA recombination,transcription, DNA-templated,regulation of transcription, DNA-templated,ubiquitin-dependent protein catabolic process,negative regulation of endopeptidase activity,protein deubiquitination,lateral ventricle development,midbrain development,forebrain morphogenesis,regulation of proteasomal protein catabolic process	;RNA binding,thiol-dependent ubiquitin-specific protease activity,endopeptidase inhibitor activity,proteasome binding	;nucleus,nucleoplasm,cytoplasm,mitochondrion,cytosol,Ino80 complex,cytosolic proteasome complex	tr;sp	10090	1	1;2	MusMusculus_pUnKB_2022_0127	>tr|A0A087WRL3|A0A087WRL3_MOUSE Ubiquitinyl hydrolase 1 (Fragment) OS=Mus musculus OX=10090 GN=Uchl5 PE=1 SV=1;>sp|Q9WUP7|UCHL5_MOUSE Ubiquitin carboxyl-terminal hydrolase isozyme L5 OS=Mus musculus OX=10090 GN=Uchl5 PE=1 SV=2	4	4
TRUE	APOE4 / APOE2	Nuclear ubiquitous casein and cyclin-dependent kinase substrate 1	Nucks1	APOE4	APOE2	22	A0A087WRY3;Q80XU3	66129.8	68474.7	0.0502701	0.0502701	3.54588	1.03546	0	0.460874	0.692844	16.663	0.173808	Mus musculus	11.2%;11.1%	26184.16;26313.32	A0A087WRY3;Q80XU3	A0A087WRY3;Q80XU3	A0A087WRY3_MOUSE;NUCKS_MOUSE	;double-strand break repair via homologous recombination,cellular glucose homeostasis,regulation of DNA replication,chromatin organization,regulation of transcription from RNA polymerase II promoter,transcription from RNA polymerase II promoter,release from viral latency,replication fork processing,interstrand cross-link repair,glucose homeostasis,positive regulation by host of viral transcriptio…	;transcriptional activator activity, RNA polymerase II core promoter proximal region sequence-specific binding,chromatin binding,double-stranded DNA binding,single-stranded DNA binding,RNA binding,transcription factor binding	;chromatin,nuclear chromatin,nucleus,nucleolus,cytoplasm	tr;sp	10090	1	1	MusMusculus_pUnKB_2022_0127	>tr|A0A087WRY3|A0A087WRY3_MOUSE Nuclear ubiquitous casein and cyclin-dependent kinase substrate 1 OS=Mus musculus OX=10090 GN=Nucks1 PE=1 SV=1;>sp|Q80XU3|NUCKS_MOUSE Nuclear ubiquitous casein and cyclin-dependent kinase substrate 1 OS=Mus musculus OX=10090 GN=Nucks1 PE=1 SV=1	2	2
TRUE	APOE4 / APOE3	Nuclear ubiquitous casein and cyclin-dependent kinase substrate 1	Nucks1	APOE4	APOE3	20	A0A087WRY3;Q80XU3	76498.3	68474.7	-0.159856	0.159856	-10.4886	0.895114	0	0.892079	0.68036	14.9027	0.159473	Mus musculus	11.2%;11.1%	26184.16;26313.32	A0A087WRY3;Q80XU3	A0A087WRY3;Q80XU3	A0A087WRY3_MOUSE;NUCKS_MOUSE	;double-strand break repair via homologous recombination,cellular glucose homeostasis,regulation of DNA replication,chromatin organization,regulation of transcription from RNA polymerase II promoter,transcription from RNA polymerase II promoter,release from viral latency,replication fork processing,interstrand cross-link repair,glucose homeostasis,positive regulation by host of viral transcriptio…	;transcriptional activator activity, RNA polymerase II core promoter proximal region sequence-specific binding,chromatin binding,double-stranded DNA binding,single-stranded DNA binding,RNA binding,transcription factor binding	;chromatin,nuclear chromatin,nucleus,nucleolus,cytoplasm	tr;sp	10090	1	1	MusMusculus_pUnKB_2022_0127	>tr|A0A087WRY3|A0A087WRY3_MOUSE Nuclear ubiquitous casein and cyclin-dependent kinase substrate 1 OS=Mus musculus OX=10090 GN=Nucks1 PE=1 SV=1;>sp|Q80XU3|NUCKS_MOUSE Nuclear ubiquitous casein and cyclin-dependent kinase substrate 1 OS=Mus musculus OX=10090 GN=Nucks1 PE=1 SV=1	2	2
TRUE	APOE2 / APOE3	Nuclear ubiquitous casein and cyclin-dependent kinase substrate 1	Nucks1	APOE2	APOE3	18	A0A087WRY3;Q80XU3	76498.3	66129.8	-0.210126	0.210126	15.6789	0.864462	0	0.430363	0.700039	15.9989	0.189372	Mus musculus	11.2%;11.1%	26184.16;26313.32	A0A087WRY3;Q80XU3	A0A087WRY3;Q80XU3	A0A087WRY3_MOUSE;NUCKS_MOUSE	;double-strand break repair via homologous recombination,cellular glucose homeostasis,regulation of DNA replication,chromatin organization,regulation of transcription from RNA polymerase II promoter,transcription from RNA polymerase II promoter,release from viral latency,replication fork processing,interstrand cross-link repair,glucose homeostasis,positive regulation by host of viral transcriptio…	;transcriptional activator activity, RNA polymerase II core promoter proximal region sequence-specific binding,chromatin binding,double-stranded DNA binding,single-stranded DNA binding,RNA binding,transcription factor binding	;chromatin,nuclear chromatin,nucleus,nucleolus,cytoplasm	tr;sp	10090	1	1	MusMusculus_pUnKB_2022_0127	>tr|A0A087WRY3|A0A087WRY3_MOUSE Nuclear ubiquitous casein and cyclin-dependent kinase substrate 1 OS=Mus musculus OX=10090 GN=Nucks1 PE=1 SV=1;>sp|Q80XU3|NUCKS_MOUSE Nuclear ubiquitous casein and cyclin-dependent kinase substrate 1 OS=Mus musculus OX=10090 GN=Nucks1 PE=1 SV=1	2	2
TRUE	APOE4 / APOE2	Voltage-dependent R-type calcium channel subunit alpha;Voltage-dependent R-type calcium channel subunit alpha;Voltage-dependent R-type calcium channel subunit alpha-1E	Cacna1e	APOE4	APOE2	110	A0A087WS83;B2RWX7;Q61290	580919	542441	-0.0988712	0.0988712	-6.62367	0.933763	0	0.0920326	0.483688	64.312	0.0664813	Mus musculus	5.4%;5.4%;5.4%	257201.62;257239.67;257235.68	A0A087WS83;B2RWX7;Q61290	A0A087WS83;B2RWX7;Q61290	A0A087WS83_MOUSE;B2RWX7_MOUSE;CAC1E_MOUSE	;;behavioral fear response,regulation of heart rate,calcium ion transport,locomotory behavior,visual learning,transmission of nerve impulse,sensory perception of pain,flagellated sperm motility,regulation of ion transmembrane transport,glucose homeostasis,fear response,response to pain,behavioral response to pain,neurological system process,regulation of insulin secretion involved in cellular res…	;;voltage-gated calcium channel activity,calcium ion binding,high voltage-gated calcium channel activity,protein N-terminus binding	;;voltage-gated calcium channel complex	tr;tr;sp	10090	1;2;1	1	MusMusculus_pUnKB_2022_0127	>tr|A0A087WS83|A0A087WS83_MOUSE Voltage-dependent R-type calcium channel subunit alpha OS=Mus musculus OX=10090 GN=Cacna1e PE=1 SV=1;>tr|B2RWX7|B2RWX7_MOUSE Voltage-dependent R-type calcium channel subunit alpha OS=Mus musculus OX=10090 GN=Cacna1e PE=2 SV=1;>sp|Q61290|CAC1E_MOUSE Voltage-dependent R-type calcium channel subunit alpha-1E OS=Mus musculus OX=10090 GN=Cacna1e PE=1 SV=1	9	10
TRUE	APOE4 / APOE3	Voltage-dependent R-type calcium channel subunit alpha;Voltage-dependent R-type calcium channel subunit alpha;Voltage-dependent R-type calcium channel subunit alpha-1E	Cacna1e	APOE4	APOE3	100	A0A087WS83;B2RWX7;Q61290	537394	542441	0.0134858	0.0134858	0.93915	1.00939	0	0.698717	0.618565	67.1175	0.0471756	Mus musculus	5.4%;5.4%;5.4%	257201.62;257239.67;257235.68	A0A087WS83;B2RWX7;Q61290	A0A087WS83;B2RWX7;Q61290	A0A087WS83_MOUSE;B2RWX7_MOUSE;CAC1E_MOUSE	;;behavioral fear response,regulation of heart rate,calcium ion transport,locomotory behavior,visual learning,transmission of nerve impulse,sensory perception of pain,flagellated sperm motility,regulation of ion transmembrane transport,glucose homeostasis,fear response,response to pain,behavioral response to pain,neurological system process,regulation of insulin secretion involved in cellular res…	;;voltage-gated calcium channel activity,calcium ion binding,high voltage-gated calcium channel activity,protein N-terminus binding	;;voltage-gated calcium channel complex	tr;tr;sp	10090	1;2;1	1	MusMusculus_pUnKB_2022_0127	>tr|A0A087WS83|A0A087WS83_MOUSE Voltage-dependent R-type calcium channel subunit alpha OS=Mus musculus OX=10090 GN=Cacna1e PE=1 SV=1;>tr|B2RWX7|B2RWX7_MOUSE Voltage-dependent R-type calcium channel subunit alpha OS=Mus musculus OX=10090 GN=Cacna1e PE=2 SV=1;>sp|Q61290|CAC1E_MOUSE Voltage-dependent R-type calcium channel subunit alpha-1E OS=Mus musculus OX=10090 GN=Cacna1e PE=1 SV=1	9	10
TRUE	APOE2 / APOE3	Voltage-dependent R-type calcium channel subunit alpha;Voltage-dependent R-type calcium channel subunit alpha;Voltage-dependent R-type calcium channel subunit alpha-1E	Cacna1e	APOE2	APOE3	90	A0A087WS83;B2RWX7;Q61290	537394	580919	0.112357	0.112357	-7.49246	1.08099	0	0.0772414	0.456139	81.1147	0.0737797	Mus musculus	5.4%;5.4%;5.4%	257201.62;257239.67;257235.68	A0A087WS83;B2RWX7;Q61290	A0A087WS83;B2RWX7;Q61290	A0A087WS83_MOUSE;B2RWX7_MOUSE;CAC1E_MOUSE	;;behavioral fear response,regulation of heart rate,calcium ion transport,locomotory behavior,visual learning,transmission of nerve impulse,sensory perception of pain,flagellated sperm motility,regulation of ion transmembrane transport,glucose homeostasis,fear response,response to pain,behavioral response to pain,neurological system process,regulation of insulin secretion involved in cellular res…	;;voltage-gated calcium channel activity,calcium ion binding,high voltage-gated calcium channel activity,protein N-terminus binding	;;voltage-gated calcium channel complex	tr;tr;sp	10090	1;2;1	1	MusMusculus_pUnKB_2022_0127	>tr|A0A087WS83|A0A087WS83_MOUSE Voltage-dependent R-type calcium channel subunit alpha OS=Mus musculus OX=10090 GN=Cacna1e PE=1 SV=1;>tr|B2RWX7|B2RWX7_MOUSE Voltage-dependent R-type calcium channel subunit alpha OS=Mus musculus OX=10090 GN=Cacna1e PE=2 SV=1;>sp|Q61290|CAC1E_MOUSE Voltage-dependent R-type calcium channel subunit alpha-1E OS=Mus musculus OX=10090 GN=Cacna1e PE=1 SV=1	9	10
TRUE	APOE4 / APOE2	SH3 domain-binding glutamic acid-rich-like protein;SH3 domain-binding glutamic acid-rich-like protein 2;SH3 domain-binding glutamic acid-rich-like protein	Sh3bgrl2	APOE4	APOE2	77	A0A087WS96;Q8BG73;Q8C073	1.66858e+06	1.776e+06	0.0900175	0.0900175	6.43831	1.06438	0	0.269521	0.635825	74.9542	0.068176	Mus musculus	64.2%;72%;64.2%	13545.48;12254.95;13589.49	A0A087WS96;Q8BG73;Q8C073	A0A087WS96;Q8BG73;Q8C073	A0A087WS96_MOUSE;SH3L2_MOUSE;Q8C073_MOUSE	;biological_process;	;protein binding,SH3 domain binding;	;nucleoplasm,cytoplasm,nuclear membrane,extracellular exosome;	tr;sp;tr	10090	1;1;2	1	MusMusculus_pUnKB_2022_0127	>tr|A0A087WS96|A0A087WS96_MOUSE SH3 domain-binding glutamic acid-rich-like protein OS=Mus musculus OX=10090 GN=Sh3bgrl2 PE=1 SV=1;>sp|Q8BG73|SH3L2_MOUSE SH3 domain-binding glutamic acid-rich-like protein 2 OS=Mus musculus OX=10090 GN=Sh3bgrl2 PE=1 SV=1;>tr|Q8C073|Q8C073_MOUSE SH3 domain-binding glutamic acid-rich-like protein OS=Mus musculus OX=10090 GN=Sh3bgrl2 PE=2 SV=1	6	7
TRUE	APOE4 / APOE3	SH3 domain-binding glutamic acid-rich-like protein;SH3 domain-binding glutamic acid-rich-like protein 2;SH3 domain-binding glutamic acid-rich-like protein	Sh3bgrl2	APOE4	APOE3	70	A0A087WS96;Q8BG73;Q8C073	1.73492e+06	1.776e+06	0.0337654	0.0337654	2.36804	1.02368	0	0.558536	0.573398	67.5817	0.0636429	Mus musculus	64.2%;72%;64.2%	13545.48;12254.95;13589.49	A0A087WS96;Q8BG73;Q8C073	A0A087WS96;Q8BG73;Q8C073	A0A087WS96_MOUSE;SH3L2_MOUSE;Q8C073_MOUSE	;biological_process;	;protein binding,SH3 domain binding;	;nucleoplasm,cytoplasm,nuclear membrane,extracellular exosome;	tr;sp;tr	10090	1;1;2	1	MusMusculus_pUnKB_2022_0127	>tr|A0A087WS96|A0A087WS96_MOUSE SH3 domain-binding glutamic acid-rich-like protein OS=Mus musculus OX=10090 GN=Sh3bgrl2 PE=1 SV=1;>sp|Q8BG73|SH3L2_MOUSE SH3 domain-binding glutamic acid-rich-like protein 2 OS=Mus musculus OX=10090 GN=Sh3bgrl2 PE=1 SV=1;>tr|Q8C073|Q8C073_MOUSE SH3 domain-binding glutamic acid-rich-like protein OS=Mus musculus OX=10090 GN=Sh3bgrl2 PE=2 SV=1	6	7
TRUE	APOE2 / APOE3	SH3 domain-binding glutamic acid-rich-like protein;SH3 domain-binding glutamic acid-rich-like protein 2;SH3 domain-binding glutamic acid-rich-like protein	Sh3bgrl2	APOE2	APOE3	63	A0A087WS96;Q8BG73;Q8C073	1.73492e+06	1.66858e+06	-0.0562521	0.0562521	3.97611	0.961759	0	0.518634	0.721365	60.8077	0.0591796	Mus musculus	64.2%;72%;64.2%	13545.48;12254.95;13589.49	A0A087WS96;Q8BG73;Q8C073	A0A087WS96;Q8BG73;Q8C073	A0A087WS96_MOUSE;SH3L2_MOUSE;Q8C073_MOUSE	;biological_process;	;protein binding,SH3 domain binding;	;nucleoplasm,cytoplasm,nuclear membrane,extracellular exosome;	tr;sp;tr	10090	1;1;2	1	MusMusculus_pUnKB_2022_0127	>tr|A0A087WS96|A0A087WS96_MOUSE SH3 domain-binding glutamic acid-rich-like protein OS=Mus musculus OX=10090 GN=Sh3bgrl2 PE=1 SV=1;>sp|Q8BG73|SH3L2_MOUSE SH3 domain-binding glutamic acid-rich-like protein 2 OS=Mus musculus OX=10090 GN=Sh3bgrl2 PE=1 SV=1;>tr|Q8C073|Q8C073_MOUSE SH3 domain-binding glutamic acid-rich-like protein OS=Mus musculus OX=10090 GN=Sh3bgrl2 PE=2 SV=1	6	7
TRUE	APOE4 / APOE2	RIKEN cDNA 2410002F23 gene;Uncharacterized protein;RIKEN cDNA 2410002F23 gene;2410002F23Rik protein	2410002F23Rik	APOE4	APOE2	22	A0A087WSJ7;Q3T9M2;Q3TE80;Q9CWW9	17150	24137.7	0.493077	0.493077	40.7444	1.40744	0	0.0602359	0.467961	18.92	0.195425	Mus musculus	26.3%;15.5%;15.5%;17.8%	18844.67;32433.27;32373.17;27991.15	A0A087WSJ7;Q3T9M2;Q3TE80;Q9CWW9	A0A087WSJ7;Q3T9M2;Q3TE80;Q9CWW9	A0A087WSJ7_MOUSE;Q3T9M2_MOUSE;Q3TE80_MOUSE;Q9CWW9_MOUSE	;;;	;;;	;;;	tr	10090	1;2;1;2	1	MusMusculus_pUnKB_2022_0127	>tr|A0A087WSJ7|A0A087WSJ7_MOUSE RIKEN cDNA 2410002F23 gene OS=Mus musculus OX=10090 GN=2410002F23Rik PE=1 SV=1;>tr|Q3T9M2|Q3T9M2_MOUSE Uncharacterized protein OS=Mus musculus OX=10090 GN=2410002F23Rik PE=2 SV=1;>tr|Q3TE80|Q3TE80_MOUSE RIKEN cDNA 2410002F23 gene OS=Mus musculus OX=10090 GN=2410002F23Rik PE=1 SV=1;>tr|Q9CWW9|Q9CWW9_MOUSE 2410002F23Rik protein OS=Mus musculus OX=10090 GN=2410002F23R…	2	2
TRUE	APOE4 / APOE3	RIKEN cDNA 2410002F23 gene;Uncharacterized protein;RIKEN cDNA 2410002F23 gene;2410002F23Rik protein	2410002F23Rik	APOE4	APOE3	20	A0A087WSJ7;Q3T9M2;Q3TE80;Q9CWW9	27713.8	24137.7	-0.199316	0.199316	-12.9037	0.870963	0	0.910992	0.685432	16.3788	0.236232	Mus musculus	26.3%;15.5%;15.5%;17.8%	18844.67;32433.27;32373.17;27991.15	A0A087WSJ7;Q3T9M2;Q3TE80;Q9CWW9	A0A087WSJ7;Q3T9M2;Q3TE80;Q9CWW9	A0A087WSJ7_MOUSE;Q3T9M2_MOUSE;Q3TE80_MOUSE;Q9CWW9_MOUSE	;;;	;;;	;;;	tr	10090	1;2;1;2	1	MusMusculus_pUnKB_2022_0127	>tr|A0A087WSJ7|A0A087WSJ7_MOUSE RIKEN cDNA 2410002F23 gene OS=Mus musculus OX=10090 GN=2410002F23Rik PE=1 SV=1;>tr|Q3T9M2|Q3T9M2_MOUSE Uncharacterized protein OS=Mus musculus OX=10090 GN=2410002F23Rik PE=2 SV=1;>tr|Q3TE80|Q3TE80_MOUSE RIKEN cDNA 2410002F23 gene OS=Mus musculus OX=10090 GN=2410002F23Rik PE=1 SV=1;>tr|Q9CWW9|Q9CWW9_MOUSE 2410002F23Rik protein OS=Mus musculus OX=10090 GN=2410002F23R…	2	2
TRUE	APOE2 / APOE3	RIKEN cDNA 2410002F23 gene;Uncharacterized protein;RIKEN cDNA 2410002F23 gene;2410002F23Rik protein	2410002F23Rik	APOE2	APOE3	18	A0A087WSJ7;Q3T9M2;Q3TE80;Q9CWW9	27713.8	17150	-0.692393	0.692393	61.5962	0.618826	0	0.103754	0.492894	12.3902	0.207141	Mus musculus	26.3%;15.5%;15.5%;17.8%	18844.67;32433.27;32373.17;27991.15	A0A087WSJ7;Q3T9M2;Q3TE80;Q9CWW9	A0A087WSJ7;Q3T9M2;Q3TE80;Q9CWW9	A0A087WSJ7_MOUSE;Q3T9M2_MOUSE;Q3TE80_MOUSE;Q9CWW9_MOUSE	;;;	;;;	;;;	tr	10090	1;2;1;2	1	MusMusculus_pUnKB_2022_0127	>tr|A0A087WSJ7|A0A087WSJ7_MOUSE RIKEN cDNA 2410002F23 gene OS=Mus musculus OX=10090 GN=2410002F23Rik PE=1 SV=1;>tr|Q3T9M2|Q3T9M2_MOUSE Uncharacterized protein OS=Mus musculus OX=10090 GN=2410002F23Rik PE=2 SV=1;>tr|Q3TE80|Q3TE80_MOUSE RIKEN cDNA 2410002F23 gene OS=Mus musculus OX=10090 GN=2410002F23Rik PE=1 SV=1;>tr|Q9CWW9|Q9CWW9_MOUSE 2410002F23Rik protein OS=Mus musculus OX=10090 GN=2410002F23R…	2	2
TRUE	APOE4 / APOE2	UBX domain-containing protein 4 (Fragment);UBX domain-containing protein 4;UBX domain-containing protein (Fragment);Uncharacterized protein (Fragment);Uncharacterized protein (Fragment)	Ubxn4	APOE4	APOE2	22	A0A087WSK5;A0A0R4J078;Q3ULE5;Q8C0Z0;Q9CRQ1	91757	86496.8	-0.0851719	0.0851719	-5.73278	0.942672	0	0.845628	0.806753	16.4486	0.0801644	Mus musculus	54.5%;9.5%;11.7%;19.7%;21.1%	9282.67;56459.97;46384.5;26931.8;24781.37	A0A087WSK5;A0A0R4J078;Q3ULE5;Q8C0Z0;Q9CRQ1	A0A087WSK5;A0A0R4J078;Q3ULE5;Q8C0Z0;Q9CRQ1	A0A087WSK5_MOUSE;A0A0R4J078_MOUSE;Q3ULE5_MOUSE;Q8C0Z0_MOUSE;Q9CRQ1_MOUSE	;;;;	;;;;	;;;;	tr	10090	1;1;2;2;2	1	MusMusculus_pUnKB_2022_0127	>tr|A0A087WSK5|A0A087WSK5_MOUSE UBX domain-containing protein 4 (Fragment) OS=Mus musculus OX=10090 GN=Ubxn4 PE=1 SV=1;>tr|A0A0R4J078|A0A0R4J078_MOUSE UBX domain-containing protein 4 OS=Mus musculus OX=10090 GN=Ubxn4 PE=1 SV=1;>tr|Q3ULE5|Q3ULE5_MOUSE UBX domain-containing protein (Fragment) OS=Mus musculus OX=10090 GN=Ubxn4 PE=2 SV=1;>tr|Q8C0Z0|Q8C0Z0_MOUSE Uncharacterized protein (Fragment) OS=M…	2	2
TRUE	APOE4 / APOE3	UBX domain-containing protein 4 (Fragment);UBX domain-containing protein 4;UBX domain-containing protein (Fragment);Uncharacterized protein (Fragment);Uncharacterized protein (Fragment)	Ubxn4	APOE4	APOE3	20	A0A087WSK5;A0A0R4J078;Q3ULE5;Q8C0Z0;Q9CRQ1	90428.4	86496.8	-0.064129	0.064129	-4.34774	0.956523	0	0.53325	0.562864	15.1701	0.0715206	Mus musculus	54.5%;9.5%;11.7%;19.7%;21.1%	9282.67;56459.97;46384.5;26931.8;24781.37	A0A087WSK5;A0A0R4J078;Q3ULE5;Q8C0Z0;Q9CRQ1	A0A087WSK5;A0A0R4J078;Q3ULE5;Q8C0Z0;Q9CRQ1	A0A087WSK5_MOUSE;A0A0R4J078_MOUSE;Q3ULE5_MOUSE;Q8C0Z0_MOUSE;Q9CRQ1_MOUSE	;;;;	;;;;	;;;;	tr	10090	1;1;2;2;2	1	MusMusculus_pUnKB_2022_0127	>tr|A0A087WSK5|A0A087WSK5_MOUSE UBX domain-containing protein 4 (Fragment) OS=Mus musculus OX=10090 GN=Ubxn4 PE=1 SV=1;>tr|A0A0R4J078|A0A0R4J078_MOUSE UBX domain-containing protein 4 OS=Mus musculus OX=10090 GN=Ubxn4 PE=1 SV=1;>tr|Q3ULE5|Q3ULE5_MOUSE UBX domain-containing protein (Fragment) OS=Mus musculus OX=10090 GN=Ubxn4 PE=2 SV=1;>tr|Q8C0Z0|Q8C0Z0_MOUSE Uncharacterized protein (Fragment) OS=M…	2	2
TRUE	APOE2 / APOE3	UBX domain-containing protein 4 (Fragment);UBX domain-containing protein 4;UBX domain-containing protein (Fragment);Uncharacterized protein (Fragment);Uncharacterized protein (Fragment)	Ubxn4	APOE2	APOE3	18	A0A087WSK5;A0A0R4J078;Q3ULE5;Q8C0Z0;Q9CRQ1	90428.4	91757	0.0210429	0.0210429	-1.448	1.01469	0	0.734782	0.79242	15.9576	0.0862767	Mus musculus	54.5%;9.5%;11.7%;19.7%;21.1%	9282.67;56459.97;46384.5;26931.8;24781.37	A0A087WSK5;A0A0R4J078;Q3ULE5;Q8C0Z0;Q9CRQ1	A0A087WSK5;A0A0R4J078;Q3ULE5;Q8C0Z0;Q9CRQ1	A0A087WSK5_MOUSE;A0A0R4J078_MOUSE;Q3ULE5_MOUSE;Q8C0Z0_MOUSE;Q9CRQ1_MOUSE	;;;;	;;;;	;;;;	tr	10090	1;1;2;2;2	1	MusMusculus_pUnKB_2022_0127	>tr|A0A087WSK5|A0A087WSK5_MOUSE UBX domain-containing protein 4 (Fragment) OS=Mus musculus OX=10090 GN=Ubxn4 PE=1 SV=1;>tr|A0A0R4J078|A0A0R4J078_MOUSE UBX domain-containing protein 4 OS=Mus musculus OX=10090 GN=Ubxn4 PE=1 SV=1;>tr|Q3ULE5|Q3ULE5_MOUSE UBX domain-containing protein (Fragment) OS=Mus musculus OX=10090 GN=Ubxn4 PE=2 SV=1;>tr|Q8C0Z0|Q8C0Z0_MOUSE Uncharacterized protein (Fragment) OS=M…	2	2
TRUE	APOE4 / APOE2	RAB11-binding protein RELCH	Relch	APOE4	APOE2	231	A0A087WSS1	778644	757216	-0.040258	0.040258	-2.7519	0.972481	0	0.89348	0.814051	224.422	0.0470831	Mus musculus	0.206	131874	A0A087WSS1	A0A087WSS1	A0A087WSS1_MOUSE				tr	10090	1	1	MusMusculus_pUnKB_2022_0127	>tr|A0A087WSS1|A0A087WSS1_MOUSE RAB11-binding protein RELCH OS=Mus musculus OX=10090 GN=Relch PE=1 SV=1	20	21
TRUE	APOE4 / APOE3	RAB11-binding protein RELCH	Relch	APOE4	APOE3	210	A0A087WSS1	775366	757216	-0.0341729	0.0341729	-2.34085	0.976591	0	0.820617	0.659153	207.975	0.0479205	Mus musculus	0.206	131874	A0A087WSS1	A0A087WSS1	A0A087WSS1_MOUSE				tr	10090	1	1	MusMusculus_pUnKB_2022_0127	>tr|A0A087WSS1|A0A087WSS1_MOUSE RAB11-binding protein RELCH OS=Mus musculus OX=10090 GN=Relch PE=1 SV=1	20	21
TRUE	APOE2 / APOE3	RAB11-binding protein RELCH	Relch	APOE2	APOE3	189	A0A087WSS1	775366	778644	0.00608512	0.00608512	-0.4209	1.00423	0	0.683952	0.773489	182.443	0.0421641	Mus musculus	0.206	131874	A0A087WSS1	A0A087WSS1	A0A087WSS1_MOUSE				tr	10090	1	1	MusMusculus_pUnKB_2022_0127	>tr|A0A087WSS1|A0A087WSS1_MOUSE RAB11-binding protein RELCH OS=Mus musculus OX=10090 GN=Relch PE=1 SV=1	20	21
TRUE	APOE4 / APOE2	Glutaryl-CoA dehydrogenase, mitochondrial;Uncharacterized protein;Glutaryl-CoA dehydrogenase, mitochondrial	Gcdh	APOE4	APOE2	55	A0A0A0MQ68;A0A1S6GWJ2;Q60759	381761	374328	-0.0283667	0.0283667	-1.94702	0.98053	0	0.953112	0.826048	48.9877	0.174093	Mus musculus	17%;17.2%;17.4%	49570.03;49171.51;48605.82	A0A0A0MQ68;A0A1S6GWJ2;Q60759	A0A0A0MQ68;A0A1S6GWJ2;Q60759	A0A0A0MQ68_MOUSE;A0A1S6GWJ2_MOUSE;GCDH_MOUSE	;;tryptophan metabolic process,fatty acid beta-oxidation using acyl-CoA dehydrogenase	;;glutaryl-CoA dehydrogenase activity,flavin adenine dinucleotide binding	;;mitochondrion,mitochondrial inner membrane,mitochondrial matrix	tr;tr;sp	10090	1;2;1	1;1;2	MusMusculus_pUnKB_2022_0127	>tr|A0A0A0MQ68|A0A0A0MQ68_MOUSE Glutaryl-CoA dehydrogenase, mitochondrial OS=Mus musculus OX=10090 GN=Gcdh PE=1 SV=1;>tr|A0A1S6GWJ2|A0A1S6GWJ2_MOUSE Uncharacterized protein OS=Mus musculus OX=10090 GN=Gcdh PE=2 SV=1;>sp|Q60759|GCDH_MOUSE Glutaryl-CoA dehydrogenase, mitochondrial OS=Mus musculus OX=10090 GN=Gcdh PE=1 SV=2	5	5
TRUE	APOE4 / APOE3	Glutaryl-CoA dehydrogenase, mitochondrial;Uncharacterized protein;Glutaryl-CoA dehydrogenase, mitochondrial	Gcdh	APOE4	APOE3	50	A0A0A0MQ68;A0A1S6GWJ2;Q60759	347378	374328	0.107795	0.107795	7.75797	1.07758	0	0.0620887	0.279377	47.0616	0.134982	Mus musculus	17%;17.2%;17.4%	49570.03;49171.51;48605.82	A0A0A0MQ68;A0A1S6GWJ2;Q60759	A0A0A0MQ68;A0A1S6GWJ2;Q60759	A0A0A0MQ68_MOUSE;A0A1S6GWJ2_MOUSE;GCDH_MOUSE	;;tryptophan metabolic process,fatty acid beta-oxidation using acyl-CoA dehydrogenase	;;glutaryl-CoA dehydrogenase activity,flavin adenine dinucleotide binding	;;mitochondrion,mitochondrial inner membrane,mitochondrial matrix	tr;tr;sp	10090	1;2;1	1;1;2	MusMusculus_pUnKB_2022_0127	>tr|A0A0A0MQ68|A0A0A0MQ68_MOUSE Glutaryl-CoA dehydrogenase, mitochondrial OS=Mus musculus OX=10090 GN=Gcdh PE=1 SV=1;>tr|A0A1S6GWJ2|A0A1S6GWJ2_MOUSE Uncharacterized protein OS=Mus musculus OX=10090 GN=Gcdh PE=2 SV=1;>sp|Q60759|GCDH_MOUSE Glutaryl-CoA dehydrogenase, mitochondrial OS=Mus musculus OX=10090 GN=Gcdh PE=1 SV=2	5	5
TRUE	APOE2 / APOE3	Glutaryl-CoA dehydrogenase, mitochondrial;Uncharacterized protein;Glutaryl-CoA dehydrogenase, mitochondrial	Gcdh	APOE2	APOE3	45	A0A0A0MQ68;A0A1S6GWJ2;Q60759	347378	381761	0.136161	0.136161	-9.00629	1.09898	0	0.118277	0.517997	37.32	0.154907	Mus musculus	17%;17.2%;17.4%	49570.03;49171.51;48605.82	A0A0A0MQ68;A0A1S6GWJ2;Q60759	A0A0A0MQ68;A0A1S6GWJ2;Q60759	A0A0A0MQ68_MOUSE;A0A1S6GWJ2_MOUSE;GCDH_MOUSE	;;tryptophan metabolic process,fatty acid beta-oxidation using acyl-CoA dehydrogenase	;;glutaryl-CoA dehydrogenase activity,flavin adenine dinucleotide binding	;;mitochondrion,mitochondrial inner membrane,mitochondrial matrix	tr;tr;sp	10090	1;2;1	1;1;2	MusMusculus_pUnKB_2022_0127	>tr|A0A0A0MQ68|A0A0A0MQ68_MOUSE Glutaryl-CoA dehydrogenase, mitochondrial OS=Mus musculus OX=10090 GN=Gcdh PE=1 SV=1;>tr|A0A1S6GWJ2|A0A1S6GWJ2_MOUSE Uncharacterized protein OS=Mus musculus OX=10090 GN=Gcdh PE=2 SV=1;>sp|Q60759|GCDH_MOUSE Glutaryl-CoA dehydrogenase, mitochondrial OS=Mus musculus OX=10090 GN=Gcdh PE=1 SV=2	5	5
TRUE	APOE4 / APOE2	Nucleolar protein 58	Nop58	APOE4	APOE2	99	A0A0A0MQ76;Q6DFW4	383877	410446	0.0965449	0.0965449	6.92097	1.06921	0	0.0786678	0.474751	71.6499	0.163944	Mus musculus	24.1%;20%	50063.57;60342.93	A0A0A0MQ76;Q6DFW4	A0A0A0MQ76;Q6DFW4	A0A0A0MQ76_MOUSE;NOP58_MOUSE	;rRNA modification,snoRNA localization	;TFIID-class transcription factor binding,RNA binding,snoRNA binding,ATPase binding	;fibrillar center,nucleus,nucleolus,small nucleolar ribonucleoprotein complex,cytosol,Cajal body,membrane,box C/D snoRNP complex,small-subunit processome,pre-snoRNP complex	tr;sp	10090	1	1	MusMusculus_pUnKB_2022_0127	>tr|A0A0A0MQ76|A0A0A0MQ76_MOUSE Nucleolar protein 58 OS=Mus musculus OX=10090 GN=Nop58 PE=1 SV=1;>sp|Q6DFW4|NOP58_MOUSE Nucleolar protein 58 OS=Mus musculus OX=10090 GN=Nop58 PE=1 SV=1	8	9
TRUE	APOE4 / APOE3	Nucleolar protein 58	Nop58	APOE4	APOE3	90	A0A0A0MQ76;Q6DFW4	402972	410446	0.0265105	0.0265105	1.85456	1.01855	0	0.226432	0.434266	82.6703	0.176545	Mus musculus	24.1%;20%	50063.57;60342.93	A0A0A0MQ76;Q6DFW4	A0A0A0MQ76;Q6DFW4	A0A0A0MQ76_MOUSE;NOP58_MOUSE	;rRNA modification,snoRNA localization	;TFIID-class transcription factor binding,RNA binding,snoRNA binding,ATPase binding	;fibrillar center,nucleus,nucleolus,small nucleolar ribonucleoprotein complex,cytosol,Cajal body,membrane,box C/D snoRNP complex,small-subunit processome,pre-snoRNP complex	tr;sp	10090	1	1	MusMusculus_pUnKB_2022_0127	>tr|A0A0A0MQ76|A0A0A0MQ76_MOUSE Nucleolar protein 58 OS=Mus musculus OX=10090 GN=Nop58 PE=1 SV=1;>sp|Q6DFW4|NOP58_MOUSE Nucleolar protein 58 OS=Mus musculus OX=10090 GN=Nop58 PE=1 SV=1	8	9
TRUE	APOE2 / APOE3	Nucleolar protein 58	Nop58	APOE2	APOE3	81	A0A0A0MQ76;Q6DFW4	402972	383877	-0.0700344	0.0700344	4.97417	0.952615	0	0.49604	0.718203	65.5382	0.112942	Mus musculus	24.1%;20%	50063.57;60342.93	A0A0A0MQ76;Q6DFW4	A0A0A0MQ76;Q6DFW4	A0A0A0MQ76_MOUSE;NOP58_MOUSE	;rRNA modification,snoRNA localization	;TFIID-class transcription factor binding,RNA binding,snoRNA binding,ATPase binding	;fibrillar center,nucleus,nucleolus,small nucleolar ribonucleoprotein complex,cytosol,Cajal body,membrane,box C/D snoRNP complex,small-subunit processome,pre-snoRNP complex	tr;sp	10090	1	1	MusMusculus_pUnKB_2022_0127	>tr|A0A0A0MQ76|A0A0A0MQ76_MOUSE Nucleolar protein 58 OS=Mus musculus OX=10090 GN=Nop58 PE=1 SV=1;>sp|Q6DFW4|NOP58_MOUSE Nucleolar protein 58 OS=Mus musculus OX=10090 GN=Nop58 PE=1 SV=1	8	9
TRUE	APOE4 / APOE2	Protein PRRC2C	Prrc2c	APOE4	APOE2	121	A0A0A0MQ79;Q3TLH4;S4R294;S4R2J9	303865	302871	-0.00472884	0.00472884	-0.327242	0.996728	0	0.780535	0.79603	103.23	0.0814421	Mus musculus	3.9%;3.9%;4.1%;4.1%	310722.03;310892.24;298111.53;302435.33	A0A0A0MQ79;Q3TLH4;S4R294;S4R2J9	A0A0A0MQ79;Q3TLH4;S4R294;S4R2J9	A0A0A0MQ79_MOUSE;PRC2C_MOUSE;S4R294_MOUSE;S4R2J9_MOUSE	;hematopoietic progenitor cell differentiation;;	;RNA binding,protein C-terminus binding;;	;membrane;;	tr;sp;tr;tr	10090	1	1;3;1;1	MusMusculus_pUnKB_2022_0127	>tr|A0A0A0MQ79|A0A0A0MQ79_MOUSE Protein PRRC2C OS=Mus musculus OX=10090 GN=Prrc2c PE=1 SV=1;>sp|Q3TLH4|PRC2C_MOUSE Protein PRRC2C OS=Mus musculus OX=10090 GN=Prrc2c PE=1 SV=3;>tr|S4R294|S4R294_MOUSE Protein PRRC2C OS=Mus musculus OX=10090 GN=Prrc2c PE=1 SV=1;>tr|S4R2J9|S4R2J9_MOUSE Protein PRRC2C OS=Mus musculus OX=10090 GN=Prrc2c PE=1 SV=1	11	11
TRUE	APOE4 / APOE3	Protein PRRC2C	Prrc2c	APOE4	APOE3	110	A0A0A0MQ79;Q3TLH4;S4R294;S4R2J9	298847	302871	0.0192973	0.0192973	1.34657	1.01347	0	0.38534	0.509726	107.815	0.0612296	Mus musculus	3.9%;3.9%;4.1%;4.1%	310722.03;310892.24;298111.53;302435.33	A0A0A0MQ79;Q3TLH4;S4R294;S4R2J9	A0A0A0MQ79;Q3TLH4;S4R294;S4R2J9	A0A0A0MQ79_MOUSE;PRC2C_MOUSE;S4R294_MOUSE;S4R2J9_MOUSE	;hematopoietic progenitor cell differentiation;;	;RNA binding,protein C-terminus binding;;	;membrane;;	tr;sp;tr;tr	10090	1	1;3;1;1	MusMusculus_pUnKB_2022_0127	>tr|A0A0A0MQ79|A0A0A0MQ79_MOUSE Protein PRRC2C OS=Mus musculus OX=10090 GN=Prrc2c PE=1 SV=1;>sp|Q3TLH4|PRC2C_MOUSE Protein PRRC2C OS=Mus musculus OX=10090 GN=Prrc2c PE=1 SV=3;>tr|S4R294|S4R294_MOUSE Protein PRRC2C OS=Mus musculus OX=10090 GN=Prrc2c PE=1 SV=1;>tr|S4R2J9|S4R2J9_MOUSE Protein PRRC2C OS=Mus musculus OX=10090 GN=Prrc2c PE=1 SV=1	11	11
TRUE	APOE2 / APOE3	Protein PRRC2C	Prrc2c	APOE2	APOE3	99	A0A0A0MQ79;Q3TLH4;S4R294;S4R2J9	298847	303865	0.0240261	0.0240261	-1.65157	1.01679	0	0.686542	0.774428	83.9925	0.0756126	Mus musculus	3.9%;3.9%;4.1%;4.1%	310722.03;310892.24;298111.53;302435.33	A0A0A0MQ79;Q3TLH4;S4R294;S4R2J9	A0A0A0MQ79;Q3TLH4;S4R294;S4R2J9	A0A0A0MQ79_MOUSE;PRC2C_MOUSE;S4R294_MOUSE;S4R2J9_MOUSE	;hematopoietic progenitor cell differentiation;;	;RNA binding,protein C-terminus binding;;	;membrane;;	tr;sp;tr;tr	10090	1	1;3;1;1	MusMusculus_pUnKB_2022_0127	>tr|A0A0A0MQ79|A0A0A0MQ79_MOUSE Protein PRRC2C OS=Mus musculus OX=10090 GN=Prrc2c PE=1 SV=1;>sp|Q3TLH4|PRC2C_MOUSE Protein PRRC2C OS=Mus musculus OX=10090 GN=Prrc2c PE=1 SV=3;>tr|S4R294|S4R294_MOUSE Protein PRRC2C OS=Mus musculus OX=10090 GN=Prrc2c PE=1 SV=1;>tr|S4R2J9|S4R2J9_MOUSE Protein PRRC2C OS=Mus musculus OX=10090 GN=Prrc2c PE=1 SV=1	11	11
TRUE	APOE4 / APOE2	Protein S100-A13;Protein S100-A13;S_100 domain-containing protein	S100a13	APOE4	APOE2	33	A0A0A0MQ90;P97352;Q545H7	348200	357514	0.038082	0.038082	2.67479	1.02675	0	0.762878	0.78838	27.8259	0.0897474	Mus musculus	20%;32.7%;32.7%	17744.42;11157.79;11157.79	A0A0A0MQ90;P97352;Q545H7	A0A0A0MQ90;P97352;Q545H7	A0A0A0MQ90_MOUSE;S10AD_MOUSE;Q545H7_MOUSE	;positive regulation of I-kappaB kinase/NF-kappaB signaling,cytokine secretion,interleukin-1 alpha secretion;	;copper ion binding,calcium ion binding,zinc ion binding,lipid binding,fibroblast growth factor binding,protein homodimerization activity,RAGE receptor binding;	;extracellular space,nucleus,nucleolus,cytoplasm,cytosol,plasma membrane,perinuclear region of cytoplasm,extracellular exosome;	tr;sp;tr	10090	1;1;2	1	MusMusculus_pUnKB_2022_0127	>tr|A0A0A0MQ90|A0A0A0MQ90_MOUSE Protein S100-A13 OS=Mus musculus OX=10090 GN=S100a13 PE=1 SV=1;>sp|P97352|S10AD_MOUSE Protein S100-A13 OS=Mus musculus OX=10090 GN=S100a13 PE=1 SV=1;>tr|Q545H7|Q545H7_MOUSE S_100 domain-containing protein OS=Mus musculus OX=10090 GN=S100a13 PE=2 SV=1	3	3
TRUE	APOE4 / APOE3	Protein S100-A13;Protein S100-A13;S_100 domain-containing protein	S100a13	APOE4	APOE3	30	A0A0A0MQ90;P97352;Q545H7	325925	357514	0.133461	0.133461	9.69217	1.09692	0	0.391721	0.510754	27.6311	0.0932554	Mus musculus	20%;32.7%;32.7%	17744.42;11157.79;11157.79	A0A0A0MQ90;P97352;Q545H7	A0A0A0MQ90;P97352;Q545H7	A0A0A0MQ90_MOUSE;S10AD_MOUSE;Q545H7_MOUSE	;positive regulation of I-kappaB kinase/NF-kappaB signaling,cytokine secretion,interleukin-1 alpha secretion;	;copper ion binding,calcium ion binding,zinc ion binding,lipid binding,fibroblast growth factor binding,protein homodimerization activity,RAGE receptor binding;	;extracellular space,nucleus,nucleolus,cytoplasm,cytosol,plasma membrane,perinuclear region of cytoplasm,extracellular exosome;	tr;sp;tr	10090	1;1;2	1	MusMusculus_pUnKB_2022_0127	>tr|A0A0A0MQ90|A0A0A0MQ90_MOUSE Protein S100-A13 OS=Mus musculus OX=10090 GN=S100a13 PE=1 SV=1;>sp|P97352|S10AD_MOUSE Protein S100-A13 OS=Mus musculus OX=10090 GN=S100a13 PE=1 SV=1;>tr|Q545H7|Q545H7_MOUSE S_100 domain-containing protein OS=Mus musculus OX=10090 GN=S100a13 PE=2 SV=1	3	3
TRUE	APOE2 / APOE3	Protein S100-A13;Protein S100-A13;S_100 domain-containing protein	S100a13	APOE2	APOE3	27	A0A0A0MQ90;P97352;Q545H7	325925	348200	0.0953786	0.0953786	-6.39734	1.06835	0	0.146086	0.547119	23.5843	0.0721768	Mus musculus	20%;32.7%;32.7%	17744.42;11157.79;11157.79	A0A0A0MQ90;P97352;Q545H7	A0A0A0MQ90;P97352;Q545H7	A0A0A0MQ90_MOUSE;S10AD_MOUSE;Q545H7_MOUSE	;positive regulation of I-kappaB kinase/NF-kappaB signaling,cytokine secretion,interleukin-1 alpha secretion;	;copper ion binding,calcium ion binding,zinc ion binding,lipid binding,fibroblast growth factor binding,protein homodimerization activity,RAGE receptor binding;	;extracellular space,nucleus,nucleolus,cytoplasm,cytosol,plasma membrane,perinuclear region of cytoplasm,extracellular exosome;	tr;sp;tr	10090	1;1;2	1	MusMusculus_pUnKB_2022_0127	>tr|A0A0A0MQ90|A0A0A0MQ90_MOUSE Protein S100-A13 OS=Mus musculus OX=10090 GN=S100a13 PE=1 SV=1;>sp|P97352|S10AD_MOUSE Protein S100-A13 OS=Mus musculus OX=10090 GN=S100a13 PE=1 SV=1;>tr|Q545H7|Q545H7_MOUSE S_100 domain-containing protein OS=Mus musculus OX=10090 GN=S100a13 PE=2 SV=1	3	3
TRUE	APOE4 / APOE2	Alpha-1-antitrypsin 1-1;Alpha-1-antitrypsin 1-3;Alpha-1-antitrypsin 1-1;Alpha-1-antitrypsin 1-3	Serpina1a	APOE4	APOE2	44	A0A0A0MQA3;A0A0R4J0X5;P07758;Q00896	270862	248982	-0.121512	0.121512	-8.07763	0.919224	0	0.682783	0.767477	41.7904	0.105052	Mus musculus	9.4%;9.9%;9.9%;10%	48796.02;45854.35;46002.58;45823.28	A0A0A0MQA3;A0A0R4J0X5;P07758;Q00896	A0A0A0MQA3;A0A0R4J0X5;P07758;Q00896	A0A0A0MQA3_MOUSE;A0A0R4J0X5_MOUSE;A1AT1_MOUSE;A1AT3_MOUSE	;;protein N-linked glycosylation,acute-phase response,negative regulation of endopeptidase activity,response to cytokine,response to peptide hormone;negative regulation of endopeptidase activity,response to cytokine,response to peptide hormone	;;protease binding,serine-type endopeptidase inhibitor activity,protein binding,identical protein binding;protease binding,serine-type endopeptidase inhibitor activity,identical protein binding	;;extracellular region,extracellular space,endoplasmic reticulum,Golgi apparatus,intracellular membrane-bounded organelle,extracellular exosome;extracellular region,extracellular space,endoplasmic reticulum,Golgi apparatus,intracellular membrane-bounded organelle,extracellular exosome	tr;tr;sp;sp	10090	1	1;1;4;2	MusMusculus_pUnKB_2022_0127	>tr|A0A0A0MQA3|A0A0A0MQA3_MOUSE Alpha-1-antitrypsin 1-1 OS=Mus musculus OX=10090 GN=Serpina1a PE=1 SV=1;>tr|A0A0R4J0X5|A0A0R4J0X5_MOUSE Alpha-1-antitrypsin 1-3 OS=Mus musculus OX=10090 GN=Serpina1c PE=1 SV=1;>sp|P07758|A1AT1_MOUSE Alpha-1-antitrypsin 1-1 OS=Mus musculus OX=10090 GN=Serpina1a PE=1 SV=4;>sp|Q00896|A1AT3_MOUSE Alpha-1-antitrypsin 1-3 OS=Mus musculus OX=10090 GN=Serpina1c PE=1 SV=2	3	4
TRUE	APOE4 / APOE3	Alpha-1-antitrypsin 1-1;Alpha-1-antitrypsin 1-3;Alpha-1-antitrypsin 1-1;Alpha-1-antitrypsin 1-3	Serpina1a	APOE4	APOE3	40	A0A0A0MQA3;A0A0R4J0X5;P07758;Q00896	269108	248982	-0.112141	0.112141	-7.47861	0.925214	0	0.940621	0.693541	36.3413	0.0892612	Mus musculus	9.4%;9.9%;9.9%;10%	48796.02;45854.35;46002.58;45823.28	A0A0A0MQA3;A0A0R4J0X5;P07758;Q00896	A0A0A0MQA3;A0A0R4J0X5;P07758;Q00896	A0A0A0MQA3_MOUSE;A0A0R4J0X5_MOUSE;A1AT1_MOUSE;A1AT3_MOUSE	;;protein N-linked glycosylation,acute-phase response,negative regulation of endopeptidase activity,response to cytokine,response to peptide hormone;negative regulation of endopeptidase activity,response to cytokine,response to peptide hormone	;;protease binding,serine-type endopeptidase inhibitor activity,protein binding,identical protein binding;protease binding,serine-type endopeptidase inhibitor activity,identical protein binding	;;extracellular region,extracellular space,endoplasmic reticulum,Golgi apparatus,intracellular membrane-bounded organelle,extracellular exosome;extracellular region,extracellular space,endoplasmic reticulum,Golgi apparatus,intracellular membrane-bounded organelle,extracellular exosome	tr;tr;sp;sp	10090	1	1;1;4;2	MusMusculus_pUnKB_2022_0127	>tr|A0A0A0MQA3|A0A0A0MQA3_MOUSE Alpha-1-antitrypsin 1-1 OS=Mus musculus OX=10090 GN=Serpina1a PE=1 SV=1;>tr|A0A0R4J0X5|A0A0R4J0X5_MOUSE Alpha-1-antitrypsin 1-3 OS=Mus musculus OX=10090 GN=Serpina1c PE=1 SV=1;>sp|P07758|A1AT1_MOUSE Alpha-1-antitrypsin 1-1 OS=Mus musculus OX=10090 GN=Serpina1a PE=1 SV=4;>sp|Q00896|A1AT3_MOUSE Alpha-1-antitrypsin 1-3 OS=Mus musculus OX=10090 GN=Serpina1c PE=1 SV=2	3	4
TRUE	APOE2 / APOE3	Alpha-1-antitrypsin 1-1;Alpha-1-antitrypsin 1-3;Alpha-1-antitrypsin 1-1;Alpha-1-antitrypsin 1-3	Serpina1a	APOE2	APOE3	36	A0A0A0MQA3;A0A0R4J0X5;P07758;Q00896	269108	270862	0.0093709	0.0093709	-0.647436	1.00652	0	0.679848	0.772938	31.4773	0.0877187	Mus musculus	9.4%;9.9%;9.9%;10%	48796.02;45854.35;46002.58;45823.28	A0A0A0MQA3;A0A0R4J0X5;P07758;Q00896	A0A0A0MQA3;A0A0R4J0X5;P07758;Q00896	A0A0A0MQA3_MOUSE;A0A0R4J0X5_MOUSE;A1AT1_MOUSE;A1AT3_MOUSE	;;protein N-linked glycosylation,acute-phase response,negative regulation of endopeptidase activity,response to cytokine,response to peptide hormone;negative regulation of endopeptidase activity,response to cytokine,response to peptide hormone	;;protease binding,serine-type endopeptidase inhibitor activity,protein binding,identical protein binding;protease binding,serine-type endopeptidase inhibitor activity,identical protein binding	;;extracellular region,extracellular space,endoplasmic reticulum,Golgi apparatus,intracellular membrane-bounded organelle,extracellular exosome;extracellular region,extracellular space,endoplasmic reticulum,Golgi apparatus,intracellular membrane-bounded organelle,extracellular exosome	tr;tr;sp;sp	10090	1	1;1;4;2	MusMusculus_pUnKB_2022_0127	>tr|A0A0A0MQA3|A0A0A0MQA3_MOUSE Alpha-1-antitrypsin 1-1 OS=Mus musculus OX=10090 GN=Serpina1a PE=1 SV=1;>tr|A0A0R4J0X5|A0A0R4J0X5_MOUSE Alpha-1-antitrypsin 1-3 OS=Mus musculus OX=10090 GN=Serpina1c PE=1 SV=1;>sp|P07758|A1AT1_MOUSE Alpha-1-antitrypsin 1-1 OS=Mus musculus OX=10090 GN=Serpina1a PE=1 SV=4;>sp|Q00896|A1AT3_MOUSE Alpha-1-antitrypsin 1-3 OS=Mus musculus OX=10090 GN=Serpina1c PE=1 SV=2	3	4
TRUE	APOE4 / APOE2	Microtubule-actin cross-linking factor 1;Microtubule-actin cross-linking factor 1;Microtubule-actin cross-linking factor 1;Microtubule-actin cross-linking factor 1;Microtubule-actin cross-linking factor 1;Microtubule-actin cross-linking factor 1 (Fragment)	Macf1	APOE4	APOE2	957	A0A0A0MQA6;A0A571BF93;A0A571BGC6;B1ARU4;E9PVY8;F7ACR9	1.1524e+06	1.15161e+06	-0.000990126	0.000990126	-0.0686067	0.999314	0	0.857749	0.809142	878.717	0.0302593	Mus musculus	21.2%;21.2%;21.3%;15.4%;15.4%;21.2%	607892.49;607342.1;606026.42;831649.73;831877;608238.82	A0A0A0MQA6;A0A571BF93;A0A571BGC6;B1ARU4;E9PVY8;F7ACR9	A0A0A0MQA6;A0A571BF93;A0A571BGC6;B1ARU4;E9PVY8;F7ACR9	A0A0A0MQA6_MOUSE;A0A571BF93_MOUSE;A0A571BGC6_MOUSE;B1ARU4_MOUSE;E9PVY8_MOUSE;F7ACR9_MOUSE	;;;;;	;;;;;	;;;;;	tr	10090	1	1;1;1;1;2;1	MusMusculus_pUnKB_2022_0127	>tr|A0A0A0MQA6|A0A0A0MQA6_MOUSE Microtubule-actin cross-linking factor 1 OS=Mus musculus OX=10090 GN=Macf1 PE=1 SV=1;>tr|A0A571BF93|A0A571BF93_MOUSE Microtubule-actin cross-linking factor 1 OS=Mus musculus OX=10090 GN=Macf1 PE=1 SV=1;>tr|A0A571BGC6|A0A571BGC6_MOUSE Microtubule-actin cross-linking factor 1 OS=Mus musculus OX=10090 GN=Macf1 PE=1 SV=1;>tr|B1ARU4|B1ARU4_MOUSE Microtubule-actin cross-…	84	87
TRUE	APOE4 / APOE3	Microtubule-actin cross-linking factor 1;Microtubule-actin cross-linking factor 1;Microtubule-actin cross-linking factor 1;Microtubule-actin cross-linking factor 1;Microtubule-actin cross-linking factor 1;Microtubule-actin cross-linking factor 1 (Fragment)	Macf1	APOE4	APOE3	870	A0A0A0MQA6;A0A571BF93;A0A571BGC6;B1ARU4;E9PVY8;F7ACR9	1.17821e+06	1.15161e+06	-0.0329423	0.0329423	-2.25752	0.977425	0	0.990656	0.708408	854.2	0.0260544	Mus musculus	21.2%;21.2%;21.3%;15.4%;15.4%;21.2%	607892.49;607342.1;606026.42;831649.73;831877;608238.82	A0A0A0MQA6;A0A571BF93;A0A571BGC6;B1ARU4;E9PVY8;F7ACR9	A0A0A0MQA6;A0A571BF93;A0A571BGC6;B1ARU4;E9PVY8;F7ACR9	A0A0A0MQA6_MOUSE;A0A571BF93_MOUSE;A0A571BGC6_MOUSE;B1ARU4_MOUSE;E9PVY8_MOUSE;F7ACR9_MOUSE	;;;;;	;;;;;	;;;;;	tr	10090	1	1;1;1;1;2;1	MusMusculus_pUnKB_2022_0127	>tr|A0A0A0MQA6|A0A0A0MQA6_MOUSE Microtubule-actin cross-linking factor 1 OS=Mus musculus OX=10090 GN=Macf1 PE=1 SV=1;>tr|A0A571BF93|A0A571BF93_MOUSE Microtubule-actin cross-linking factor 1 OS=Mus musculus OX=10090 GN=Macf1 PE=1 SV=1;>tr|A0A571BGC6|A0A571BGC6_MOUSE Microtubule-actin cross-linking factor 1 OS=Mus musculus OX=10090 GN=Macf1 PE=1 SV=1;>tr|B1ARU4|B1ARU4_MOUSE Microtubule-actin cross-…	84	87
TRUE	APOE2 / APOE3	Microtubule-actin cross-linking factor 1;Microtubule-actin cross-linking factor 1;Microtubule-actin cross-linking factor 1;Microtubule-actin cross-linking factor 1;Microtubule-actin cross-linking factor 1;Microtubule-actin cross-linking factor 1 (Fragment)	Macf1	APOE2	APOE3	783	A0A0A0MQA6;A0A571BF93;A0A571BGC6;B1ARU4;E9PVY8;F7ACR9	1.17821e+06	1.1524e+06	-0.0319522	0.0319522	2.23947	0.978096	0	0.845486	0.814996	760.626	0.0293952	Mus musculus	21.2%;21.2%;21.3%;15.4%;15.4%;21.2%	607892.49;607342.1;606026.42;831649.73;831877;608238.82	A0A0A0MQA6;A0A571BF93;A0A571BGC6;B1ARU4;E9PVY8;F7ACR9	A0A0A0MQA6;A0A571BF93;A0A571BGC6;B1ARU4;E9PVY8;F7ACR9	A0A0A0MQA6_MOUSE;A0A571BF93_MOUSE;A0A571BGC6_MOUSE;B1ARU4_MOUSE;E9PVY8_MOUSE;F7ACR9_MOUSE	;;;;;	;;;;;	;;;;;	tr	10090	1	1;1;1;1;2;1	MusMusculus_pUnKB_2022_0127	>tr|A0A0A0MQA6|A0A0A0MQA6_MOUSE Microtubule-actin cross-linking factor 1 OS=Mus musculus OX=10090 GN=Macf1 PE=1 SV=1;>tr|A0A571BF93|A0A571BF93_MOUSE Microtubule-actin cross-linking factor 1 OS=Mus musculus OX=10090 GN=Macf1 PE=1 SV=1;>tr|A0A571BGC6|A0A571BGC6_MOUSE Microtubule-actin cross-linking factor 1 OS=Mus musculus OX=10090 GN=Macf1 PE=1 SV=1;>tr|B1ARU4|B1ARU4_MOUSE Microtubule-actin cross-…	84	87
TRUE	APOE4 / APOE2	Microtubule-associated protein;Microtubule-associated protein;Microtubule-associated protein tau	Mapt	APOE4	APOE2	440	A0A0A0MQC7;A2A5Y6;P10637	19485922	19730776	0.0180155	0.0180155	1.25657	1.01257	0	0.817504	0.802733	365.013	0.0463294	Mus musculus	54.3%;53.1%;54.3%	76259.47;78085.55;76243.41	A0A0A0MQC7;A2A5Y6;P10637	A0A0A0MQC7;A2A5Y6;P10637	A0A0A0MQC7_MOUSE;A2A5Y6_MOUSE;TAU_MOUSE	;;microtubule cytoskeleton organization,neuron migration,axonogenesis,memory,adult walking behavior,axo-dendritic transport,regulation of receptor activity,regulation of autophagy,negative regulation of gene expression,negative regulation of mitochondrial membrane potential,regulation of microtubule polymerization or depolymerization,positive regulation of microtubule polymerization,negative regu…	;;DNA binding,protein binding,microtubule binding,SH3 domain binding,enzyme binding,protein kinase binding,apolipoprotein binding,identical protein binding,protein homodimerization activity,receptor agonist activity,lipoprotein particle binding,microtubule lateral binding	;;nucleus,cytoplasm,cytosol,microtubule,microtubule associated complex,plasma membrane,axoneme,postsynaptic density,microtubule cytoskeleton,nuclear speck,axon,dendrite,growth cone,axolemma,nuclear periphery,cytoplasmic ribonucleoprotein granule,somatodendritic compartment,neuronal cell body,cell body,tubulin complex,neurofibrillary tangle,membrane	tr;tr;sp	10090	1	1;1;3	MusMusculus_pUnKB_2022_0127	>tr|A0A0A0MQC7|A0A0A0MQC7_MOUSE Microtubule-associated protein OS=Mus musculus OX=10090 GN=Mapt PE=1 SV=1;>tr|A2A5Y6|A2A5Y6_MOUSE Microtubule-associated protein OS=Mus musculus OX=10090 GN=Mapt PE=1 SV=1;>sp|P10637|TAU_MOUSE Microtubule-associated protein tau OS=Mus musculus OX=10090 GN=Mapt PE=1 SV=3	26	40
TRUE	APOE4 / APOE3	Microtubule-associated protein;Microtubule-associated protein;Microtubule-associated protein tau	Mapt	APOE4	APOE3	400	A0A0A0MQC7;A2A5Y6;P10637	19394170	19730776	0.0248247	0.0248247	1.7356	1.01736	0	0.0532926	0.270241	368.119	0.0387826	Mus musculus	54.3%;53.1%;54.3%	76259.47;78085.55;76243.41	A0A0A0MQC7;A2A5Y6;P10637	A0A0A0MQC7;A2A5Y6;P10637	A0A0A0MQC7_MOUSE;A2A5Y6_MOUSE;TAU_MOUSE	;;microtubule cytoskeleton organization,neuron migration,axonogenesis,memory,adult walking behavior,axo-dendritic transport,regulation of receptor activity,regulation of autophagy,negative regulation of gene expression,negative regulation of mitochondrial membrane potential,regulation of microtubule polymerization or depolymerization,positive regulation of microtubule polymerization,negative regu…	;;DNA binding,protein binding,microtubule binding,SH3 domain binding,enzyme binding,protein kinase binding,apolipoprotein binding,identical protein binding,protein homodimerization activity,receptor agonist activity,lipoprotein particle binding,microtubule lateral binding	;;nucleus,cytoplasm,cytosol,microtubule,microtubule associated complex,plasma membrane,axoneme,postsynaptic density,microtubule cytoskeleton,nuclear speck,axon,dendrite,growth cone,axolemma,nuclear periphery,cytoplasmic ribonucleoprotein granule,somatodendritic compartment,neuronal cell body,cell body,tubulin complex,neurofibrillary tangle,membrane	tr;tr;sp	10090	1	1;1;3	MusMusculus_pUnKB_2022_0127	>tr|A0A0A0MQC7|A0A0A0MQC7_MOUSE Microtubule-associated protein OS=Mus musculus OX=10090 GN=Mapt PE=1 SV=1;>tr|A2A5Y6|A2A5Y6_MOUSE Microtubule-associated protein OS=Mus musculus OX=10090 GN=Mapt PE=1 SV=1;>sp|P10637|TAU_MOUSE Microtubule-associated protein tau OS=Mus musculus OX=10090 GN=Mapt PE=1 SV=3	26	40
TRUE	APOE2 / APOE3	Microtubule-associated protein;Microtubule-associated protein;Microtubule-associated protein tau	Mapt	APOE2	APOE3	360	A0A0A0MQC7;A2A5Y6;P10637	19394170	19485922	0.00680916	0.00680916	-0.470863	1.00473	0	0.176155	0.569007	347.587	0.0475801	Mus musculus	54.3%;53.1%;54.3%	76259.47;78085.55;76243.41	A0A0A0MQC7;A2A5Y6;P10637	A0A0A0MQC7;A2A5Y6;P10637	A0A0A0MQC7_MOUSE;A2A5Y6_MOUSE;TAU_MOUSE	;;microtubule cytoskeleton organization,neuron migration,axonogenesis,memory,adult walking behavior,axo-dendritic transport,regulation of receptor activity,regulation of autophagy,negative regulation of gene expression,negative regulation of mitochondrial membrane potential,regulation of microtubule polymerization or depolymerization,positive regulation of microtubule polymerization,negative regu…	;;DNA binding,protein binding,microtubule binding,SH3 domain binding,enzyme binding,protein kinase binding,apolipoprotein binding,identical protein binding,protein homodimerization activity,receptor agonist activity,lipoprotein particle binding,microtubule lateral binding	;;nucleus,cytoplasm,cytosol,microtubule,microtubule associated complex,plasma membrane,axoneme,postsynaptic density,microtubule cytoskeleton,nuclear speck,axon,dendrite,growth cone,axolemma,nuclear periphery,cytoplasmic ribonucleoprotein granule,somatodendritic compartment,neuronal cell body,cell body,tubulin complex,neurofibrillary tangle,membrane	tr;tr;sp	10090	1	1;1;3	MusMusculus_pUnKB_2022_0127	>tr|A0A0A0MQC7|A0A0A0MQC7_MOUSE Microtubule-associated protein OS=Mus musculus OX=10090 GN=Mapt PE=1 SV=1;>tr|A2A5Y6|A2A5Y6_MOUSE Microtubule-associated protein OS=Mus musculus OX=10090 GN=Mapt PE=1 SV=1;>sp|P10637|TAU_MOUSE Microtubule-associated protein tau OS=Mus musculus OX=10090 GN=Mapt PE=1 SV=3	26	40
TRUE	APOE4 / APOE2	Calmodulin-regulated spectrin-associated protein 1;Calmodulin-regulated spectrin-associated protein 1;Calmodulin-regulated spectrin-associated protein 1 (Fragment)	Camsap1	APOE4	APOE2	33	A0A0A0MQE5;A2AHC3;A2AHC4	25600.4	22056.3	-0.214973	0.214973	-13.8438	0.861562	0	0.984423	0.829735	26.3334	0.2403	Mus musculus	2.8%;2.8%;4.1%	176016.4;175887.28;119732.29	A0A0A0MQE5;A2AHC3;A2AHC4	A0A0A0MQE5;A2AHC3;A2AHC4	A0A0A0MQE5_MOUSE;CAMP1_MOUSE;A2AHC4_MOUSE	;cytoskeleton organization,regulation of cell morphogenesis,neuron projection development;	;calmodulin binding,microtubule binding,spectrin binding;	;cytoplasm,microtubule;	tr;sp;tr	10090	1	1	MusMusculus_pUnKB_2022_0127	>tr|A0A0A0MQE5|A0A0A0MQE5_MOUSE Calmodulin-regulated spectrin-associated protein 1 OS=Mus musculus OX=10090 GN=Camsap1 PE=1 SV=1;>sp|A2AHC3|CAMP1_MOUSE Calmodulin-regulated spectrin-associated protein 1 OS=Mus musculus OX=10090 GN=Camsap1 PE=1 SV=1;>tr|A2AHC4|A2AHC4_MOUSE Calmodulin-regulated spectrin-associated protein 1 (Fragment) OS=Mus musculus OX=10090 GN=Camsap1 PE=1 SV=1	3	3
TRUE	APOE4 / APOE3	Calmodulin-regulated spectrin-associated protein 1;Calmodulin-regulated spectrin-associated protein 1;Calmodulin-regulated spectrin-associated protein 1 (Fragment)	Camsap1	APOE4	APOE3	30	A0A0A0MQE5;A2AHC3;A2AHC4	19736.2	22056.3	0.160345	0.160345	11.7554	1.11755	0	0.396039	0.511141	23.5481	0.23109	Mus musculus	2.8%;2.8%;4.1%	176016.4;175887.28;119732.29	A0A0A0MQE5;A2AHC3;A2AHC4	A0A0A0MQE5;A2AHC3;A2AHC4	A0A0A0MQE5_MOUSE;CAMP1_MOUSE;A2AHC4_MOUSE	;cytoskeleton organization,regulation of cell morphogenesis,neuron projection development;	;calmodulin binding,microtubule binding,spectrin binding;	;cytoplasm,microtubule;	tr;sp;tr	10090	1	1	MusMusculus_pUnKB_2022_0127	>tr|A0A0A0MQE5|A0A0A0MQE5_MOUSE Calmodulin-regulated spectrin-associated protein 1 OS=Mus musculus OX=10090 GN=Camsap1 PE=1 SV=1;>sp|A2AHC3|CAMP1_MOUSE Calmodulin-regulated spectrin-associated protein 1 OS=Mus musculus OX=10090 GN=Camsap1 PE=1 SV=1;>tr|A2AHC4|A2AHC4_MOUSE Calmodulin-regulated spectrin-associated protein 1 (Fragment) OS=Mus musculus OX=10090 GN=Camsap1 PE=1 SV=1	3	3
TRUE	APOE2 / APOE3	Calmodulin-regulated spectrin-associated protein 1;Calmodulin-regulated spectrin-associated protein 1;Calmodulin-regulated spectrin-associated protein 1 (Fragment)	Camsap1	APOE2	APOE3	27	A0A0A0MQE5;A2AHC3;A2AHC4	19736.2	25600.4	0.375318	0.375318	-22.9064	1.29713	0	0.216159	0.59429	24.8971	0.153689	Mus musculus	2.8%;2.8%;4.1%	176016.4;175887.28;119732.29	A0A0A0MQE5;A2AHC3;A2AHC4	A0A0A0MQE5;A2AHC3;A2AHC4	A0A0A0MQE5_MOUSE;CAMP1_MOUSE;A2AHC4_MOUSE	;cytoskeleton organization,regulation of cell morphogenesis,neuron projection development;	;calmodulin binding,microtubule binding,spectrin binding;	;cytoplasm,microtubule;	tr;sp;tr	10090	1	1	MusMusculus_pUnKB_2022_0127	>tr|A0A0A0MQE5|A0A0A0MQE5_MOUSE Calmodulin-regulated spectrin-associated protein 1 OS=Mus musculus OX=10090 GN=Camsap1 PE=1 SV=1;>sp|A2AHC3|CAMP1_MOUSE Calmodulin-regulated spectrin-associated protein 1 OS=Mus musculus OX=10090 GN=Camsap1 PE=1 SV=1;>tr|A2AHC4|A2AHC4_MOUSE Calmodulin-regulated spectrin-associated protein 1 (Fragment) OS=Mus musculus OX=10090 GN=Camsap1 PE=1 SV=1	3	3
TRUE	APOE4 / APOE2	Rho GTPase-activating protein 21;Arhgap21 protein;Rho GTPase-activating protein 21;Rho GTPase-activating protein 21;Rho GTPase-activating protein 21 (Fragment);Rho GTPase-activating protein 21	Arhgap21	APOE4	APOE2	99	A0A0A0MQE8;B2RWX1;B7ZCJ0;B7ZCJ1;G3UWM5;Q6DFV3	338430	348452	0.042104	0.042104	2.96143	1.02961	0	0.153512	0.549888	88.6089	0.050758	Mus musculus	6.1%;6%;6.1%;6%;9.3%;6.1%	216448.91;216806.23;215864.16;216981.47;141288.04;215743.01	A0A0A0MQE8;B2RWX1;B7ZCJ0;B7ZCJ1;G3UWM5;Q6DFV3	A0A0A0MQE8;B2RWX1;B7ZCJ0;B7ZCJ1;G3UWM5;Q6DFV3	A0A0A0MQE8_MOUSE;B2RWX1_MOUSE;B7ZCJ0_MOUSE;B7ZCJ1_MOUSE;G3UWM5_MOUSE;RHG21_MOUSE	;;;;;Golgi organization,signal transduction,regulation of endocytosis,positive regulation of GTPase activity,Golgi localization,establishment of Golgi localization,maintenance of Golgi location,organelle transport along microtubule	;;;;;GTPase activator activity	;;;;;Golgi membrane,Golgi apparatus,plasma membrane,actin cytoskeleton,cell junction,cytoplasmic vesicle membrane	tr;tr;tr;tr;tr;sp	10090	1;2;1;1;1;1	1	MusMusculus_pUnKB_2022_0127	>tr|A0A0A0MQE8|A0A0A0MQE8_MOUSE Rho GTPase-activating protein 21 OS=Mus musculus OX=10090 GN=Arhgap21 PE=1 SV=1;>tr|B2RWX1|B2RWX1_MOUSE Arhgap21 protein OS=Mus musculus OX=10090 GN=Arhgap21 PE=2 SV=1;>tr|B7ZCJ0|B7ZCJ0_MOUSE Rho GTPase-activating protein 21 OS=Mus musculus OX=10090 GN=Arhgap21 PE=1 SV=1;>tr|B7ZCJ1|B7ZCJ1_MOUSE Rho GTPase-activating protein 21 OS=Mus musculus OX=10090 GN=Arhgap21 P…	9	9
TRUE	APOE4 / APOE3	Rho GTPase-activating protein 21;Arhgap21 protein;Rho GTPase-activating protein 21;Rho GTPase-activating protein 21;Rho GTPase-activating protein 21 (Fragment);Rho GTPase-activating protein 21	Arhgap21	APOE4	APOE3	90	A0A0A0MQE8;B2RWX1;B7ZCJ0;B7ZCJ1;G3UWM5;Q6DFV3	345679	348452	0.0115267	0.0115267	0.802171	1.00802	0	0.612553	0.591661	68.082	0.0547822	Mus musculus	6.1%;6%;6.1%;6%;9.3%;6.1%	216448.91;216806.23;215864.16;216981.47;141288.04;215743.01	A0A0A0MQE8;B2RWX1;B7ZCJ0;B7ZCJ1;G3UWM5;Q6DFV3	A0A0A0MQE8;B2RWX1;B7ZCJ0;B7ZCJ1;G3UWM5;Q6DFV3	A0A0A0MQE8_MOUSE;B2RWX1_MOUSE;B7ZCJ0_MOUSE;B7ZCJ1_MOUSE;G3UWM5_MOUSE;RHG21_MOUSE	;;;;;Golgi organization,signal transduction,regulation of endocytosis,positive regulation of GTPase activity,Golgi localization,establishment of Golgi localization,maintenance of Golgi location,organelle transport along microtubule	;;;;;GTPase activator activity	;;;;;Golgi membrane,Golgi apparatus,plasma membrane,actin cytoskeleton,cell junction,cytoplasmic vesicle membrane	tr;tr;tr;tr;tr;sp	10090	1;2;1;1;1;1	1	MusMusculus_pUnKB_2022_0127	>tr|A0A0A0MQE8|A0A0A0MQE8_MOUSE Rho GTPase-activating protein 21 OS=Mus musculus OX=10090 GN=Arhgap21 PE=1 SV=1;>tr|B2RWX1|B2RWX1_MOUSE Arhgap21 protein OS=Mus musculus OX=10090 GN=Arhgap21 PE=2 SV=1;>tr|B7ZCJ0|B7ZCJ0_MOUSE Rho GTPase-activating protein 21 OS=Mus musculus OX=10090 GN=Arhgap21 PE=1 SV=1;>tr|B7ZCJ1|B7ZCJ1_MOUSE Rho GTPase-activating protein 21 OS=Mus musculus OX=10090 GN=Arhgap21 P…	9	9
TRUE	APOE2 / APOE3	Rho GTPase-activating protein 21;Arhgap21 protein;Rho GTPase-activating protein 21;Rho GTPase-activating protein 21;Rho GTPase-activating protein 21 (Fragment);Rho GTPase-activating protein 21	Arhgap21	APOE2	APOE3	81	A0A0A0MQE8;B2RWX1;B7ZCJ0;B7ZCJ1;G3UWM5;Q6DFV3	345679	338430	-0.0305773	0.0305773	2.14208	0.979028	0	0.450574	0.704715	74.8642	0.059594	Mus musculus	6.1%;6%;6.1%;6%;9.3%;6.1%	216448.91;216806.23;215864.16;216981.47;141288.04;215743.01	A0A0A0MQE8;B2RWX1;B7ZCJ0;B7ZCJ1;G3UWM5;Q6DFV3	A0A0A0MQE8;B2RWX1;B7ZCJ0;B7ZCJ1;G3UWM5;Q6DFV3	A0A0A0MQE8_MOUSE;B2RWX1_MOUSE;B7ZCJ0_MOUSE;B7ZCJ1_MOUSE;G3UWM5_MOUSE;RHG21_MOUSE	;;;;;Golgi organization,signal transduction,regulation of endocytosis,positive regulation of GTPase activity,Golgi localization,establishment of Golgi localization,maintenance of Golgi location,organelle transport along microtubule	;;;;;GTPase activator activity	;;;;;Golgi membrane,Golgi apparatus,plasma membrane,actin cytoskeleton,cell junction,cytoplasmic vesicle membrane	tr;tr;tr;tr;tr;sp	10090	1;2;1;1;1;1	1	MusMusculus_pUnKB_2022_0127	>tr|A0A0A0MQE8|A0A0A0MQE8_MOUSE Rho GTPase-activating protein 21 OS=Mus musculus OX=10090 GN=Arhgap21 PE=1 SV=1;>tr|B2RWX1|B2RWX1_MOUSE Arhgap21 protein OS=Mus musculus OX=10090 GN=Arhgap21 PE=2 SV=1;>tr|B7ZCJ0|B7ZCJ0_MOUSE Rho GTPase-activating protein 21 OS=Mus musculus OX=10090 GN=Arhgap21 PE=1 SV=1;>tr|B7ZCJ1|B7ZCJ1_MOUSE Rho GTPase-activating protein 21 OS=Mus musculus OX=10090 GN=Arhgap21 P…	9	9
TRUE	APOE4 / APOE2	Glyceraldehyde-3-phosphate dehydrogenase	Gapdh	APOE4	APOE2	825	A0A0A0MQF6;D2KHZ9;P16858	227841408	234967696	0.0444325	0.0444325	3.12774	1.03128	0	0.222877	0.613657	808.362	0.0315691	Mus musculus	76%;82%;82%	38653.44;35810.01;35810.01	A0A0A0MQF6;D2KHZ9;P16858	A0A0A0MQF6;D2KHZ9;P16858	A0A0A0MQF6_MOUSE;D2KHZ9_MOUSE;G3P_MOUSE	;;microtubule cytoskeleton organization,glucose metabolic process,glycolytic process,multicellular organism development,negative regulation of endopeptidase activity,negative regulation of translation,killing of cells of other organism,peptidyl-cysteine S-trans-nitrosylation,positive regulation of cytokine secretion,protein stabilization,defense response to fungus,neuron apoptotic process,killing…	;;glyceraldehyde-3-phosphate dehydrogenase (NAD+) (phosphorylating) activity,protein binding,microtubule binding,aspartic-type endopeptidase inhibitor activity,enzyme binding,peptidyl-cysteine S-nitrosylase activity,identical protein binding,NADP binding,NAD binding,disordered domain specific binding	;;nucleus,cytoplasm,mitochondrion,lipid particle,cytosol,plasma membrane,microtubule cytoskeleton,membrane,intracellular ribonucleoprotein complex,extracellular matrix,nuclear membrane,vesicle,myelin sheath,intracellular membrane-bounded organelle,extracellular exosome,GAIT complex	tr;tr;sp	10090	1;2;1	1;1;2	MusMusculus_pUnKB_2022_0127	>tr|A0A0A0MQF6|A0A0A0MQF6_MOUSE Glyceraldehyde-3-phosphate dehydrogenase OS=Mus musculus OX=10090 GN=Gapdh PE=1 SV=1;>tr|D2KHZ9|D2KHZ9_MOUSE Glyceraldehyde-3-phosphate dehydrogenase OS=Mus musculus OX=10090 GN=Gapdh PE=2 SV=1;>sp|P16858|G3P_MOUSE Glyceraldehyde-3-phosphate dehydrogenase OS=Mus musculus OX=10090 GN=Gapdh PE=1 SV=2	27	75
TRUE	APOE4 / APOE3	Glyceraldehyde-3-phosphate dehydrogenase	Gapdh	APOE4	APOE3	750	A0A0A0MQF6;D2KHZ9;P16858	232387072	234967696	0.0159326	0.0159326	1.11049	1.0111	0	0.28664	0.466688	746.071	0.0276205	Mus musculus	76%;82%;82%	38653.44;35810.01;35810.01	A0A0A0MQF6;D2KHZ9;P16858	A0A0A0MQF6;D2KHZ9;P16858	A0A0A0MQF6_MOUSE;D2KHZ9_MOUSE;G3P_MOUSE	;;microtubule cytoskeleton organization,glucose metabolic process,glycolytic process,multicellular organism development,negative regulation of endopeptidase activity,negative regulation of translation,killing of cells of other organism,peptidyl-cysteine S-trans-nitrosylation,positive regulation of cytokine secretion,protein stabilization,defense response to fungus,neuron apoptotic process,killing…	;;glyceraldehyde-3-phosphate dehydrogenase (NAD+) (phosphorylating) activity,protein binding,microtubule binding,aspartic-type endopeptidase inhibitor activity,enzyme binding,peptidyl-cysteine S-nitrosylase activity,identical protein binding,NADP binding,NAD binding,disordered domain specific binding	;;nucleus,cytoplasm,mitochondrion,lipid particle,cytosol,plasma membrane,microtubule cytoskeleton,membrane,intracellular ribonucleoprotein complex,extracellular matrix,nuclear membrane,vesicle,myelin sheath,intracellular membrane-bounded organelle,extracellular exosome,GAIT complex	tr;tr;sp	10090	1;2;1	1;1;2	MusMusculus_pUnKB_2022_0127	>tr|A0A0A0MQF6|A0A0A0MQF6_MOUSE Glyceraldehyde-3-phosphate dehydrogenase OS=Mus musculus OX=10090 GN=Gapdh PE=1 SV=1;>tr|D2KHZ9|D2KHZ9_MOUSE Glyceraldehyde-3-phosphate dehydrogenase OS=Mus musculus OX=10090 GN=Gapdh PE=2 SV=1;>sp|P16858|G3P_MOUSE Glyceraldehyde-3-phosphate dehydrogenase OS=Mus musculus OX=10090 GN=Gapdh PE=1 SV=2	27	75
TRUE	APOE2 / APOE3	Glyceraldehyde-3-phosphate dehydrogenase	Gapdh	APOE2	APOE3	675	A0A0A0MQF6;D2KHZ9;P16858	232387072	227841408	-0.0284998	0.0284998	1.9951	0.980439	0	0.749722	0.796485	651.928	0.0283834	Mus musculus	76%;82%;82%	38653.44;35810.01;35810.01	A0A0A0MQF6;D2KHZ9;P16858	A0A0A0MQF6;D2KHZ9;P16858	A0A0A0MQF6_MOUSE;D2KHZ9_MOUSE;G3P_MOUSE	;;microtubule cytoskeleton organization,glucose metabolic process,glycolytic process,multicellular organism development,negative regulation of endopeptidase activity,negative regulation of translation,killing of cells of other organism,peptidyl-cysteine S-trans-nitrosylation,positive regulation of cytokine secretion,protein stabilization,defense response to fungus,neuron apoptotic process,killing…	;;glyceraldehyde-3-phosphate dehydrogenase (NAD+) (phosphorylating) activity,protein binding,microtubule binding,aspartic-type endopeptidase inhibitor activity,enzyme binding,peptidyl-cysteine S-nitrosylase activity,identical protein binding,NADP binding,NAD binding,disordered domain specific binding	;;nucleus,cytoplasm,mitochondrion,lipid particle,cytosol,plasma membrane,microtubule cytoskeleton,membrane,intracellular ribonucleoprotein complex,extracellular matrix,nuclear membrane,vesicle,myelin sheath,intracellular membrane-bounded organelle,extracellular exosome,GAIT complex	tr;tr;sp	10090	1;2;1	1;1;2	MusMusculus_pUnKB_2022_0127	>tr|A0A0A0MQF6|A0A0A0MQF6_MOUSE Glyceraldehyde-3-phosphate dehydrogenase OS=Mus musculus OX=10090 GN=Gapdh PE=1 SV=1;>tr|D2KHZ9|D2KHZ9_MOUSE Glyceraldehyde-3-phosphate dehydrogenase OS=Mus musculus OX=10090 GN=Gapdh PE=2 SV=1;>sp|P16858|G3P_MOUSE Glyceraldehyde-3-phosphate dehydrogenase OS=Mus musculus OX=10090 GN=Gapdh PE=1 SV=2	27	75
TRUE	APOE4 / APOE2	Ubiquitin-like modifier-activating enzyme ATG7	Atg7	APOE4	APOE2	66	A0A0A0MQN4;Q3TAB9;Q3TM87;Q9D906;S4R2D5	354107	334215	-0.0834108	0.0834108	-5.61764	0.943824	0	0.618547	0.751523	64	0.0725754	Mus musculus	10.7%;11.3%;11.3%;11.3%;12.8%	82276.81;77501.11;77521.15;77520.16;68243.55	A0A0A0MQN4;Q3TAB9;Q3TM87;Q9D906;S4R2D5	A0A0A0MQN4;Q3TAB9;Q3TM87;Q9D906;S4R2D5	A0A0A0MQN4_MOUSE;Q3TAB9_MOUSE;Q3TM87_MOUSE;ATG7_MOUSE;S4R2D5_MOUSE	;;;autophagosome assembly,mitophagy,liver development,protein lipidation,C-terminal protein lipidation,autophagy,cellular response to nitrogen starvation,organelle organization,mitochondrion organization,adult walking behavior,cellular response to starvation,post-embryonic development,protein transport,macroautophagy,cellular homeostasis,cerebellar Purkinje cell layer development,pyramidal neuron…	;;;protein binding,transcription factor binding,Atg12 activating enzyme activity,Atg8 activating enzyme activity,protein homodimerization activity;	;;;pre-autophagosomal structure,cytoplasm,cytosol,axoneme;	tr;tr;tr;sp;tr	10090	1;2;2;1;1	1	MusMusculus_pUnKB_2022_0127	>tr|A0A0A0MQN4|A0A0A0MQN4_MOUSE Ubiquitin-like modifier-activating enzyme ATG7 OS=Mus musculus OX=10090 GN=Atg7 PE=1 SV=1;>tr|Q3TAB9|Q3TAB9_MOUSE Ubiquitin-like modifier-activating enzyme ATG7 OS=Mus musculus OX=10090 GN=Atg7 PE=2 SV=1;>tr|Q3TM87|Q3TM87_MOUSE Ubiquitin-like modifier-activating enzyme ATG7 OS=Mus musculus OX=10090 GN=Atg7 PE=2 SV=1;>sp|Q9D906|ATG7_MOUSE Ubiquitin-like modifier-act…	6	6
TRUE	APOE4 / APOE3	Ubiquitin-like modifier-activating enzyme ATG7	Atg7	APOE4	APOE3	60	A0A0A0MQN4;Q3TAB9;Q3TM87;Q9D906;S4R2D5	312124	334215	0.0986571	0.0986571	7.07763	1.07078	0	0.0257842	0.218421	51.8999	0.0812742	Mus musculus	10.7%;11.3%;11.3%;11.3%;12.8%	82276.81;77501.11;77521.15;77520.16;68243.55	A0A0A0MQN4;Q3TAB9;Q3TM87;Q9D906;S4R2D5	A0A0A0MQN4;Q3TAB9;Q3TM87;Q9D906;S4R2D5	A0A0A0MQN4_MOUSE;Q3TAB9_MOUSE;Q3TM87_MOUSE;ATG7_MOUSE;S4R2D5_MOUSE	;;;autophagosome assembly,mitophagy,liver development,protein lipidation,C-terminal protein lipidation,autophagy,cellular response to nitrogen starvation,organelle organization,mitochondrion organization,adult walking behavior,cellular response to starvation,post-embryonic development,protein transport,macroautophagy,cellular homeostasis,cerebellar Purkinje cell layer development,pyramidal neuron…	;;;protein binding,transcription factor binding,Atg12 activating enzyme activity,Atg8 activating enzyme activity,protein homodimerization activity;	;;;pre-autophagosomal structure,cytoplasm,cytosol,axoneme;	tr;tr;tr;sp;tr	10090	1;2;2;1;1	1	MusMusculus_pUnKB_2022_0127	>tr|A0A0A0MQN4|A0A0A0MQN4_MOUSE Ubiquitin-like modifier-activating enzyme ATG7 OS=Mus musculus OX=10090 GN=Atg7 PE=1 SV=1;>tr|Q3TAB9|Q3TAB9_MOUSE Ubiquitin-like modifier-activating enzyme ATG7 OS=Mus musculus OX=10090 GN=Atg7 PE=2 SV=1;>tr|Q3TM87|Q3TM87_MOUSE Ubiquitin-like modifier-activating enzyme ATG7 OS=Mus musculus OX=10090 GN=Atg7 PE=2 SV=1;>sp|Q9D906|ATG7_MOUSE Ubiquitin-like modifier-act…	6	6
TRUE	APOE2 / APOE3	Ubiquitin-like modifier-activating enzyme ATG7	Atg7	APOE2	APOE3	54	A0A0A0MQN4;Q3TAB9;Q3TM87;Q9D906;S4R2D5	312124	354107	0.182068	0.182068	-11.8561	1.13451	0	0.0608317	0.421758	46.7123	0.0782057	Mus musculus	10.7%;11.3%;11.3%;11.3%;12.8%	82276.81;77501.11;77521.15;77520.16;68243.55	A0A0A0MQN4;Q3TAB9;Q3TM87;Q9D906;S4R2D5	A0A0A0MQN4;Q3TAB9;Q3TM87;Q9D906;S4R2D5	A0A0A0MQN4_MOUSE;Q3TAB9_MOUSE;Q3TM87_MOUSE;ATG7_MOUSE;S4R2D5_MOUSE	;;;autophagosome assembly,mitophagy,liver development,protein lipidation,C-terminal protein lipidation,autophagy,cellular response to nitrogen starvation,organelle organization,mitochondrion organization,adult walking behavior,cellular response to starvation,post-embryonic development,protein transport,macroautophagy,cellular homeostasis,cerebellar Purkinje cell layer development,pyramidal neuron…	;;;protein binding,transcription factor binding,Atg12 activating enzyme activity,Atg8 activating enzyme activity,protein homodimerization activity;	;;;pre-autophagosomal structure,cytoplasm,cytosol,axoneme;	tr;tr;tr;sp;tr	10090	1;2;2;1;1	1	MusMusculus_pUnKB_2022_0127	>tr|A0A0A0MQN4|A0A0A0MQN4_MOUSE Ubiquitin-like modifier-activating enzyme ATG7 OS=Mus musculus OX=10090 GN=Atg7 PE=1 SV=1;>tr|Q3TAB9|Q3TAB9_MOUSE Ubiquitin-like modifier-activating enzyme ATG7 OS=Mus musculus OX=10090 GN=Atg7 PE=2 SV=1;>tr|Q3TM87|Q3TM87_MOUSE Ubiquitin-like modifier-activating enzyme ATG7 OS=Mus musculus OX=10090 GN=Atg7 PE=2 SV=1;>sp|Q9D906|ATG7_MOUSE Ubiquitin-like modifier-act…	6	6
TRUE	APOE4 / APOE2	YjeF N-terminal domain-containing protein 3	Yjefn3	APOE4	APOE2	22	A0A0A0MQP0;F6W8I0	29962.4	29036.1	-0.0453056	0.0453056	-3.09155	0.969084	0	0.637375	0.75842	17.1099	0.166705	Mus musculus	16.6%;13.1%	21327.63;27016.02	A0A0A0MQP0;F6W8I0	A0A0A0MQP0;F6W8I0	A0A0A0MQP0_MOUSE;YJEN3_MOUSE	;biological_process,NADH metabolic process,NADP metabolic process	;molecular_function,NADHX epimerase activity,NADPHX epimerase activity	;cellular_component,mitochondrion	tr;sp	10090	1	1;2	MusMusculus_pUnKB_2022_0127	>tr|A0A0A0MQP0|A0A0A0MQP0_MOUSE YjeF N-terminal domain-containing protein 3 OS=Mus musculus OX=10090 GN=Yjefn3 PE=1 SV=1;>sp|F6W8I0|YJEN3_MOUSE YjeF N-terminal domain-containing protein 3 OS=Mus musculus OX=10090 GN=Yjefn3 PE=1 SV=2	2	2
TRUE	APOE4 / APOE3	YjeF N-terminal domain-containing protein 3	Yjefn3	APOE4	APOE3	20	A0A0A0MQP0;F6W8I0	22860.7	29036.1	0.344976	0.344976	27.013	1.27013	0	0.0598973	0.275383	14.1837	0.163722	Mus musculus	16.6%;13.1%	21327.63;27016.02	A0A0A0MQP0;F6W8I0	A0A0A0MQP0;F6W8I0	A0A0A0MQP0_MOUSE;YJEN3_MOUSE	;biological_process,NADH metabolic process,NADP metabolic process	;molecular_function,NADHX epimerase activity,NADPHX epimerase activity	;cellular_component,mitochondrion	tr;sp	10090	1	1;2	MusMusculus_pUnKB_2022_0127	>tr|A0A0A0MQP0|A0A0A0MQP0_MOUSE YjeF N-terminal domain-containing protein 3 OS=Mus musculus OX=10090 GN=Yjefn3 PE=1 SV=1;>sp|F6W8I0|YJEN3_MOUSE YjeF N-terminal domain-containing protein 3 OS=Mus musculus OX=10090 GN=Yjefn3 PE=1 SV=2	2	2
TRUE	APOE2 / APOE3	YjeF N-terminal domain-containing protein 3	Yjefn3	APOE2	APOE3	18	A0A0A0MQP0;F6W8I0	22860.7	29962.4	0.390282	0.390282	-23.7019	1.31065	0	0.19464	0.580789	15.8481	0.188123	Mus musculus	16.6%;13.1%	21327.63;27016.02	A0A0A0MQP0;F6W8I0	A0A0A0MQP0;F6W8I0	A0A0A0MQP0_MOUSE;YJEN3_MOUSE	;biological_process,NADH metabolic process,NADP metabolic process	;molecular_function,NADHX epimerase activity,NADPHX epimerase activity	;cellular_component,mitochondrion	tr;sp	10090	1	1;2	MusMusculus_pUnKB_2022_0127	>tr|A0A0A0MQP0|A0A0A0MQP0_MOUSE YjeF N-terminal domain-containing protein 3 OS=Mus musculus OX=10090 GN=Yjefn3 PE=1 SV=1;>sp|F6W8I0|YJEN3_MOUSE YjeF N-terminal domain-containing protein 3 OS=Mus musculus OX=10090 GN=Yjefn3 PE=1 SV=2	2	2
TRUE	APOE4 / APOE2	80K protein;Myristoylated alanine-rich C-kinase substrate	Marcks	APOE4	APOE2	176	A0A0A1HAM8;P26645	5345460	5117873	-0.0627698	0.0627698	-4.25758	0.957424	0	0.156879	0.55366	129.993	0.0578192	Mus musculus	56.3%;56.3%	29721.37;29661.32	A0A0A1HAM8;P26645	A0A0A1HAM8;P26645	A0A0A1HAM8_MOUSE;MARCS_MOUSE	;actin filament bundle assembly,protein homooligomerization,actin crosslink formation	;protein kinase C binding,calmodulin binding,identical protein binding,actin filament binding	;cytoplasm,centrosome,focal adhesion,cell cortex,membrane,actin filament bundle,germinal vesicle,extracellular exosome	tr;sp	10090	2;1	1;2	MusMusculus_pUnKB_2022_0127	>tr|A0A0A1HAM8|A0A0A1HAM8_MOUSE 80K protein OS=Mus musculus OX=10090 GN=Marcks PE=2 SV=1;>sp|P26645|MARCS_MOUSE Myristoylated alanine-rich C-kinase substrate OS=Mus musculus OX=10090 GN=Marcks PE=1 SV=2	11	16
TRUE	APOE4 / APOE3	80K protein;Myristoylated alanine-rich C-kinase substrate	Marcks	APOE4	APOE3	160	A0A0A1HAM8;P26645	5564335	5117873	-0.120665	0.120665	-8.02364	0.919764	0	0.0883429	0.318196	130.525	0.0476968	Mus musculus	56.3%;56.3%	29721.37;29661.32	A0A0A1HAM8;P26645	A0A0A1HAM8;P26645	A0A0A1HAM8_MOUSE;MARCS_MOUSE	;actin filament bundle assembly,protein homooligomerization,actin crosslink formation	;protein kinase C binding,calmodulin binding,identical protein binding,actin filament binding	;cytoplasm,centrosome,focal adhesion,cell cortex,membrane,actin filament bundle,germinal vesicle,extracellular exosome	tr;sp	10090	2;1	1;2	MusMusculus_pUnKB_2022_0127	>tr|A0A0A1HAM8|A0A0A1HAM8_MOUSE 80K protein OS=Mus musculus OX=10090 GN=Marcks PE=2 SV=1;>sp|P26645|MARCS_MOUSE Myristoylated alanine-rich C-kinase substrate OS=Mus musculus OX=10090 GN=Marcks PE=1 SV=2	11	16
TRUE	APOE2 / APOE3	80K protein;Myristoylated alanine-rich C-kinase substrate	Marcks	APOE2	APOE3	144	A0A0A1HAM8;P26645	5564335	5345460	-0.0578952	0.0578952	4.0946	0.960665	0	0.994522	0.836222	138.373	0.0624855	Mus musculus	56.3%;56.3%	29721.37;29661.32	A0A0A1HAM8;P26645	A0A0A1HAM8;P26645	A0A0A1HAM8_MOUSE;MARCS_MOUSE	;actin filament bundle assembly,protein homooligomerization,actin crosslink formation	;protein kinase C binding,calmodulin binding,identical protein binding,actin filament binding	;cytoplasm,centrosome,focal adhesion,cell cortex,membrane,actin filament bundle,germinal vesicle,extracellular exosome	tr;sp	10090	2;1	1;2	MusMusculus_pUnKB_2022_0127	>tr|A0A0A1HAM8|A0A0A1HAM8_MOUSE 80K protein OS=Mus musculus OX=10090 GN=Marcks PE=2 SV=1;>sp|P26645|MARCS_MOUSE Myristoylated alanine-rich C-kinase substrate OS=Mus musculus OX=10090 GN=Marcks PE=1 SV=2	11	16
TRUE	APOE4 / APOE2	ADP-sugar pyrophosphatase (Fragment);ADP-sugar pyrophosphatase (Fragment);ADP-sugar pyrophosphatase	Nudt5	APOE4	APOE2	33	A0A0A6YVU1;A2ATT5;Q9JKX6	100677	76563.2	-0.395013	0.395013	-23.9518	0.760482	0	0.19375	0.581226	16.5962	0.325707	Mus musculus	42%;23%;17%	9973.47;17683.03;23984.29	A0A0A6YVU1;A2ATT5;Q9JKX6	A0A0A6YVU1;A2ATT5;Q9JKX6	A0A0A6YVU1_MOUSE;A2ATT5_MOUSE;NUDT5_MOUSE	;;nucleobase-containing compound metabolic process,chromatin remodeling,ribonucleoside diphosphate catabolic process,D-ribose catabolic process,ATP generation from poly-ADP-D-ribose	;;magnesium ion binding,nucleotidyltransferase activity,nucleoside-diphosphatase activity,ADP-sugar diphosphatase activity,snoRNA binding,protein homodimerization activity,8-oxo-dGDP phosphatase activity,ADP-ribose diphosphatase activity,m7G(5')pppN diphosphatase activity	;;nucleus,extracellular exosome	tr;tr;sp	10090	1	1	MusMusculus_pUnKB_2022_0127	>tr|A0A0A6YVU1|A0A0A6YVU1_MOUSE ADP-sugar pyrophosphatase (Fragment) OS=Mus musculus OX=10090 GN=Nudt5 PE=1 SV=1;>tr|A2ATT5|A2ATT5_MOUSE ADP-sugar pyrophosphatase (Fragment) OS=Mus musculus OX=10090 GN=Nudt5 PE=1 SV=1;>sp|Q9JKX6|NUDT5_MOUSE ADP-sugar pyrophosphatase OS=Mus musculus OX=10090 GN=Nudt5 PE=1 SV=1	3	3
TRUE	APOE4 / APOE3	ADP-sugar pyrophosphatase (Fragment);ADP-sugar pyrophosphatase (Fragment);ADP-sugar pyrophosphatase	Nudt5	APOE4	APOE3	30	A0A0A6YVU1;A2ATT5;Q9JKX6	97603.3	76563.2	-0.35028	0.35028	-21.5568	0.784432	0	0.149433	0.373163	22.2941	0.158035	Mus musculus	42%;23%;17%	9973.47;17683.03;23984.29	A0A0A6YVU1;A2ATT5;Q9JKX6	A0A0A6YVU1;A2ATT5;Q9JKX6	A0A0A6YVU1_MOUSE;A2ATT5_MOUSE;NUDT5_MOUSE	;;nucleobase-containing compound metabolic process,chromatin remodeling,ribonucleoside diphosphate catabolic process,D-ribose catabolic process,ATP generation from poly-ADP-D-ribose	;;magnesium ion binding,nucleotidyltransferase activity,nucleoside-diphosphatase activity,ADP-sugar diphosphatase activity,snoRNA binding,protein homodimerization activity,8-oxo-dGDP phosphatase activity,ADP-ribose diphosphatase activity,m7G(5')pppN diphosphatase activity	;;nucleus,extracellular exosome	tr;tr;sp	10090	1	1	MusMusculus_pUnKB_2022_0127	>tr|A0A0A6YVU1|A0A0A6YVU1_MOUSE ADP-sugar pyrophosphatase (Fragment) OS=Mus musculus OX=10090 GN=Nudt5 PE=1 SV=1;>tr|A2ATT5|A2ATT5_MOUSE ADP-sugar pyrophosphatase (Fragment) OS=Mus musculus OX=10090 GN=Nudt5 PE=1 SV=1;>sp|Q9JKX6|NUDT5_MOUSE ADP-sugar pyrophosphatase OS=Mus musculus OX=10090 GN=Nudt5 PE=1 SV=1	3	3
TRUE	APOE2 / APOE3	ADP-sugar pyrophosphatase (Fragment);ADP-sugar pyrophosphatase (Fragment);ADP-sugar pyrophosphatase	Nudt5	APOE2	APOE3	27	A0A0A6YVU1;A2ATT5;Q9JKX6	97603.3	100677	0.0447333	0.0447333	-3.0531	1.03149	0	0.549206	0.730255	18.3554	0.336266	Mus musculus	42%;23%;17%	9973.47;17683.03;23984.29	A0A0A6YVU1;A2ATT5;Q9JKX6	A0A0A6YVU1;A2ATT5;Q9JKX6	A0A0A6YVU1_MOUSE;A2ATT5_MOUSE;NUDT5_MOUSE	;;nucleobase-containing compound metabolic process,chromatin remodeling,ribonucleoside diphosphate catabolic process,D-ribose catabolic process,ATP generation from poly-ADP-D-ribose	;;magnesium ion binding,nucleotidyltransferase activity,nucleoside-diphosphatase activity,ADP-sugar diphosphatase activity,snoRNA binding,protein homodimerization activity,8-oxo-dGDP phosphatase activity,ADP-ribose diphosphatase activity,m7G(5')pppN diphosphatase activity	;;nucleus,extracellular exosome	tr;tr;sp	10090	1	1	MusMusculus_pUnKB_2022_0127	>tr|A0A0A6YVU1|A0A0A6YVU1_MOUSE ADP-sugar pyrophosphatase (Fragment) OS=Mus musculus OX=10090 GN=Nudt5 PE=1 SV=1;>tr|A2ATT5|A2ATT5_MOUSE ADP-sugar pyrophosphatase (Fragment) OS=Mus musculus OX=10090 GN=Nudt5 PE=1 SV=1;>sp|Q9JKX6|NUDT5_MOUSE ADP-sugar pyrophosphatase OS=Mus musculus OX=10090 GN=Nudt5 PE=1 SV=1	3	3
TRUE	APOE4 / APOE2	Predicted pseudogene 9774;Proteasomal ubiquitin receptor ADRM1	Gm9774	APOE4	APOE2	33	A0A0A6YVU8;Q9JKV1	392710	486655	0.309435	0.309435	23.9222	1.23922	0	0.178314	0.564063	26.8444	0.179085	Mus musculus	7.6%;7.6%	42147.16;42060.14	A0A0A6YVU8;Q9JKV1	A0A0A6YVU8;Q9JKV1	A0A0A6YVU8_MOUSE;ADRM1_MOUSE	ubiquitin-dependent protein catabolic process,positive regulation of endopeptidase activity;ovarian follicle development,transcription elongation from RNA polymerase II promoter,ubiquitin-dependent protein catabolic process,spermatid development,positive regulation of endopeptidase activity,regulation of T cell differentiation in thymus,follicle-stimulating hormone signaling pathway,proteasome as…	ubiquitin binding,endopeptidase activator activity,proteasome binding;protease binding,protein binding,ubiquitin binding,endopeptidase activator activity,proteasome binding	nucleus,cytoplasm,proteasome regulatory particle, lid subcomplex;proteasome complex,nucleoplasm,cytosol,plasma membrane,proteasome regulatory particle, lid subcomplex	tr;sp	10090	3;1	1;2	MusMusculus_pUnKB_2022_0127	>tr|A0A0A6YVU8|A0A0A6YVU8_MOUSE Predicted pseudogene 9774 OS=Mus musculus OX=10090 GN=Gm9774 PE=3 SV=1;>sp|Q9JKV1|ADRM1_MOUSE Proteasomal ubiquitin receptor ADRM1 OS=Mus musculus OX=10090 GN=Adrm1 PE=1 SV=2	3	3
TRUE	APOE4 / APOE3	Predicted pseudogene 9774;Proteasomal ubiquitin receptor ADRM1	Gm9774	APOE4	APOE3	30	A0A0A6YVU8;Q9JKV1	348585	486655	0.481389	0.481389	39.6087	1.39609	0	0.0549136	0.272216	21.4695	0.165016	Mus musculus	7.6%;7.6%	42147.16;42060.14	A0A0A6YVU8;Q9JKV1	A0A0A6YVU8;Q9JKV1	A0A0A6YVU8_MOUSE;ADRM1_MOUSE	ubiquitin-dependent protein catabolic process,positive regulation of endopeptidase activity;ovarian follicle development,transcription elongation from RNA polymerase II promoter,ubiquitin-dependent protein catabolic process,spermatid development,positive regulation of endopeptidase activity,regulation of T cell differentiation in thymus,follicle-stimulating hormone signaling pathway,proteasome as…	ubiquitin binding,endopeptidase activator activity,proteasome binding;protease binding,protein binding,ubiquitin binding,endopeptidase activator activity,proteasome binding	nucleus,cytoplasm,proteasome regulatory particle, lid subcomplex;proteasome complex,nucleoplasm,cytosol,plasma membrane,proteasome regulatory particle, lid subcomplex	tr;sp	10090	3;1	1;2	MusMusculus_pUnKB_2022_0127	>tr|A0A0A6YVU8|A0A0A6YVU8_MOUSE Predicted pseudogene 9774 OS=Mus musculus OX=10090 GN=Gm9774 PE=3 SV=1;>sp|Q9JKV1|ADRM1_MOUSE Proteasomal ubiquitin receptor ADRM1 OS=Mus musculus OX=10090 GN=Adrm1 PE=1 SV=2	3	3
TRUE	APOE2 / APOE3	Predicted pseudogene 9774;Proteasomal ubiquitin receptor ADRM1	Gm9774	APOE2	APOE3	27	A0A0A6YVU8;Q9JKV1	348585	392710	0.171954	0.171954	-11.2361	1.12658	0	0.424367	0.696673	22.9268	0.107551	Mus musculus	7.6%;7.6%	42147.16;42060.14	A0A0A6YVU8;Q9JKV1	A0A0A6YVU8;Q9JKV1	A0A0A6YVU8_MOUSE;ADRM1_MOUSE	ubiquitin-dependent protein catabolic process,positive regulation of endopeptidase activity;ovarian follicle development,transcription elongation from RNA polymerase II promoter,ubiquitin-dependent protein catabolic process,spermatid development,positive regulation of endopeptidase activity,regulation of T cell differentiation in thymus,follicle-stimulating hormone signaling pathway,proteasome as…	ubiquitin binding,endopeptidase activator activity,proteasome binding;protease binding,protein binding,ubiquitin binding,endopeptidase activator activity,proteasome binding	nucleus,cytoplasm,proteasome regulatory particle, lid subcomplex;proteasome complex,nucleoplasm,cytosol,plasma membrane,proteasome regulatory particle, lid subcomplex	tr;sp	10090	3;1	1;2	MusMusculus_pUnKB_2022_0127	>tr|A0A0A6YVU8|A0A0A6YVU8_MOUSE Predicted pseudogene 9774 OS=Mus musculus OX=10090 GN=Gm9774 PE=3 SV=1;>sp|Q9JKV1|ADRM1_MOUSE Proteasomal ubiquitin receptor ADRM1 OS=Mus musculus OX=10090 GN=Adrm1 PE=1 SV=2	3	3
TRUE	APOE4 / APOE2	Muscleblind-like protein 1;Muscleblind-like protein 1;Muscleblind-like protein 1;Muscleblind-like protein 1;Uncharacterized protein;Muscleblind-like protein 1	Mbnl1	APOE4	APOE2	44	A0A0A6YVV8;A0A0A6YWB0;A0A0A6YXE3;G3X9Q0;Q8CAQ1;Q9JKP5	356116	368905	0.0509026	0.0509026	3.59128	1.03591	0	0.740652	0.782865	41.9241	0.0994408	Mus musculus	9.3%;10.4%;11.9%;9.4%;10.6%;10.6%	41719.11;37800.54;33049.99;40894.2;36684.42;36975.64	A0A0A6YVV8;A0A0A6YWB0;A0A0A6YXE3;G3X9Q0;Q8CAQ1;Q9JKP5	A0A0A6YVV8;A0A0A6YWB0;A0A0A6YXE3;G3X9Q0;Q8CAQ1;Q9JKP5	A0A0A6YVV8_MOUSE;A0A0A6YWB0_MOUSE;A0A0A6YXE3_MOUSE;G3X9Q0_MOUSE;Q8CAQ1_MOUSE;MBNL1_MOUSE	;;;;;alternative mRNA splicing, via spliceosome,regulation of alternative mRNA splicing, via spliceosome,in utero embryonic development,mRNA splice site selection,nervous system development,skeletal muscle tissue development,RNA splicing,embryonic limb morphogenesis,regulation of RNA splicing,myoblast differentiation	;;;;;RNA binding,double-stranded RNA binding,metal ion binding	;;;;;nucleus,nucleoplasm,cytoplasm,centrosome,cytosol,cytoplasmic stress granule	tr;tr;tr;tr;tr;sp	10090	1;1;1;1;2;1	1	MusMusculus_pUnKB_2022_0127	>tr|A0A0A6YVV8|A0A0A6YVV8_MOUSE Muscleblind-like protein 1 OS=Mus musculus OX=10090 GN=Mbnl1 PE=1 SV=1;>tr|A0A0A6YWB0|A0A0A6YWB0_MOUSE Muscleblind-like protein 1 OS=Mus musculus OX=10090 GN=Mbnl1 PE=1 SV=1;>tr|A0A0A6YXE3|A0A0A6YXE3_MOUSE Muscleblind-like protein 1 OS=Mus musculus OX=10090 GN=Mbnl1 PE=1 SV=1;>tr|G3X9Q0|G3X9Q0_MOUSE Muscleblind-like protein 1 OS=Mus musculus OX=10090 GN=Mbnl1 PE=1 …	4	4
TRUE	APOE4 / APOE3	Muscleblind-like protein 1;Muscleblind-like protein 1;Muscleblind-like protein 1;Muscleblind-like protein 1;Uncharacterized protein;Muscleblind-like protein 1	Mbnl1	APOE4	APOE3	40	A0A0A6YVV8;A0A0A6YWB0;A0A0A6YXE3;G3X9Q0;Q8CAQ1;Q9JKP5	364830	368905	0.016026	0.016026	1.11703	1.01117	0	0.573648	0.579746	22.5902	0.16705	Mus musculus	9.3%;10.4%;11.9%;9.4%;10.6%;10.6%	41719.11;37800.54;33049.99;40894.2;36684.42;36975.64	A0A0A6YVV8;A0A0A6YWB0;A0A0A6YXE3;G3X9Q0;Q8CAQ1;Q9JKP5	A0A0A6YVV8;A0A0A6YWB0;A0A0A6YXE3;G3X9Q0;Q8CAQ1;Q9JKP5	A0A0A6YVV8_MOUSE;A0A0A6YWB0_MOUSE;A0A0A6YXE3_MOUSE;G3X9Q0_MOUSE;Q8CAQ1_MOUSE;MBNL1_MOUSE	;;;;;alternative mRNA splicing, via spliceosome,regulation of alternative mRNA splicing, via spliceosome,in utero embryonic development,mRNA splice site selection,nervous system development,skeletal muscle tissue development,RNA splicing,embryonic limb morphogenesis,regulation of RNA splicing,myoblast differentiation	;;;;;RNA binding,double-stranded RNA binding,metal ion binding	;;;;;nucleus,nucleoplasm,cytoplasm,centrosome,cytosol,cytoplasmic stress granule	tr;tr;tr;tr;tr;sp	10090	1;1;1;1;2;1	1	MusMusculus_pUnKB_2022_0127	>tr|A0A0A6YVV8|A0A0A6YVV8_MOUSE Muscleblind-like protein 1 OS=Mus musculus OX=10090 GN=Mbnl1 PE=1 SV=1;>tr|A0A0A6YWB0|A0A0A6YWB0_MOUSE Muscleblind-like protein 1 OS=Mus musculus OX=10090 GN=Mbnl1 PE=1 SV=1;>tr|A0A0A6YXE3|A0A0A6YXE3_MOUSE Muscleblind-like protein 1 OS=Mus musculus OX=10090 GN=Mbnl1 PE=1 SV=1;>tr|G3X9Q0|G3X9Q0_MOUSE Muscleblind-like protein 1 OS=Mus musculus OX=10090 GN=Mbnl1 PE=1 …	4	4
TRUE	APOE2 / APOE3	Muscleblind-like protein 1;Muscleblind-like protein 1;Muscleblind-like protein 1;Muscleblind-like protein 1;Uncharacterized protein;Muscleblind-like protein 1	Mbnl1	APOE2	APOE3	36	A0A0A6YVV8;A0A0A6YWB0;A0A0A6YXE3;G3X9Q0;Q8CAQ1;Q9JKP5	364830	356116	-0.0348766	0.0348766	2.44692	0.976115	0	0.439176	0.703679	20.6921	0.162926	Mus musculus	9.3%;10.4%;11.9%;9.4%;10.6%;10.6%	41719.11;37800.54;33049.99;40894.2;36684.42;36975.64	A0A0A6YVV8;A0A0A6YWB0;A0A0A6YXE3;G3X9Q0;Q8CAQ1;Q9JKP5	A0A0A6YVV8;A0A0A6YWB0;A0A0A6YXE3;G3X9Q0;Q8CAQ1;Q9JKP5	A0A0A6YVV8_MOUSE;A0A0A6YWB0_MOUSE;A0A0A6YXE3_MOUSE;G3X9Q0_MOUSE;Q8CAQ1_MOUSE;MBNL1_MOUSE	;;;;;alternative mRNA splicing, via spliceosome,regulation of alternative mRNA splicing, via spliceosome,in utero embryonic development,mRNA splice site selection,nervous system development,skeletal muscle tissue development,RNA splicing,embryonic limb morphogenesis,regulation of RNA splicing,myoblast differentiation	;;;;;RNA binding,double-stranded RNA binding,metal ion binding	;;;;;nucleus,nucleoplasm,cytoplasm,centrosome,cytosol,cytoplasmic stress granule	tr;tr;tr;tr;tr;sp	10090	1;1;1;1;2;1	1	MusMusculus_pUnKB_2022_0127	>tr|A0A0A6YVV8|A0A0A6YVV8_MOUSE Muscleblind-like protein 1 OS=Mus musculus OX=10090 GN=Mbnl1 PE=1 SV=1;>tr|A0A0A6YWB0|A0A0A6YWB0_MOUSE Muscleblind-like protein 1 OS=Mus musculus OX=10090 GN=Mbnl1 PE=1 SV=1;>tr|A0A0A6YXE3|A0A0A6YXE3_MOUSE Muscleblind-like protein 1 OS=Mus musculus OX=10090 GN=Mbnl1 PE=1 SV=1;>tr|G3X9Q0|G3X9Q0_MOUSE Muscleblind-like protein 1 OS=Mus musculus OX=10090 GN=Mbnl1 PE=1 …	4	4
TRUE	APOE4 / APOE2	Immunoglobulin-like domain-containing receptor 2;Immunoglobulin-like domain-containing receptor 2;Immunoglobulin-like domain-containing receptor 2;Immunoglobulin-like domain-containing receptor 2;Immunoglobulin-like domain-containing receptor 2;Lisch-like isoform 2;Lisch-like isoform 3;Lisch-like isoform 4;Lisch-like isoform 5	Ildr2	APOE4	APOE2	44	A0A0A6YVY9;A0A0A6YWD2;A0A0A6YXV2;A0A0A6YY76;B5TVM2;B5TVM4;B5TVM5;B5TVM6;B5TVM7	103699	93299.8	-0.152458	0.152458	-10.0283	0.899717	0	0.384679	0.672865	25.6868	0.218266	Mus musculus	8.3%;8.6%;7.6%;7.2%;7%;7.8%;8.9%;7.3%;8.6%	62074.31;60091.94;67573.03;71253.05;73235.41;65986.16;58505.07;69666.18;60487.44	A0A0A6YVY9;A0A0A6YWD2;A0A0A6YXV2;A0A0A6YY76;B5TVM2;B5TVM4;B5TVM5;B5TVM6;B5TVM7	A0A0A6YVY9;A0A0A6YWD2;A0A0A6YXV2;A0A0A6YY76;B5TVM2;B5TVM4;B5TVM5;B5TVM6;B5TVM7	A0A0A6YVY9_MOUSE;A0A0A6YWD2_MOUSE;A0A0A6YXV2_MOUSE;A0A0A6YY76_MOUSE;ILDR2_MOUSE;B5TVM4_MOUSE;B5TVM5_MOUSE;B5TVM6_MOUSE;B5TVM7_MOUSE	;;;;response to glucose,insulin secretion,cell differentiation,pancreas development,homeostasis of number of cells within a tissue;;;;	;;;;;;;;	;;;;endoplasmic reticulum membrane,integral component of membrane;;;;	tr;tr;tr;tr;sp;tr;tr;tr;tr	10090	1;1;1;1;1;2;2;2;2	1;1;1;1;2;1;1;1;1	MusMusculus_pUnKB_2022_0127	>tr|A0A0A6YVY9|A0A0A6YVY9_MOUSE Immunoglobulin-like domain-containing receptor 2 OS=Mus musculus OX=10090 GN=Ildr2 PE=1 SV=1;>tr|A0A0A6YWD2|A0A0A6YWD2_MOUSE Immunoglobulin-like domain-containing receptor 2 OS=Mus musculus OX=10090 GN=Ildr2 PE=1 SV=1;>tr|A0A0A6YXV2|A0A0A6YXV2_MOUSE Immunoglobulin-like domain-containing receptor 2 OS=Mus musculus OX=10090 GN=Ildr2 PE=1 SV=1;>tr|A0A0A6YY76|A0A0A6YY7…	4	4
TRUE	APOE4 / APOE3	Immunoglobulin-like domain-containing receptor 2;Immunoglobulin-like domain-containing receptor 2;Immunoglobulin-like domain-containing receptor 2;Immunoglobulin-like domain-containing receptor 2;Immunoglobulin-like domain-containing receptor 2;Lisch-like isoform 2;Lisch-like isoform 3;Lisch-like isoform 4;Lisch-like isoform 5	Ildr2	APOE4	APOE3	40	A0A0A6YVY9;A0A0A6YWD2;A0A0A6YXV2;A0A0A6YY76;B5TVM2;B5TVM4;B5TVM5;B5TVM6;B5TVM7	90661.3	93299.8	0.041387	0.041387	2.91028	1.0291	0	0.22116	0.432179	34.8546	0.125256	Mus musculus	8.3%;8.6%;7.6%;7.2%;7%;7.8%;8.9%;7.3%;8.6%	62074.31;60091.94;67573.03;71253.05;73235.41;65986.16;58505.07;69666.18;60487.44	A0A0A6YVY9;A0A0A6YWD2;A0A0A6YXV2;A0A0A6YY76;B5TVM2;B5TVM4;B5TVM5;B5TVM6;B5TVM7	A0A0A6YVY9;A0A0A6YWD2;A0A0A6YXV2;A0A0A6YY76;B5TVM2;B5TVM4;B5TVM5;B5TVM6;B5TVM7	A0A0A6YVY9_MOUSE;A0A0A6YWD2_MOUSE;A0A0A6YXV2_MOUSE;A0A0A6YY76_MOUSE;ILDR2_MOUSE;B5TVM4_MOUSE;B5TVM5_MOUSE;B5TVM6_MOUSE;B5TVM7_MOUSE	;;;;response to glucose,insulin secretion,cell differentiation,pancreas development,homeostasis of number of cells within a tissue;;;;	;;;;;;;;	;;;;endoplasmic reticulum membrane,integral component of membrane;;;;	tr;tr;tr;tr;sp;tr;tr;tr;tr	10090	1;1;1;1;1;2;2;2;2	1;1;1;1;2;1;1;1;1	MusMusculus_pUnKB_2022_0127	>tr|A0A0A6YVY9|A0A0A6YVY9_MOUSE Immunoglobulin-like domain-containing receptor 2 OS=Mus musculus OX=10090 GN=Ildr2 PE=1 SV=1;>tr|A0A0A6YWD2|A0A0A6YWD2_MOUSE Immunoglobulin-like domain-containing receptor 2 OS=Mus musculus OX=10090 GN=Ildr2 PE=1 SV=1;>tr|A0A0A6YXV2|A0A0A6YXV2_MOUSE Immunoglobulin-like domain-containing receptor 2 OS=Mus musculus OX=10090 GN=Ildr2 PE=1 SV=1;>tr|A0A0A6YY76|A0A0A6YY7…	4	4
TRUE	APOE2 / APOE3	Immunoglobulin-like domain-containing receptor 2;Immunoglobulin-like domain-containing receptor 2;Immunoglobulin-like domain-containing receptor 2;Immunoglobulin-like domain-containing receptor 2;Immunoglobulin-like domain-containing receptor 2;Lisch-like isoform 2;Lisch-like isoform 3;Lisch-like isoform 4;Lisch-like isoform 5	Ildr2	APOE2	APOE3	36	A0A0A6YVY9;A0A0A6YWD2;A0A0A6YXV2;A0A0A6YY76;B5TVM2;B5TVM4;B5TVM5;B5TVM6;B5TVM7	90661.3	103699	0.193845	0.193845	-12.5727	1.14381	0	0.12653	0.527321	26.3482	0.221234	Mus musculus	8.3%;8.6%;7.6%;7.2%;7%;7.8%;8.9%;7.3%;8.6%	62074.31;60091.94;67573.03;71253.05;73235.41;65986.16;58505.07;69666.18;60487.44	A0A0A6YVY9;A0A0A6YWD2;A0A0A6YXV2;A0A0A6YY76;B5TVM2;B5TVM4;B5TVM5;B5TVM6;B5TVM7	A0A0A6YVY9;A0A0A6YWD2;A0A0A6YXV2;A0A0A6YY76;B5TVM2;B5TVM4;B5TVM5;B5TVM6;B5TVM7	A0A0A6YVY9_MOUSE;A0A0A6YWD2_MOUSE;A0A0A6YXV2_MOUSE;A0A0A6YY76_MOUSE;ILDR2_MOUSE;B5TVM4_MOUSE;B5TVM5_MOUSE;B5TVM6_MOUSE;B5TVM7_MOUSE	;;;;response to glucose,insulin secretion,cell differentiation,pancreas development,homeostasis of number of cells within a tissue;;;;	;;;;;;;;	;;;;endoplasmic reticulum membrane,integral component of membrane;;;;	tr;tr;tr;tr;sp;tr;tr;tr;tr	10090	1;1;1;1;1;2;2;2;2	1;1;1;1;2;1;1;1;1	MusMusculus_pUnKB_2022_0127	>tr|A0A0A6YVY9|A0A0A6YVY9_MOUSE Immunoglobulin-like domain-containing receptor 2 OS=Mus musculus OX=10090 GN=Ildr2 PE=1 SV=1;>tr|A0A0A6YWD2|A0A0A6YWD2_MOUSE Immunoglobulin-like domain-containing receptor 2 OS=Mus musculus OX=10090 GN=Ildr2 PE=1 SV=1;>tr|A0A0A6YXV2|A0A0A6YXV2_MOUSE Immunoglobulin-like domain-containing receptor 2 OS=Mus musculus OX=10090 GN=Ildr2 PE=1 SV=1;>tr|A0A0A6YY76|A0A0A6YY7…	4	4
TRUE	APOE4 / APOE2	Protein enabled homolog	Enah	APOE4	APOE2	77	A0A0A6YW06	308795	302525	-0.0295928	0.0295928	-2.03032	0.979697	0	0.668918	0.765531	72.7324	0.0903059	Mus musculus	0.158	83984.4	A0A0A6YW06	A0A0A6YW06	A0A0A6YW06_MOUSE				tr	10090	1	1	MusMusculus_pUnKB_2022_0127	>tr|A0A0A6YW06|A0A0A6YW06_MOUSE Protein enabled homolog OS=Mus musculus OX=10090 GN=Enah PE=1 SV=1	7	7
TRUE	APOE4 / APOE3	Protein enabled homolog	Enah	APOE4	APOE3	70	A0A0A6YW06	326744	302525	-0.111108	0.111108	-7.41231	0.925877	0	0.298081	0.474037	53.4979	0.121912	Mus musculus	0.158	83984.4	A0A0A6YW06	A0A0A6YW06	A0A0A6YW06_MOUSE				tr	10090	1	1	MusMusculus_pUnKB_2022_0127	>tr|A0A0A6YW06|A0A0A6YW06_MOUSE Protein enabled homolog OS=Mus musculus OX=10090 GN=Enah PE=1 SV=1	7	7
TRUE	APOE2 / APOE3	Protein enabled homolog	Enah	APOE2	APOE3	63	A0A0A6YW06	326744	308795	-0.0815149	0.0815149	5.81285	0.945065	0	0.145458	0.547119	42.9401	0.112551	Mus musculus	0.158	83984.4	A0A0A6YW06	A0A0A6YW06	A0A0A6YW06_MOUSE				tr	10090	1	1	MusMusculus_pUnKB_2022_0127	>tr|A0A0A6YW06|A0A0A6YW06_MOUSE Protein enabled homolog OS=Mus musculus OX=10090 GN=Enah PE=1 SV=1	7	7
TRUE	APOE4 / APOE2	Regulator of G-protein-signaling 7;Regulator of G-protein signaling 7;Regulator of G-protein-signaling 7	Rgs7	APOE4	APOE2	110	A0A0A6YW36;O54829;Q80XD3	918596	902741	-0.0251184	0.0251184	-1.726	0.98274	0	0.987054	0.830079	107.587	0.0668903	Mus musculus	32.3%;32.8%;32.8%	55677.1;54792.03;55014.34	A0A0A6YW36;O54829;Q80XD3	A0A0A6YW36;O54829;Q80XD3	A0A0A6YW36_MOUSE;RGS7_MOUSE;Q80XD3_MOUSE	;G-protein coupled receptor signaling pathway,regulation of G-protein coupled receptor protein signaling pathway,negative regulation of signal transduction,intracellular signal transduction,positive regulation of GTPase activity;	;signal transducer activity,GTPase activator activity,protein binding,G-protein beta-subunit binding;	;nucleus,cytoplasm,cytosol,heterotrimeric G-protein complex,plasma membrane,dendrite terminus;	tr;sp;tr	10090	1	1;2;1	MusMusculus_pUnKB_2022_0127	>tr|A0A0A6YW36|A0A0A6YW36_MOUSE Regulator of G-protein-signaling 7 OS=Mus musculus OX=10090 GN=Rgs7 PE=1 SV=1;>sp|O54829|RGS7_MOUSE Regulator of G-protein signaling 7 OS=Mus musculus OX=10090 GN=Rgs7 PE=1 SV=2;>tr|Q80XD3|Q80XD3_MOUSE Regulator of G-protein-signaling 7 OS=Mus musculus OX=10090 GN=Rgs7 PE=1 SV=1	9	10
TRUE	APOE4 / APOE3	Regulator of G-protein-signaling 7;Regulator of G-protein signaling 7;Regulator of G-protein-signaling 7	Rgs7	APOE4	APOE3	100	A0A0A6YW36;O54829;Q80XD3	901199	902741	0.00246672	0.00246672	0.171126	1.00171	0	0.270229	0.458794	97.1661	0.0631572	Mus musculus	32.3%;32.8%;32.8%	55677.1;54792.03;55014.34	A0A0A6YW36;O54829;Q80XD3	A0A0A6YW36;O54829;Q80XD3	A0A0A6YW36_MOUSE;RGS7_MOUSE;Q80XD3_MOUSE	;G-protein coupled receptor signaling pathway,regulation of G-protein coupled receptor protein signaling pathway,negative regulation of signal transduction,intracellular signal transduction,positive regulation of GTPase activity;	;signal transducer activity,GTPase activator activity,protein binding,G-protein beta-subunit binding;	;nucleus,cytoplasm,cytosol,heterotrimeric G-protein complex,plasma membrane,dendrite terminus;	tr;sp;tr	10090	1	1;2;1	MusMusculus_pUnKB_2022_0127	>tr|A0A0A6YW36|A0A0A6YW36_MOUSE Regulator of G-protein-signaling 7 OS=Mus musculus OX=10090 GN=Rgs7 PE=1 SV=1;>sp|O54829|RGS7_MOUSE Regulator of G-protein signaling 7 OS=Mus musculus OX=10090 GN=Rgs7 PE=1 SV=2;>tr|Q80XD3|Q80XD3_MOUSE Regulator of G-protein-signaling 7 OS=Mus musculus OX=10090 GN=Rgs7 PE=1 SV=1	9	10
TRUE	APOE2 / APOE3	Regulator of G-protein-signaling 7;Regulator of G-protein signaling 7;Regulator of G-protein-signaling 7	Rgs7	APOE2	APOE3	90	A0A0A6YW36;O54829;Q80XD3	901199	918596	0.0275851	0.0275851	-1.89389	1.0193	0	0.233196	0.607512	87.8998	0.0574328	Mus musculus	32.3%;32.8%;32.8%	55677.1;54792.03;55014.34	A0A0A6YW36;O54829;Q80XD3	A0A0A6YW36;O54829;Q80XD3	A0A0A6YW36_MOUSE;RGS7_MOUSE;Q80XD3_MOUSE	;G-protein coupled receptor signaling pathway,regulation of G-protein coupled receptor protein signaling pathway,negative regulation of signal transduction,intracellular signal transduction,positive regulation of GTPase activity;	;signal transducer activity,GTPase activator activity,protein binding,G-protein beta-subunit binding;	;nucleus,cytoplasm,cytosol,heterotrimeric G-protein complex,plasma membrane,dendrite terminus;	tr;sp;tr	10090	1	1;2;1	MusMusculus_pUnKB_2022_0127	>tr|A0A0A6YW36|A0A0A6YW36_MOUSE Regulator of G-protein-signaling 7 OS=Mus musculus OX=10090 GN=Rgs7 PE=1 SV=1;>sp|O54829|RGS7_MOUSE Regulator of G-protein signaling 7 OS=Mus musculus OX=10090 GN=Rgs7 PE=1 SV=2;>tr|Q80XD3|Q80XD3_MOUSE Regulator of G-protein-signaling 7 OS=Mus musculus OX=10090 GN=Rgs7 PE=1 SV=1	9	10
TRUE	APOE4 / APOE2	Mitogen-activated protein kinase kinase kinase kinase 4;Mitogen-activated protein kinase kinase kinase kinase 4;Mitogen-activated protein kinase kinase kinase kinase 4;Map4k4 protein;Map4k4 protein;Map4k4 protein;Mitogen-activated protein kinase kinase kinase kinase 4;Mitogen-activated protein kinase kinase kinase kinase 4;MKIAA0687 protein (Fragment)	Map4k4	APOE4	APOE2	110	A0A0A6YW53;A0A0A6YWM8;A0A0A6YWR8;B2RUE8;B7ZNR8;B7ZNR9;E9PVG7;F8VPL5;Q6ZQ68	1.68469e+06	1.62746e+06	-0.0498563	0.0498563	-3.39675	0.966033	0	0.638726	0.759447	83.7735	0.113145	Mus musculus	10%;10.1%;10.5%;10.6%;10%;10.7%;10%;10.4%;10.3%	146715.55;144688.27;140807.18;139065.2;146729.58;137903.01;146717.57;141784.37;143585.07	A0A0A6YW53;A0A0A6YWM8;A0A0A6YWR8;B2RUE8;B7ZNR8;B7ZNR9;E9PVG7;F8VPL5;Q6ZQ68	A0A0A6YW53;A0A0A6YWM8;A0A0A6YWR8;B2RUE8;B7ZNR8;B7ZNR9;E9PVG7;F8VPL5;Q6ZQ68	A0A0A6YW53_MOUSE;A0A0A6YWM8_MOUSE;A0A0A6YWR8_MOUSE;B2RUE8_MOUSE;B7ZNR8_MOUSE;B7ZNR9_MOUSE;E9PVG7_MOUSE;F8VPL5_MOUSE;Q6ZQ68_MOUSE	;;;;;;;;	;;;;;;;;	;;;;;;;;	tr	10090	1;1;1;1;2;1;1;1;4	1;1;1;1;1;1;2;2;1	MusMusculus_pUnKB_2022_0127	>tr|A0A0A6YW53|A0A0A6YW53_MOUSE Mitogen-activated protein kinase kinase kinase kinase 4 OS=Mus musculus OX=10090 GN=Map4k4 PE=1 SV=1;>tr|A0A0A6YWM8|A0A0A6YWM8_MOUSE Mitogen-activated protein kinase kinase kinase kinase 4 OS=Mus musculus OX=10090 GN=Map4k4 PE=1 SV=1;>tr|A0A0A6YWR8|A0A0A6YWR8_MOUSE Mitogen-activated protein kinase kinase kinase kinase 4 OS=Mus musculus OX=10090 GN=Map4k4 PE=1 SV=1;…	10	10
TRUE	APOE4 / APOE3	Mitogen-activated protein kinase kinase kinase kinase 4;Mitogen-activated protein kinase kinase kinase kinase 4;Mitogen-activated protein kinase kinase kinase kinase 4;Map4k4 protein;Map4k4 protein;Map4k4 protein;Mitogen-activated protein kinase kinase kinase kinase 4;Mitogen-activated protein kinase kinase kinase kinase 4;MKIAA0687 protein (Fragment)	Map4k4	APOE4	APOE3	100	A0A0A6YW53;A0A0A6YWM8;A0A0A6YWR8;B2RUE8;B7ZNR8;B7ZNR9;E9PVG7;F8VPL5;Q6ZQ68	1.59977e+06	1.62746e+06	0.024763	0.024763	1.73126	1.01731	0	0.430433	0.522287	96.2734	0.0815307	Mus musculus	10%;10.1%;10.5%;10.6%;10%;10.7%;10%;10.4%;10.3%	146715.55;144688.27;140807.18;139065.2;146729.58;137903.01;146717.57;141784.37;143585.07	A0A0A6YW53;A0A0A6YWM8;A0A0A6YWR8;B2RUE8;B7ZNR8;B7ZNR9;E9PVG7;F8VPL5;Q6ZQ68	A0A0A6YW53;A0A0A6YWM8;A0A0A6YWR8;B2RUE8;B7ZNR8;B7ZNR9;E9PVG7;F8VPL5;Q6ZQ68	A0A0A6YW53_MOUSE;A0A0A6YWM8_MOUSE;A0A0A6YWR8_MOUSE;B2RUE8_MOUSE;B7ZNR8_MOUSE;B7ZNR9_MOUSE;E9PVG7_MOUSE;F8VPL5_MOUSE;Q6ZQ68_MOUSE	;;;;;;;;	;;;;;;;;	;;;;;;;;	tr	10090	1;1;1;1;2;1;1;1;4	1;1;1;1;1;1;2;2;1	MusMusculus_pUnKB_2022_0127	>tr|A0A0A6YW53|A0A0A6YW53_MOUSE Mitogen-activated protein kinase kinase kinase kinase 4 OS=Mus musculus OX=10090 GN=Map4k4 PE=1 SV=1;>tr|A0A0A6YWM8|A0A0A6YWM8_MOUSE Mitogen-activated protein kinase kinase kinase kinase 4 OS=Mus musculus OX=10090 GN=Map4k4 PE=1 SV=1;>tr|A0A0A6YWR8|A0A0A6YWR8_MOUSE Mitogen-activated protein kinase kinase kinase kinase 4 OS=Mus musculus OX=10090 GN=Map4k4 PE=1 SV=1;…	10	10
TRUE	APOE2 / APOE3	Mitogen-activated protein kinase kinase kinase kinase 4;Mitogen-activated protein kinase kinase kinase kinase 4;Mitogen-activated protein kinase kinase kinase kinase 4;Map4k4 protein;Map4k4 protein;Map4k4 protein;Mitogen-activated protein kinase kinase kinase kinase 4;Mitogen-activated protein kinase kinase kinase kinase 4;MKIAA0687 protein (Fragment)	Map4k4	APOE2	APOE3	90	A0A0A6YW53;A0A0A6YWM8;A0A0A6YWR8;B2RUE8;B7ZNR8;B7ZNR9;E9PVG7;F8VPL5;Q6ZQ68	1.59977e+06	1.68469e+06	0.0746194	0.0746194	-5.04074	1.05308	0	0.291551	0.635659	76.4561	0.110981	Mus musculus	10%;10.1%;10.5%;10.6%;10%;10.7%;10%;10.4%;10.3%	146715.55;144688.27;140807.18;139065.2;146729.58;137903.01;146717.57;141784.37;143585.07	A0A0A6YW53;A0A0A6YWM8;A0A0A6YWR8;B2RUE8;B7ZNR8;B7ZNR9;E9PVG7;F8VPL5;Q6ZQ68	A0A0A6YW53;A0A0A6YWM8;A0A0A6YWR8;B2RUE8;B7ZNR8;B7ZNR9;E9PVG7;F8VPL5;Q6ZQ68	A0A0A6YW53_MOUSE;A0A0A6YWM8_MOUSE;A0A0A6YWR8_MOUSE;B2RUE8_MOUSE;B7ZNR8_MOUSE;B7ZNR9_MOUSE;E9PVG7_MOUSE;F8VPL5_MOUSE;Q6ZQ68_MOUSE	;;;;;;;;	;;;;;;;;	;;;;;;;;	tr	10090	1;1;1;1;2;1;1;1;4	1;1;1;1;1;1;2;2;1	MusMusculus_pUnKB_2022_0127	>tr|A0A0A6YW53|A0A0A6YW53_MOUSE Mitogen-activated protein kinase kinase kinase kinase 4 OS=Mus musculus OX=10090 GN=Map4k4 PE=1 SV=1;>tr|A0A0A6YWM8|A0A0A6YWM8_MOUSE Mitogen-activated protein kinase kinase kinase kinase 4 OS=Mus musculus OX=10090 GN=Map4k4 PE=1 SV=1;>tr|A0A0A6YWR8|A0A0A6YWR8_MOUSE Mitogen-activated protein kinase kinase kinase kinase 4 OS=Mus musculus OX=10090 GN=Map4k4 PE=1 SV=1;…	10	10
TRUE	APOE4 / APOE2	N-alpha-acetyltransferase 15, NatA auxiliary subunit;N-alpha-acetyltransferase 15, NatA auxiliary subunit;N-alpha-acetyltransferase 15, NatA auxiliary subunit	Naa15	APOE4	APOE2	44	A0A0A6YW80;G3X8Y3;Q80UM3	280209	271309	-0.0465668	0.0465668	-3.17623	0.968238	0	0.704198	0.770472	36.2434	0.0987797	Mus musculus	7.7%;7.3%;7.3%	95296.38;101095.21;100961.06	A0A0A6YW80;G3X8Y3;Q80UM3	A0A0A6YW80;G3X8Y3;Q80UM3	A0A0A6YW80_MOUSE;G3X8Y3_MOUSE;NAA15_MOUSE	;;angiogenesis,transcription, DNA-templated,N-terminal protein amino acid acetylation,N-terminal peptidyl-methionine acetylation,cell differentiation,negative regulation of apoptotic process,positive regulation of transcription, DNA-templated,protein stabilization	;;RNA binding,protein binding,N-acetyltransferase activity,ribosome binding,peptide alpha-N-acetyltransferase activity,acetyltransferase activity	;;nucleus,transcription factor complex,cytoplasm,cytosol,membrane,NatA complex,perinuclear region of cytoplasm	tr;tr;sp	10090	1	1	MusMusculus_pUnKB_2022_0127	>tr|A0A0A6YW80|A0A0A6YW80_MOUSE N-alpha-acetyltransferase 15, NatA auxiliary subunit OS=Mus musculus OX=10090 GN=Naa15 PE=1 SV=1;>tr|G3X8Y3|G3X8Y3_MOUSE N-alpha-acetyltransferase 15, NatA auxiliary subunit OS=Mus musculus OX=10090 GN=Naa15 PE=1 SV=1;>sp|Q80UM3|NAA15_MOUSE N-alpha-acetyltransferase 15, NatA auxiliary subunit OS=Mus musculus OX=10090 GN=Naa15 PE=1 SV=1	4	4
TRUE	APOE4 / APOE3	N-alpha-acetyltransferase 15, NatA auxiliary subunit;N-alpha-acetyltransferase 15, NatA auxiliary subunit;N-alpha-acetyltransferase 15, NatA auxiliary subunit	Naa15	APOE4	APOE3	40	A0A0A6YW80;G3X8Y3;Q80UM3	318926	271309	-0.233282	0.233282	-14.9303	0.850697	0	0.0122435	0.162242	24.8272	0.116935	Mus musculus	7.7%;7.3%;7.3%	95296.38;101095.21;100961.06	A0A0A6YW80;G3X8Y3;Q80UM3	A0A0A6YW80;G3X8Y3;Q80UM3	A0A0A6YW80_MOUSE;G3X8Y3_MOUSE;NAA15_MOUSE	;;angiogenesis,transcription, DNA-templated,N-terminal protein amino acid acetylation,N-terminal peptidyl-methionine acetylation,cell differentiation,negative regulation of apoptotic process,positive regulation of transcription, DNA-templated,protein stabilization	;;RNA binding,protein binding,N-acetyltransferase activity,ribosome binding,peptide alpha-N-acetyltransferase activity,acetyltransferase activity	;;nucleus,transcription factor complex,cytoplasm,cytosol,membrane,NatA complex,perinuclear region of cytoplasm	tr;tr;sp	10090	1	1	MusMusculus_pUnKB_2022_0127	>tr|A0A0A6YW80|A0A0A6YW80_MOUSE N-alpha-acetyltransferase 15, NatA auxiliary subunit OS=Mus musculus OX=10090 GN=Naa15 PE=1 SV=1;>tr|G3X8Y3|G3X8Y3_MOUSE N-alpha-acetyltransferase 15, NatA auxiliary subunit OS=Mus musculus OX=10090 GN=Naa15 PE=1 SV=1;>sp|Q80UM3|NAA15_MOUSE N-alpha-acetyltransferase 15, NatA auxiliary subunit OS=Mus musculus OX=10090 GN=Naa15 PE=1 SV=1	4	4
TRUE	APOE2 / APOE3	N-alpha-acetyltransferase 15, NatA auxiliary subunit;N-alpha-acetyltransferase 15, NatA auxiliary subunit;N-alpha-acetyltransferase 15, NatA auxiliary subunit	Naa15	APOE2	APOE3	36	A0A0A6YW80;G3X8Y3;Q80UM3	318926	280209	-0.186715	0.186715	13.8169	0.878604	0	0.0390167	0.356406	30.1789	0.128902	Mus musculus	7.7%;7.3%;7.3%	95296.38;101095.21;100961.06	A0A0A6YW80;G3X8Y3;Q80UM3	A0A0A6YW80;G3X8Y3;Q80UM3	A0A0A6YW80_MOUSE;G3X8Y3_MOUSE;NAA15_MOUSE	;;angiogenesis,transcription, DNA-templated,N-terminal protein amino acid acetylation,N-terminal peptidyl-methionine acetylation,cell differentiation,negative regulation of apoptotic process,positive regulation of transcription, DNA-templated,protein stabilization	;;RNA binding,protein binding,N-acetyltransferase activity,ribosome binding,peptide alpha-N-acetyltransferase activity,acetyltransferase activity	;;nucleus,transcription factor complex,cytoplasm,cytosol,membrane,NatA complex,perinuclear region of cytoplasm	tr;tr;sp	10090	1	1	MusMusculus_pUnKB_2022_0127	>tr|A0A0A6YW80|A0A0A6YW80_MOUSE N-alpha-acetyltransferase 15, NatA auxiliary subunit OS=Mus musculus OX=10090 GN=Naa15 PE=1 SV=1;>tr|G3X8Y3|G3X8Y3_MOUSE N-alpha-acetyltransferase 15, NatA auxiliary subunit OS=Mus musculus OX=10090 GN=Naa15 PE=1 SV=1;>sp|Q80UM3|NAA15_MOUSE N-alpha-acetyltransferase 15, NatA auxiliary subunit OS=Mus musculus OX=10090 GN=Naa15 PE=1 SV=1	4	4
TRUE	APOE4 / APOE2	Tyrosine-protein kinase receptor;Tyrosine-protein kinase receptor;NT-3 growth factor receptor	Ntrk3	APOE4	APOE2	55	A0A0A6YWF9;A0A0A6YWL7;Q6VNS1	322467	322445	-9.61928e-05	9.61928e-05	-0.00666735	0.999933	0	0.739523	0.782717	49.5466	0.0968263	Mus musculus	8.3%;8.1%;8.5%	94387.07;97030.98;92760.25	A0A0A6YWF9;A0A0A6YWL7;Q6VNS1	A0A0A6YWF9;A0A0A6YWL7;Q6VNS1	A0A0A6YWF9_MOUSE;A0A0A6YWL7_MOUSE;NTRK3_MOUSE	;;activation of MAPK activity,neuron migration,negative regulation of protein phosphorylation,transmembrane receptor protein tyrosine kinase signaling pathway,heart development,circadian rhythm,positive regulation of cell proliferation,positive regulation of gene expression,peptidyl-tyrosine phosphorylation,modulation by virus of host transcription,positive regulation of cell migration,activation…	;;p53 binding,GPI-linked ephrin receptor activity,neurotrophin receptor activity,protein binding,ATP binding	;;cytoplasm,integral component of plasma membrane,receptor complex	tr;tr;sp	10090	1	1	MusMusculus_pUnKB_2022_0127	>tr|A0A0A6YWF9|A0A0A6YWF9_MOUSE Tyrosine-protein kinase receptor OS=Mus musculus OX=10090 GN=Ntrk3 PE=1 SV=1;>tr|A0A0A6YWL7|A0A0A6YWL7_MOUSE Tyrosine-protein kinase receptor OS=Mus musculus OX=10090 GN=Ntrk3 PE=1 SV=1;>sp|Q6VNS1|NTRK3_MOUSE NT-3 growth factor receptor OS=Mus musculus OX=10090 GN=Ntrk3 PE=1 SV=1	5	5
TRUE	APOE4 / APOE3	Tyrosine-protein kinase receptor;Tyrosine-protein kinase receptor;NT-3 growth factor receptor	Ntrk3	APOE4	APOE3	50	A0A0A6YWF9;A0A0A6YWL7;Q6VNS1	316161	322445	0.0283969	0.0283969	1.98782	1.01988	0	0.636495	0.599558	43.1783	0.0910399	Mus musculus	8.3%;8.1%;8.5%	94387.07;97030.98;92760.25	A0A0A6YWF9;A0A0A6YWL7;Q6VNS1	A0A0A6YWF9;A0A0A6YWL7;Q6VNS1	A0A0A6YWF9_MOUSE;A0A0A6YWL7_MOUSE;NTRK3_MOUSE	;;activation of MAPK activity,neuron migration,negative regulation of protein phosphorylation,transmembrane receptor protein tyrosine kinase signaling pathway,heart development,circadian rhythm,positive regulation of cell proliferation,positive regulation of gene expression,peptidyl-tyrosine phosphorylation,modulation by virus of host transcription,positive regulation of cell migration,activation…	;;p53 binding,GPI-linked ephrin receptor activity,neurotrophin receptor activity,protein binding,ATP binding	;;cytoplasm,integral component of plasma membrane,receptor complex	tr;tr;sp	10090	1	1	MusMusculus_pUnKB_2022_0127	>tr|A0A0A6YWF9|A0A0A6YWF9_MOUSE Tyrosine-protein kinase receptor OS=Mus musculus OX=10090 GN=Ntrk3 PE=1 SV=1;>tr|A0A0A6YWL7|A0A0A6YWL7_MOUSE Tyrosine-protein kinase receptor OS=Mus musculus OX=10090 GN=Ntrk3 PE=1 SV=1;>sp|Q6VNS1|NTRK3_MOUSE NT-3 growth factor receptor OS=Mus musculus OX=10090 GN=Ntrk3 PE=1 SV=1	5	5
TRUE	APOE2 / APOE3	Tyrosine-protein kinase receptor;Tyrosine-protein kinase receptor;NT-3 growth factor receptor	Ntrk3	APOE2	APOE3	45	A0A0A6YWF9;A0A0A6YWL7;Q6VNS1	316161	322467	0.0284931	0.0284931	-1.95562	1.01995	0	0.87684	0.820615	42.5355	0.0702829	Mus musculus	8.3%;8.1%;8.5%	94387.07;97030.98;92760.25	A0A0A6YWF9;A0A0A6YWL7;Q6VNS1	A0A0A6YWF9;A0A0A6YWL7;Q6VNS1	A0A0A6YWF9_MOUSE;A0A0A6YWL7_MOUSE;NTRK3_MOUSE	;;activation of MAPK activity,neuron migration,negative regulation of protein phosphorylation,transmembrane receptor protein tyrosine kinase signaling pathway,heart development,circadian rhythm,positive regulation of cell proliferation,positive regulation of gene expression,peptidyl-tyrosine phosphorylation,modulation by virus of host transcription,positive regulation of cell migration,activation…	;;p53 binding,GPI-linked ephrin receptor activity,neurotrophin receptor activity,protein binding,ATP binding	;;cytoplasm,integral component of plasma membrane,receptor complex	tr;tr;sp	10090	1	1	MusMusculus_pUnKB_2022_0127	>tr|A0A0A6YWF9|A0A0A6YWF9_MOUSE Tyrosine-protein kinase receptor OS=Mus musculus OX=10090 GN=Ntrk3 PE=1 SV=1;>tr|A0A0A6YWL7|A0A0A6YWL7_MOUSE Tyrosine-protein kinase receptor OS=Mus musculus OX=10090 GN=Ntrk3 PE=1 SV=1;>sp|Q6VNS1|NTRK3_MOUSE NT-3 growth factor receptor OS=Mus musculus OX=10090 GN=Ntrk3 PE=1 SV=1	5	5
TRUE	APOE4 / APOE2	Cyclic nucleotide ras GEF	Rapgef2	APOE4	APOE2	429	A0A0A6YWG7	2086833	2121299	0.0236328	0.0236328	1.65159	1.01652	0	0.137893	0.53101	423.055	0.0433171	Mus musculus	0.328	184115	A0A0A6YWG7	A0A0A6YWG7	A0A0A6YWG7_MOUSE				tr	10090	1	1	MusMusculus_pUnKB_2022_0127	>tr|A0A0A6YWG7|A0A0A6YWG7_MOUSE Cyclic nucleotide ras GEF OS=Mus musculus OX=10090 GN=Rapgef2 PE=1 SV=1	36	39
TRUE	APOE4 / APOE3	Cyclic nucleotide ras GEF	Rapgef2	APOE4	APOE3	390	A0A0A6YWG7	1982192	2121299	0.0978513	0.0978513	7.01784	1.07018	0	0.00059196	0.0254261	382.177	0.0410553	Mus musculus	0.328	184115	A0A0A6YWG7	A0A0A6YWG7	A0A0A6YWG7_MOUSE				tr	10090	1	1	MusMusculus_pUnKB_2022_0127	>tr|A0A0A6YWG7|A0A0A6YWG7_MOUSE Cyclic nucleotide ras GEF OS=Mus musculus OX=10090 GN=Rapgef2 PE=1 SV=1	36	39
TRUE	APOE2 / APOE3	Cyclic nucleotide ras GEF	Rapgef2	APOE2	APOE3	351	A0A0A6YWG7	1982192	2086833	0.0742184	0.0742184	-5.01434	1.05279	0	0.0337636	0.343346	348.653	0.0365202	Mus musculus	0.328	184115	A0A0A6YWG7	A0A0A6YWG7	A0A0A6YWG7_MOUSE				tr	10090	1	1	MusMusculus_pUnKB_2022_0127	>tr|A0A0A6YWG7|A0A0A6YWG7_MOUSE Cyclic nucleotide ras GEF OS=Mus musculus OX=10090 GN=Rapgef2 PE=1 SV=1	36	39
TRUE	APOE4 / APOE2	Serine/threonine-protein kinase DCLK2	Dclk2	APOE4	APOE2	143	A0A0A6YWI6;A0A0A6YX71;Q6PGN3	886447	897683	0.0181726	0.0181726	1.2676	1.01268	0	0.439282	0.692844	139.041	0.0557422	Mus musculus	26.2%;23.6%;22.2%	70415.18;78052.56;82978.96	A0A0A6YWI6;A0A0A6YX71;Q6PGN3	A0A0A6YWI6;A0A0A6YX71;Q6PGN3	A0A0A6YWI6_MOUSE;A0A0A6YX71_MOUSE;DCLK2_MOUSE	;;microtubule cytoskeleton organization,peptidyl-serine phosphorylation,peptidyl-threonine phosphorylation,hippocampus development,pyramidal neuron development,intracellular signal transduction,negative regulation of protein localization to nucleus	;;protein kinase activity,protein serine/threonine kinase activity,ATP binding	;;cytoplasm,microtubule	tr;tr;sp	10090	1	1	MusMusculus_pUnKB_2022_0127	>tr|A0A0A6YWI6|A0A0A6YWI6_MOUSE Serine/threonine-protein kinase DCLK2 OS=Mus musculus OX=10090 GN=Dclk2 PE=1 SV=1;>tr|A0A0A6YX71|A0A0A6YX71_MOUSE Serine/threonine-protein kinase DCLK2 OS=Mus musculus OX=10090 GN=Dclk2 PE=1 SV=1;>sp|Q6PGN3|DCLK2_MOUSE Serine/threonine-protein kinase DCLK2 OS=Mus musculus OX=10090 GN=Dclk2 PE=1 SV=1	12	13
TRUE	APOE4 / APOE3	Serine/threonine-protein kinase DCLK2	Dclk2	APOE4	APOE3	130	A0A0A6YWI6;A0A0A6YX71;Q6PGN3	904282	897683	-0.0105668	0.0105668	-0.729757	0.992702	0	0.862172	0.672847	126.925	0.0539269	Mus musculus	26.2%;23.6%;22.2%	70415.18;78052.56;82978.96	A0A0A6YWI6;A0A0A6YX71;Q6PGN3	A0A0A6YWI6;A0A0A6YX71;Q6PGN3	A0A0A6YWI6_MOUSE;A0A0A6YX71_MOUSE;DCLK2_MOUSE	;;microtubule cytoskeleton organization,peptidyl-serine phosphorylation,peptidyl-threonine phosphorylation,hippocampus development,pyramidal neuron development,intracellular signal transduction,negative regulation of protein localization to nucleus	;;protein kinase activity,protein serine/threonine kinase activity,ATP binding	;;cytoplasm,microtubule	tr;tr;sp	10090	1	1	MusMusculus_pUnKB_2022_0127	>tr|A0A0A6YWI6|A0A0A6YWI6_MOUSE Serine/threonine-protein kinase DCLK2 OS=Mus musculus OX=10090 GN=Dclk2 PE=1 SV=1;>tr|A0A0A6YX71|A0A0A6YX71_MOUSE Serine/threonine-protein kinase DCLK2 OS=Mus musculus OX=10090 GN=Dclk2 PE=1 SV=1;>sp|Q6PGN3|DCLK2_MOUSE Serine/threonine-protein kinase DCLK2 OS=Mus musculus OX=10090 GN=Dclk2 PE=1 SV=1	12	13
TRUE	APOE2 / APOE3	Serine/threonine-protein kinase DCLK2	Dclk2	APOE2	APOE3	117	A0A0A6YWI6;A0A0A6YX71;Q6PGN3	904282	886447	-0.0287394	0.0287394	2.01204	0.980276	0	0.477285	0.712373	114.929	0.0474809	Mus musculus	26.2%;23.6%;22.2%	70415.18;78052.56;82978.96	A0A0A6YWI6;A0A0A6YX71;Q6PGN3	A0A0A6YWI6;A0A0A6YX71;Q6PGN3	A0A0A6YWI6_MOUSE;A0A0A6YX71_MOUSE;DCLK2_MOUSE	;;microtubule cytoskeleton organization,peptidyl-serine phosphorylation,peptidyl-threonine phosphorylation,hippocampus development,pyramidal neuron development,intracellular signal transduction,negative regulation of protein localization to nucleus	;;protein kinase activity,protein serine/threonine kinase activity,ATP binding	;;cytoplasm,microtubule	tr;tr;sp	10090	1	1	MusMusculus_pUnKB_2022_0127	>tr|A0A0A6YWI6|A0A0A6YWI6_MOUSE Serine/threonine-protein kinase DCLK2 OS=Mus musculus OX=10090 GN=Dclk2 PE=1 SV=1;>tr|A0A0A6YX71|A0A0A6YX71_MOUSE Serine/threonine-protein kinase DCLK2 OS=Mus musculus OX=10090 GN=Dclk2 PE=1 SV=1;>sp|Q6PGN3|DCLK2_MOUSE Serine/threonine-protein kinase DCLK2 OS=Mus musculus OX=10090 GN=Dclk2 PE=1 SV=1	12	13
TRUE	APOE4 / APOE2	Protocadherin 9 (Fragment);Protocadherin 9;Protocadherin 9;Pcdh9 protein;Pcdh9 protein;Protocadherin 9;Protocadherin 9	Pcdh9	APOE4	APOE2	33	A0A0A6YWM0;A0A0A6YWY8;A0A0A6YY09;B2RXR7;B2RY66;B2RY69;F8VPK8	224386	230081	0.0361539	0.0361539	2.53766	1.02538	0	0.893521	0.814051	24.7506	0.0499465	Mus musculus	4.8%;3.5%;3.5%;3.6%;3.5%;3.4%;3.4%	96206.66;132286.53;131720.79;127876.72;132346.57;136204.67;136144.63	A0A0A6YWM0;A0A0A6YWY8;A0A0A6YY09;B2RXR7;B2RY66;B2RY69;F8VPK8	A0A0A6YWM0;A0A0A6YWY8;A0A0A6YY09;B2RXR7;B2RY66;B2RY69;F8VPK8	A0A0A6YWM0_MOUSE;A0A0A6YWY8_MOUSE;A0A0A6YY09_MOUSE;B2RXR7_MOUSE;B2RY66_MOUSE;B2RY69_MOUSE;F8VPK8_MOUSE	;;;;;;homophilic cell adhesion via plasma membrane adhesion molecules,biological_process,forebrain development	;;;;;;calcium ion binding,protein binding	;;;;;;integral component of plasma membrane,growth cone,cell-cell contact zone	tr	10090	1;1;1;2;2;2;1	1	MusMusculus_pUnKB_2022_0127	>tr|A0A0A6YWM0|A0A0A6YWM0_MOUSE Protocadherin 9 (Fragment) OS=Mus musculus OX=10090 GN=Pcdh9 PE=1 SV=1;>tr|A0A0A6YWY8|A0A0A6YWY8_MOUSE Protocadherin 9 OS=Mus musculus OX=10090 GN=Pcdh9 PE=1 SV=1;>tr|A0A0A6YY09|A0A0A6YY09_MOUSE Protocadherin 9 OS=Mus musculus OX=10090 GN=Pcdh9 PE=1 SV=1;>tr|B2RXR7|B2RXR7_MOUSE Pcdh9 protein OS=Mus musculus OX=10090 GN=Pcdh9 PE=2 SV=1;>tr|B2RY66|B2RY66_MOUSE Pcdh9 …	3	3
TRUE	APOE4 / APOE3	Protocadherin 9 (Fragment);Protocadherin 9;Protocadherin 9;Pcdh9 protein;Pcdh9 protein;Protocadherin 9;Protocadherin 9	Pcdh9	APOE4	APOE3	30	A0A0A6YWM0;A0A0A6YWY8;A0A0A6YY09;B2RXR7;B2RY66;B2RY69;F8VPK8	226239	230081	0.0242911	0.0242911	1.69798	1.01698	0	0.889297	0.679651	25.2454	0.0408571	Mus musculus	4.8%;3.5%;3.5%;3.6%;3.5%;3.4%;3.4%	96206.66;132286.53;131720.79;127876.72;132346.57;136204.67;136144.63	A0A0A6YWM0;A0A0A6YWY8;A0A0A6YY09;B2RXR7;B2RY66;B2RY69;F8VPK8	A0A0A6YWM0;A0A0A6YWY8;A0A0A6YY09;B2RXR7;B2RY66;B2RY69;F8VPK8	A0A0A6YWM0_MOUSE;A0A0A6YWY8_MOUSE;A0A0A6YY09_MOUSE;B2RXR7_MOUSE;B2RY66_MOUSE;B2RY69_MOUSE;F8VPK8_MOUSE	;;;;;;homophilic cell adhesion via plasma membrane adhesion molecules,biological_process,forebrain development	;;;;;;calcium ion binding,protein binding	;;;;;;integral component of plasma membrane,growth cone,cell-cell contact zone	tr	10090	1;1;1;2;2;2;1	1	MusMusculus_pUnKB_2022_0127	>tr|A0A0A6YWM0|A0A0A6YWM0_MOUSE Protocadherin 9 (Fragment) OS=Mus musculus OX=10090 GN=Pcdh9 PE=1 SV=1;>tr|A0A0A6YWY8|A0A0A6YWY8_MOUSE Protocadherin 9 OS=Mus musculus OX=10090 GN=Pcdh9 PE=1 SV=1;>tr|A0A0A6YY09|A0A0A6YY09_MOUSE Protocadherin 9 OS=Mus musculus OX=10090 GN=Pcdh9 PE=1 SV=1;>tr|B2RXR7|B2RXR7_MOUSE Pcdh9 protein OS=Mus musculus OX=10090 GN=Pcdh9 PE=2 SV=1;>tr|B2RY66|B2RY66_MOUSE Pcdh9 …	3	3
TRUE	APOE2 / APOE3	Protocadherin 9 (Fragment);Protocadherin 9;Protocadherin 9;Pcdh9 protein;Pcdh9 protein;Protocadherin 9;Protocadherin 9	Pcdh9	APOE2	APOE3	27	A0A0A6YWM0;A0A0A6YWY8;A0A0A6YY09;B2RXR7;B2RY66;B2RY69;F8VPK8	226239	224386	-0.0118629	0.0118629	0.825661	0.991811	0	0.984587	0.836095	24.1303	0.0517257	Mus musculus	4.8%;3.5%;3.5%;3.6%;3.5%;3.4%;3.4%	96206.66;132286.53;131720.79;127876.72;132346.57;136204.67;136144.63	A0A0A6YWM0;A0A0A6YWY8;A0A0A6YY09;B2RXR7;B2RY66;B2RY69;F8VPK8	A0A0A6YWM0;A0A0A6YWY8;A0A0A6YY09;B2RXR7;B2RY66;B2RY69;F8VPK8	A0A0A6YWM0_MOUSE;A0A0A6YWY8_MOUSE;A0A0A6YY09_MOUSE;B2RXR7_MOUSE;B2RY66_MOUSE;B2RY69_MOUSE;F8VPK8_MOUSE	;;;;;;homophilic cell adhesion via plasma membrane adhesion molecules,biological_process,forebrain development	;;;;;;calcium ion binding,protein binding	;;;;;;integral component of plasma membrane,growth cone,cell-cell contact zone	tr	10090	1;1;1;2;2;2;1	1	MusMusculus_pUnKB_2022_0127	>tr|A0A0A6YWM0|A0A0A6YWM0_MOUSE Protocadherin 9 (Fragment) OS=Mus musculus OX=10090 GN=Pcdh9 PE=1 SV=1;>tr|A0A0A6YWY8|A0A0A6YWY8_MOUSE Protocadherin 9 OS=Mus musculus OX=10090 GN=Pcdh9 PE=1 SV=1;>tr|A0A0A6YY09|A0A0A6YY09_MOUSE Protocadherin 9 OS=Mus musculus OX=10090 GN=Pcdh9 PE=1 SV=1;>tr|B2RXR7|B2RXR7_MOUSE Pcdh9 protein OS=Mus musculus OX=10090 GN=Pcdh9 PE=2 SV=1;>tr|B2RY66|B2RY66_MOUSE Pcdh9 …	3	3
TRUE	APOE4 / APOE2	Rab3 GTPase-activating protein non-catalytic subunit	Rab3gap2	APOE4	APOE2	220	A0A0A6YWM5;E9QKE4	632989	609798	-0.0538493	0.0538493	-3.66375	0.963362	0	0.100535	0.49405	191.992	0.0386118	Mus musculus	20.5%;20.2%	152542.82;154640.18	A0A0A6YWM5;E9QKE4	A0A0A6YWM5;E9QKE4	A0A0A6YWM5_MOUSE;E9QKE4_MOUSE	;	;	;	tr	10090	1	1	MusMusculus_pUnKB_2022_0127	>tr|A0A0A6YWM5|A0A0A6YWM5_MOUSE Rab3 GTPase-activating protein non-catalytic subunit OS=Mus musculus OX=10090 GN=Rab3gap2 PE=1 SV=1;>tr|E9QKE4|E9QKE4_MOUSE Rab3 GTPase-activating protein non-catalytic subunit OS=Mus musculus OX=10090 GN=Rab3gap2 PE=1 SV=1	20	20
TRUE	APOE4 / APOE3	Rab3 GTPase-activating protein non-catalytic subunit	Rab3gap2	APOE4	APOE3	200	A0A0A6YWM5;E9QKE4	641324	609798	-0.072724	0.072724	-4.9159	0.950841	0	0.0923899	0.322335	126.394	0.0482282	Mus musculus	20.5%;20.2%	152542.82;154640.18	A0A0A6YWM5;E9QKE4	A0A0A6YWM5;E9QKE4	A0A0A6YWM5_MOUSE;E9QKE4_MOUSE	;	;	;	tr	10090	1	1	MusMusculus_pUnKB_2022_0127	>tr|A0A0A6YWM5|A0A0A6YWM5_MOUSE Rab3 GTPase-activating protein non-catalytic subunit OS=Mus musculus OX=10090 GN=Rab3gap2 PE=1 SV=1;>tr|E9QKE4|E9QKE4_MOUSE Rab3 GTPase-activating protein non-catalytic subunit OS=Mus musculus OX=10090 GN=Rab3gap2 PE=1 SV=1	20	20
TRUE	APOE2 / APOE3	Rab3 GTPase-activating protein non-catalytic subunit	Rab3gap2	APOE2	APOE3	180	A0A0A6YWM5;E9QKE4	641324	632989	-0.0188747	0.0188747	1.31689	0.987002	0	0.730255	0.79242	151.278	0.0523028	Mus musculus	20.5%;20.2%	152542.82;154640.18	A0A0A6YWM5;E9QKE4	A0A0A6YWM5;E9QKE4	A0A0A6YWM5_MOUSE;E9QKE4_MOUSE	;	;	;	tr	10090	1	1	MusMusculus_pUnKB_2022_0127	>tr|A0A0A6YWM5|A0A0A6YWM5_MOUSE Rab3 GTPase-activating protein non-catalytic subunit OS=Mus musculus OX=10090 GN=Rab3gap2 PE=1 SV=1;>tr|E9QKE4|E9QKE4_MOUSE Rab3 GTPase-activating protein non-catalytic subunit OS=Mus musculus OX=10090 GN=Rab3gap2 PE=1 SV=1	20	20
TRUE	APOE4 / APOE2	Zinc finger and BTB domain-containing protein 18;Zinc finger and BTB domain-containing protein 18 (Fragment);Zinc finger and BTB domain-containing protein 18;Zinc finger and BTB domain-containing protein 18	Zbtb18	APOE4	APOE2	22	A0A0A6YWR6;A0A0A6YY33;H7BX69;Q9WUK6	28306.5	25151.4	-0.170491	0.170491	-11.146	0.88854	0	0.899543	0.815937	18.929	0.16421	Mus musculus	19.1%;19.7%;8.5%;8.6%	25998.25;25070.19;59396.6;58385.47	A0A0A6YWR6;A0A0A6YY33;H7BX69;Q9WUK6	A0A0A6YWR6;A0A0A6YY33;H7BX69;Q9WUK6	A0A0A6YWR6_MOUSE;A0A0A6YY33_MOUSE;H7BX69_MOUSE;ZBT18_MOUSE	;;;negative regulation of transcription from RNA polymerase II promoter,in utero embryonic development,transcription, DNA-templated,skeletal muscle tissue development,cerebellum development,hippocampus development,cerebral cortex development,negative regulation of transcription, DNA-templated,neuron development,homeostasis of number of cells,regulation of cell division	;;;sequence-specific DNA binding,metal ion binding	;;;nucleus,nucleoplasm,microtubule cytoskeleton,intercellular bridge	tr;tr;tr;sp	10090	1	1;5;1;1	MusMusculus_pUnKB_2022_0127	>tr|A0A0A6YWR6|A0A0A6YWR6_MOUSE Zinc finger and BTB domain-containing protein 18 OS=Mus musculus OX=10090 GN=Zbtb18 PE=1 SV=1;>tr|A0A0A6YY33|A0A0A6YY33_MOUSE Zinc finger and BTB domain-containing protein 18 (Fragment) OS=Mus musculus OX=10090 GN=Zbtb18 PE=1 SV=5;>tr|H7BX69|H7BX69_MOUSE Zinc finger and BTB domain-containing protein 18 OS=Mus musculus OX=10090 GN=Zbtb18 PE=1 SV=1;>sp|Q9WUK6|ZBT18_M…	2	2
TRUE	APOE4 / APOE3	Zinc finger and BTB domain-containing protein 18;Zinc finger and BTB domain-containing protein 18 (Fragment);Zinc finger and BTB domain-containing protein 18;Zinc finger and BTB domain-containing protein 18	Zbtb18	APOE4	APOE3	20	A0A0A6YWR6;A0A0A6YY33;H7BX69;Q9WUK6	24996.1	25151.4	0.00893663	0.00893663	0.621362	1.00621	0	0.624272	0.596059	14.9897	0.214237	Mus musculus	19.1%;19.7%;8.5%;8.6%	25998.25;25070.19;59396.6;58385.47	A0A0A6YWR6;A0A0A6YY33;H7BX69;Q9WUK6	A0A0A6YWR6;A0A0A6YY33;H7BX69;Q9WUK6	A0A0A6YWR6_MOUSE;A0A0A6YY33_MOUSE;H7BX69_MOUSE;ZBT18_MOUSE	;;;negative regulation of transcription from RNA polymerase II promoter,in utero embryonic development,transcription, DNA-templated,skeletal muscle tissue development,cerebellum development,hippocampus development,cerebral cortex development,negative regulation of transcription, DNA-templated,neuron development,homeostasis of number of cells,regulation of cell division	;;;sequence-specific DNA binding,metal ion binding	;;;nucleus,nucleoplasm,microtubule cytoskeleton,intercellular bridge	tr;tr;tr;sp	10090	1	1;5;1;1	MusMusculus_pUnKB_2022_0127	>tr|A0A0A6YWR6|A0A0A6YWR6_MOUSE Zinc finger and BTB domain-containing protein 18 OS=Mus musculus OX=10090 GN=Zbtb18 PE=1 SV=1;>tr|A0A0A6YY33|A0A0A6YY33_MOUSE Zinc finger and BTB domain-containing protein 18 (Fragment) OS=Mus musculus OX=10090 GN=Zbtb18 PE=1 SV=5;>tr|H7BX69|H7BX69_MOUSE Zinc finger and BTB domain-containing protein 18 OS=Mus musculus OX=10090 GN=Zbtb18 PE=1 SV=1;>sp|Q9WUK6|ZBT18_M…	2	2
TRUE	APOE2 / APOE3	Zinc finger and BTB domain-containing protein 18;Zinc finger and BTB domain-containing protein 18 (Fragment);Zinc finger and BTB domain-containing protein 18;Zinc finger and BTB domain-containing protein 18	Zbtb18	APOE2	APOE3	18	A0A0A6YWR6;A0A0A6YY33;H7BX69;Q9WUK6	24996.1	28306.5	0.179428	0.179428	-11.6947	1.13243	0	0.662015	0.768712	11.3068	0.191883	Mus musculus	19.1%;19.7%;8.5%;8.6%	25998.25;25070.19;59396.6;58385.47	A0A0A6YWR6;A0A0A6YY33;H7BX69;Q9WUK6	A0A0A6YWR6;A0A0A6YY33;H7BX69;Q9WUK6	A0A0A6YWR6_MOUSE;A0A0A6YY33_MOUSE;H7BX69_MOUSE;ZBT18_MOUSE	;;;negative regulation of transcription from RNA polymerase II promoter,in utero embryonic development,transcription, DNA-templated,skeletal muscle tissue development,cerebellum development,hippocampus development,cerebral cortex development,negative regulation of transcription, DNA-templated,neuron development,homeostasis of number of cells,regulation of cell division	;;;sequence-specific DNA binding,metal ion binding	;;;nucleus,nucleoplasm,microtubule cytoskeleton,intercellular bridge	tr;tr;tr;sp	10090	1	1;5;1;1	MusMusculus_pUnKB_2022_0127	>tr|A0A0A6YWR6|A0A0A6YWR6_MOUSE Zinc finger and BTB domain-containing protein 18 OS=Mus musculus OX=10090 GN=Zbtb18 PE=1 SV=1;>tr|A0A0A6YY33|A0A0A6YY33_MOUSE Zinc finger and BTB domain-containing protein 18 (Fragment) OS=Mus musculus OX=10090 GN=Zbtb18 PE=1 SV=5;>tr|H7BX69|H7BX69_MOUSE Zinc finger and BTB domain-containing protein 18 OS=Mus musculus OX=10090 GN=Zbtb18 PE=1 SV=1;>sp|Q9WUK6|ZBT18_M…	2	2
TRUE	APOE4 / APOE2	Ubiquitin carboxyl-terminal hydrolase 19	Usp19	APOE4	APOE2	44	A0A0A6YWX1;E9Q9M5;J3KMM1;Q3UJD6	96257.4	102519	0.090927	0.090927	6.50543	1.06505	0	0.661112	0.763145	38.6904	0.16477	Mus musculus	4.3%;4.4%;4.3%;4.2%	146282.55;143452.2;146410.68;150548.54	A0A0A6YWX1;E9Q9M5;J3KMM1;Q3UJD6	A0A0A6YWX1;E9Q9M5;J3KMM1;Q3UJD6	A0A0A6YWX1_MOUSE;E9Q9M5_MOUSE;J3KMM1_MOUSE;UBP19_MOUSE	;;;protein deubiquitination,ER-associated ubiquitin-dependent protein catabolic process,regulation of protein stability,response to endoplasmic reticulum stress,negative regulation of skeletal muscle tissue development,protein stabilization,protein K48-linked deubiquitination,positive regulation of cell cycle process,regulation of cellular response to hypoxia,negative regulation of proteasomal pr…	;;;thiol-dependent ubiquitin-specific protease activity,ubiquitin protein ligase binding,metal ion binding,Hsp90 protein binding,Lys48-specific deubiquitinase activity	;;;nucleus,endoplasmic reticulum membrane,cytosol,integral component of membrane	tr;tr;tr;sp	10090	1	1	MusMusculus_pUnKB_2022_0127	>tr|A0A0A6YWX1|A0A0A6YWX1_MOUSE Ubiquitin carboxyl-terminal hydrolase 19 OS=Mus musculus OX=10090 GN=Usp19 PE=1 SV=1;>tr|E9Q9M5|E9Q9M5_MOUSE Ubiquitin carboxyl-terminal hydrolase 19 OS=Mus musculus OX=10090 GN=Usp19 PE=1 SV=1;>tr|J3KMM1|J3KMM1_MOUSE Ubiquitin carboxyl-terminal hydrolase 19 OS=Mus musculus OX=10090 GN=Usp19 PE=1 SV=1;>sp|Q3UJD6|UBP19_MOUSE Ubiquitin carboxyl-terminal hydrolase 19 …	4	4
TRUE	APOE4 / APOE3	Ubiquitin carboxyl-terminal hydrolase 19	Usp19	APOE4	APOE3	40	A0A0A6YWX1;E9Q9M5;J3KMM1;Q3UJD6	110016	102519	-0.101816	0.101816	-6.81408	0.931859	0	0.394915	0.511067	27.2401	0.251277	Mus musculus	4.3%;4.4%;4.3%;4.2%	146282.55;143452.2;146410.68;150548.54	A0A0A6YWX1;E9Q9M5;J3KMM1;Q3UJD6	A0A0A6YWX1;E9Q9M5;J3KMM1;Q3UJD6	A0A0A6YWX1_MOUSE;E9Q9M5_MOUSE;J3KMM1_MOUSE;UBP19_MOUSE	;;;protein deubiquitination,ER-associated ubiquitin-dependent protein catabolic process,regulation of protein stability,response to endoplasmic reticulum stress,negative regulation of skeletal muscle tissue development,protein stabilization,protein K48-linked deubiquitination,positive regulation of cell cycle process,regulation of cellular response to hypoxia,negative regulation of proteasomal pr…	;;;thiol-dependent ubiquitin-specific protease activity,ubiquitin protein ligase binding,metal ion binding,Hsp90 protein binding,Lys48-specific deubiquitinase activity	;;;nucleus,endoplasmic reticulum membrane,cytosol,integral component of membrane	tr;tr;tr;sp	10090	1	1	MusMusculus_pUnKB_2022_0127	>tr|A0A0A6YWX1|A0A0A6YWX1_MOUSE Ubiquitin carboxyl-terminal hydrolase 19 OS=Mus musculus OX=10090 GN=Usp19 PE=1 SV=1;>tr|E9Q9M5|E9Q9M5_MOUSE Ubiquitin carboxyl-terminal hydrolase 19 OS=Mus musculus OX=10090 GN=Usp19 PE=1 SV=1;>tr|J3KMM1|J3KMM1_MOUSE Ubiquitin carboxyl-terminal hydrolase 19 OS=Mus musculus OX=10090 GN=Usp19 PE=1 SV=1;>sp|Q3UJD6|UBP19_MOUSE Ubiquitin carboxyl-terminal hydrolase 19 …	4	4
TRUE	APOE2 / APOE3	Ubiquitin carboxyl-terminal hydrolase 19	Usp19	APOE2	APOE3	36	A0A0A6YWX1;E9Q9M5;J3KMM1;Q3UJD6	110016	96257.4	-0.192743	0.192743	14.2935	0.87494	0	0.220408	0.596801	20.5937	0.229456	Mus musculus	4.3%;4.4%;4.3%;4.2%	146282.55;143452.2;146410.68;150548.54	A0A0A6YWX1;E9Q9M5;J3KMM1;Q3UJD6	A0A0A6YWX1;E9Q9M5;J3KMM1;Q3UJD6	A0A0A6YWX1_MOUSE;E9Q9M5_MOUSE;J3KMM1_MOUSE;UBP19_MOUSE	;;;protein deubiquitination,ER-associated ubiquitin-dependent protein catabolic process,regulation of protein stability,response to endoplasmic reticulum stress,negative regulation of skeletal muscle tissue development,protein stabilization,protein K48-linked deubiquitination,positive regulation of cell cycle process,regulation of cellular response to hypoxia,negative regulation of proteasomal pr…	;;;thiol-dependent ubiquitin-specific protease activity,ubiquitin protein ligase binding,metal ion binding,Hsp90 protein binding,Lys48-specific deubiquitinase activity	;;;nucleus,endoplasmic reticulum membrane,cytosol,integral component of membrane	tr;tr;tr;sp	10090	1	1	MusMusculus_pUnKB_2022_0127	>tr|A0A0A6YWX1|A0A0A6YWX1_MOUSE Ubiquitin carboxyl-terminal hydrolase 19 OS=Mus musculus OX=10090 GN=Usp19 PE=1 SV=1;>tr|E9Q9M5|E9Q9M5_MOUSE Ubiquitin carboxyl-terminal hydrolase 19 OS=Mus musculus OX=10090 GN=Usp19 PE=1 SV=1;>tr|J3KMM1|J3KMM1_MOUSE Ubiquitin carboxyl-terminal hydrolase 19 OS=Mus musculus OX=10090 GN=Usp19 PE=1 SV=1;>sp|Q3UJD6|UBP19_MOUSE Ubiquitin carboxyl-terminal hydrolase 19 …	4	4
TRUE	APOE4 / APOE2	V-type proton ATPase subunit H	Atp6v1h	APOE4	APOE2	462	A0A0A6YX18;Q8BVE3	10505693	9927165	-0.0817177	0.0817177	-5.5068	0.944932	0	0.36203	0.665801	459.702	0.0467962	Mus musculus	66.9%;64.4%	54109.07;55854.98	A0A0A6YX18;Q8BVE3	A0A0A6YX18;Q8BVE3	A0A0A6YX18_MOUSE;VATH_MOUSE	;endocytosis,vacuolar acidification,ATP hydrolysis coupled proton transport	;proton-transporting ATPase activity, rotational mechanism	;vacuolar proton-transporting V-type ATPase, V1 domain,lysosomal membrane,extracellular exosome	tr;sp	10090	1	1	MusMusculus_pUnKB_2022_0127	>tr|A0A0A6YX18|A0A0A6YX18_MOUSE V-type proton ATPase subunit H OS=Mus musculus OX=10090 GN=Atp6v1h PE=1 SV=1;>sp|Q8BVE3|VATH_MOUSE V-type proton ATPase subunit H OS=Mus musculus OX=10090 GN=Atp6v1h PE=1 SV=1	25	42
TRUE	APOE4 / APOE3	V-type proton ATPase subunit H	Atp6v1h	APOE4	APOE3	420	A0A0A6YX18;Q8BVE3	10099275	9927165	-0.0247981	0.0247981	-1.70418	0.982958	0	0.629379	0.597627	405.12	0.0411932	Mus musculus	66.9%;64.4%	54109.07;55854.98	A0A0A6YX18;Q8BVE3	A0A0A6YX18;Q8BVE3	A0A0A6YX18_MOUSE;VATH_MOUSE	;endocytosis,vacuolar acidification,ATP hydrolysis coupled proton transport	;proton-transporting ATPase activity, rotational mechanism	;vacuolar proton-transporting V-type ATPase, V1 domain,lysosomal membrane,extracellular exosome	tr;sp	10090	1	1	MusMusculus_pUnKB_2022_0127	>tr|A0A0A6YX18|A0A0A6YX18_MOUSE V-type proton ATPase subunit H OS=Mus musculus OX=10090 GN=Atp6v1h PE=1 SV=1;>sp|Q8BVE3|VATH_MOUSE V-type proton ATPase subunit H OS=Mus musculus OX=10090 GN=Atp6v1h PE=1 SV=1	25	42
TRUE	APOE2 / APOE3	V-type proton ATPase subunit H	Atp6v1h	APOE2	APOE3	378	A0A0A6YX18;Q8BVE3	10099275	10505693	0.0569196	0.0569196	-3.86855	1.04024	0	0.113034	0.508836	360.529	0.0394018	Mus musculus	66.9%;64.4%	54109.07;55854.98	A0A0A6YX18;Q8BVE3	A0A0A6YX18;Q8BVE3	A0A0A6YX18_MOUSE;VATH_MOUSE	;endocytosis,vacuolar acidification,ATP hydrolysis coupled proton transport	;proton-transporting ATPase activity, rotational mechanism	;vacuolar proton-transporting V-type ATPase, V1 domain,lysosomal membrane,extracellular exosome	tr;sp	10090	1	1	MusMusculus_pUnKB_2022_0127	>tr|A0A0A6YX18|A0A0A6YX18_MOUSE V-type proton ATPase subunit H OS=Mus musculus OX=10090 GN=Atp6v1h PE=1 SV=1;>sp|Q8BVE3|VATH_MOUSE V-type proton ATPase subunit H OS=Mus musculus OX=10090 GN=Atp6v1h PE=1 SV=1	25	42
TRUE	APOE4 / APOE2	cAMP-dependent protein kinase type II-alpha regulatory subunit;Protein kinase, cAMP dependent regulatory, type II alpha	Prkar2a	APOE4	APOE2	264	A0A0A6YX73;Q8K1M3	3.44883e+06	3381187	-0.0285771	0.0285771	-1.96132	0.980387	0	0.747013	0.784552	251.758	0.038382	Mus musculus	57.9%;54.7%	43165.62;45589.37	A0A0A6YX73;Q8K1M3	A0A0A6YX73;Q8K1M3	A0A0A6YX73_MOUSE;Q8K1M3_MOUSE	;	;	;	tr	10090	1	1	MusMusculus_pUnKB_2022_0127	>tr|A0A0A6YX73|A0A0A6YX73_MOUSE cAMP-dependent protein kinase type II-alpha regulatory subunit OS=Mus musculus OX=10090 GN=Prkar2a PE=1 SV=1;>tr|Q8K1M3|Q8K1M3_MOUSE Protein kinase, cAMP dependent regulatory, type II alpha OS=Mus musculus OX=10090 GN=Prkar2a PE=1 SV=1	17	24
TRUE	APOE4 / APOE3	cAMP-dependent protein kinase type II-alpha regulatory subunit;Protein kinase, cAMP dependent regulatory, type II alpha	Prkar2a	APOE4	APOE3	240	A0A0A6YX73;Q8K1M3	3411513	3381187	-0.0128819	0.0128819	-0.888931	0.991111	0	0.685629	0.615563	237.924	0.0395184	Mus musculus	57.9%;54.7%	43165.62;45589.37	A0A0A6YX73;Q8K1M3	A0A0A6YX73;Q8K1M3	A0A0A6YX73_MOUSE;Q8K1M3_MOUSE	;	;	;	tr	10090	1	1	MusMusculus_pUnKB_2022_0127	>tr|A0A0A6YX73|A0A0A6YX73_MOUSE cAMP-dependent protein kinase type II-alpha regulatory subunit OS=Mus musculus OX=10090 GN=Prkar2a PE=1 SV=1;>tr|Q8K1M3|Q8K1M3_MOUSE Protein kinase, cAMP dependent regulatory, type II alpha OS=Mus musculus OX=10090 GN=Prkar2a PE=1 SV=1	17	24
TRUE	APOE2 / APOE3	cAMP-dependent protein kinase type II-alpha regulatory subunit;Protein kinase, cAMP dependent regulatory, type II alpha	Prkar2a	APOE2	APOE3	216	A0A0A6YX73;Q8K1M3	3411513	3.44883e+06	0.0156952	0.0156952	-1.08201	1.01094	0	0.399167	0.686588	206.419	0.0336284	Mus musculus	57.9%;54.7%	43165.62;45589.37	A0A0A6YX73;Q8K1M3	A0A0A6YX73;Q8K1M3	A0A0A6YX73_MOUSE;Q8K1M3_MOUSE	;	;	;	tr	10090	1	1	MusMusculus_pUnKB_2022_0127	>tr|A0A0A6YX73|A0A0A6YX73_MOUSE cAMP-dependent protein kinase type II-alpha regulatory subunit OS=Mus musculus OX=10090 GN=Prkar2a PE=1 SV=1;>tr|Q8K1M3|Q8K1M3_MOUSE Protein kinase, cAMP dependent regulatory, type II alpha OS=Mus musculus OX=10090 GN=Prkar2a PE=1 SV=1	17	24
TRUE	APOE4 / APOE2	Non-specific serine/threonine protein kinase;Non-specific serine/threonine protein kinase;Non-specific serine/threonine protein kinase;Non-specific serine/threonine protein kinase;Microtubule-associated serine/threonine-protein kinase 4	Mast4	APOE4	APOE2	22	A0A0A6YXG1;A0A668KMA1;E9PWX8;E9QPR4;Q811L6	16857.5	11449.7	-0.558087	0.558087	-32.0798	0.679202	0	0.568225	0.738847	13.0368	0.218658	Mus musculus	1.6%;1.6%;1.6%;1.6%;1.5%	265159.38;266497.77;264581.56;266040.28;284004.41	A0A0A6YXG1;A0A668KMA1;E9PWX8;E9QPR4;Q811L6	A0A0A6YXG1;A0A668KMA1;E9PWX8;E9QPR4;Q811L6	A0A0A6YXG1_MOUSE;A0A668KMA1_MOUSE;E9PWX8_MOUSE;E9QPR4_MOUSE;MAST4_MOUSE	;;;;peptidyl-serine phosphorylation,intracellular signal transduction,cytoskeleton organization	;;;;magnesium ion binding,protein serine/threonine kinase activity,ATP binding	;;;;intracellular,cytoplasm	tr;tr;tr;tr;sp	10090	1	2;1;1;1;3	MusMusculus_pUnKB_2022_0127	>tr|A0A0A6YXG1|A0A0A6YXG1_MOUSE Non-specific serine/threonine protein kinase OS=Mus musculus OX=10090 GN=Mast4 PE=1 SV=2;>tr|A0A668KMA1|A0A668KMA1_MOUSE Non-specific serine/threonine protein kinase OS=Mus musculus OX=10090 GN=Mast4 PE=1 SV=1;>tr|E9PWX8|E9PWX8_MOUSE Non-specific serine/threonine protein kinase OS=Mus musculus OX=10090 GN=Mast4 PE=1 SV=1;>tr|E9QPR4|E9QPR4_MOUSE Non-specific serine/…	2	2
TRUE	APOE4 / APOE3	Non-specific serine/threonine protein kinase;Non-specific serine/threonine protein kinase;Non-specific serine/threonine protein kinase;Non-specific serine/threonine protein kinase;Microtubule-associated serine/threonine-protein kinase 4	Mast4	APOE4	APOE3	20	A0A0A6YXG1;A0A668KMA1;E9PWX8;E9QPR4;Q811L6	14884.1	11449.7	-0.378462	0.378462	-23.0743	0.769257	0	0.223347	0.432525	9.84748	0.230642	Mus musculus	1.6%;1.6%;1.6%;1.6%;1.5%	265159.38;266497.77;264581.56;266040.28;284004.41	A0A0A6YXG1;A0A668KMA1;E9PWX8;E9QPR4;Q811L6	A0A0A6YXG1;A0A668KMA1;E9PWX8;E9QPR4;Q811L6	A0A0A6YXG1_MOUSE;A0A668KMA1_MOUSE;E9PWX8_MOUSE;E9QPR4_MOUSE;MAST4_MOUSE	;;;;peptidyl-serine phosphorylation,intracellular signal transduction,cytoskeleton organization	;;;;magnesium ion binding,protein serine/threonine kinase activity,ATP binding	;;;;intracellular,cytoplasm	tr;tr;tr;tr;sp	10090	1	2;1;1;1;3	MusMusculus_pUnKB_2022_0127	>tr|A0A0A6YXG1|A0A0A6YXG1_MOUSE Non-specific serine/threonine protein kinase OS=Mus musculus OX=10090 GN=Mast4 PE=1 SV=2;>tr|A0A668KMA1|A0A668KMA1_MOUSE Non-specific serine/threonine protein kinase OS=Mus musculus OX=10090 GN=Mast4 PE=1 SV=1;>tr|E9PWX8|E9PWX8_MOUSE Non-specific serine/threonine protein kinase OS=Mus musculus OX=10090 GN=Mast4 PE=1 SV=1;>tr|E9QPR4|E9QPR4_MOUSE Non-specific serine/…	2	2
TRUE	APOE2 / APOE3	Non-specific serine/threonine protein kinase;Non-specific serine/threonine protein kinase;Non-specific serine/threonine protein kinase;Non-specific serine/threonine protein kinase;Microtubule-associated serine/threonine-protein kinase 4	Mast4	APOE2	APOE3	18	A0A0A6YXG1;A0A668KMA1;E9PWX8;E9QPR4;Q811L6	14884.1	16857.5	0.179625	0.179625	-11.7068	1.13259	0	0.560215	0.735377	15.4355	0.288412	Mus musculus	1.6%;1.6%;1.6%;1.6%;1.5%	265159.38;266497.77;264581.56;266040.28;284004.41	A0A0A6YXG1;A0A668KMA1;E9PWX8;E9QPR4;Q811L6	A0A0A6YXG1;A0A668KMA1;E9PWX8;E9QPR4;Q811L6	A0A0A6YXG1_MOUSE;A0A668KMA1_MOUSE;E9PWX8_MOUSE;E9QPR4_MOUSE;MAST4_MOUSE	;;;;peptidyl-serine phosphorylation,intracellular signal transduction,cytoskeleton organization	;;;;magnesium ion binding,protein serine/threonine kinase activity,ATP binding	;;;;intracellular,cytoplasm	tr;tr;tr;tr;sp	10090	1	2;1;1;1;3	MusMusculus_pUnKB_2022_0127	>tr|A0A0A6YXG1|A0A0A6YXG1_MOUSE Non-specific serine/threonine protein kinase OS=Mus musculus OX=10090 GN=Mast4 PE=1 SV=2;>tr|A0A668KMA1|A0A668KMA1_MOUSE Non-specific serine/threonine protein kinase OS=Mus musculus OX=10090 GN=Mast4 PE=1 SV=1;>tr|E9PWX8|E9PWX8_MOUSE Non-specific serine/threonine protein kinase OS=Mus musculus OX=10090 GN=Mast4 PE=1 SV=1;>tr|E9QPR4|E9QPR4_MOUSE Non-specific serine/…	2	2
TRUE	APOE4 / APOE2	Neural cell adhesion molecule 1	Ncam1	APOE4	APOE2	715	A0A0A6YY47	20302420	20074450	-0.0162912	0.0162912	-1.12287	0.988771	0	0.669454	0.765582	701.858	0.0214282	Mus musculus	0.522	93492.1	A0A0A6YY47	A0A0A6YY47	A0A0A6YY47_MOUSE				tr	10090	1	1	MusMusculus_pUnKB_2022_0127	>tr|A0A0A6YY47|A0A0A6YY47_MOUSE Neural cell adhesion molecule 1 OS=Mus musculus OX=10090 GN=Ncam1 PE=1 SV=1	36	65
TRUE	APOE4 / APOE3	Neural cell adhesion molecule 1	Ncam1	APOE4	APOE3	650	A0A0A6YY47	20551014	20074450	-0.0338491	0.0338491	-2.31893	0.976811	0	0.0632292	0.281324	547.217	0.02384	Mus musculus	0.522	93492.1	A0A0A6YY47	A0A0A6YY47	A0A0A6YY47_MOUSE				tr	10090	1	1	MusMusculus_pUnKB_2022_0127	>tr|A0A0A6YY47|A0A0A6YY47_MOUSE Neural cell adhesion molecule 1 OS=Mus musculus OX=10090 GN=Ncam1 PE=1 SV=1	36	65
TRUE	APOE2 / APOE3	Neural cell adhesion molecule 1	Ncam1	APOE2	APOE3	585	A0A0A6YY47	20551014	20302420	-0.0175579	0.0175579	1.22446	0.987904	0	0.0271979	0.311736	534.78	0.0241681	Mus musculus	0.522	93492.1	A0A0A6YY47	A0A0A6YY47	A0A0A6YY47_MOUSE				tr	10090	1	1	MusMusculus_pUnKB_2022_0127	>tr|A0A0A6YY47|A0A0A6YY47_MOUSE Neural cell adhesion molecule 1 OS=Mus musculus OX=10090 GN=Ncam1 PE=1 SV=1	36	65
TRUE	APOE4 / APOE2	Calmodulin-regulated spectrin-associated protein 2;Camsap1l1 protein;Calmodulin-regulated spectrin-associated protein 2;Calmodulin-regulated spectrin-associated protein 2	Camsap2	APOE4	APOE2	154	A0A0A6YY67;B2RRE3;H7BX08;Q8C1B1	793293	775005	-0.0336481	0.0336481	-2.30532	0.976947	0	0.462528	0.693459	151.651	0.0788045	Mus musculus	12.3%;12.3%;12.2%;12.4%	165689.18;165661.13;166149.73;164332.55	A0A0A6YY67;B2RRE3;H7BX08;Q8C1B1	A0A0A6YY67;B2RRE3;H7BX08;Q8C1B1	A0A0A6YY67_MOUSE;B2RRE3_MOUSE;H7BX08_MOUSE;CAMP2_MOUSE	;;;microtubule cytoskeleton organization,neuron projection development,regulation of organelle organization	;;;protein binding,calmodulin binding,spectrin binding,microtubule minus-end binding	;;;cytosol,microtubule minus-end,microtubule end,centrosome	tr;tr;tr;sp	10090	1;2;1;1	1;1;1;3	MusMusculus_pUnKB_2022_0127	>tr|A0A0A6YY67|A0A0A6YY67_MOUSE Calmodulin-regulated spectrin-associated protein 2 OS=Mus musculus OX=10090 GN=Camsap2 PE=1 SV=1;>tr|B2RRE3|B2RRE3_MOUSE Camsap1l1 protein OS=Mus musculus OX=10090 GN=Camsap2 PE=2 SV=1;>tr|H7BX08|H7BX08_MOUSE Calmodulin-regulated spectrin-associated protein 2 OS=Mus musculus OX=10090 GN=Camsap2 PE=1 SV=1;>sp|Q8C1B1|CAMP2_MOUSE Calmodulin-regulated spectrin-associat…	13	14
TRUE	APOE4 / APOE3	Calmodulin-regulated spectrin-associated protein 2;Camsap1l1 protein;Calmodulin-regulated spectrin-associated protein 2;Calmodulin-regulated spectrin-associated protein 2	Camsap2	APOE4	APOE3	140	A0A0A6YY67;B2RRE3;H7BX08;Q8C1B1	717200	775005	0.111831	0.111831	8.05985	1.0806	0	0.0175372	0.190813	137.79	0.0746217	Mus musculus	12.3%;12.3%;12.2%;12.4%	165689.18;165661.13;166149.73;164332.55	A0A0A6YY67;B2RRE3;H7BX08;Q8C1B1	A0A0A6YY67;B2RRE3;H7BX08;Q8C1B1	A0A0A6YY67_MOUSE;B2RRE3_MOUSE;H7BX08_MOUSE;CAMP2_MOUSE	;;;microtubule cytoskeleton organization,neuron projection development,regulation of organelle organization	;;;protein binding,calmodulin binding,spectrin binding,microtubule minus-end binding	;;;cytosol,microtubule minus-end,microtubule end,centrosome	tr;tr;tr;sp	10090	1;2;1;1	1;1;1;3	MusMusculus_pUnKB_2022_0127	>tr|A0A0A6YY67|A0A0A6YY67_MOUSE Calmodulin-regulated spectrin-associated protein 2 OS=Mus musculus OX=10090 GN=Camsap2 PE=1 SV=1;>tr|B2RRE3|B2RRE3_MOUSE Camsap1l1 protein OS=Mus musculus OX=10090 GN=Camsap2 PE=2 SV=1;>tr|H7BX08|H7BX08_MOUSE Calmodulin-regulated spectrin-associated protein 2 OS=Mus musculus OX=10090 GN=Camsap2 PE=1 SV=1;>sp|Q8C1B1|CAMP2_MOUSE Calmodulin-regulated spectrin-associat…	13	14
TRUE	APOE2 / APOE3	Calmodulin-regulated spectrin-associated protein 2;Camsap1l1 protein;Calmodulin-regulated spectrin-associated protein 2;Calmodulin-regulated spectrin-associated protein 2	Camsap2	APOE2	APOE3	126	A0A0A6YY67;B2RRE3;H7BX08;Q8C1B1	717200	793293	0.145479	0.145479	-9.59206	1.1061	0	0.0978177	0.485461	123.991	0.072754	Mus musculus	12.3%;12.3%;12.2%;12.4%	165689.18;165661.13;166149.73;164332.55	A0A0A6YY67;B2RRE3;H7BX08;Q8C1B1	A0A0A6YY67;B2RRE3;H7BX08;Q8C1B1	A0A0A6YY67_MOUSE;B2RRE3_MOUSE;H7BX08_MOUSE;CAMP2_MOUSE	;;;microtubule cytoskeleton organization,neuron projection development,regulation of organelle organization	;;;protein binding,calmodulin binding,spectrin binding,microtubule minus-end binding	;;;cytosol,microtubule minus-end,microtubule end,centrosome	tr;tr;tr;sp	10090	1;2;1;1	1;1;1;3	MusMusculus_pUnKB_2022_0127	>tr|A0A0A6YY67|A0A0A6YY67_MOUSE Calmodulin-regulated spectrin-associated protein 2 OS=Mus musculus OX=10090 GN=Camsap2 PE=1 SV=1;>tr|B2RRE3|B2RRE3_MOUSE Camsap1l1 protein OS=Mus musculus OX=10090 GN=Camsap2 PE=2 SV=1;>tr|H7BX08|H7BX08_MOUSE Calmodulin-regulated spectrin-associated protein 2 OS=Mus musculus OX=10090 GN=Camsap2 PE=1 SV=1;>sp|Q8C1B1|CAMP2_MOUSE Calmodulin-regulated spectrin-associat…	13	14
TRUE	APOE4 / APOE2	Neural cell adhesion molecule 1 (Fragment)	Ncam1	APOE4	APOE2	165	A0A0A6YY91	4.72411e+06	4620756	-0.031915	0.031915	-2.18789	0.978121	0	0.212097	0.604827	125.864	0.079594	Mus musculus	0.157	NaN	A0A0A6YY91	A0A0A6YY91	A0A0A6YY91_MOUSE				tr	10090	1	1	MusMusculus_pUnKB_2022_0127	>tr|A0A0A6YY91|A0A0A6YY91_MOUSE Neural cell adhesion molecule 1 (Fragment) OS=Mus musculus OX=10090 GN=Ncam1 PE=1 SV=1	10	15
TRUE	APOE4 / APOE3	Neural cell adhesion molecule 1 (Fragment)	Ncam1	APOE4	APOE3	150	A0A0A6YY91	4811644	4620756	-0.058401	0.058401	-3.96721	0.960328	0	0.218986	0.431586	124.791	0.0797872	Mus musculus	0.157	NaN	A0A0A6YY91	A0A0A6YY91	A0A0A6YY91_MOUSE				tr	10090	1	1	MusMusculus_pUnKB_2022_0127	>tr|A0A0A6YY91|A0A0A6YY91_MOUSE Neural cell adhesion molecule 1 (Fragment) OS=Mus musculus OX=10090 GN=Ncam1 PE=1 SV=1	10	15
TRUE	APOE2 / APOE3	Neural cell adhesion molecule 1 (Fragment)	Ncam1	APOE2	APOE3	135	A0A0A6YY91	4811644	4.72411e+06	-0.026486	0.026486	1.85282	0.981809	0	0.979441	0.836095	130.9	0.0485428	Mus musculus	0.157	NaN	A0A0A6YY91	A0A0A6YY91	A0A0A6YY91_MOUSE				tr	10090	1	1	MusMusculus_pUnKB_2022_0127	>tr|A0A0A6YY91|A0A0A6YY91_MOUSE Neural cell adhesion molecule 1 (Fragment) OS=Mus musculus OX=10090 GN=Ncam1 PE=1 SV=1	10	15
TRUE	APOE4 / APOE2	Calcium channel voltage-dependent subunit beta 2;Calcium channel voltage-dependent subunit beta 2;Calcium channel voltage-dependent subunit beta 2;Voltage-dependent L-type calcium channel subunit beta-2	Cacnb2	APOE4	APOE2	22	A0A0A7NQN9;C7IVS7;Q32MF3;Q8CC27	29936.1	24836.6	-0.269418	0.269418	-17.0346	0.829654	0	0.309833	0.643735	19.4201	0.144978	Mus musculus	4.1%;3.8%;3.5%;3.5%	64045.47;68060.72;73149.23;73149.23	A0A0A7NQN9;C7IVS7;Q32MF3;Q8CC27	A0A0A7NQN9;C7IVS7;Q32MF3;Q8CC27	A0A0A7NQN9_MOUSE;C7IVS7_MOUSE;Q32MF3_MOUSE;CACB2_MOUSE	;;;chemical synaptic transmission,neuromuscular junction development,visual perception,positive regulation of calcium ion transport,calcium ion import,calcium ion transmembrane transport,protein localization to plasma membrane,membrane depolarization during AV node cell action potential,regulation of heart rate by cardiac conduction,membrane depolarization during atrial cardiac muscle cell action…	;;;voltage-gated calcium channel activity,protein binding,high voltage-gated calcium channel activity,actin filament binding,voltage-gated calcium channel activity involved in cardiac muscle cell action potential,voltage-gated calcium channel activity involved in AV node cell action potential	;;;plasma membrane,voltage-gated calcium channel complex,L-type voltage-gated calcium channel complex	tr;tr;tr;sp	10090	2;1;2;1	1	MusMusculus_pUnKB_2022_0127	>tr|A0A0A7NQN9|A0A0A7NQN9_MOUSE Calcium channel voltage-dependent subunit beta 2 OS=Mus musculus OX=10090 GN=Cacnb2 PE=2 SV=1;>tr|C7IVS7|C7IVS7_MOUSE Calcium channel voltage-dependent subunit beta 2 OS=Mus musculus OX=10090 GN=Cacnb2 PE=1 SV=1;>tr|Q32MF3|Q32MF3_MOUSE Calcium channel voltage-dependent subunit beta 2 OS=Mus musculus OX=10090 GN=Cacnb2 PE=2 SV=1;>sp|Q8CC27|CACB2_MOUSE Voltage-depend…	2	2
TRUE	APOE4 / APOE3	Calcium channel voltage-dependent subunit beta 2;Calcium channel voltage-dependent subunit beta 2;Calcium channel voltage-dependent subunit beta 2;Voltage-dependent L-type calcium channel subunit beta-2	Cacnb2	APOE4	APOE3	20	A0A0A7NQN9;C7IVS7;Q32MF3;Q8CC27	29150.7	24836.6	-0.231063	0.231063	-14.7993	0.852007	0	0.30916	0.479026	17.674	0.119999	Mus musculus	4.1%;3.8%;3.5%;3.5%	64045.47;68060.72;73149.23;73149.23	A0A0A7NQN9;C7IVS7;Q32MF3;Q8CC27	A0A0A7NQN9;C7IVS7;Q32MF3;Q8CC27	A0A0A7NQN9_MOUSE;C7IVS7_MOUSE;Q32MF3_MOUSE;CACB2_MOUSE	;;;chemical synaptic transmission,neuromuscular junction development,visual perception,positive regulation of calcium ion transport,calcium ion import,calcium ion transmembrane transport,protein localization to plasma membrane,membrane depolarization during AV node cell action potential,regulation of heart rate by cardiac conduction,membrane depolarization during atrial cardiac muscle cell action…	;;;voltage-gated calcium channel activity,protein binding,high voltage-gated calcium channel activity,actin filament binding,voltage-gated calcium channel activity involved in cardiac muscle cell action potential,voltage-gated calcium channel activity involved in AV node cell action potential	;;;plasma membrane,voltage-gated calcium channel complex,L-type voltage-gated calcium channel complex	tr;tr;tr;sp	10090	2;1;2;1	1	MusMusculus_pUnKB_2022_0127	>tr|A0A0A7NQN9|A0A0A7NQN9_MOUSE Calcium channel voltage-dependent subunit beta 2 OS=Mus musculus OX=10090 GN=Cacnb2 PE=2 SV=1;>tr|C7IVS7|C7IVS7_MOUSE Calcium channel voltage-dependent subunit beta 2 OS=Mus musculus OX=10090 GN=Cacnb2 PE=1 SV=1;>tr|Q32MF3|Q32MF3_MOUSE Calcium channel voltage-dependent subunit beta 2 OS=Mus musculus OX=10090 GN=Cacnb2 PE=2 SV=1;>sp|Q8CC27|CACB2_MOUSE Voltage-depend…	2	2
TRUE	APOE2 / APOE3	Calcium channel voltage-dependent subunit beta 2;Calcium channel voltage-dependent subunit beta 2;Calcium channel voltage-dependent subunit beta 2;Voltage-dependent L-type calcium channel subunit beta-2	Cacnb2	APOE2	APOE3	18	A0A0A7NQN9;C7IVS7;Q32MF3;Q8CC27	29150.7	29936.1	0.0383556	0.0383556	-2.62358	1.02694	0	0.842343	0.814781	14.7329	0.126143	Mus musculus	4.1%;3.8%;3.5%;3.5%	64045.47;68060.72;73149.23;73149.23	A0A0A7NQN9;C7IVS7;Q32MF3;Q8CC27	A0A0A7NQN9;C7IVS7;Q32MF3;Q8CC27	A0A0A7NQN9_MOUSE;C7IVS7_MOUSE;Q32MF3_MOUSE;CACB2_MOUSE	;;;chemical synaptic transmission,neuromuscular junction development,visual perception,positive regulation of calcium ion transport,calcium ion import,calcium ion transmembrane transport,protein localization to plasma membrane,membrane depolarization during AV node cell action potential,regulation of heart rate by cardiac conduction,membrane depolarization during atrial cardiac muscle cell action…	;;;voltage-gated calcium channel activity,protein binding,high voltage-gated calcium channel activity,actin filament binding,voltage-gated calcium channel activity involved in cardiac muscle cell action potential,voltage-gated calcium channel activity involved in AV node cell action potential	;;;plasma membrane,voltage-gated calcium channel complex,L-type voltage-gated calcium channel complex	tr;tr;tr;sp	10090	2;1;2;1	1	MusMusculus_pUnKB_2022_0127	>tr|A0A0A7NQN9|A0A0A7NQN9_MOUSE Calcium channel voltage-dependent subunit beta 2 OS=Mus musculus OX=10090 GN=Cacnb2 PE=2 SV=1;>tr|C7IVS7|C7IVS7_MOUSE Calcium channel voltage-dependent subunit beta 2 OS=Mus musculus OX=10090 GN=Cacnb2 PE=1 SV=1;>tr|Q32MF3|Q32MF3_MOUSE Calcium channel voltage-dependent subunit beta 2 OS=Mus musculus OX=10090 GN=Cacnb2 PE=2 SV=1;>sp|Q8CC27|CACB2_MOUSE Voltage-depend…	2	2
TRUE	APOE4 / APOE2	SNW domain-containing protein 1;SNW domain-containing protein 1 (Fragment);SNW domain-containing protein 1	Snw1	APOE4	APOE2	33	A0A0B4J1E2;Q3TM37;Q9CSN1	73340.2	69513.5	-0.0773104	0.0773104	-5.2177	0.947823	0	0.786109	0.797376	21.7722	0.248879	Mus musculus	11.6%;19.8%;11.6%	61461.43;35289.64;61475.46	A0A0B4J1E2;Q3TM37;Q9CSN1	A0A0B4J1E2;Q3TM37;Q9CSN1	A0A0B4J1E2_MOUSE;Q3TM37_MOUSE;SNW1_MOUSE	;;negative regulation of transcription from RNA polymerase II promoter,generation of catalytic spliceosome for second transesterification step,mRNA splicing, via spliceosome,transcription, DNA-templated,regulation of transcription from RNA polymerase II promoter,Notch signaling pathway,positive regulation of transforming growth factor beta receptor signaling pathway,skeletal muscle cell different…	;;transcription cofactor activity,transcription coactivator activity,transcription corepressor activity,RNA binding,Notch binding,protein binding,enzyme binding,nuclear hormone receptor binding,vitamin D receptor binding,retinoic acid receptor binding,SMAD binding,androgen receptor binding	;;nucleus,nucleoplasm,spliceosomal complex,nuclear matrix,nuclear body,nuclear speck,catalytic step 2 spliceosome,post-mRNA release spliceosomal complex,SMAD protein complex,cyclin/CDK positive transcription elongation factor complex,SMAD3-SMAD4 protein complex	tr;tr;sp	10090	1;2;1	1;1;3	MusMusculus_pUnKB_2022_0127	>tr|A0A0B4J1E2|A0A0B4J1E2_MOUSE SNW domain-containing protein 1 OS=Mus musculus OX=10090 GN=Snw1 PE=1 SV=1;>tr|Q3TM37|Q3TM37_MOUSE SNW domain-containing protein 1 (Fragment) OS=Mus musculus OX=10090 GN=Snw1 PE=2 SV=1;>sp|Q9CSN1|SNW1_MOUSE SNW domain-containing protein 1 OS=Mus musculus OX=10090 GN=Snw1 PE=1 SV=3	3	3
TRUE	APOE4 / APOE3	SNW domain-containing protein 1;SNW domain-containing protein 1 (Fragment);SNW domain-containing protein 1	Snw1	APOE4	APOE3	30	A0A0B4J1E2;Q3TM37;Q9CSN1	85631.2	69513.5	-0.300843	0.300843	-18.8222	0.811778	0	0.992694	0.709032	21.5814	0.248721	Mus musculus	11.6%;19.8%;11.6%	61461.43;35289.64;61475.46	A0A0B4J1E2;Q3TM37;Q9CSN1	A0A0B4J1E2;Q3TM37;Q9CSN1	A0A0B4J1E2_MOUSE;Q3TM37_MOUSE;SNW1_MOUSE	;;negative regulation of transcription from RNA polymerase II promoter,generation of catalytic spliceosome for second transesterification step,mRNA splicing, via spliceosome,transcription, DNA-templated,regulation of transcription from RNA polymerase II promoter,Notch signaling pathway,positive regulation of transforming growth factor beta receptor signaling pathway,skeletal muscle cell different…	;;transcription cofactor activity,transcription coactivator activity,transcription corepressor activity,RNA binding,Notch binding,protein binding,enzyme binding,nuclear hormone receptor binding,vitamin D receptor binding,retinoic acid receptor binding,SMAD binding,androgen receptor binding	;;nucleus,nucleoplasm,spliceosomal complex,nuclear matrix,nuclear body,nuclear speck,catalytic step 2 spliceosome,post-mRNA release spliceosomal complex,SMAD protein complex,cyclin/CDK positive transcription elongation factor complex,SMAD3-SMAD4 protein complex	tr;tr;sp	10090	1;2;1	1;1;3	MusMusculus_pUnKB_2022_0127	>tr|A0A0B4J1E2|A0A0B4J1E2_MOUSE SNW domain-containing protein 1 OS=Mus musculus OX=10090 GN=Snw1 PE=1 SV=1;>tr|Q3TM37|Q3TM37_MOUSE SNW domain-containing protein 1 (Fragment) OS=Mus musculus OX=10090 GN=Snw1 PE=2 SV=1;>sp|Q9CSN1|SNW1_MOUSE SNW domain-containing protein 1 OS=Mus musculus OX=10090 GN=Snw1 PE=1 SV=3	3	3
TRUE	APOE2 / APOE3	SNW domain-containing protein 1;SNW domain-containing protein 1 (Fragment);SNW domain-containing protein 1	Snw1	APOE2	APOE3	27	A0A0B4J1E2;Q3TM37;Q9CSN1	85631.2	73340.2	-0.223533	0.223533	16.7589	0.856466	0	0.60305	0.752672	24.6691	0.125426	Mus musculus	11.6%;19.8%;11.6%	61461.43;35289.64;61475.46	A0A0B4J1E2;Q3TM37;Q9CSN1	A0A0B4J1E2;Q3TM37;Q9CSN1	A0A0B4J1E2_MOUSE;Q3TM37_MOUSE;SNW1_MOUSE	;;negative regulation of transcription from RNA polymerase II promoter,generation of catalytic spliceosome for second transesterification step,mRNA splicing, via spliceosome,transcription, DNA-templated,regulation of transcription from RNA polymerase II promoter,Notch signaling pathway,positive regulation of transforming growth factor beta receptor signaling pathway,skeletal muscle cell different…	;;transcription cofactor activity,transcription coactivator activity,transcription corepressor activity,RNA binding,Notch binding,protein binding,enzyme binding,nuclear hormone receptor binding,vitamin D receptor binding,retinoic acid receptor binding,SMAD binding,androgen receptor binding	;;nucleus,nucleoplasm,spliceosomal complex,nuclear matrix,nuclear body,nuclear speck,catalytic step 2 spliceosome,post-mRNA release spliceosomal complex,SMAD protein complex,cyclin/CDK positive transcription elongation factor complex,SMAD3-SMAD4 protein complex	tr;tr;sp	10090	1;2;1	1;1;3	MusMusculus_pUnKB_2022_0127	>tr|A0A0B4J1E2|A0A0B4J1E2_MOUSE SNW domain-containing protein 1 OS=Mus musculus OX=10090 GN=Snw1 PE=1 SV=1;>tr|Q3TM37|Q3TM37_MOUSE SNW domain-containing protein 1 (Fragment) OS=Mus musculus OX=10090 GN=Snw1 PE=2 SV=1;>sp|Q9CSN1|SNW1_MOUSE SNW domain-containing protein 1 OS=Mus musculus OX=10090 GN=Snw1 PE=1 SV=3	3	3
TRUE	APOE4 / APOE2	Importin subunit alpha-3;Importin subunit alpha-3;IBB domain-containing protein (Fragment);Importin subunit alpha	Kpna4	APOE4	APOE2	121	A0A0B4J1E7;O35343;Q3UGH8;Q4FJX1	845751	778254	-0.119991	0.119991	-7.98069	0.920193	0	0.0834432	0.477936	99.9696	0.086345	Mus musculus	29.1%;34.7%;29.1%;34.7%	68031.21;57922.78;67942.1;57922.78	A0A0B4J1E7;O35343;Q3UGH8;Q4FJX1	A0A0B4J1E7;O35343;Q3UGH8;Q4FJX1	A0A0B4J1E7_MOUSE;IMA3_MOUSE;Q3UGH8_MOUSE;Q4FJX1_MOUSE	;protein import into nucleus,NLS-bearing protein import into nucleus,response to hydrogen peroxide;;	;protein binding,nuclear localization sequence binding,protein transporter activity;;	;nucleus,nuclear pore,nucleoplasm,cytosol,extracellular exosome;;	tr;sp;tr;tr	10090	1;1;2;1	1	MusMusculus_pUnKB_2022_0127	>tr|A0A0B4J1E7|A0A0B4J1E7_MOUSE Importin subunit alpha-3 OS=Mus musculus OX=10090 GN=Kpna4 PE=1 SV=1;>sp|O35343|IMA3_MOUSE Importin subunit alpha-3 OS=Mus musculus OX=10090 GN=Kpna4 PE=1 SV=1;>tr|Q3UGH8|Q3UGH8_MOUSE IBB domain-containing protein (Fragment) OS=Mus musculus OX=10090 GN=Kpna4 PE=2 SV=1;>tr|Q4FJX1|Q4FJX1_MOUSE Importin subunit alpha OS=Mus musculus OX=10090 GN=Kpna4 PE=1 SV=1	10	11
TRUE	APOE4 / APOE3	Importin subunit alpha-3;Importin subunit alpha-3;IBB domain-containing protein (Fragment);Importin subunit alpha	Kpna4	APOE4	APOE3	110	A0A0B4J1E7;O35343;Q3UGH8;Q4FJX1	741484	778254	0.0698248	0.0698248	4.95892	1.04959	0	0.114627	0.345961	103.491	0.0700633	Mus musculus	29.1%;34.7%;29.1%;34.7%	68031.21;57922.78;67942.1;57922.78	A0A0B4J1E7;O35343;Q3UGH8;Q4FJX1	A0A0B4J1E7;O35343;Q3UGH8;Q4FJX1	A0A0B4J1E7_MOUSE;IMA3_MOUSE;Q3UGH8_MOUSE;Q4FJX1_MOUSE	;protein import into nucleus,NLS-bearing protein import into nucleus,response to hydrogen peroxide;;	;protein binding,nuclear localization sequence binding,protein transporter activity;;	;nucleus,nuclear pore,nucleoplasm,cytosol,extracellular exosome;;	tr;sp;tr;tr	10090	1;1;2;1	1	MusMusculus_pUnKB_2022_0127	>tr|A0A0B4J1E7|A0A0B4J1E7_MOUSE Importin subunit alpha-3 OS=Mus musculus OX=10090 GN=Kpna4 PE=1 SV=1;>sp|O35343|IMA3_MOUSE Importin subunit alpha-3 OS=Mus musculus OX=10090 GN=Kpna4 PE=1 SV=1;>tr|Q3UGH8|Q3UGH8_MOUSE IBB domain-containing protein (Fragment) OS=Mus musculus OX=10090 GN=Kpna4 PE=2 SV=1;>tr|Q4FJX1|Q4FJX1_MOUSE Importin subunit alpha OS=Mus musculus OX=10090 GN=Kpna4 PE=1 SV=1	10	11
TRUE	APOE2 / APOE3	Importin subunit alpha-3;Importin subunit alpha-3;IBB domain-containing protein (Fragment);Importin subunit alpha	Kpna4	APOE2	APOE3	99	A0A0B4J1E7;O35343;Q3UGH8;Q4FJX1	741484	845751	0.189816	0.189816	-12.3283	1.14062	0	0.00308899	0.1284	92.1463	0.0863634	Mus musculus	29.1%;34.7%;29.1%;34.7%	68031.21;57922.78;67942.1;57922.78	A0A0B4J1E7;O35343;Q3UGH8;Q4FJX1	A0A0B4J1E7;O35343;Q3UGH8;Q4FJX1	A0A0B4J1E7_MOUSE;IMA3_MOUSE;Q3UGH8_MOUSE;Q4FJX1_MOUSE	;protein import into nucleus,NLS-bearing protein import into nucleus,response to hydrogen peroxide;;	;protein binding,nuclear localization sequence binding,protein transporter activity;;	;nucleus,nuclear pore,nucleoplasm,cytosol,extracellular exosome;;	tr;sp;tr;tr	10090	1;1;2;1	1	MusMusculus_pUnKB_2022_0127	>tr|A0A0B4J1E7|A0A0B4J1E7_MOUSE Importin subunit alpha-3 OS=Mus musculus OX=10090 GN=Kpna4 PE=1 SV=1;>sp|O35343|IMA3_MOUSE Importin subunit alpha-3 OS=Mus musculus OX=10090 GN=Kpna4 PE=1 SV=1;>tr|Q3UGH8|Q3UGH8_MOUSE IBB domain-containing protein (Fragment) OS=Mus musculus OX=10090 GN=Kpna4 PE=2 SV=1;>tr|Q4FJX1|Q4FJX1_MOUSE Importin subunit alpha OS=Mus musculus OX=10090 GN=Kpna4 PE=1 SV=1	10	11
TRUE	APOE4 / APOE2	ATP-binding cassette sub-family D member 3;ATP-binding cassette sub-family D member 3;Uncharacterized protein;ATP-binding cassette, sub-family D (ALD), member 3;Uncharacterized protein	Abcd3	APOE4	APOE2	66	A0A0G2JDI9;P55096;Q3U645;Q91VT3;Q9DBZ6	355062	361957	0.0277445	0.0277445	1.94171	1.01942	0	0.728806	0.77815	60.7834	0.0553504	Mus musculus	14.2%;11.8%;11.8%;11.8%;11.8%	62697.8;75474.64;75375.51;75460.62;75475.58	A0A0G2JDI9;P55096;Q3U645;Q91VT3;Q9DBZ6	A0A0G2JDI9;P55096;Q3U645;Q91VT3;Q9DBZ6	A0A0G2JDI9_MOUSE;ABCD3_MOUSE;Q3U645_MOUSE;Q91VT3_MOUSE;Q9DBZ6_MOUSE	;fatty acid biosynthetic process,fatty acid beta-oxidation,peroxisome organization,response to organic cyclic compound,peroxisomal long-chain fatty acid import,response to drug,very long-chain fatty acid catabolic process,transmembrane transport;;;	;long-chain fatty acid transporter activity,protein binding,ATP binding,ATPase activity,ATPase activity, coupled to transmembrane movement of substances,protein homodimerization activity,protein self-association;;;	;mitochondrion,mitochondrial inner membrane,peroxisome,peroxisomal membrane,peroxisomal matrix,membrane,integral component of membrane,intracellular membrane-bounded organelle;;;	tr;sp;tr;tr;tr	10090	1;1;2;2;2	1;2;1;1;1	MusMusculus_pUnKB_2022_0127	>tr|A0A0G2JDI9|A0A0G2JDI9_MOUSE ATP-binding cassette sub-family D member 3 OS=Mus musculus OX=10090 GN=Abcd3 PE=1 SV=1;>sp|P55096|ABCD3_MOUSE ATP-binding cassette sub-family D member 3 OS=Mus musculus OX=10090 GN=Abcd3 PE=1 SV=2;>tr|Q3U645|Q3U645_MOUSE Uncharacterized protein OS=Mus musculus OX=10090 GN=Abcd3 PE=2 SV=1;>tr|Q91VT3|Q91VT3_MOUSE ATP-binding cassette, sub-family D (ALD), member 3 OS=…	5	6
TRUE	APOE4 / APOE3	ATP-binding cassette sub-family D member 3;ATP-binding cassette sub-family D member 3;Uncharacterized protein;ATP-binding cassette, sub-family D (ALD), member 3;Uncharacterized protein	Abcd3	APOE4	APOE3	60	A0A0G2JDI9;P55096;Q3U645;Q91VT3;Q9DBZ6	355051	361957	0.0277909	0.0277909	1.94499	1.01945	0	0.204576	0.424602	57.9312	0.0587737	Mus musculus	14.2%;11.8%;11.8%;11.8%;11.8%	62697.8;75474.64;75375.51;75460.62;75475.58	A0A0G2JDI9;P55096;Q3U645;Q91VT3;Q9DBZ6	A0A0G2JDI9;P55096;Q3U645;Q91VT3;Q9DBZ6	A0A0G2JDI9_MOUSE;ABCD3_MOUSE;Q3U645_MOUSE;Q91VT3_MOUSE;Q9DBZ6_MOUSE	;fatty acid biosynthetic process,fatty acid beta-oxidation,peroxisome organization,response to organic cyclic compound,peroxisomal long-chain fatty acid import,response to drug,very long-chain fatty acid catabolic process,transmembrane transport;;;	;long-chain fatty acid transporter activity,protein binding,ATP binding,ATPase activity,ATPase activity, coupled to transmembrane movement of substances,protein homodimerization activity,protein self-association;;;	;mitochondrion,mitochondrial inner membrane,peroxisome,peroxisomal membrane,peroxisomal matrix,membrane,integral component of membrane,intracellular membrane-bounded organelle;;;	tr;sp;tr;tr;tr	10090	1;1;2;2;2	1;2;1;1;1	MusMusculus_pUnKB_2022_0127	>tr|A0A0G2JDI9|A0A0G2JDI9_MOUSE ATP-binding cassette sub-family D member 3 OS=Mus musculus OX=10090 GN=Abcd3 PE=1 SV=1;>sp|P55096|ABCD3_MOUSE ATP-binding cassette sub-family D member 3 OS=Mus musculus OX=10090 GN=Abcd3 PE=1 SV=2;>tr|Q3U645|Q3U645_MOUSE Uncharacterized protein OS=Mus musculus OX=10090 GN=Abcd3 PE=2 SV=1;>tr|Q91VT3|Q91VT3_MOUSE ATP-binding cassette, sub-family D (ALD), member 3 OS=…	5	6
TRUE	APOE2 / APOE3	ATP-binding cassette sub-family D member 3;ATP-binding cassette sub-family D member 3;Uncharacterized protein;ATP-binding cassette, sub-family D (ALD), member 3;Uncharacterized protein	Abcd3	APOE2	APOE3	54	A0A0G2JDI9;P55096;Q3U645;Q91VT3;Q9DBZ6	355051	355062	4.64738e-05	4.64738e-05	-0.00322126	1.00003	0	0.26386	0.632149	48.327	0.0496535	Mus musculus	14.2%;11.8%;11.8%;11.8%;11.8%	62697.8;75474.64;75375.51;75460.62;75475.58	A0A0G2JDI9;P55096;Q3U645;Q91VT3;Q9DBZ6	A0A0G2JDI9;P55096;Q3U645;Q91VT3;Q9DBZ6	A0A0G2JDI9_MOUSE;ABCD3_MOUSE;Q3U645_MOUSE;Q91VT3_MOUSE;Q9DBZ6_MOUSE	;fatty acid biosynthetic process,fatty acid beta-oxidation,peroxisome organization,response to organic cyclic compound,peroxisomal long-chain fatty acid import,response to drug,very long-chain fatty acid catabolic process,transmembrane transport;;;	;long-chain fatty acid transporter activity,protein binding,ATP binding,ATPase activity,ATPase activity, coupled to transmembrane movement of substances,protein homodimerization activity,protein self-association;;;	;mitochondrion,mitochondrial inner membrane,peroxisome,peroxisomal membrane,peroxisomal matrix,membrane,integral component of membrane,intracellular membrane-bounded organelle;;;	tr;sp;tr;tr;tr	10090	1;1;2;2;2	1;2;1;1;1	MusMusculus_pUnKB_2022_0127	>tr|A0A0G2JDI9|A0A0G2JDI9_MOUSE ATP-binding cassette sub-family D member 3 OS=Mus musculus OX=10090 GN=Abcd3 PE=1 SV=1;>sp|P55096|ABCD3_MOUSE ATP-binding cassette sub-family D member 3 OS=Mus musculus OX=10090 GN=Abcd3 PE=1 SV=2;>tr|Q3U645|Q3U645_MOUSE Uncharacterized protein OS=Mus musculus OX=10090 GN=Abcd3 PE=2 SV=1;>tr|Q91VT3|Q91VT3_MOUSE ATP-binding cassette, sub-family D (ALD), member 3 OS=…	5	6
TRUE	APOE4 / APOE2	Geranylgeranyl transferase type-2 subunit beta (Fragment);Geranylgeranyl transferase type-2 subunit beta;Geranylgeranyl transferase type-2 subunit beta;Geranylgeranyl transferase type-2 subunit beta (Fragment);Geranylgeranyl transferase type-2 subunit beta;Geranylgeranyl transferase type-2 subunit beta;Geranylgeranyl transferase type-2 subunit beta;Rabggtb protein (Fragment);Geranylgeranyl transf…	Rabggtb	APOE4	APOE2	22	A0A0G2JDK3;A0A0G2JF29;A0A0G2JG79;A0A0G2JGU4;P53612;Q3TVF4;Q6PFA1;Q99KZ1;Q9JIF6	43635.2	41331.8	-0.0782413	0.0782413	-5.27884	0.947212	0	0.789805	0.798264	16.053	0.1976	Mus musculus	20.1%;18.5%;14.6%;19.7%;8.8%;9.1%;22.7%;20.3%;19.6%	NaN;18642.55;22764.9;NaN;37803.35;36884.26;14804;16532.84;17226.7	A0A0G2JDK3;A0A0G2JF29;A0A0G2JG79;A0A0G2JGU4;P53612;Q3TVF4;Q6PFA1;Q99KZ1;Q9JIF6	A0A0G2JDK3;A0A0G2JF29;A0A0G2JG79;A0A0G2JGU4;P53612;Q3TVF4;Q6PFA1;Q99KZ1;Q9JIF6	A0A0G2JDK3_MOUSE;A0A0G2JF29_MOUSE;A0A0G2JG79_MOUSE;A0A0G2JGU4_MOUSE;PGTB2_MOUSE;Q3TVF4_MOUSE;Q6PFA1_MOUSE;Q99KZ1_MOUSE;Q9JIF6_MOUSE	;;;;protein geranylgeranylation;;;;	;;;;Rab geranylgeranyltransferase activity,protein binding,zinc ion binding,Rab GTPase binding;;;;	;;;;Rab-protein geranylgeranyltransferase complex;;;;	tr;tr;tr;tr;sp;tr;tr;tr;tr	10090	1;1;1;1;1;1;1;2;1	1;1;1;1;2;1;1;1;1	MusMusculus_pUnKB_2022_0127	>tr|A0A0G2JDK3|A0A0G2JDK3_MOUSE Geranylgeranyl transferase type-2 subunit beta (Fragment) OS=Mus musculus OX=10090 GN=Rabggtb PE=1 SV=1;>tr|A0A0G2JF29|A0A0G2JF29_MOUSE Geranylgeranyl transferase type-2 subunit beta OS=Mus musculus OX=10090 GN=Rabggtb PE=1 SV=1;>tr|A0A0G2JG79|A0A0G2JG79_MOUSE Geranylgeranyl transferase type-2 subunit beta OS=Mus musculus OX=10090 GN=Rabggtb PE=1 SV=1;>tr|A0A0G2JGU…	2	2
TRUE	APOE4 / APOE3	Geranylgeranyl transferase type-2 subunit beta (Fragment);Geranylgeranyl transferase type-2 subunit beta;Geranylgeranyl transferase type-2 subunit beta;Geranylgeranyl transferase type-2 subunit beta (Fragment);Geranylgeranyl transferase type-2 subunit beta;Geranylgeranyl transferase type-2 subunit beta;Geranylgeranyl transferase type-2 subunit beta;Rabggtb protein (Fragment);Geranylgeranyl transf…	Rabggtb	APOE4	APOE3	20	A0A0G2JDK3;A0A0G2JF29;A0A0G2JG79;A0A0G2JGU4;P53612;Q3TVF4;Q6PFA1;Q99KZ1;Q9JIF6	51305.9	41331.8	-0.311873	0.311873	-19.4405	0.805595	0	0.63582	0.599558	13.0171	0.195618	Mus musculus	20.1%;18.5%;14.6%;19.7%;8.8%;9.1%;22.7%;20.3%;19.6%	NaN;18642.55;22764.9;NaN;37803.35;36884.26;14804;16532.84;17226.7	A0A0G2JDK3;A0A0G2JF29;A0A0G2JG79;A0A0G2JGU4;P53612;Q3TVF4;Q6PFA1;Q99KZ1;Q9JIF6	A0A0G2JDK3;A0A0G2JF29;A0A0G2JG79;A0A0G2JGU4;P53612;Q3TVF4;Q6PFA1;Q99KZ1;Q9JIF6	A0A0G2JDK3_MOUSE;A0A0G2JF29_MOUSE;A0A0G2JG79_MOUSE;A0A0G2JGU4_MOUSE;PGTB2_MOUSE;Q3TVF4_MOUSE;Q6PFA1_MOUSE;Q99KZ1_MOUSE;Q9JIF6_MOUSE	;;;;protein geranylgeranylation;;;;	;;;;Rab geranylgeranyltransferase activity,protein binding,zinc ion binding,Rab GTPase binding;;;;	;;;;Rab-protein geranylgeranyltransferase complex;;;;	tr;tr;tr;tr;sp;tr;tr;tr;tr	10090	1;1;1;1;1;1;1;2;1	1;1;1;1;2;1;1;1;1	MusMusculus_pUnKB_2022_0127	>tr|A0A0G2JDK3|A0A0G2JDK3_MOUSE Geranylgeranyl transferase type-2 subunit beta (Fragment) OS=Mus musculus OX=10090 GN=Rabggtb PE=1 SV=1;>tr|A0A0G2JF29|A0A0G2JF29_MOUSE Geranylgeranyl transferase type-2 subunit beta OS=Mus musculus OX=10090 GN=Rabggtb PE=1 SV=1;>tr|A0A0G2JG79|A0A0G2JG79_MOUSE Geranylgeranyl transferase type-2 subunit beta OS=Mus musculus OX=10090 GN=Rabggtb PE=1 SV=1;>tr|A0A0G2JGU…	2	2
TRUE	APOE2 / APOE3	Geranylgeranyl transferase type-2 subunit beta (Fragment);Geranylgeranyl transferase type-2 subunit beta;Geranylgeranyl transferase type-2 subunit beta;Geranylgeranyl transferase type-2 subunit beta (Fragment);Geranylgeranyl transferase type-2 subunit beta;Geranylgeranyl transferase type-2 subunit beta;Geranylgeranyl transferase type-2 subunit beta;Rabggtb protein (Fragment);Geranylgeranyl transf…	Rabggtb	APOE2	APOE3	18	A0A0G2JDK3;A0A0G2JF29;A0A0G2JG79;A0A0G2JGU4;P53612;Q3TVF4;Q6PFA1;Q99KZ1;Q9JIF6	51305.9	43635.2	-0.233632	0.233632	17.5791	0.850491	0	0.530782	0.72609	15.8041	0.231573	Mus musculus	20.1%;18.5%;14.6%;19.7%;8.8%;9.1%;22.7%;20.3%;19.6%	NaN;18642.55;22764.9;NaN;37803.35;36884.26;14804;16532.84;17226.7	A0A0G2JDK3;A0A0G2JF29;A0A0G2JG79;A0A0G2JGU4;P53612;Q3TVF4;Q6PFA1;Q99KZ1;Q9JIF6	A0A0G2JDK3;A0A0G2JF29;A0A0G2JG79;A0A0G2JGU4;P53612;Q3TVF4;Q6PFA1;Q99KZ1;Q9JIF6	A0A0G2JDK3_MOUSE;A0A0G2JF29_MOUSE;A0A0G2JG79_MOUSE;A0A0G2JGU4_MOUSE;PGTB2_MOUSE;Q3TVF4_MOUSE;Q6PFA1_MOUSE;Q99KZ1_MOUSE;Q9JIF6_MOUSE	;;;;protein geranylgeranylation;;;;	;;;;Rab geranylgeranyltransferase activity,protein binding,zinc ion binding,Rab GTPase binding;;;;	;;;;Rab-protein geranylgeranyltransferase complex;;;;	tr;tr;tr;tr;sp;tr;tr;tr;tr	10090	1;1;1;1;1;1;1;2;1	1;1;1;1;2;1;1;1;1	MusMusculus_pUnKB_2022_0127	>tr|A0A0G2JDK3|A0A0G2JDK3_MOUSE Geranylgeranyl transferase type-2 subunit beta (Fragment) OS=Mus musculus OX=10090 GN=Rabggtb PE=1 SV=1;>tr|A0A0G2JF29|A0A0G2JF29_MOUSE Geranylgeranyl transferase type-2 subunit beta OS=Mus musculus OX=10090 GN=Rabggtb PE=1 SV=1;>tr|A0A0G2JG79|A0A0G2JG79_MOUSE Geranylgeranyl transferase type-2 subunit beta OS=Mus musculus OX=10090 GN=Rabggtb PE=1 SV=1;>tr|A0A0G2JGU…	2	2
TRUE	APOE4 / APOE2	Microtubule-associated protein	Map4	APOE4	APOE2	297	A0A0G2JDN7	2.52969e+06	2.84875e+06	0.171368	0.171368	12.6126	1.12613	0	0.00527614	0.205374	294.988	0.0485173	Mus musculus	0.353	94518.3	A0A0G2JDN7	A0A0G2JDN7	A0A0G2JDN7_MOUSE				tr	10090	1	1	MusMusculus_pUnKB_2022_0127	>tr|A0A0G2JDN7|A0A0G2JDN7_MOUSE Microtubule-associated protein OS=Mus musculus OX=10090 GN=Map4 PE=1 SV=1	21	27
TRUE	APOE4 / APOE3	Microtubule-associated protein	Map4	APOE4	APOE3	270	A0A0G2JDN7	2.56659e+06	2.84875e+06	0.150476	0.150476	10.9935	1.10994	0	0.00170398	0.0527442	265.023	0.0444966	Mus musculus	0.353	94518.3	A0A0G2JDN7	A0A0G2JDN7	A0A0G2JDN7_MOUSE				tr	10090	1	1	MusMusculus_pUnKB_2022_0127	>tr|A0A0G2JDN7|A0A0G2JDN7_MOUSE Microtubule-associated protein OS=Mus musculus OX=10090 GN=Map4 PE=1 SV=1	21	27
TRUE	APOE2 / APOE3	Microtubule-associated protein	Map4	APOE2	APOE3	243	A0A0G2JDN7	2.56659e+06	2.52969e+06	-0.0208928	0.0208928	1.45871	0.985623	0	0.910859	0.821241	238.5	0.0418262	Mus musculus	0.353	94518.3	A0A0G2JDN7	A0A0G2JDN7	A0A0G2JDN7_MOUSE				tr	10090	1	1	MusMusculus_pUnKB_2022_0127	>tr|A0A0G2JDN7|A0A0G2JDN7_MOUSE Microtubule-associated protein OS=Mus musculus OX=10090 GN=Map4 PE=1 SV=1	21	27
TRUE	APOE4 / APOE2	Leucine-rich repeat-containing protein 7;Leucine-rich repeat-containing protein 7 (Fragment);Leucine-rich repeat-containing protein 7;Leucine-rich repeat-containing protein 7;Leucine-rich repeat-containing protein 7	Lrrc7	APOE4	APOE2	341	A0A0G2JDT9;A0A0G2JFZ5;A0A571BEA5;E9Q6L9;Q80TE7	865331	820728	-0.0763479	0.0763479	-5.15445	0.948456	0	0.0623648	0.467961	316.765	0.0452237	Mus musculus	26.4%;25.7%;26.5%;25.6%;26.4%	167505.26;NaN;166978.93;172662.24;166900.53	A0A0G2JDT9;A0A0G2JFZ5;A0A571BEA5;E9Q6L9;Q80TE7	A0A0G2JDT9;A0A0G2JFZ5;A0A571BEA5;E9Q6L9;Q80TE7	A0A0G2JDT9_MOUSE;A0A0G2JFZ5_MOUSE;A0A571BEA5_MOUSE;E9Q6L9_MOUSE;LRRC7_MOUSE	;;;;signal transduction,positive regulation of neuron projection development	;;;;	;;;;cytoplasm,plasma membrane,postsynaptic density,cell junction,neuron projection,postsynaptic membrane	tr;tr;tr;tr;sp	10090	1	1;1;2;1;2	MusMusculus_pUnKB_2022_0127	>tr|A0A0G2JDT9|A0A0G2JDT9_MOUSE Leucine-rich repeat-containing protein 7 OS=Mus musculus OX=10090 GN=Lrrc7 PE=1 SV=1;>tr|A0A0G2JFZ5|A0A0G2JFZ5_MOUSE Leucine-rich repeat-containing protein 7 (Fragment) OS=Mus musculus OX=10090 GN=Lrrc7 PE=1 SV=1;>tr|A0A571BEA5|A0A571BEA5_MOUSE Leucine-rich repeat-containing protein 7 OS=Mus musculus OX=10090 GN=Lrrc7 PE=1 SV=2;>tr|E9Q6L9|E9Q6L9_MOUSE Leucine-rich …	29	31
TRUE	APOE4 / APOE3	Leucine-rich repeat-containing protein 7;Leucine-rich repeat-containing protein 7 (Fragment);Leucine-rich repeat-containing protein 7;Leucine-rich repeat-containing protein 7;Leucine-rich repeat-containing protein 7	Lrrc7	APOE4	APOE3	310	A0A0G2JDT9;A0A0G2JFZ5;A0A571BEA5;E9Q6L9;Q80TE7	787766	820728	0.059137	0.059137	4.18424	1.04184	0	0.123521	0.353943	295.884	0.0410781	Mus musculus	26.4%;25.7%;26.5%;25.6%;26.4%	167505.26;NaN;166978.93;172662.24;166900.53	A0A0G2JDT9;A0A0G2JFZ5;A0A571BEA5;E9Q6L9;Q80TE7	A0A0G2JDT9;A0A0G2JFZ5;A0A571BEA5;E9Q6L9;Q80TE7	A0A0G2JDT9_MOUSE;A0A0G2JFZ5_MOUSE;A0A571BEA5_MOUSE;E9Q6L9_MOUSE;LRRC7_MOUSE	;;;;signal transduction,positive regulation of neuron projection development	;;;;	;;;;cytoplasm,plasma membrane,postsynaptic density,cell junction,neuron projection,postsynaptic membrane	tr;tr;tr;tr;sp	10090	1	1;1;2;1;2	MusMusculus_pUnKB_2022_0127	>tr|A0A0G2JDT9|A0A0G2JDT9_MOUSE Leucine-rich repeat-containing protein 7 OS=Mus musculus OX=10090 GN=Lrrc7 PE=1 SV=1;>tr|A0A0G2JFZ5|A0A0G2JFZ5_MOUSE Leucine-rich repeat-containing protein 7 (Fragment) OS=Mus musculus OX=10090 GN=Lrrc7 PE=1 SV=1;>tr|A0A571BEA5|A0A571BEA5_MOUSE Leucine-rich repeat-containing protein 7 OS=Mus musculus OX=10090 GN=Lrrc7 PE=1 SV=2;>tr|E9Q6L9|E9Q6L9_MOUSE Leucine-rich …	29	31
TRUE	APOE2 / APOE3	Leucine-rich repeat-containing protein 7;Leucine-rich repeat-containing protein 7 (Fragment);Leucine-rich repeat-containing protein 7;Leucine-rich repeat-containing protein 7;Leucine-rich repeat-containing protein 7	Lrrc7	APOE2	APOE3	279	A0A0G2JDT9;A0A0G2JFZ5;A0A571BEA5;E9Q6L9;Q80TE7	787766	865331	0.135485	0.135485	-8.96363	1.09846	0	0.00118168	0.0726154	275.875	0.0451661	Mus musculus	26.4%;25.7%;26.5%;25.6%;26.4%	167505.26;NaN;166978.93;172662.24;166900.53	A0A0G2JDT9;A0A0G2JFZ5;A0A571BEA5;E9Q6L9;Q80TE7	A0A0G2JDT9;A0A0G2JFZ5;A0A571BEA5;E9Q6L9;Q80TE7	A0A0G2JDT9_MOUSE;A0A0G2JFZ5_MOUSE;A0A571BEA5_MOUSE;E9Q6L9_MOUSE;LRRC7_MOUSE	;;;;signal transduction,positive regulation of neuron projection development	;;;;	;;;;cytoplasm,plasma membrane,postsynaptic density,cell junction,neuron projection,postsynaptic membrane	tr;tr;tr;tr;sp	10090	1	1;1;2;1;2	MusMusculus_pUnKB_2022_0127	>tr|A0A0G2JDT9|A0A0G2JDT9_MOUSE Leucine-rich repeat-containing protein 7 OS=Mus musculus OX=10090 GN=Lrrc7 PE=1 SV=1;>tr|A0A0G2JFZ5|A0A0G2JFZ5_MOUSE Leucine-rich repeat-containing protein 7 (Fragment) OS=Mus musculus OX=10090 GN=Lrrc7 PE=1 SV=1;>tr|A0A571BEA5|A0A571BEA5_MOUSE Leucine-rich repeat-containing protein 7 OS=Mus musculus OX=10090 GN=Lrrc7 PE=1 SV=2;>tr|E9Q6L9|E9Q6L9_MOUSE Leucine-rich …	29	31
TRUE	APOE4 / APOE2	Calponin;Calponin-3	Cnn3	APOE4	APOE2	88	A0A0G2JDV8;Q9DAW9	738665	684156	-0.110593	0.110593	-7.37928	0.926207	0	0.329264	0.650382	82.0357	0.0530486	Mus musculus	37.7%;32.4%	31394.94;36428.69	A0A0G2JDV8;Q9DAW9	A0A0G2JDV8;Q9DAW9	A0A0G2JDV8_MOUSE;CNN3_MOUSE	;epithelial cell differentiation,actomyosin structure organization,negative regulation of ATPase activity,cell-cell adhesion	;actin binding,protein binding,calmodulin binding,microtubule binding,cadherin binding involved in cell-cell adhesion	;cytosol,cell-cell adherens junction,focal adhesion,postsynaptic density,actin cytoskeleton,neuronal cell body,dendritic spine	tr;sp	10090	1	1	MusMusculus_pUnKB_2022_0127	>tr|A0A0G2JDV8|A0A0G2JDV8_MOUSE Calponin OS=Mus musculus OX=10090 GN=Cnn3 PE=1 SV=1;>sp|Q9DAW9|CNN3_MOUSE Calponin-3 OS=Mus musculus OX=10090 GN=Cnn3 PE=1 SV=1	8	8
TRUE	APOE4 / APOE3	Calponin;Calponin-3	Cnn3	APOE4	APOE3	80	A0A0G2JDV8;Q9DAW9	718792	684156	-0.071248	0.071248	-4.81857	0.951814	0	0.822555	0.659928	68.0314	0.0483421	Mus musculus	37.7%;32.4%	31394.94;36428.69	A0A0G2JDV8;Q9DAW9	A0A0G2JDV8;Q9DAW9	A0A0G2JDV8_MOUSE;CNN3_MOUSE	;epithelial cell differentiation,actomyosin structure organization,negative regulation of ATPase activity,cell-cell adhesion	;actin binding,protein binding,calmodulin binding,microtubule binding,cadherin binding involved in cell-cell adhesion	;cytosol,cell-cell adherens junction,focal adhesion,postsynaptic density,actin cytoskeleton,neuronal cell body,dendritic spine	tr;sp	10090	1	1	MusMusculus_pUnKB_2022_0127	>tr|A0A0G2JDV8|A0A0G2JDV8_MOUSE Calponin OS=Mus musculus OX=10090 GN=Cnn3 PE=1 SV=1;>sp|Q9DAW9|CNN3_MOUSE Calponin-3 OS=Mus musculus OX=10090 GN=Cnn3 PE=1 SV=1	8	8
TRUE	APOE2 / APOE3	Calponin;Calponin-3	Cnn3	APOE2	APOE3	72	A0A0G2JDV8;Q9DAW9	718792	738665	0.0393451	0.0393451	-2.69034	1.02765	0	0.284891	0.635659	66.9309	0.0381999	Mus musculus	37.7%;32.4%	31394.94;36428.69	A0A0G2JDV8;Q9DAW9	A0A0G2JDV8;Q9DAW9	A0A0G2JDV8_MOUSE;CNN3_MOUSE	;epithelial cell differentiation,actomyosin structure organization,negative regulation of ATPase activity,cell-cell adhesion	;actin binding,protein binding,calmodulin binding,microtubule binding,cadherin binding involved in cell-cell adhesion	;cytosol,cell-cell adherens junction,focal adhesion,postsynaptic density,actin cytoskeleton,neuronal cell body,dendritic spine	tr;sp	10090	1	1	MusMusculus_pUnKB_2022_0127	>tr|A0A0G2JDV8|A0A0G2JDV8_MOUSE Calponin OS=Mus musculus OX=10090 GN=Cnn3 PE=1 SV=1;>sp|Q9DAW9|CNN3_MOUSE Calponin-3 OS=Mus musculus OX=10090 GN=Cnn3 PE=1 SV=1	8	8
TRUE	APOE4 / APOE2	Tetraspanin-2 (Fragment);Tetraspanin-2;Tetraspanin (Fragment);Tetraspanin-2;Tetraspanin	Tspan2	APOE4	APOE2	66	A0A0G2JDX4;A0A0G2JEZ7;Q8C0C9;Q922J6;Q9D1X8	3992174	4.47674e+06	0.165275	0.165275	12.138	1.12138	0	0.0711128	0.468338	63.4701	0.0886509	Mus musculus	48.3%;27.5%;21.1%;19%;19.4%	9521.92;16638.55;21611.29;24181.49;23448.42	A0A0G2JDX4;A0A0G2JEZ7;Q8C0C9;Q922J6;Q9D1X8	A0A0G2JDX4;A0A0G2JEZ7;Q8C0C9;Q922J6;Q9D1X8	A0A0G2JDX4_MOUSE;A0A0G2JEZ7_MOUSE;Q8C0C9_MOUSE;TSN2_MOUSE;Q9D1X8_MOUSE	;;;inflammatory response,cell surface receptor signaling pathway,brain development,astrocyte development,microglia development,myelination,oligodendrocyte differentiation,axon development;	;;;molecular_function;	;;;plasma membrane,integral component of plasma membrane,myelin sheath;	tr;tr;tr;sp;tr	10090	1;1;2;1;1	1	MusMusculus_pUnKB_2022_0127	>tr|A0A0G2JDX4|A0A0G2JDX4_MOUSE Tetraspanin-2 (Fragment) OS=Mus musculus OX=10090 GN=Tspan2 PE=1 SV=1;>tr|A0A0G2JEZ7|A0A0G2JEZ7_MOUSE Tetraspanin-2 OS=Mus musculus OX=10090 GN=Tspan2 PE=1 SV=1;>tr|Q8C0C9|Q8C0C9_MOUSE Tetraspanin (Fragment) OS=Mus musculus OX=10090 GN=Tspan2 PE=2 SV=1;>sp|Q922J6|TSN2_MOUSE Tetraspanin-2 OS=Mus musculus OX=10090 GN=Tspan2 PE=1 SV=1;>tr|Q9D1X8|Q9D1X8_MOUSE Tetraspan…	4	6
TRUE	APOE4 / APOE3	Tetraspanin-2 (Fragment);Tetraspanin-2;Tetraspanin (Fragment);Tetraspanin-2;Tetraspanin	Tspan2	APOE4	APOE3	60	A0A0G2JDX4;A0A0G2JEZ7;Q8C0C9;Q922J6;Q9D1X8	3.45571e+06	4.47674e+06	0.373469	0.373469	29.5464	1.29546	0	0.000600853	0.0254261	57.8323	0.082631	Mus musculus	48.3%;27.5%;21.1%;19%;19.4%	9521.92;16638.55;21611.29;24181.49;23448.42	A0A0G2JDX4;A0A0G2JEZ7;Q8C0C9;Q922J6;Q9D1X8	A0A0G2JDX4;A0A0G2JEZ7;Q8C0C9;Q922J6;Q9D1X8	A0A0G2JDX4_MOUSE;A0A0G2JEZ7_MOUSE;Q8C0C9_MOUSE;TSN2_MOUSE;Q9D1X8_MOUSE	;;;inflammatory response,cell surface receptor signaling pathway,brain development,astrocyte development,microglia development,myelination,oligodendrocyte differentiation,axon development;	;;;molecular_function;	;;;plasma membrane,integral component of plasma membrane,myelin sheath;	tr;tr;tr;sp;tr	10090	1;1;2;1;1	1	MusMusculus_pUnKB_2022_0127	>tr|A0A0G2JDX4|A0A0G2JDX4_MOUSE Tetraspanin-2 (Fragment) OS=Mus musculus OX=10090 GN=Tspan2 PE=1 SV=1;>tr|A0A0G2JEZ7|A0A0G2JEZ7_MOUSE Tetraspanin-2 OS=Mus musculus OX=10090 GN=Tspan2 PE=1 SV=1;>tr|Q8C0C9|Q8C0C9_MOUSE Tetraspanin (Fragment) OS=Mus musculus OX=10090 GN=Tspan2 PE=2 SV=1;>sp|Q922J6|TSN2_MOUSE Tetraspanin-2 OS=Mus musculus OX=10090 GN=Tspan2 PE=1 SV=1;>tr|Q9D1X8|Q9D1X8_MOUSE Tetraspan…	4	6
TRUE	APOE2 / APOE3	Tetraspanin-2 (Fragment);Tetraspanin-2;Tetraspanin (Fragment);Tetraspanin-2;Tetraspanin	Tspan2	APOE2	APOE3	54	A0A0G2JDX4;A0A0G2JEZ7;Q8C0C9;Q922J6;Q9D1X8	3.45571e+06	3992174	0.208194	0.208194	-13.438	1.15524	0	0.102151	0.491481	51.9314	0.0824987	Mus musculus	48.3%;27.5%;21.1%;19%;19.4%	9521.92;16638.55;21611.29;24181.49;23448.42	A0A0G2JDX4;A0A0G2JEZ7;Q8C0C9;Q922J6;Q9D1X8	A0A0G2JDX4;A0A0G2JEZ7;Q8C0C9;Q922J6;Q9D1X8	A0A0G2JDX4_MOUSE;A0A0G2JEZ7_MOUSE;Q8C0C9_MOUSE;TSN2_MOUSE;Q9D1X8_MOUSE	;;;inflammatory response,cell surface receptor signaling pathway,brain development,astrocyte development,microglia development,myelination,oligodendrocyte differentiation,axon development;	;;;molecular_function;	;;;plasma membrane,integral component of plasma membrane,myelin sheath;	tr;tr;tr;sp;tr	10090	1;1;2;1;1	1	MusMusculus_pUnKB_2022_0127	>tr|A0A0G2JDX4|A0A0G2JDX4_MOUSE Tetraspanin-2 (Fragment) OS=Mus musculus OX=10090 GN=Tspan2 PE=1 SV=1;>tr|A0A0G2JEZ7|A0A0G2JEZ7_MOUSE Tetraspanin-2 OS=Mus musculus OX=10090 GN=Tspan2 PE=1 SV=1;>tr|Q8C0C9|Q8C0C9_MOUSE Tetraspanin (Fragment) OS=Mus musculus OX=10090 GN=Tspan2 PE=2 SV=1;>sp|Q922J6|TSN2_MOUSE Tetraspanin-2 OS=Mus musculus OX=10090 GN=Tspan2 PE=1 SV=1;>tr|Q9D1X8|Q9D1X8_MOUSE Tetraspan…	4	6
TRUE	APOE4 / APOE2	Membrane-associated guanylate kinase, WW and PDZ domain-containing protein 2;Membrane-associated guanylate kinase, WW and PDZ domain-containing protein 2;MKIAA0705 protein (Fragment);Membrane-associated guanylate kinase, WW and PDZ domain-containing protein 2	Magi2	APOE4	APOE2	55	A0A0G2JE00;A0A0G2JEG6;Q80TU0;Q9WVQ1	249748	255642	0.0336512	0.0336512	2.35994	1.0236	0	0.5976	0.74551	52.4292	0.075953	Mus musculus	3.2%;3.2%;3.6%;3.5%	154975.01;153456.35;137279.02;140918.74	A0A0G2JE00;A0A0G2JEG6;Q80TU0;Q9WVQ1	A0A0G2JE00;A0A0G2JEG6;Q80TU0;Q9WVQ1	A0A0G2JE00_MOUSE;A0A0G2JEG6_MOUSE;Q80TU0_MOUSE;MAGI2_MOUSE	;;;positive regulation of receptor internalization,signal transduction,negative regulation of cell proliferation,positive regulation of neuron projection development,negative regulation of cell migration,positive regulation of phosphoprotein phosphatase activity,negative regulation of activin receptor signaling pathway,nerve growth factor signaling pathway,receptor clustering,protein heterooligom…	;;;signal transducer activity,protein binding,phosphatase binding,receptor signaling complex scaffold activity,PDZ domain binding,beta-1 adrenergic receptor binding,SMAD binding,type II activin receptor binding	;;;nucleus,cytoplasm,late endosome,plasma membrane,bicellular tight junction,postsynaptic density,dendrite,slit diaphragm,protein complex,synapse,perinuclear region of cytoplasm	tr;tr;tr;sp	10090	1;1;4;1	1;1;3;2	MusMusculus_pUnKB_2022_0127	>tr|A0A0G2JE00|A0A0G2JE00_MOUSE Membrane-associated guanylate kinase, WW and PDZ domain-containing protein 2 OS=Mus musculus OX=10090 GN=Magi2 PE=1 SV=1;>tr|A0A0G2JEG6|A0A0G2JEG6_MOUSE Membrane-associated guanylate kinase, WW and PDZ domain-containing protein 2 OS=Mus musculus OX=10090 GN=Magi2 PE=1 SV=1;>tr|Q80TU0|Q80TU0_MOUSE MKIAA0705 protein (Fragment) OS=Mus musculus OX=10090 GN=mKIAA0705 PE…	5	5
TRUE	APOE4 / APOE3	Membrane-associated guanylate kinase, WW and PDZ domain-containing protein 2;Membrane-associated guanylate kinase, WW and PDZ domain-containing protein 2;MKIAA0705 protein (Fragment);Membrane-associated guanylate kinase, WW and PDZ domain-containing protein 2	Magi2	APOE4	APOE3	50	A0A0G2JE00;A0A0G2JEG6;Q80TU0;Q9WVQ1	250821	255642	0.0274651	0.0274651	1.92197	1.01922	0	0.754354	0.637489	48	0.0756063	Mus musculus	3.2%;3.2%;3.6%;3.5%	154975.01;153456.35;137279.02;140918.74	A0A0G2JE00;A0A0G2JEG6;Q80TU0;Q9WVQ1	A0A0G2JE00;A0A0G2JEG6;Q80TU0;Q9WVQ1	A0A0G2JE00_MOUSE;A0A0G2JEG6_MOUSE;Q80TU0_MOUSE;MAGI2_MOUSE	;;;positive regulation of receptor internalization,signal transduction,negative regulation of cell proliferation,positive regulation of neuron projection development,negative regulation of cell migration,positive regulation of phosphoprotein phosphatase activity,negative regulation of activin receptor signaling pathway,nerve growth factor signaling pathway,receptor clustering,protein heterooligom…	;;;signal transducer activity,protein binding,phosphatase binding,receptor signaling complex scaffold activity,PDZ domain binding,beta-1 adrenergic receptor binding,SMAD binding,type II activin receptor binding	;;;nucleus,cytoplasm,late endosome,plasma membrane,bicellular tight junction,postsynaptic density,dendrite,slit diaphragm,protein complex,synapse,perinuclear region of cytoplasm	tr;tr;tr;sp	10090	1;1;4;1	1;1;3;2	MusMusculus_pUnKB_2022_0127	>tr|A0A0G2JE00|A0A0G2JE00_MOUSE Membrane-associated guanylate kinase, WW and PDZ domain-containing protein 2 OS=Mus musculus OX=10090 GN=Magi2 PE=1 SV=1;>tr|A0A0G2JEG6|A0A0G2JEG6_MOUSE Membrane-associated guanylate kinase, WW and PDZ domain-containing protein 2 OS=Mus musculus OX=10090 GN=Magi2 PE=1 SV=1;>tr|Q80TU0|Q80TU0_MOUSE MKIAA0705 protein (Fragment) OS=Mus musculus OX=10090 GN=mKIAA0705 PE…	5	5
TRUE	APOE2 / APOE3	Membrane-associated guanylate kinase, WW and PDZ domain-containing protein 2;Membrane-associated guanylate kinase, WW and PDZ domain-containing protein 2;MKIAA0705 protein (Fragment);Membrane-associated guanylate kinase, WW and PDZ domain-containing protein 2	Magi2	APOE2	APOE3	45	A0A0G2JE00;A0A0G2JEG6;Q80TU0;Q9WVQ1	250821	249748	-0.0061861	0.0061861	0.429708	0.995721	0	0.807896	0.809051	42.5266	0.0676226	Mus musculus	3.2%;3.2%;3.6%;3.5%	154975.01;153456.35;137279.02;140918.74	A0A0G2JE00;A0A0G2JEG6;Q80TU0;Q9WVQ1	A0A0G2JE00;A0A0G2JEG6;Q80TU0;Q9WVQ1	A0A0G2JE00_MOUSE;A0A0G2JEG6_MOUSE;Q80TU0_MOUSE;MAGI2_MOUSE	;;;positive regulation of receptor internalization,signal transduction,negative regulation of cell proliferation,positive regulation of neuron projection development,negative regulation of cell migration,positive regulation of phosphoprotein phosphatase activity,negative regulation of activin receptor signaling pathway,nerve growth factor signaling pathway,receptor clustering,protein heterooligom…	;;;signal transducer activity,protein binding,phosphatase binding,receptor signaling complex scaffold activity,PDZ domain binding,beta-1 adrenergic receptor binding,SMAD binding,type II activin receptor binding	;;;nucleus,cytoplasm,late endosome,plasma membrane,bicellular tight junction,postsynaptic density,dendrite,slit diaphragm,protein complex,synapse,perinuclear region of cytoplasm	tr;tr;tr;sp	10090	1;1;4;1	1;1;3;2	MusMusculus_pUnKB_2022_0127	>tr|A0A0G2JE00|A0A0G2JE00_MOUSE Membrane-associated guanylate kinase, WW and PDZ domain-containing protein 2 OS=Mus musculus OX=10090 GN=Magi2 PE=1 SV=1;>tr|A0A0G2JEG6|A0A0G2JEG6_MOUSE Membrane-associated guanylate kinase, WW and PDZ domain-containing protein 2 OS=Mus musculus OX=10090 GN=Magi2 PE=1 SV=1;>tr|Q80TU0|Q80TU0_MOUSE MKIAA0705 protein (Fragment) OS=Mus musculus OX=10090 GN=mKIAA0705 PE…	5	5
TRUE	APOE4 / APOE2	GTPase NRas (Fragment);GTPase NRas (Fragment);GTPase NRas;Uncharacterized protein;Nras protein;GTPase NRas	Nras	APOE4	APOE2	22	A0A0G2JE25;A0A0G2JGP4;P08556;Q3UCX0;Q4FJP3;Q9D091	200332	161954	-0.306813	0.306813	-19.1574	0.808426	0	0.863602	0.809142	19.8307	0.161546	Mus musculus	16%;13.1%;12.7%;12.7%;12.4%;12.7%	16835.07;20586.29;21199.07;21271.2;21688.77;21243.19	A0A0G2JE25;A0A0G2JGP4;P08556;Q3UCX0;Q4FJP3;Q9D091	A0A0G2JE25;A0A0G2JGP4;P08556;Q3UCX0;Q4FJP3;Q9D091	A0A0G2JE25_MOUSE;A0A0G2JGP4_MOUSE;RASN_MOUSE;Q3UCX0_MOUSE;Q4FJP3_MOUSE;Q9D091_MOUSE	;;regulation of protein phosphorylation,Ras protein signal transduction,regulation of gene expression,positive regulation of interferon-gamma production,T-helper 1 type immune response,defense response to protozoan,positive regulation of fibroblast proliferation,negative regulation of skeletal muscle tissue development,T cell receptor signaling pathway,regulation of cell cycle;;;	;;GTPase activity,GTP binding,protein complex binding;;;	;;Golgi membrane,Golgi apparatus,plasma membrane,membrane,extracellular exosome;;;	tr;tr;sp;tr;tr;tr	10090	1;1;1;2;2;1	1	MusMusculus_pUnKB_2022_0127	>tr|A0A0G2JE25|A0A0G2JE25_MOUSE GTPase NRas (Fragment) OS=Mus musculus OX=10090 GN=Nras PE=1 SV=1;>tr|A0A0G2JGP4|A0A0G2JGP4_MOUSE GTPase NRas (Fragment) OS=Mus musculus OX=10090 GN=Nras PE=1 SV=1;>sp|P08556|RASN_MOUSE GTPase NRas OS=Mus musculus OX=10090 GN=Nras PE=1 SV=1;>tr|Q3UCX0|Q3UCX0_MOUSE Uncharacterized protein OS=Mus musculus OX=10090 GN=Nras PE=2 SV=1;>tr|Q4FJP3|Q4FJP3_MOUSE Nras protei…	2	2
TRUE	APOE4 / APOE3	GTPase NRas (Fragment);GTPase NRas (Fragment);GTPase NRas;Uncharacterized protein;Nras protein;GTPase NRas	Nras	APOE4	APOE3	20	A0A0G2JE25;A0A0G2JGP4;P08556;Q3UCX0;Q4FJP3;Q9D091	205384	161954	-0.342738	0.342738	-21.1457	0.788543	0	0.761225	0.640366	14.909	0.183853	Mus musculus	16%;13.1%;12.7%;12.7%;12.4%;12.7%	16835.07;20586.29;21199.07;21271.2;21688.77;21243.19	A0A0G2JE25;A0A0G2JGP4;P08556;Q3UCX0;Q4FJP3;Q9D091	A0A0G2JE25;A0A0G2JGP4;P08556;Q3UCX0;Q4FJP3;Q9D091	A0A0G2JE25_MOUSE;A0A0G2JGP4_MOUSE;RASN_MOUSE;Q3UCX0_MOUSE;Q4FJP3_MOUSE;Q9D091_MOUSE	;;regulation of protein phosphorylation,Ras protein signal transduction,regulation of gene expression,positive regulation of interferon-gamma production,T-helper 1 type immune response,defense response to protozoan,positive regulation of fibroblast proliferation,negative regulation of skeletal muscle tissue development,T cell receptor signaling pathway,regulation of cell cycle;;;	;;GTPase activity,GTP binding,protein complex binding;;;	;;Golgi membrane,Golgi apparatus,plasma membrane,membrane,extracellular exosome;;;	tr;tr;sp;tr;tr;tr	10090	1;1;1;2;2;1	1	MusMusculus_pUnKB_2022_0127	>tr|A0A0G2JE25|A0A0G2JE25_MOUSE GTPase NRas (Fragment) OS=Mus musculus OX=10090 GN=Nras PE=1 SV=1;>tr|A0A0G2JGP4|A0A0G2JGP4_MOUSE GTPase NRas (Fragment) OS=Mus musculus OX=10090 GN=Nras PE=1 SV=1;>sp|P08556|RASN_MOUSE GTPase NRas OS=Mus musculus OX=10090 GN=Nras PE=1 SV=1;>tr|Q3UCX0|Q3UCX0_MOUSE Uncharacterized protein OS=Mus musculus OX=10090 GN=Nras PE=2 SV=1;>tr|Q4FJP3|Q4FJP3_MOUSE Nras protei…	2	2
TRUE	APOE2 / APOE3	GTPase NRas (Fragment);GTPase NRas (Fragment);GTPase NRas;Uncharacterized protein;Nras protein;GTPase NRas	Nras	APOE2	APOE3	18	A0A0G2JE25;A0A0G2JGP4;P08556;Q3UCX0;Q4FJP3;Q9D091	205384	200332	-0.0359256	0.0359256	2.52143	0.975406	0	0.877403	0.820615	14.1898	0.18328	Mus musculus	16%;13.1%;12.7%;12.7%;12.4%;12.7%	16835.07;20586.29;21199.07;21271.2;21688.77;21243.19	A0A0G2JE25;A0A0G2JGP4;P08556;Q3UCX0;Q4FJP3;Q9D091	A0A0G2JE25;A0A0G2JGP4;P08556;Q3UCX0;Q4FJP3;Q9D091	A0A0G2JE25_MOUSE;A0A0G2JGP4_MOUSE;RASN_MOUSE;Q3UCX0_MOUSE;Q4FJP3_MOUSE;Q9D091_MOUSE	;;regulation of protein phosphorylation,Ras protein signal transduction,regulation of gene expression,positive regulation of interferon-gamma production,T-helper 1 type immune response,defense response to protozoan,positive regulation of fibroblast proliferation,negative regulation of skeletal muscle tissue development,T cell receptor signaling pathway,regulation of cell cycle;;;	;;GTPase activity,GTP binding,protein complex binding;;;	;;Golgi membrane,Golgi apparatus,plasma membrane,membrane,extracellular exosome;;;	tr;tr;sp;tr;tr;tr	10090	1;1;1;2;2;1	1	MusMusculus_pUnKB_2022_0127	>tr|A0A0G2JE25|A0A0G2JE25_MOUSE GTPase NRas (Fragment) OS=Mus musculus OX=10090 GN=Nras PE=1 SV=1;>tr|A0A0G2JGP4|A0A0G2JGP4_MOUSE GTPase NRas (Fragment) OS=Mus musculus OX=10090 GN=Nras PE=1 SV=1;>sp|P08556|RASN_MOUSE GTPase NRas OS=Mus musculus OX=10090 GN=Nras PE=1 SV=1;>tr|Q3UCX0|Q3UCX0_MOUSE Uncharacterized protein OS=Mus musculus OX=10090 GN=Nras PE=2 SV=1;>tr|Q4FJP3|Q4FJP3_MOUSE Nras protei…	2	2
TRUE	APOE4 / APOE2	Ubiquitin-conjugating enzyme E2 D3 (Fragment);Ubiquitin-conjugating enzyme E2 D3;Ubiquitin-conjugating enzyme E2D 2A (Fragment);Ubiquitin-conjugating enzyme E2 D3;Ubiquitin-conjugating enzyme E2 D2;UBC core domain-containing protein;Ubiquitin-conjugating enzyme E2D 3 (UBC4/5 homolog, yeast);UBC core domain-containing protein	Ube2d3	APOE4	APOE2	33	A0A0G2JE32;A0A0G2JGL0;A0A494BAN1;P61079;P62838;Q3UT95;Q4QQL2;Q9D1S1	276561	248335	-0.15531	0.15531	-10.206	0.89794	0	0.791696	0.798914	27.7551	0.279067	Mus musculus	26.5%;23.6%;38%;23.8%;23.8%;23.8%;23.8%;23.8%	14730.91;16785.3;NaN;16687.16;16735.25;16735.25;16687.16;16629.12	A0A0G2JE32;A0A0G2JGL0;A0A494BAN1;P61079;P62838;Q3UT95;Q4QQL2;Q9D1S1	A0A0G2JE32;A0A0G2JGL0;A0A494BAN1;P61079;P62838;Q3UT95;Q4QQL2;Q9D1S1	A0A0G2JE32_MOUSE;A0A0G2JGL0_MOUSE;A0A494BAN1_MOUSE;UB2D3_MOUSE;UB2D2_MOUSE;Q3UT95_MOUSE;Q4QQL2_MOUSE;Q9D1S1_MOUSE	;;;protein polyubiquitination,DNA repair,protein monoubiquitination,apoptotic process,protein ubiquitination,proteasome-mediated ubiquitin-dependent protein catabolic process,protein autoubiquitination,protein K48-linked ubiquitination,protein K11-linked ubiquitination,positive regulation of protein targeting to mitochondrion;protein polyubiquitination,protein ubiquitination,protein autoubiquitin…	;;;ubiquitin-protein transferase activity,protein binding,ATP binding,ubiquitin conjugating enzyme activity;ubiquitin-protein transferase activity,protein binding,ATP binding,ubiquitin conjugating enzyme activity;;;	;;;plasma membrane,endosome membrane,extracellular exosome;ubiquitin ligase complex,protein complex,extracellular exosome;;;	tr;tr;tr;sp;sp;tr;tr;tr	10090	1;1;1;1;1;2;2;2	1	MusMusculus_pUnKB_2022_0127	>tr|A0A0G2JE32|A0A0G2JE32_MOUSE Ubiquitin-conjugating enzyme E2 D3 (Fragment) OS=Mus musculus OX=10090 GN=Ube2d3 PE=1 SV=1;>tr|A0A0G2JGL0|A0A0G2JGL0_MOUSE Ubiquitin-conjugating enzyme E2 D3 OS=Mus musculus OX=10090 GN=Ube2d3 PE=1 SV=1;>tr|A0A494BAN1|A0A494BAN1_MOUSE Ubiquitin-conjugating enzyme E2D 2A (Fragment) OS=Mus musculus OX=10090 GN=Ube2d2a PE=1 SV=1;>sp|P61079|UB2D3_MOUSE Ubiquitin-conjug…	2	3
TRUE	APOE4 / APOE3	Ubiquitin-conjugating enzyme E2 D3 (Fragment);Ubiquitin-conjugating enzyme E2 D3;Ubiquitin-conjugating enzyme E2D 2A (Fragment);Ubiquitin-conjugating enzyme E2 D3;Ubiquitin-conjugating enzyme E2 D2;UBC core domain-containing protein;Ubiquitin-conjugating enzyme E2D 3 (UBC4/5 homolog, yeast);UBC core domain-containing protein	Ube2d3	APOE4	APOE3	30	A0A0G2JE32;A0A0G2JGL0;A0A494BAN1;P61079;P62838;Q3UT95;Q4QQL2;Q9D1S1	220884	248335	0.169002	0.169002	12.428	1.12428	0	0.219968	0.431586	24.3117	0.264915	Mus musculus	26.5%;23.6%;38%;23.8%;23.8%;23.8%;23.8%;23.8%	14730.91;16785.3;NaN;16687.16;16735.25;16735.25;16687.16;16629.12	A0A0G2JE32;A0A0G2JGL0;A0A494BAN1;P61079;P62838;Q3UT95;Q4QQL2;Q9D1S1	A0A0G2JE32;A0A0G2JGL0;A0A494BAN1;P61079;P62838;Q3UT95;Q4QQL2;Q9D1S1	A0A0G2JE32_MOUSE;A0A0G2JGL0_MOUSE;A0A494BAN1_MOUSE;UB2D3_MOUSE;UB2D2_MOUSE;Q3UT95_MOUSE;Q4QQL2_MOUSE;Q9D1S1_MOUSE	;;;protein polyubiquitination,DNA repair,protein monoubiquitination,apoptotic process,protein ubiquitination,proteasome-mediated ubiquitin-dependent protein catabolic process,protein autoubiquitination,protein K48-linked ubiquitination,protein K11-linked ubiquitination,positive regulation of protein targeting to mitochondrion;protein polyubiquitination,protein ubiquitination,protein autoubiquitin…	;;;ubiquitin-protein transferase activity,protein binding,ATP binding,ubiquitin conjugating enzyme activity;ubiquitin-protein transferase activity,protein binding,ATP binding,ubiquitin conjugating enzyme activity;;;	;;;plasma membrane,endosome membrane,extracellular exosome;ubiquitin ligase complex,protein complex,extracellular exosome;;;	tr;tr;tr;sp;sp;tr;tr;tr	10090	1;1;1;1;1;2;2;2	1	MusMusculus_pUnKB_2022_0127	>tr|A0A0G2JE32|A0A0G2JE32_MOUSE Ubiquitin-conjugating enzyme E2 D3 (Fragment) OS=Mus musculus OX=10090 GN=Ube2d3 PE=1 SV=1;>tr|A0A0G2JGL0|A0A0G2JGL0_MOUSE Ubiquitin-conjugating enzyme E2 D3 OS=Mus musculus OX=10090 GN=Ube2d3 PE=1 SV=1;>tr|A0A494BAN1|A0A494BAN1_MOUSE Ubiquitin-conjugating enzyme E2D 2A (Fragment) OS=Mus musculus OX=10090 GN=Ube2d2a PE=1 SV=1;>sp|P61079|UB2D3_MOUSE Ubiquitin-conjug…	2	3
TRUE	APOE2 / APOE3	Ubiquitin-conjugating enzyme E2 D3 (Fragment);Ubiquitin-conjugating enzyme E2 D3;Ubiquitin-conjugating enzyme E2D 2A (Fragment);Ubiquitin-conjugating enzyme E2 D3;Ubiquitin-conjugating enzyme E2 D2;UBC core domain-containing protein;Ubiquitin-conjugating enzyme E2D 3 (UBC4/5 homolog, yeast);UBC core domain-containing protein	Ube2d3	APOE2	APOE3	27	A0A0G2JE32;A0A0G2JGL0;A0A494BAN1;P61079;P62838;Q3UT95;Q4QQL2;Q9D1S1	220884	276561	0.324311	0.324311	-20.132	1.25207	0	0.185123	0.572054	24.7824	0.190104	Mus musculus	26.5%;23.6%;38%;23.8%;23.8%;23.8%;23.8%;23.8%	14730.91;16785.3;NaN;16687.16;16735.25;16735.25;16687.16;16629.12	A0A0G2JE32;A0A0G2JGL0;A0A494BAN1;P61079;P62838;Q3UT95;Q4QQL2;Q9D1S1	A0A0G2JE32;A0A0G2JGL0;A0A494BAN1;P61079;P62838;Q3UT95;Q4QQL2;Q9D1S1	A0A0G2JE32_MOUSE;A0A0G2JGL0_MOUSE;A0A494BAN1_MOUSE;UB2D3_MOUSE;UB2D2_MOUSE;Q3UT95_MOUSE;Q4QQL2_MOUSE;Q9D1S1_MOUSE	;;;protein polyubiquitination,DNA repair,protein monoubiquitination,apoptotic process,protein ubiquitination,proteasome-mediated ubiquitin-dependent protein catabolic process,protein autoubiquitination,protein K48-linked ubiquitination,protein K11-linked ubiquitination,positive regulation of protein targeting to mitochondrion;protein polyubiquitination,protein ubiquitination,protein autoubiquitin…	;;;ubiquitin-protein transferase activity,protein binding,ATP binding,ubiquitin conjugating enzyme activity;ubiquitin-protein transferase activity,protein binding,ATP binding,ubiquitin conjugating enzyme activity;;;	;;;plasma membrane,endosome membrane,extracellular exosome;ubiquitin ligase complex,protein complex,extracellular exosome;;;	tr;tr;tr;sp;sp;tr;tr;tr	10090	1;1;1;1;1;2;2;2	1	MusMusculus_pUnKB_2022_0127	>tr|A0A0G2JE32|A0A0G2JE32_MOUSE Ubiquitin-conjugating enzyme E2 D3 (Fragment) OS=Mus musculus OX=10090 GN=Ube2d3 PE=1 SV=1;>tr|A0A0G2JGL0|A0A0G2JGL0_MOUSE Ubiquitin-conjugating enzyme E2 D3 OS=Mus musculus OX=10090 GN=Ube2d3 PE=1 SV=1;>tr|A0A494BAN1|A0A494BAN1_MOUSE Ubiquitin-conjugating enzyme E2D 2A (Fragment) OS=Mus musculus OX=10090 GN=Ube2d2a PE=1 SV=1;>sp|P61079|UB2D3_MOUSE Ubiquitin-conjug…	2	3
TRUE	APOE4 / APOE2	RNA-binding protein 8A	Rbm8a	APOE4	APOE2	55	A0A0G2JEA9;A0A0G2JFX7;Q9CWZ3	325510	324364	-0.00508718	0.00508718	-0.351996	0.99648	0	0.779574	0.79603	52.0437	0.0676324	Mus musculus	36.8%;26.9%;26.4%	14502.07;19143.06;19888.98	A0A0G2JEA9;A0A0G2JFX7;Q9CWZ3	A0A0G2JEA9;A0A0G2JFX7;Q9CWZ3	A0A0G2JEA9_MOUSE;A0A0G2JFX7_MOUSE;RBM8A_MOUSE	;;nuclear-transcribed mRNA catabolic process, nonsense-mediated decay,regulation of alternative mRNA splicing, via spliceosome,mRNA processing,regulation of translation,RNA splicing,mRNA transport	;;RNA binding,mRNA binding	;;nucleus,cytoplasm,nuclear speck,dendrite,exon-exon junction complex,neuronal cell body,catalytic step 2 spliceosome	tr;tr;sp	10090	1	1;1;4	MusMusculus_pUnKB_2022_0127	>tr|A0A0G2JEA9|A0A0G2JEA9_MOUSE RNA-binding protein 8A OS=Mus musculus OX=10090 GN=Rbm8a PE=1 SV=1;>tr|A0A0G2JFX7|A0A0G2JFX7_MOUSE RNA-binding protein 8A OS=Mus musculus OX=10090 GN=Rbm8a PE=1 SV=1;>sp|Q9CWZ3|RBM8A_MOUSE RNA-binding protein 8A OS=Mus musculus OX=10090 GN=Rbm8a PE=1 SV=4	4	5
TRUE	APOE4 / APOE3	RNA-binding protein 8A	Rbm8a	APOE4	APOE3	50	A0A0G2JEA9;A0A0G2JFX7;Q9CWZ3	324776	324364	-0.00182965	0.00182965	-0.126741	0.998733	0	0.32239	0.484586	44.4867	0.0776123	Mus musculus	36.8%;26.9%;26.4%	14502.07;19143.06;19888.98	A0A0G2JEA9;A0A0G2JFX7;Q9CWZ3	A0A0G2JEA9;A0A0G2JFX7;Q9CWZ3	A0A0G2JEA9_MOUSE;A0A0G2JFX7_MOUSE;RBM8A_MOUSE	;;nuclear-transcribed mRNA catabolic process, nonsense-mediated decay,regulation of alternative mRNA splicing, via spliceosome,mRNA processing,regulation of translation,RNA splicing,mRNA transport	;;RNA binding,mRNA binding	;;nucleus,cytoplasm,nuclear speck,dendrite,exon-exon junction complex,neuronal cell body,catalytic step 2 spliceosome	tr;tr;sp	10090	1	1;1;4	MusMusculus_pUnKB_2022_0127	>tr|A0A0G2JEA9|A0A0G2JEA9_MOUSE RNA-binding protein 8A OS=Mus musculus OX=10090 GN=Rbm8a PE=1 SV=1;>tr|A0A0G2JFX7|A0A0G2JFX7_MOUSE RNA-binding protein 8A OS=Mus musculus OX=10090 GN=Rbm8a PE=1 SV=1;>sp|Q9CWZ3|RBM8A_MOUSE RNA-binding protein 8A OS=Mus musculus OX=10090 GN=Rbm8a PE=1 SV=4	4	5
TRUE	APOE2 / APOE3	RNA-binding protein 8A	Rbm8a	APOE2	APOE3	45	A0A0G2JEA9;A0A0G2JFX7;Q9CWZ3	324776	325510	0.00325753	0.00325753	-0.22554	1.00226	0	0.411127	0.691289	36.8008	0.0705328	Mus musculus	36.8%;26.9%;26.4%	14502.07;19143.06;19888.98	A0A0G2JEA9;A0A0G2JFX7;Q9CWZ3	A0A0G2JEA9;A0A0G2JFX7;Q9CWZ3	A0A0G2JEA9_MOUSE;A0A0G2JFX7_MOUSE;RBM8A_MOUSE	;;nuclear-transcribed mRNA catabolic process, nonsense-mediated decay,regulation of alternative mRNA splicing, via spliceosome,mRNA processing,regulation of translation,RNA splicing,mRNA transport	;;RNA binding,mRNA binding	;;nucleus,cytoplasm,nuclear speck,dendrite,exon-exon junction complex,neuronal cell body,catalytic step 2 spliceosome	tr;tr;sp	10090	1	1;1;4	MusMusculus_pUnKB_2022_0127	>tr|A0A0G2JEA9|A0A0G2JEA9_MOUSE RNA-binding protein 8A OS=Mus musculus OX=10090 GN=Rbm8a PE=1 SV=1;>tr|A0A0G2JFX7|A0A0G2JFX7_MOUSE RNA-binding protein 8A OS=Mus musculus OX=10090 GN=Rbm8a PE=1 SV=1;>sp|Q9CWZ3|RBM8A_MOUSE RNA-binding protein 8A OS=Mus musculus OX=10090 GN=Rbm8a PE=1 SV=4	4	5
TRUE	APOE4 / APOE2	Endophilin-B1	Sh3glb1	APOE4	APOE2	121	A0A0G2JEC4;Q9JK48	719797	687642	-0.0659321	0.0659321	-4.46721	0.955328	0	0.864144	0.809142	97.1165	0.0677061	Mus musculus	27.9%;30.1%	44303.32;40855.3	A0A0G2JEC4;Q9JK48	A0A0G2JEC4;Q9JK48	A0A0G2JEC4_MOUSE;SHLB1_MOUSE	;phosphatidic acid biosynthetic process,apoptotic process,phospholipid biosynthetic process,positive regulation of autophagy,regulation of protein stability,positive regulation of protein oligomerization,regulation of cytokinesis,receptor catabolic process,cellular response to amino acid starvation,cellular response to glucose starvation,positive regulation of phosphatidylinositol 3-kinase activi…	;fatty acid binding,protein binding,lysophosphatidic acid acyltransferase activity,identical protein binding,protein homodimerization activity,cadherin binding	;Golgi membrane,autophagosome membrane,cytoplasm,mitochondrial envelope,mitochondrial outer membrane,endoplasmic reticulum,cytosol,membrane,midbody,cytoplasmic vesicle,protein complex,extracellular exosome	tr;sp	10090	1	1	MusMusculus_pUnKB_2022_0127	>tr|A0A0G2JEC4|A0A0G2JEC4_MOUSE Endophilin-B1 OS=Mus musculus OX=10090 GN=Sh3glb1 PE=1 SV=1;>sp|Q9JK48|SHLB1_MOUSE Endophilin-B1 OS=Mus musculus OX=10090 GN=Sh3glb1 PE=1 SV=1	10	11
TRUE	APOE4 / APOE3	Endophilin-B1	Sh3glb1	APOE4	APOE3	110	A0A0G2JEC4;Q9JK48	695562	687642	-0.0165199	0.0165199	-1.13854	0.988615	0	0.903698	0.683006	101.321	0.0702193	Mus musculus	27.9%;30.1%	44303.32;40855.3	A0A0G2JEC4;Q9JK48	A0A0G2JEC4;Q9JK48	A0A0G2JEC4_MOUSE;SHLB1_MOUSE	;phosphatidic acid biosynthetic process,apoptotic process,phospholipid biosynthetic process,positive regulation of autophagy,regulation of protein stability,positive regulation of protein oligomerization,regulation of cytokinesis,receptor catabolic process,cellular response to amino acid starvation,cellular response to glucose starvation,positive regulation of phosphatidylinositol 3-kinase activi…	;fatty acid binding,protein binding,lysophosphatidic acid acyltransferase activity,identical protein binding,protein homodimerization activity,cadherin binding	;Golgi membrane,autophagosome membrane,cytoplasm,mitochondrial envelope,mitochondrial outer membrane,endoplasmic reticulum,cytosol,membrane,midbody,cytoplasmic vesicle,protein complex,extracellular exosome	tr;sp	10090	1	1	MusMusculus_pUnKB_2022_0127	>tr|A0A0G2JEC4|A0A0G2JEC4_MOUSE Endophilin-B1 OS=Mus musculus OX=10090 GN=Sh3glb1 PE=1 SV=1;>sp|Q9JK48|SHLB1_MOUSE Endophilin-B1 OS=Mus musculus OX=10090 GN=Sh3glb1 PE=1 SV=1	10	11
TRUE	APOE2 / APOE3	Endophilin-B1	Sh3glb1	APOE2	APOE3	99	A0A0G2JEC4;Q9JK48	695562	719797	0.0494122	0.0494122	-3.36701	1.03484	0	0.949079	0.832217	90.715	0.0483765	Mus musculus	27.9%;30.1%	44303.32;40855.3	A0A0G2JEC4;Q9JK48	A0A0G2JEC4;Q9JK48	A0A0G2JEC4_MOUSE;SHLB1_MOUSE	;phosphatidic acid biosynthetic process,apoptotic process,phospholipid biosynthetic process,positive regulation of autophagy,regulation of protein stability,positive regulation of protein oligomerization,regulation of cytokinesis,receptor catabolic process,cellular response to amino acid starvation,cellular response to glucose starvation,positive regulation of phosphatidylinositol 3-kinase activi…	;fatty acid binding,protein binding,lysophosphatidic acid acyltransferase activity,identical protein binding,protein homodimerization activity,cadherin binding	;Golgi membrane,autophagosome membrane,cytoplasm,mitochondrial envelope,mitochondrial outer membrane,endoplasmic reticulum,cytosol,membrane,midbody,cytoplasmic vesicle,protein complex,extracellular exosome	tr;sp	10090	1	1	MusMusculus_pUnKB_2022_0127	>tr|A0A0G2JEC4|A0A0G2JEC4_MOUSE Endophilin-B1 OS=Mus musculus OX=10090 GN=Sh3glb1 PE=1 SV=1;>sp|Q9JK48|SHLB1_MOUSE Endophilin-B1 OS=Mus musculus OX=10090 GN=Sh3glb1 PE=1 SV=1	10	11
TRUE	APOE4 / APOE2	Amphiphysin	Amph	APOE4	APOE2	297	A0A0G2JEG8;A0A668KM31;Q7TQF7	11772011	11492212	-0.0347043	0.0347043	-2.37682	0.976232	0	0.111979	0.512796	249.829	0.030719	Mus musculus	33.3%;28%;33.5%	75339.57;89825.59;75013.17	A0A0G2JEG8;A0A668KM31;Q7TQF7	A0A0G2JEG8;A0A668KM31;Q7TQF7	A0A0G2JEG8_MOUSE;A0A668KM31_MOUSE;AMPH_MOUSE	;;learning,synaptic vesicle endocytosis	;;protein binding,phospholipid binding	;;cytoskeleton,synaptic vesicle,cell junction,synaptic vesicle membrane,leading edge membrane	tr;tr;sp	10090	1	1	MusMusculus_pUnKB_2022_0127	>tr|A0A0G2JEG8|A0A0G2JEG8_MOUSE Amphiphysin OS=Mus musculus OX=10090 GN=Amph PE=1 SV=1;>tr|A0A668KM31|A0A668KM31_MOUSE Amphiphysin OS=Mus musculus OX=10090 GN=Amph PE=1 SV=1;>sp|Q7TQF7|AMPH_MOUSE Amphiphysin OS=Mus musculus OX=10090 GN=Amph PE=1 SV=1	19	27
TRUE	APOE4 / APOE3	Amphiphysin	Amph	APOE4	APOE3	270	A0A0G2JEG8;A0A668KM31;Q7TQF7	11038164	11492212	0.0581563	0.0581563	4.11344	1.04113	0	0.228429	0.435496	249.75	0.0259431	Mus musculus	33.3%;28%;33.5%	75339.57;89825.59;75013.17	A0A0G2JEG8;A0A668KM31;Q7TQF7	A0A0G2JEG8;A0A668KM31;Q7TQF7	A0A0G2JEG8_MOUSE;A0A668KM31_MOUSE;AMPH_MOUSE	;;learning,synaptic vesicle endocytosis	;;protein binding,phospholipid binding	;;cytoskeleton,synaptic vesicle,cell junction,synaptic vesicle membrane,leading edge membrane	tr;tr;sp	10090	1	1	MusMusculus_pUnKB_2022_0127	>tr|A0A0G2JEG8|A0A0G2JEG8_MOUSE Amphiphysin OS=Mus musculus OX=10090 GN=Amph PE=1 SV=1;>tr|A0A668KM31|A0A668KM31_MOUSE Amphiphysin OS=Mus musculus OX=10090 GN=Amph PE=1 SV=1;>sp|Q7TQF7|AMPH_MOUSE Amphiphysin OS=Mus musculus OX=10090 GN=Amph PE=1 SV=1	19	27
TRUE	APOE2 / APOE3	Amphiphysin	Amph	APOE2	APOE3	243	A0A0G2JEG8;A0A668KM31;Q7TQF7	11038164	11772011	0.0928606	0.0928606	-6.23383	1.06648	0	0.0111704	0.216099	234.734	0.0314046	Mus musculus	33.3%;28%;33.5%	75339.57;89825.59;75013.17	A0A0G2JEG8;A0A668KM31;Q7TQF7	A0A0G2JEG8;A0A668KM31;Q7TQF7	A0A0G2JEG8_MOUSE;A0A668KM31_MOUSE;AMPH_MOUSE	;;learning,synaptic vesicle endocytosis	;;protein binding,phospholipid binding	;;cytoskeleton,synaptic vesicle,cell junction,synaptic vesicle membrane,leading edge membrane	tr;tr;sp	10090	1	1	MusMusculus_pUnKB_2022_0127	>tr|A0A0G2JEG8|A0A0G2JEG8_MOUSE Amphiphysin OS=Mus musculus OX=10090 GN=Amph PE=1 SV=1;>tr|A0A668KM31|A0A668KM31_MOUSE Amphiphysin OS=Mus musculus OX=10090 GN=Amph PE=1 SV=1;>sp|Q7TQF7|AMPH_MOUSE Amphiphysin OS=Mus musculus OX=10090 GN=Amph PE=1 SV=1	19	27
TRUE	APOE4 / APOE2	Rho guanine nucleotide exchange factor 9;Rho guanine nucleotide exchange factor 9;Collybistin;Collybistin;Rho guanine nucleotide exchange factor 9;Rho guanine nucleotide exchange factor 9	Arhgef9	APOE4	APOE2	55	A0A0G2JEH1;B1AXI2;B1AXI4;B1AXI6;Q3UTH8;S4R1K5	401188	388601	-0.0459889	0.0459889	-3.13744	0.968626	0	0.213336	0.606139	51.6832	0.057805	Mus musculus	11%;12.3%;9.9%;9.1%;9.9%;12.4%	54859.37;49410.39;60740.86;65921.88;60927.05;49184.06	A0A0G2JEH1;B1AXI2;B1AXI4;B1AXI6;Q3UTH8;S4R1K5	A0A0G2JEH1;B1AXI2;B1AXI4;B1AXI6;Q3UTH8;S4R1K5	A0A0G2JEH1_MOUSE;B1AXI2_MOUSE;B1AXI4_MOUSE;B1AXI6_MOUSE;ARHG9_MOUSE;S4R1K5_MOUSE	;;;;small GTPase mediated signal transduction,regulation of Rho protein signal transduction,positive regulation of GTPase activity;	;;;;guanyl-nucleotide exchange factor activity,Rho guanyl-nucleotide exchange factor activity;	;;;;cytosol,cell cortex;	tr;tr;tr;tr;sp;tr	10090	1	1	MusMusculus_pUnKB_2022_0127	>tr|A0A0G2JEH1|A0A0G2JEH1_MOUSE Rho guanine nucleotide exchange factor 9 OS=Mus musculus OX=10090 GN=Arhgef9 PE=1 SV=1;>tr|B1AXI2|B1AXI2_MOUSE Rho guanine nucleotide exchange factor 9 OS=Mus musculus OX=10090 GN=Arhgef9 PE=1 SV=1;>tr|B1AXI4|B1AXI4_MOUSE Collybistin OS=Mus musculus OX=10090 GN=Arhgef9 PE=1 SV=1;>tr|B1AXI6|B1AXI6_MOUSE Collybistin OS=Mus musculus OX=10090 GN=Arhgef9 PE=1 SV=1;>sp|Q…	5	5
TRUE	APOE4 / APOE3	Rho guanine nucleotide exchange factor 9;Rho guanine nucleotide exchange factor 9;Collybistin;Collybistin;Rho guanine nucleotide exchange factor 9;Rho guanine nucleotide exchange factor 9	Arhgef9	APOE4	APOE3	50	A0A0G2JEH1;B1AXI2;B1AXI4;B1AXI6;Q3UTH8;S4R1K5	405729	388601	-0.0622255	0.0622255	-4.22145	0.957786	0	0.0190019	0.19759	47.9529	0.0502271	Mus musculus	11%;12.3%;9.9%;9.1%;9.9%;12.4%	54859.37;49410.39;60740.86;65921.88;60927.05;49184.06	A0A0G2JEH1;B1AXI2;B1AXI4;B1AXI6;Q3UTH8;S4R1K5	A0A0G2JEH1;B1AXI2;B1AXI4;B1AXI6;Q3UTH8;S4R1K5	A0A0G2JEH1_MOUSE;B1AXI2_MOUSE;B1AXI4_MOUSE;B1AXI6_MOUSE;ARHG9_MOUSE;S4R1K5_MOUSE	;;;;small GTPase mediated signal transduction,regulation of Rho protein signal transduction,positive regulation of GTPase activity;	;;;;guanyl-nucleotide exchange factor activity,Rho guanyl-nucleotide exchange factor activity;	;;;;cytosol,cell cortex;	tr;tr;tr;tr;sp;tr	10090	1	1	MusMusculus_pUnKB_2022_0127	>tr|A0A0G2JEH1|A0A0G2JEH1_MOUSE Rho guanine nucleotide exchange factor 9 OS=Mus musculus OX=10090 GN=Arhgef9 PE=1 SV=1;>tr|B1AXI2|B1AXI2_MOUSE Rho guanine nucleotide exchange factor 9 OS=Mus musculus OX=10090 GN=Arhgef9 PE=1 SV=1;>tr|B1AXI4|B1AXI4_MOUSE Collybistin OS=Mus musculus OX=10090 GN=Arhgef9 PE=1 SV=1;>tr|B1AXI6|B1AXI6_MOUSE Collybistin OS=Mus musculus OX=10090 GN=Arhgef9 PE=1 SV=1;>sp|Q…	5	5
TRUE	APOE2 / APOE3	Rho guanine nucleotide exchange factor 9;Rho guanine nucleotide exchange factor 9;Collybistin;Collybistin;Rho guanine nucleotide exchange factor 9;Rho guanine nucleotide exchange factor 9	Arhgef9	APOE2	APOE3	45	A0A0G2JEH1;B1AXI2;B1AXI4;B1AXI6;Q3UTH8;S4R1K5	405729	401188	-0.0162365	0.0162365	1.13179	0.988809	0	0.353527	0.666893	41.5932	0.0523307	Mus musculus	11%;12.3%;9.9%;9.1%;9.9%;12.4%	54859.37;49410.39;60740.86;65921.88;60927.05;49184.06	A0A0G2JEH1;B1AXI2;B1AXI4;B1AXI6;Q3UTH8;S4R1K5	A0A0G2JEH1;B1AXI2;B1AXI4;B1AXI6;Q3UTH8;S4R1K5	A0A0G2JEH1_MOUSE;B1AXI2_MOUSE;B1AXI4_MOUSE;B1AXI6_MOUSE;ARHG9_MOUSE;S4R1K5_MOUSE	;;;;small GTPase mediated signal transduction,regulation of Rho protein signal transduction,positive regulation of GTPase activity;	;;;;guanyl-nucleotide exchange factor activity,Rho guanyl-nucleotide exchange factor activity;	;;;;cytosol,cell cortex;	tr;tr;tr;tr;sp;tr	10090	1	1	MusMusculus_pUnKB_2022_0127	>tr|A0A0G2JEH1|A0A0G2JEH1_MOUSE Rho guanine nucleotide exchange factor 9 OS=Mus musculus OX=10090 GN=Arhgef9 PE=1 SV=1;>tr|B1AXI2|B1AXI2_MOUSE Rho guanine nucleotide exchange factor 9 OS=Mus musculus OX=10090 GN=Arhgef9 PE=1 SV=1;>tr|B1AXI4|B1AXI4_MOUSE Collybistin OS=Mus musculus OX=10090 GN=Arhgef9 PE=1 SV=1;>tr|B1AXI6|B1AXI6_MOUSE Collybistin OS=Mus musculus OX=10090 GN=Arhgef9 PE=1 SV=1;>sp|Q…	5	5
TRUE	APOE4 / APOE2	Fragile X mental retardation syndrome-related protein 1	Fxr1	APOE4	APOE2	44	A0A0G2JEP0;A0A0H2UH27;Q61584	90651.4	74347.4	-0.286048	0.286048	-17.9854	0.820146	0	0.173471	0.564063	21.0242	0.306651	Mus musculus	8.8%;11%;7.4%	63915.33;51015.03;76221.95	A0A0G2JEP0;A0A0H2UH27;Q61584	A0A0G2JEP0;A0A0H2UH27;Q61584	A0A0G2JEP0_MOUSE;A0A0H2UH27_MOUSE;FXR1_MOUSE	;;muscle organ development,negative regulation of translation,cell differentiation,positive regulation of gene silencing by miRNA	;;G-quadruplex RNA binding,RNA binding,mRNA 3'-UTR binding,protein binding,RNA strand annealing activity,protein homodimerization activity,protein heterodimerization activity	;;nucleus,cytoplasm,cytosol,polysome,membrane,axon,dendrite,ribonucleoprotein granule,costamere,dendritic spine,perinuclear region of cytoplasm	tr;tr;sp	10090	1	1;1;2	MusMusculus_pUnKB_2022_0127	>tr|A0A0G2JEP0|A0A0G2JEP0_MOUSE Fragile X mental retardation syndrome-related protein 1 OS=Mus musculus OX=10090 GN=Fxr1 PE=1 SV=1;>tr|A0A0H2UH27|A0A0H2UH27_MOUSE Fragile X mental retardation syndrome-related protein 1 OS=Mus musculus OX=10090 GN=Fxr1 PE=1 SV=1;>sp|Q61584|FXR1_MOUSE Fragile X mental retardation syndrome-related protein 1 OS=Mus musculus OX=10090 GN=Fxr1 PE=1 SV=2	4	4
TRUE	APOE4 / APOE3	Fragile X mental retardation syndrome-related protein 1	Fxr1	APOE4	APOE3	40	A0A0G2JEP0;A0A0H2UH27;Q61584	84026.1	74347.4	-0.176556	0.176556	-11.5187	0.884813	0	0.76937	0.642832	29.9233	0.116223	Mus musculus	8.8%;11%;7.4%	63915.33;51015.03;76221.95	A0A0G2JEP0;A0A0H2UH27;Q61584	A0A0G2JEP0;A0A0H2UH27;Q61584	A0A0G2JEP0_MOUSE;A0A0H2UH27_MOUSE;FXR1_MOUSE	;;muscle organ development,negative regulation of translation,cell differentiation,positive regulation of gene silencing by miRNA	;;G-quadruplex RNA binding,RNA binding,mRNA 3'-UTR binding,protein binding,RNA strand annealing activity,protein homodimerization activity,protein heterodimerization activity	;;nucleus,cytoplasm,cytosol,polysome,membrane,axon,dendrite,ribonucleoprotein granule,costamere,dendritic spine,perinuclear region of cytoplasm	tr;tr;sp	10090	1	1;1;2	MusMusculus_pUnKB_2022_0127	>tr|A0A0G2JEP0|A0A0G2JEP0_MOUSE Fragile X mental retardation syndrome-related protein 1 OS=Mus musculus OX=10090 GN=Fxr1 PE=1 SV=1;>tr|A0A0H2UH27|A0A0H2UH27_MOUSE Fragile X mental retardation syndrome-related protein 1 OS=Mus musculus OX=10090 GN=Fxr1 PE=1 SV=1;>sp|Q61584|FXR1_MOUSE Fragile X mental retardation syndrome-related protein 1 OS=Mus musculus OX=10090 GN=Fxr1 PE=1 SV=2	4	4
TRUE	APOE2 / APOE3	Fragile X mental retardation syndrome-related protein 1	Fxr1	APOE2	APOE3	36	A0A0G2JEP0;A0A0H2UH27;Q61584	84026.1	90651.4	0.109491	0.109491	-7.30853	1.07885	0	0.216998	0.59429	22.6359	0.313132	Mus musculus	8.8%;11%;7.4%	63915.33;51015.03;76221.95	A0A0G2JEP0;A0A0H2UH27;Q61584	A0A0G2JEP0;A0A0H2UH27;Q61584	A0A0G2JEP0_MOUSE;A0A0H2UH27_MOUSE;FXR1_MOUSE	;;muscle organ development,negative regulation of translation,cell differentiation,positive regulation of gene silencing by miRNA	;;G-quadruplex RNA binding,RNA binding,mRNA 3'-UTR binding,protein binding,RNA strand annealing activity,protein homodimerization activity,protein heterodimerization activity	;;nucleus,cytoplasm,cytosol,polysome,membrane,axon,dendrite,ribonucleoprotein granule,costamere,dendritic spine,perinuclear region of cytoplasm	tr;tr;sp	10090	1	1;1;2	MusMusculus_pUnKB_2022_0127	>tr|A0A0G2JEP0|A0A0G2JEP0_MOUSE Fragile X mental retardation syndrome-related protein 1 OS=Mus musculus OX=10090 GN=Fxr1 PE=1 SV=1;>tr|A0A0H2UH27|A0A0H2UH27_MOUSE Fragile X mental retardation syndrome-related protein 1 OS=Mus musculus OX=10090 GN=Fxr1 PE=1 SV=1;>sp|Q61584|FXR1_MOUSE Fragile X mental retardation syndrome-related protein 1 OS=Mus musculus OX=10090 GN=Fxr1 PE=1 SV=2	4	4
TRUE	APOE4 / APOE2	DnaJ homolog subfamily B member 6;DnaJ homolog subfamily B member 6;DnaJ homolog subfamily B member 6;J domain-containing protein	Dnajb6	APOE4	APOE2	44	A0A0G2JER9;G3X8S5;O54946;Q9DAN5	420750	409907	-0.0376666	0.0376666	-2.57706	0.974229	0	0.550816	0.730823	36.9876	0.0611601	Mus musculus	12.8%;11.9%;8.5%;11.9%	26998.83;29468.91;39807.26;29396.85	A0A0G2JER9;G3X8S5;O54946;Q9DAN5	A0A0G2JER9;G3X8S5;O54946;Q9DAN5	A0A0G2JER9_MOUSE;G3X8S5_MOUSE;DNJB6_MOUSE;Q9DAN5_MOUSE	;;protein folding,actin cytoskeleton organization,extracellular matrix organization,positive regulation of ATPase activity,regulation of protein localization,protein localization to nucleus,negative regulation of cysteine-type endopeptidase activity involved in apoptotic process,intermediate filament organization,negative regulation of transcription, DNA-templated,chorio-allantoic fusion,syncytio…	;;ATPase activator activity,DNA binding,protein binding,heat shock protein binding,identical protein binding,protein binding involved in protein folding,unfolded protein binding,chaperone binding;	;;nucleus,nucleoplasm,cytoplasm,cytosol,membrane,Z disc,perinuclear region of cytoplasm;	tr;tr;sp;tr	10090	1;1;1;2	1;1;4;1	MusMusculus_pUnKB_2022_0127	>tr|A0A0G2JER9|A0A0G2JER9_MOUSE DnaJ homolog subfamily B member 6 OS=Mus musculus OX=10090 GN=Dnajb6 PE=1 SV=1;>tr|G3X8S5|G3X8S5_MOUSE DnaJ homolog subfamily B member 6 OS=Mus musculus OX=10090 GN=Dnajb6 PE=1 SV=1;>sp|O54946|DNJB6_MOUSE DnaJ homolog subfamily B member 6 OS=Mus musculus OX=10090 GN=Dnajb6 PE=1 SV=4;>tr|Q9DAN5|Q9DAN5_MOUSE J domain-containing protein OS=Mus musculus OX=10090 GN=Dna…	3	4
TRUE	APOE4 / APOE3	DnaJ homolog subfamily B member 6;DnaJ homolog subfamily B member 6;DnaJ homolog subfamily B member 6;J domain-containing protein	Dnajb6	APOE4	APOE3	40	A0A0G2JER9;G3X8S5;O54946;Q9DAN5	417133	409907	-0.0252113	0.0252113	-1.73233	0.982677	0	0.498709	0.550172	36.5762	0.0624172	Mus musculus	12.8%;11.9%;8.5%;11.9%	26998.83;29468.91;39807.26;29396.85	A0A0G2JER9;G3X8S5;O54946;Q9DAN5	A0A0G2JER9;G3X8S5;O54946;Q9DAN5	A0A0G2JER9_MOUSE;G3X8S5_MOUSE;DNJB6_MOUSE;Q9DAN5_MOUSE	;;protein folding,actin cytoskeleton organization,extracellular matrix organization,positive regulation of ATPase activity,regulation of protein localization,protein localization to nucleus,negative regulation of cysteine-type endopeptidase activity involved in apoptotic process,intermediate filament organization,negative regulation of transcription, DNA-templated,chorio-allantoic fusion,syncytio…	;;ATPase activator activity,DNA binding,protein binding,heat shock protein binding,identical protein binding,protein binding involved in protein folding,unfolded protein binding,chaperone binding;	;;nucleus,nucleoplasm,cytoplasm,cytosol,membrane,Z disc,perinuclear region of cytoplasm;	tr;tr;sp;tr	10090	1;1;1;2	1;1;4;1	MusMusculus_pUnKB_2022_0127	>tr|A0A0G2JER9|A0A0G2JER9_MOUSE DnaJ homolog subfamily B member 6 OS=Mus musculus OX=10090 GN=Dnajb6 PE=1 SV=1;>tr|G3X8S5|G3X8S5_MOUSE DnaJ homolog subfamily B member 6 OS=Mus musculus OX=10090 GN=Dnajb6 PE=1 SV=1;>sp|O54946|DNJB6_MOUSE DnaJ homolog subfamily B member 6 OS=Mus musculus OX=10090 GN=Dnajb6 PE=1 SV=4;>tr|Q9DAN5|Q9DAN5_MOUSE J domain-containing protein OS=Mus musculus OX=10090 GN=Dna…	3	4
TRUE	APOE2 / APOE3	DnaJ homolog subfamily B member 6;DnaJ homolog subfamily B member 6;DnaJ homolog subfamily B member 6;J domain-containing protein	Dnajb6	APOE2	APOE3	36	A0A0G2JER9;G3X8S5;O54946;Q9DAN5	417133	420750	0.0124553	0.0124553	-0.859619	1.00867	0	0.901145	0.821106	32.8082	0.0465717	Mus musculus	12.8%;11.9%;8.5%;11.9%	26998.83;29468.91;39807.26;29396.85	A0A0G2JER9;G3X8S5;O54946;Q9DAN5	A0A0G2JER9;G3X8S5;O54946;Q9DAN5	A0A0G2JER9_MOUSE;G3X8S5_MOUSE;DNJB6_MOUSE;Q9DAN5_MOUSE	;;protein folding,actin cytoskeleton organization,extracellular matrix organization,positive regulation of ATPase activity,regulation of protein localization,protein localization to nucleus,negative regulation of cysteine-type endopeptidase activity involved in apoptotic process,intermediate filament organization,negative regulation of transcription, DNA-templated,chorio-allantoic fusion,syncytio…	;;ATPase activator activity,DNA binding,protein binding,heat shock protein binding,identical protein binding,protein binding involved in protein folding,unfolded protein binding,chaperone binding;	;;nucleus,nucleoplasm,cytoplasm,cytosol,membrane,Z disc,perinuclear region of cytoplasm;	tr;tr;sp;tr	10090	1;1;1;2	1;1;4;1	MusMusculus_pUnKB_2022_0127	>tr|A0A0G2JER9|A0A0G2JER9_MOUSE DnaJ homolog subfamily B member 6 OS=Mus musculus OX=10090 GN=Dnajb6 PE=1 SV=1;>tr|G3X8S5|G3X8S5_MOUSE DnaJ homolog subfamily B member 6 OS=Mus musculus OX=10090 GN=Dnajb6 PE=1 SV=1;>sp|O54946|DNJB6_MOUSE DnaJ homolog subfamily B member 6 OS=Mus musculus OX=10090 GN=Dnajb6 PE=1 SV=4;>tr|Q9DAN5|Q9DAN5_MOUSE J domain-containing protein OS=Mus musculus OX=10090 GN=Dna…	3	4
TRUE	APOE4 / APOE2	Cyclin-dependent kinase-like 5	Cdkl5	APOE4	APOE2	33	A0A0G2JF79;A0A0G2JFE2;A0A0G2JGW6;Q3UTQ8	47242.1	54435.6	0.204478	0.204478	15.2269	1.15227	0	0.527799	0.720546	28.3422	0.175004	Mus musculus	3.7%;3.9%;3.5%;3.6%	103392.07;97238.21;107572.54;105489.35	A0A0G2JF79;A0A0G2JFE2;A0A0G2JGW6;Q3UTQ8	A0A0G2JF79;A0A0G2JFE2;A0A0G2JGW6;Q3UTQ8	A0A0G2JF79_MOUSE;A0A0G2JFE2_MOUSE;A0A0G2JGW6_MOUSE;CDKL5_MOUSE	;;;neuron migration,protein phosphorylation,positive regulation of GTPase activity,positive regulation of axon extension,protein autophosphorylation,regulation of dendrite development,positive regulation of dendrite morphogenesis,positive regulation of dendritic spine development	;;;protein kinase activity,ATP binding,kinase activity,Rac GTPase binding,cyclin-dependent protein serine/threonine kinase activity	;;;nucleus,nucleoplasm,cytosol,ruffle membrane,dendrite cytoplasm,dendritic growth cone,synapse,perinuclear region of cytoplasm	tr;tr;tr;sp	10090	1	1	MusMusculus_pUnKB_2022_0127	>tr|A0A0G2JF79|A0A0G2JF79_MOUSE Cyclin-dependent kinase-like 5 OS=Mus musculus OX=10090 GN=Cdkl5 PE=1 SV=1;>tr|A0A0G2JFE2|A0A0G2JFE2_MOUSE Cyclin-dependent kinase-like 5 OS=Mus musculus OX=10090 GN=Cdkl5 PE=1 SV=1;>tr|A0A0G2JGW6|A0A0G2JGW6_MOUSE Cyclin-dependent kinase-like 5 OS=Mus musculus OX=10090 GN=Cdkl5 PE=1 SV=1;>sp|Q3UTQ8|CDKL5_MOUSE Cyclin-dependent kinase-like 5 OS=Mus musculus OX=10090…	2	3
TRUE	APOE4 / APOE3	Cyclin-dependent kinase-like 5	Cdkl5	APOE4	APOE3	30	A0A0G2JF79;A0A0G2JFE2;A0A0G2JGW6;Q3UTQ8	33574.9	54435.6	0.697169	0.697169	62.132	1.62132	0	0.0227058	0.204037	27.2616	0.151733	Mus musculus	3.7%;3.9%;3.5%;3.6%	103392.07;97238.21;107572.54;105489.35	A0A0G2JF79;A0A0G2JFE2;A0A0G2JGW6;Q3UTQ8	A0A0G2JF79;A0A0G2JFE2;A0A0G2JGW6;Q3UTQ8	A0A0G2JF79_MOUSE;A0A0G2JFE2_MOUSE;A0A0G2JGW6_MOUSE;CDKL5_MOUSE	;;;neuron migration,protein phosphorylation,positive regulation of GTPase activity,positive regulation of axon extension,protein autophosphorylation,regulation of dendrite development,positive regulation of dendrite morphogenesis,positive regulation of dendritic spine development	;;;protein kinase activity,ATP binding,kinase activity,Rac GTPase binding,cyclin-dependent protein serine/threonine kinase activity	;;;nucleus,nucleoplasm,cytosol,ruffle membrane,dendrite cytoplasm,dendritic growth cone,synapse,perinuclear region of cytoplasm	tr;tr;tr;sp	10090	1	1	MusMusculus_pUnKB_2022_0127	>tr|A0A0G2JF79|A0A0G2JF79_MOUSE Cyclin-dependent kinase-like 5 OS=Mus musculus OX=10090 GN=Cdkl5 PE=1 SV=1;>tr|A0A0G2JFE2|A0A0G2JFE2_MOUSE Cyclin-dependent kinase-like 5 OS=Mus musculus OX=10090 GN=Cdkl5 PE=1 SV=1;>tr|A0A0G2JGW6|A0A0G2JGW6_MOUSE Cyclin-dependent kinase-like 5 OS=Mus musculus OX=10090 GN=Cdkl5 PE=1 SV=1;>sp|Q3UTQ8|CDKL5_MOUSE Cyclin-dependent kinase-like 5 OS=Mus musculus OX=10090…	2	3
TRUE	APOE2 / APOE3	Cyclin-dependent kinase-like 5	Cdkl5	APOE2	APOE3	27	A0A0G2JF79;A0A0G2JFE2;A0A0G2JGW6;Q3UTQ8	33574.9	47242.1	0.492691	0.492691	-28.9302	1.40707	0	0.150323	0.549075	24.5216	0.171446	Mus musculus	3.7%;3.9%;3.5%;3.6%	103392.07;97238.21;107572.54;105489.35	A0A0G2JF79;A0A0G2JFE2;A0A0G2JGW6;Q3UTQ8	A0A0G2JF79;A0A0G2JFE2;A0A0G2JGW6;Q3UTQ8	A0A0G2JF79_MOUSE;A0A0G2JFE2_MOUSE;A0A0G2JGW6_MOUSE;CDKL5_MOUSE	;;;neuron migration,protein phosphorylation,positive regulation of GTPase activity,positive regulation of axon extension,protein autophosphorylation,regulation of dendrite development,positive regulation of dendrite morphogenesis,positive regulation of dendritic spine development	;;;protein kinase activity,ATP binding,kinase activity,Rac GTPase binding,cyclin-dependent protein serine/threonine kinase activity	;;;nucleus,nucleoplasm,cytosol,ruffle membrane,dendrite cytoplasm,dendritic growth cone,synapse,perinuclear region of cytoplasm	tr;tr;tr;sp	10090	1	1	MusMusculus_pUnKB_2022_0127	>tr|A0A0G2JF79|A0A0G2JF79_MOUSE Cyclin-dependent kinase-like 5 OS=Mus musculus OX=10090 GN=Cdkl5 PE=1 SV=1;>tr|A0A0G2JFE2|A0A0G2JFE2_MOUSE Cyclin-dependent kinase-like 5 OS=Mus musculus OX=10090 GN=Cdkl5 PE=1 SV=1;>tr|A0A0G2JGW6|A0A0G2JGW6_MOUSE Cyclin-dependent kinase-like 5 OS=Mus musculus OX=10090 GN=Cdkl5 PE=1 SV=1;>sp|Q3UTQ8|CDKL5_MOUSE Cyclin-dependent kinase-like 5 OS=Mus musculus OX=10090…	2	3
TRUE	APOE4 / APOE2	RIMS-binding protein 2	Rimbp2	APOE4	APOE2	121	A0A0G2JFB0;D3YXR8;Q80U40	638999	637022	-0.00447076	0.00447076	-0.30941	0.996906	0	0.439315	0.692844	117.937	0.0542532	Mus musculus	16.1%;15.9%;16%	118214.04;119148.13;118342.22	A0A0G2JFB0;D3YXR8;Q80U40	A0A0G2JFB0;D3YXR8;Q80U40	A0A0G2JFB0_MOUSE;D3YXR8_MOUSE;RIMB2_MOUSE	;;negative regulation of phosphatase activity	;;	;;plasma membrane,cell junction,synapse	tr;tr;sp	10090	1	1;1;3	MusMusculus_pUnKB_2022_0127	>tr|A0A0G2JFB0|A0A0G2JFB0_MOUSE RIMS-binding protein 2 OS=Mus musculus OX=10090 GN=Rimbp2 PE=1 SV=1;>tr|D3YXR8|D3YXR8_MOUSE RIMS-binding protein 2 OS=Mus musculus OX=10090 GN=Rimbp2 PE=1 SV=1;>sp|Q80U40|RIMB2_MOUSE RIMS-binding protein 2 OS=Mus musculus OX=10090 GN=Rimbp2 PE=1 SV=3	11	11
TRUE	APOE4 / APOE3	RIMS-binding protein 2	Rimbp2	APOE4	APOE3	110	A0A0G2JFB0;D3YXR8;Q80U40	606111	637022	0.0717605	0.0717605	5.09984	1.051	0	0.234558	0.439095	95.6682	0.0587086	Mus musculus	16.1%;15.9%;16%	118214.04;119148.13;118342.22	A0A0G2JFB0;D3YXR8;Q80U40	A0A0G2JFB0;D3YXR8;Q80U40	A0A0G2JFB0_MOUSE;D3YXR8_MOUSE;RIMB2_MOUSE	;;negative regulation of phosphatase activity	;;	;;plasma membrane,cell junction,synapse	tr;tr;sp	10090	1	1;1;3	MusMusculus_pUnKB_2022_0127	>tr|A0A0G2JFB0|A0A0G2JFB0_MOUSE RIMS-binding protein 2 OS=Mus musculus OX=10090 GN=Rimbp2 PE=1 SV=1;>tr|D3YXR8|D3YXR8_MOUSE RIMS-binding protein 2 OS=Mus musculus OX=10090 GN=Rimbp2 PE=1 SV=1;>sp|Q80U40|RIMB2_MOUSE RIMS-binding protein 2 OS=Mus musculus OX=10090 GN=Rimbp2 PE=1 SV=3	11	11
TRUE	APOE2 / APOE3	RIMS-binding protein 2	Rimbp2	APOE2	APOE3	99	A0A0G2JFB0;D3YXR8;Q80U40	606111	638999	0.0762312	0.0762312	-5.14677	1.05426	0	0.059076	0.420782	90.8205	0.0587607	Mus musculus	16.1%;15.9%;16%	118214.04;119148.13;118342.22	A0A0G2JFB0;D3YXR8;Q80U40	A0A0G2JFB0;D3YXR8;Q80U40	A0A0G2JFB0_MOUSE;D3YXR8_MOUSE;RIMB2_MOUSE	;;negative regulation of phosphatase activity	;;	;;plasma membrane,cell junction,synapse	tr;tr;sp	10090	1	1;1;3	MusMusculus_pUnKB_2022_0127	>tr|A0A0G2JFB0|A0A0G2JFB0_MOUSE RIMS-binding protein 2 OS=Mus musculus OX=10090 GN=Rimbp2 PE=1 SV=1;>tr|D3YXR8|D3YXR8_MOUSE RIMS-binding protein 2 OS=Mus musculus OX=10090 GN=Rimbp2 PE=1 SV=1;>sp|Q80U40|RIMB2_MOUSE RIMS-binding protein 2 OS=Mus musculus OX=10090 GN=Rimbp2 PE=1 SV=3	11	11
TRUE	APOE4 / APOE2	Potassium voltage-gated channel subfamily KQT member 2	Kcnq2	APOE4	APOE2	77	A0A0G2JFQ2;B7ZBV9;B7ZBW1;B7ZBW2	417341	426525	0.0314058	0.0314058	2.20075	1.02201	0	0.429296	0.691219	66.8881	0.0797805	Mus musculus	13.7%;13.2%;13.5%;13.7%	92928.18;95742.33;93939.19;92434.48	A0A0G2JFQ2;B7ZBV9;B7ZBW1;B7ZBW2	A0A0G2JFQ2;B7ZBV9;B7ZBW1;B7ZBW2	A0A0G2JFQ2_MOUSE;B7ZBV9_MOUSE;B7ZBW1_MOUSE;B7ZBW2_MOUSE	;;;	;;;	;;;	tr	10090	1	1;1;1;2	MusMusculus_pUnKB_2022_0127	>tr|A0A0G2JFQ2|A0A0G2JFQ2_MOUSE Potassium voltage-gated channel subfamily KQT member 2 OS=Mus musculus OX=10090 GN=Kcnq2 PE=1 SV=1;>tr|B7ZBV9|B7ZBV9_MOUSE Potassium voltage-gated channel subfamily KQT member 2 OS=Mus musculus OX=10090 GN=Kcnq2 PE=1 SV=1;>tr|B7ZBW1|B7ZBW1_MOUSE Potassium voltage-gated channel subfamily KQT member 2 OS=Mus musculus OX=10090 GN=Kcnq2 PE=1 SV=1;>tr|B7ZBW2|B7ZBW2_MOUS…	7	7
TRUE	APOE4 / APOE3	Potassium voltage-gated channel subfamily KQT member 2	Kcnq2	APOE4	APOE3	70	A0A0G2JFQ2;B7ZBV9;B7ZBW1;B7ZBW2	415595	426525	0.0374516	0.0374516	2.62993	1.0263	0	0.393924	0.510822	65.0988	0.0689597	Mus musculus	13.7%;13.2%;13.5%;13.7%	92928.18;95742.33;93939.19;92434.48	A0A0G2JFQ2;B7ZBV9;B7ZBW1;B7ZBW2	A0A0G2JFQ2;B7ZBV9;B7ZBW1;B7ZBW2	A0A0G2JFQ2_MOUSE;B7ZBV9_MOUSE;B7ZBW1_MOUSE;B7ZBW2_MOUSE	;;;	;;;	;;;	tr	10090	1	1;1;1;2	MusMusculus_pUnKB_2022_0127	>tr|A0A0G2JFQ2|A0A0G2JFQ2_MOUSE Potassium voltage-gated channel subfamily KQT member 2 OS=Mus musculus OX=10090 GN=Kcnq2 PE=1 SV=1;>tr|B7ZBV9|B7ZBV9_MOUSE Potassium voltage-gated channel subfamily KQT member 2 OS=Mus musculus OX=10090 GN=Kcnq2 PE=1 SV=1;>tr|B7ZBW1|B7ZBW1_MOUSE Potassium voltage-gated channel subfamily KQT member 2 OS=Mus musculus OX=10090 GN=Kcnq2 PE=1 SV=1;>tr|B7ZBW2|B7ZBW2_MOUS…	7	7
TRUE	APOE2 / APOE3	Potassium voltage-gated channel subfamily KQT member 2	Kcnq2	APOE2	APOE3	63	A0A0G2JFQ2;B7ZBV9;B7ZBW1;B7ZBW2	415595	417341	0.00604576	0.00604576	-0.418184	1.0042	0	0.957592	0.834395	59.8454	0.0798015	Mus musculus	13.7%;13.2%;13.5%;13.7%	92928.18;95742.33;93939.19;92434.48	A0A0G2JFQ2;B7ZBV9;B7ZBW1;B7ZBW2	A0A0G2JFQ2;B7ZBV9;B7ZBW1;B7ZBW2	A0A0G2JFQ2_MOUSE;B7ZBV9_MOUSE;B7ZBW1_MOUSE;B7ZBW2_MOUSE	;;;	;;;	;;;	tr	10090	1	1;1;1;2	MusMusculus_pUnKB_2022_0127	>tr|A0A0G2JFQ2|A0A0G2JFQ2_MOUSE Potassium voltage-gated channel subfamily KQT member 2 OS=Mus musculus OX=10090 GN=Kcnq2 PE=1 SV=1;>tr|B7ZBV9|B7ZBV9_MOUSE Potassium voltage-gated channel subfamily KQT member 2 OS=Mus musculus OX=10090 GN=Kcnq2 PE=1 SV=1;>tr|B7ZBW1|B7ZBW1_MOUSE Potassium voltage-gated channel subfamily KQT member 2 OS=Mus musculus OX=10090 GN=Kcnq2 PE=1 SV=1;>tr|B7ZBW2|B7ZBW2_MOUS…	7	7
TRUE	APOE4 / APOE2	Far upstream element-binding protein 1;Far upstream element-binding protein 1;Far upstream element (FUSE) binding protein 1;Far upstream element-binding protein 1;Far upstream element-binding protein 1;Far upstream element-binding protein 1	Fubp1	APOE4	APOE2	132	A0A0G2JFY5;A0A0G2JGW9;Q0P6B2;Q3TUE1;Q3UUU2;Q91WJ8	697212	693775	-0.00712903	0.00712903	-0.492928	0.995071	0	0.659174	0.762922	120.568	0.0403912	Mus musculus	20.5%;20.8%;20.9%;20.9%;19.1%;20.6%	68873.92;67530.44;67196.11;67443.36;74485.89;68539.58	A0A0G2JFY5;A0A0G2JGW9;Q0P6B2;Q3TUE1;Q3UUU2;Q91WJ8	A0A0G2JFY5;A0A0G2JGW9;Q0P6B2;Q3TUE1;Q3UUU2;Q91WJ8	A0A0G2JFY5_MOUSE;A0A0G2JGW9_MOUSE;Q0P6B2_MOUSE;Q3TUE1_MOUSE;Q3UUU2_MOUSE;FUBP1_MOUSE	;;;;;regulation of transcription from RNA polymerase II promoter,transcription from RNA polymerase II promoter,positive regulation of gene expression,cell growth,stem cell division,positive regulation of transcription from RNA polymerase II promoter,hematopoietic stem cell proliferation	;;;;;transcriptional activator activity, RNA polymerase II distal enhancer sequence-specific binding,DNA binding,RNA binding,protein binding	;;;;;nucleus	tr;tr;tr;tr;tr;sp	10090	1;1;2;1;1;1	1	MusMusculus_pUnKB_2022_0127	>tr|A0A0G2JFY5|A0A0G2JFY5_MOUSE Far upstream element-binding protein 1 OS=Mus musculus OX=10090 GN=Fubp1 PE=1 SV=1;>tr|A0A0G2JGW9|A0A0G2JGW9_MOUSE Far upstream element-binding protein 1 OS=Mus musculus OX=10090 GN=Fubp1 PE=1 SV=1;>tr|Q0P6B2|Q0P6B2_MOUSE Far upstream element (FUSE) binding protein 1 OS=Mus musculus OX=10090 GN=Fubp1 PE=2 SV=1;>tr|Q3TUE1|Q3TUE1_MOUSE Far upstream element-binding pr…	11	12
TRUE	APOE4 / APOE3	Far upstream element-binding protein 1;Far upstream element-binding protein 1;Far upstream element (FUSE) binding protein 1;Far upstream element-binding protein 1;Far upstream element-binding protein 1;Far upstream element-binding protein 1	Fubp1	APOE4	APOE3	120	A0A0G2JFY5;A0A0G2JGW9;Q0P6B2;Q3TUE1;Q3UUU2;Q91WJ8	733978	693775	-0.0812695	0.0812695	-5.47745	0.945226	0	0.0878452	0.318196	107.097	0.038602	Mus musculus	20.5%;20.8%;20.9%;20.9%;19.1%;20.6%	68873.92;67530.44;67196.11;67443.36;74485.89;68539.58	A0A0G2JFY5;A0A0G2JGW9;Q0P6B2;Q3TUE1;Q3UUU2;Q91WJ8	A0A0G2JFY5;A0A0G2JGW9;Q0P6B2;Q3TUE1;Q3UUU2;Q91WJ8	A0A0G2JFY5_MOUSE;A0A0G2JGW9_MOUSE;Q0P6B2_MOUSE;Q3TUE1_MOUSE;Q3UUU2_MOUSE;FUBP1_MOUSE	;;;;;regulation of transcription from RNA polymerase II promoter,transcription from RNA polymerase II promoter,positive regulation of gene expression,cell growth,stem cell division,positive regulation of transcription from RNA polymerase II promoter,hematopoietic stem cell proliferation	;;;;;transcriptional activator activity, RNA polymerase II distal enhancer sequence-specific binding,DNA binding,RNA binding,protein binding	;;;;;nucleus	tr;tr;tr;tr;tr;sp	10090	1;1;2;1;1;1	1	MusMusculus_pUnKB_2022_0127	>tr|A0A0G2JFY5|A0A0G2JFY5_MOUSE Far upstream element-binding protein 1 OS=Mus musculus OX=10090 GN=Fubp1 PE=1 SV=1;>tr|A0A0G2JGW9|A0A0G2JGW9_MOUSE Far upstream element-binding protein 1 OS=Mus musculus OX=10090 GN=Fubp1 PE=1 SV=1;>tr|Q0P6B2|Q0P6B2_MOUSE Far upstream element (FUSE) binding protein 1 OS=Mus musculus OX=10090 GN=Fubp1 PE=2 SV=1;>tr|Q3TUE1|Q3TUE1_MOUSE Far upstream element-binding pr…	11	12
TRUE	APOE2 / APOE3	Far upstream element-binding protein 1;Far upstream element-binding protein 1;Far upstream element (FUSE) binding protein 1;Far upstream element-binding protein 1;Far upstream element-binding protein 1;Far upstream element-binding protein 1	Fubp1	APOE2	APOE3	108	A0A0G2JFY5;A0A0G2JGW9;Q0P6B2;Q3TUE1;Q3UUU2;Q91WJ8	733978	697212	-0.0741404	0.0741404	5.27336	0.949908	0	0.0489841	0.389635	105.873	0.0423543	Mus musculus	20.5%;20.8%;20.9%;20.9%;19.1%;20.6%	68873.92;67530.44;67196.11;67443.36;74485.89;68539.58	A0A0G2JFY5;A0A0G2JGW9;Q0P6B2;Q3TUE1;Q3UUU2;Q91WJ8	A0A0G2JFY5;A0A0G2JGW9;Q0P6B2;Q3TUE1;Q3UUU2;Q91WJ8	A0A0G2JFY5_MOUSE;A0A0G2JGW9_MOUSE;Q0P6B2_MOUSE;Q3TUE1_MOUSE;Q3UUU2_MOUSE;FUBP1_MOUSE	;;;;;regulation of transcription from RNA polymerase II promoter,transcription from RNA polymerase II promoter,positive regulation of gene expression,cell growth,stem cell division,positive regulation of transcription from RNA polymerase II promoter,hematopoietic stem cell proliferation	;;;;;transcriptional activator activity, RNA polymerase II distal enhancer sequence-specific binding,DNA binding,RNA binding,protein binding	;;;;;nucleus	tr;tr;tr;tr;tr;sp	10090	1;1;2;1;1;1	1	MusMusculus_pUnKB_2022_0127	>tr|A0A0G2JFY5|A0A0G2JFY5_MOUSE Far upstream element-binding protein 1 OS=Mus musculus OX=10090 GN=Fubp1 PE=1 SV=1;>tr|A0A0G2JGW9|A0A0G2JGW9_MOUSE Far upstream element-binding protein 1 OS=Mus musculus OX=10090 GN=Fubp1 PE=1 SV=1;>tr|Q0P6B2|Q0P6B2_MOUSE Far upstream element (FUSE) binding protein 1 OS=Mus musculus OX=10090 GN=Fubp1 PE=2 SV=1;>tr|Q3TUE1|Q3TUE1_MOUSE Far upstream element-binding pr…	11	12
TRUE	APOE4 / APOE2	RNA helicase;Pre-mRNA-splicing factor ATP-dependent RNA helicase DHX15;RNA helicase;RNA helicase (Fragment);RNA helicase;RNA helicase	Dhx15	APOE4	APOE2	154	A0A0G2JG10;O35286;Q3TFE5;Q3UDX4;Q3UKJ6;Q497W9	475413	461961	-0.04141	0.04141	-2.82952	0.971705	0	0.858895	0.809142	151.296	0.0430411	Mus musculus	24%;18.4%;18.4%;22.5%;18.4%;20.8%	68578.28;91006.9;91022.96;73392.74;91006.9;79971.25	A0A0G2JG10;O35286;Q3TFE5;Q3UDX4;Q3UKJ6;Q497W9	A0A0G2JG10;O35286;Q3TFE5;Q3UDX4;Q3UKJ6;Q497W9	A0A0G2JG10_MOUSE;DHX15_MOUSE;Q3TFE5_MOUSE;Q3UDX4_MOUSE;Q3UKJ6_MOUSE;Q497W9_MOUSE	;mRNA splicing, via spliceosome,response to toxic substance,response to alkaloid;;;;	;RNA binding,double-stranded RNA binding,ATP-dependent RNA helicase activity,protein binding,ATP binding;;;;	;spliceosomal complex,U12-type spliceosomal complex,nucleolus,cytoplasm,nuclear speck,U2-type post-mRNA release spliceosomal complex;;;;	tr;sp;tr;tr;tr;tr	10090	1;1;2;2;1;1	1;2;1;1;1;1	MusMusculus_pUnKB_2022_0127	>tr|A0A0G2JG10|A0A0G2JG10_MOUSE RNA helicase OS=Mus musculus OX=10090 GN=Dhx15 PE=1 SV=1;>sp|O35286|DHX15_MOUSE Pre-mRNA-splicing factor ATP-dependent RNA helicase DHX15 OS=Mus musculus OX=10090 GN=Dhx15 PE=1 SV=2;>tr|Q3TFE5|Q3TFE5_MOUSE RNA helicase OS=Mus musculus OX=10090 GN=Dhx15 PE=2 SV=1;>tr|Q3UDX4|Q3UDX4_MOUSE RNA helicase (Fragment) OS=Mus musculus OX=10090 GN=Dhx15 PE=2 SV=1;>tr|Q3UKJ6|Q…	14	14
TRUE	APOE4 / APOE3	RNA helicase;Pre-mRNA-splicing factor ATP-dependent RNA helicase DHX15;RNA helicase;RNA helicase (Fragment);RNA helicase;RNA helicase	Dhx15	APOE4	APOE3	140	A0A0G2JG10;O35286;Q3TFE5;Q3UDX4;Q3UKJ6;Q497W9	489812	461961	-0.0844571	0.0844571	-5.68606	0.943139	0	0.261186	0.455782	137.229	0.0436182	Mus musculus	24%;18.4%;18.4%;22.5%;18.4%;20.8%	68578.28;91006.9;91022.96;73392.74;91006.9;79971.25	A0A0G2JG10;O35286;Q3TFE5;Q3UDX4;Q3UKJ6;Q497W9	A0A0G2JG10;O35286;Q3TFE5;Q3UDX4;Q3UKJ6;Q497W9	A0A0G2JG10_MOUSE;DHX15_MOUSE;Q3TFE5_MOUSE;Q3UDX4_MOUSE;Q3UKJ6_MOUSE;Q497W9_MOUSE	;mRNA splicing, via spliceosome,response to toxic substance,response to alkaloid;;;;	;RNA binding,double-stranded RNA binding,ATP-dependent RNA helicase activity,protein binding,ATP binding;;;;	;spliceosomal complex,U12-type spliceosomal complex,nucleolus,cytoplasm,nuclear speck,U2-type post-mRNA release spliceosomal complex;;;;	tr;sp;tr;tr;tr;tr	10090	1;1;2;2;1;1	1;2;1;1;1;1	MusMusculus_pUnKB_2022_0127	>tr|A0A0G2JG10|A0A0G2JG10_MOUSE RNA helicase OS=Mus musculus OX=10090 GN=Dhx15 PE=1 SV=1;>sp|O35286|DHX15_MOUSE Pre-mRNA-splicing factor ATP-dependent RNA helicase DHX15 OS=Mus musculus OX=10090 GN=Dhx15 PE=1 SV=2;>tr|Q3TFE5|Q3TFE5_MOUSE RNA helicase OS=Mus musculus OX=10090 GN=Dhx15 PE=2 SV=1;>tr|Q3UDX4|Q3UDX4_MOUSE RNA helicase (Fragment) OS=Mus musculus OX=10090 GN=Dhx15 PE=2 SV=1;>tr|Q3UKJ6|Q…	14	14
TRUE	APOE2 / APOE3	RNA helicase;Pre-mRNA-splicing factor ATP-dependent RNA helicase DHX15;RNA helicase;RNA helicase (Fragment);RNA helicase;RNA helicase	Dhx15	APOE2	APOE3	126	A0A0G2JG10;O35286;Q3TFE5;Q3UDX4;Q3UKJ6;Q497W9	489812	475413	-0.0430471	0.0430471	3.02876	0.970603	0	0.1584	0.556071	121.448	0.0400765	Mus musculus	24%;18.4%;18.4%;22.5%;18.4%;20.8%	68578.28;91006.9;91022.96;73392.74;91006.9;79971.25	A0A0G2JG10;O35286;Q3TFE5;Q3UDX4;Q3UKJ6;Q497W9	A0A0G2JG10;O35286;Q3TFE5;Q3UDX4;Q3UKJ6;Q497W9	A0A0G2JG10_MOUSE;DHX15_MOUSE;Q3TFE5_MOUSE;Q3UDX4_MOUSE;Q3UKJ6_MOUSE;Q497W9_MOUSE	;mRNA splicing, via spliceosome,response to toxic substance,response to alkaloid;;;;	;RNA binding,double-stranded RNA binding,ATP-dependent RNA helicase activity,protein binding,ATP binding;;;;	;spliceosomal complex,U12-type spliceosomal complex,nucleolus,cytoplasm,nuclear speck,U2-type post-mRNA release spliceosomal complex;;;;	tr;sp;tr;tr;tr;tr	10090	1;1;2;2;1;1	1;2;1;1;1;1	MusMusculus_pUnKB_2022_0127	>tr|A0A0G2JG10|A0A0G2JG10_MOUSE RNA helicase OS=Mus musculus OX=10090 GN=Dhx15 PE=1 SV=1;>sp|O35286|DHX15_MOUSE Pre-mRNA-splicing factor ATP-dependent RNA helicase DHX15 OS=Mus musculus OX=10090 GN=Dhx15 PE=1 SV=2;>tr|Q3TFE5|Q3TFE5_MOUSE RNA helicase OS=Mus musculus OX=10090 GN=Dhx15 PE=2 SV=1;>tr|Q3UDX4|Q3UDX4_MOUSE RNA helicase (Fragment) OS=Mus musculus OX=10090 GN=Dhx15 PE=2 SV=1;>tr|Q3UKJ6|Q…	14	14
TRUE	APOE4 / APOE2	Serine/threonine-protein phosphatase PGAM5, mitochondrial (Fragment);Pgam5 protein (Fragment);Pgam5 protein;Serine/threonine-protein phosphatase PGAM5, mitochondrial	Pgam5	APOE4	APOE2	22	A0A0G2JG95;A1A4A7;B7ZNW0;Q8BX10	176073	164075	-0.101812	0.101812	-6.8138	0.931862	0	0.696142	0.767852	19.1491	0.0653302	Mus musculus	12.3%;7.6%;7.6%;7.6%	20293.97;32285.6;32022.37;31994.31	A0A0G2JG95;A1A4A7;B7ZNW0;Q8BX10	A0A0G2JG95;A1A4A7;B7ZNW0;Q8BX10	A0A0G2JG95_MOUSE;A1A4A7_MOUSE;B7ZNW0_MOUSE;PGAM5_MOUSE	;;;protein dephosphorylation,signal transduction,dephosphorylation,positive regulation of GTPase activity,necroptotic process	;;;GTPase activator activity,receptor signaling protein serine/threonine phosphatase activity,phosphatase activity,protein complex binding	;;;mitochondrion,mitochondrial outer membrane,integral component of membrane	tr;tr;tr;sp	10090	1;2;2;1	1	MusMusculus_pUnKB_2022_0127	>tr|A0A0G2JG95|A0A0G2JG95_MOUSE Serine/threonine-protein phosphatase PGAM5, mitochondrial (Fragment) OS=Mus musculus OX=10090 GN=Pgam5 PE=1 SV=1;>tr|A1A4A7|A1A4A7_MOUSE Pgam5 protein (Fragment) OS=Mus musculus OX=10090 GN=Pgam5 PE=2 SV=1;>tr|B7ZNW0|B7ZNW0_MOUSE Pgam5 protein OS=Mus musculus OX=10090 GN=Pgam5 PE=2 SV=1;>sp|Q8BX10|PGAM5_MOUSE Serine/threonine-protein phosphatase PGAM5, mitochondria…	2	2
TRUE	APOE4 / APOE3	Serine/threonine-protein phosphatase PGAM5, mitochondrial (Fragment);Pgam5 protein (Fragment);Pgam5 protein;Serine/threonine-protein phosphatase PGAM5, mitochondrial	Pgam5	APOE4	APOE3	20	A0A0G2JG95;A1A4A7;B7ZNW0;Q8BX10	168634	164075	-0.0395354	0.0395354	-2.70317	0.972968	0	0.623906	0.596059	17.6889	0.0530226	Mus musculus	12.3%;7.6%;7.6%;7.6%	20293.97;32285.6;32022.37;31994.31	A0A0G2JG95;A1A4A7;B7ZNW0;Q8BX10	A0A0G2JG95;A1A4A7;B7ZNW0;Q8BX10	A0A0G2JG95_MOUSE;A1A4A7_MOUSE;B7ZNW0_MOUSE;PGAM5_MOUSE	;;;protein dephosphorylation,signal transduction,dephosphorylation,positive regulation of GTPase activity,necroptotic process	;;;GTPase activator activity,receptor signaling protein serine/threonine phosphatase activity,phosphatase activity,protein complex binding	;;;mitochondrion,mitochondrial outer membrane,integral component of membrane	tr;tr;tr;sp	10090	1;2;2;1	1	MusMusculus_pUnKB_2022_0127	>tr|A0A0G2JG95|A0A0G2JG95_MOUSE Serine/threonine-protein phosphatase PGAM5, mitochondrial (Fragment) OS=Mus musculus OX=10090 GN=Pgam5 PE=1 SV=1;>tr|A1A4A7|A1A4A7_MOUSE Pgam5 protein (Fragment) OS=Mus musculus OX=10090 GN=Pgam5 PE=2 SV=1;>tr|B7ZNW0|B7ZNW0_MOUSE Pgam5 protein OS=Mus musculus OX=10090 GN=Pgam5 PE=2 SV=1;>sp|Q8BX10|PGAM5_MOUSE Serine/threonine-protein phosphatase PGAM5, mitochondria…	2	2
TRUE	APOE2 / APOE3	Serine/threonine-protein phosphatase PGAM5, mitochondrial (Fragment);Pgam5 protein (Fragment);Pgam5 protein;Serine/threonine-protein phosphatase PGAM5, mitochondrial	Pgam5	APOE2	APOE3	18	A0A0G2JG95;A1A4A7;B7ZNW0;Q8BX10	168634	176073	0.0622764	0.0622764	-4.22483	1.04411	0	0.375514	0.678927	14.4999	0.0572695	Mus musculus	12.3%;7.6%;7.6%;7.6%	20293.97;32285.6;32022.37;31994.31	A0A0G2JG95;A1A4A7;B7ZNW0;Q8BX10	A0A0G2JG95;A1A4A7;B7ZNW0;Q8BX10	A0A0G2JG95_MOUSE;A1A4A7_MOUSE;B7ZNW0_MOUSE;PGAM5_MOUSE	;;;protein dephosphorylation,signal transduction,dephosphorylation,positive regulation of GTPase activity,necroptotic process	;;;GTPase activator activity,receptor signaling protein serine/threonine phosphatase activity,phosphatase activity,protein complex binding	;;;mitochondrion,mitochondrial outer membrane,integral component of membrane	tr;tr;tr;sp	10090	1;2;2;1	1	MusMusculus_pUnKB_2022_0127	>tr|A0A0G2JG95|A0A0G2JG95_MOUSE Serine/threonine-protein phosphatase PGAM5, mitochondrial (Fragment) OS=Mus musculus OX=10090 GN=Pgam5 PE=1 SV=1;>tr|A1A4A7|A1A4A7_MOUSE Pgam5 protein (Fragment) OS=Mus musculus OX=10090 GN=Pgam5 PE=2 SV=1;>tr|B7ZNW0|B7ZNW0_MOUSE Pgam5 protein OS=Mus musculus OX=10090 GN=Pgam5 PE=2 SV=1;>sp|Q8BX10|PGAM5_MOUSE Serine/threonine-protein phosphatase PGAM5, mitochondria…	2	2
TRUE	APOE4 / APOE2	Leucine-rich glioma-inactivated protein 1	Lgi1	APOE4	APOE2	176	A0A0G2JGB7;Q9JIA1	4370685	4.13269e+06	-0.0807792	0.0807792	-5.44532	0.945547	0	0.0692384	0.468338	104.328	0.0765088	Mus musculus	31.5%;30.2%	60998.8;63643.81	A0A0G2JGB7;Q9JIA1	A0A0G2JGB7;Q9JIA1	A0A0G2JGB7_MOUSE;LGI1_MOUSE	;axon guidance,positive regulation of cell growth,neuron projection development,positive regulation of synaptic transmission,protein homooligomerization	;receptor binding,protein binding	;extracellular space,cell junction,synapse	tr;sp	10090	1	1	MusMusculus_pUnKB_2022_0127	>tr|A0A0G2JGB7|A0A0G2JGB7_MOUSE Leucine-rich glioma-inactivated protein 1 OS=Mus musculus OX=10090 GN=Lgi1 PE=1 SV=1;>sp|Q9JIA1|LGI1_MOUSE Leucine-rich glioma-inactivated protein 1 OS=Mus musculus OX=10090 GN=Lgi1 PE=1 SV=1	15	16
TRUE	APOE4 / APOE3	Leucine-rich glioma-inactivated protein 1	Lgi1	APOE4	APOE3	160	A0A0G2JGB7;Q9JIA1	4171547	4.13269e+06	-0.0135023	0.0135023	-0.931543	0.990685	0	0.211212	0.42789	125.538	0.048078	Mus musculus	31.5%;30.2%	60998.8;63643.81	A0A0G2JGB7;Q9JIA1	A0A0G2JGB7;Q9JIA1	A0A0G2JGB7_MOUSE;LGI1_MOUSE	;axon guidance,positive regulation of cell growth,neuron projection development,positive regulation of synaptic transmission,protein homooligomerization	;receptor binding,protein binding	;extracellular space,cell junction,synapse	tr;sp	10090	1	1	MusMusculus_pUnKB_2022_0127	>tr|A0A0G2JGB7|A0A0G2JGB7_MOUSE Leucine-rich glioma-inactivated protein 1 OS=Mus musculus OX=10090 GN=Lgi1 PE=1 SV=1;>sp|Q9JIA1|LGI1_MOUSE Leucine-rich glioma-inactivated protein 1 OS=Mus musculus OX=10090 GN=Lgi1 PE=1 SV=1	15	16
TRUE	APOE2 / APOE3	Leucine-rich glioma-inactivated protein 1	Lgi1	APOE2	APOE3	144	A0A0G2JGB7;Q9JIA1	4171547	4370685	0.0672769	0.0672769	-4.55622	1.04774	0	0.324197	0.649435	119.67	0.0808487	Mus musculus	31.5%;30.2%	60998.8;63643.81	A0A0G2JGB7;Q9JIA1	A0A0G2JGB7;Q9JIA1	A0A0G2JGB7_MOUSE;LGI1_MOUSE	;axon guidance,positive regulation of cell growth,neuron projection development,positive regulation of synaptic transmission,protein homooligomerization	;receptor binding,protein binding	;extracellular space,cell junction,synapse	tr;sp	10090	1	1	MusMusculus_pUnKB_2022_0127	>tr|A0A0G2JGB7|A0A0G2JGB7_MOUSE Leucine-rich glioma-inactivated protein 1 OS=Mus musculus OX=10090 GN=Lgi1 PE=1 SV=1;>sp|Q9JIA1|LGI1_MOUSE Leucine-rich glioma-inactivated protein 1 OS=Mus musculus OX=10090 GN=Lgi1 PE=1 SV=1	15	16
TRUE	APOE4 / APOE2	4-alpha-glucanotransferase	Agl	APOE4	APOE2	330	A0A0G2JGI9;F8VPN4	1173197	1.16315e+06	-0.0124087	0.0124087	-0.856421	0.991436	0	0.980956	0.829153	325.361	0.0384608	Mus musculus	33.9%;28.3%	145134.83;174287.21	A0A0G2JGI9;F8VPN4	A0A0G2JGI9;F8VPN4	A0A0G2JGI9_MOUSE;F8VPN4_MOUSE	;glycogen metabolic process,glycogen biosynthetic process,glycogen catabolic process,response to nutrient,response to glucocorticoid	;glycogen debranching enzyme activity,4-alpha-glucanotransferase activity,amylo-alpha-1,6-glucosidase activity,protein binding,polysaccharide binding,polyubiquitin binding	;nucleus,cytoplasm,inclusion body,sarcoplasmic reticulum	tr	10090	1	1	MusMusculus_pUnKB_2022_0127	>tr|A0A0G2JGI9|A0A0G2JGI9_MOUSE 4-alpha-glucanotransferase OS=Mus musculus OX=10090 GN=Agl PE=1 SV=1;>tr|F8VPN4|F8VPN4_MOUSE 4-alpha-glucanotransferase OS=Mus musculus OX=10090 GN=Agl PE=1 SV=1	30	30
TRUE	APOE4 / APOE3	4-alpha-glucanotransferase	Agl	APOE4	APOE3	300	A0A0G2JGI9;F8VPN4	1216112	1.16315e+06	-0.0642396	0.0642396	-4.35507	0.956449	0	0.0122505	0.162242	290.835	0.0376104	Mus musculus	33.9%;28.3%	145134.83;174287.21	A0A0G2JGI9;F8VPN4	A0A0G2JGI9;F8VPN4	A0A0G2JGI9_MOUSE;F8VPN4_MOUSE	;glycogen metabolic process,glycogen biosynthetic process,glycogen catabolic process,response to nutrient,response to glucocorticoid	;glycogen debranching enzyme activity,4-alpha-glucanotransferase activity,amylo-alpha-1,6-glucosidase activity,protein binding,polysaccharide binding,polyubiquitin binding	;nucleus,cytoplasm,inclusion body,sarcoplasmic reticulum	tr	10090	1	1	MusMusculus_pUnKB_2022_0127	>tr|A0A0G2JGI9|A0A0G2JGI9_MOUSE 4-alpha-glucanotransferase OS=Mus musculus OX=10090 GN=Agl PE=1 SV=1;>tr|F8VPN4|F8VPN4_MOUSE 4-alpha-glucanotransferase OS=Mus musculus OX=10090 GN=Agl PE=1 SV=1	30	30
TRUE	APOE2 / APOE3	4-alpha-glucanotransferase	Agl	APOE2	APOE3	270	A0A0G2JGI9;F8VPN4	1216112	1173197	-0.0518308	0.0518308	3.65795	0.964711	0	0.0114142	0.21946	266.818	0.0375753	Mus musculus	33.9%;28.3%	145134.83;174287.21	A0A0G2JGI9;F8VPN4	A0A0G2JGI9;F8VPN4	A0A0G2JGI9_MOUSE;F8VPN4_MOUSE	;glycogen metabolic process,glycogen biosynthetic process,glycogen catabolic process,response to nutrient,response to glucocorticoid	;glycogen debranching enzyme activity,4-alpha-glucanotransferase activity,amylo-alpha-1,6-glucosidase activity,protein binding,polysaccharide binding,polyubiquitin binding	;nucleus,cytoplasm,inclusion body,sarcoplasmic reticulum	tr	10090	1	1	MusMusculus_pUnKB_2022_0127	>tr|A0A0G2JGI9|A0A0G2JGI9_MOUSE 4-alpha-glucanotransferase OS=Mus musculus OX=10090 GN=Agl PE=1 SV=1;>tr|F8VPN4|F8VPN4_MOUSE 4-alpha-glucanotransferase OS=Mus musculus OX=10090 GN=Agl PE=1 SV=1	30	30
TRUE	APOE4 / APOE2	RNA helicase;ATP-dependent RNA helicase DHX30	Dhx30	APOE4	APOE2	22	A0A0G2JGL8;Q99PU8	35118.3	24744.2	-0.505132	0.505132	-29.5404	0.704596	0	0.233036	0.619031	16.6138	0.135655	Mus musculus	2.5%;2.5%	133027.98;136668.3	A0A0G2JGL8;Q99PU8	A0A0G2JGL8;Q99PU8	A0A0G2JGL8_MOUSE;DHX30_MOUSE	;RNA processing,mitochondrial large ribosomal subunit assembly	;chromatin binding,RNA binding,double-stranded RNA binding,ATP-dependent RNA helicase activity,ATP binding	;cytoplasm,mitochondrion,cytosol,ribonucleoprotein granule,mitochondrial nucleoid	tr;sp	10090	1	1	MusMusculus_pUnKB_2022_0127	>tr|A0A0G2JGL8|A0A0G2JGL8_MOUSE RNA helicase OS=Mus musculus OX=10090 GN=Dhx30 PE=1 SV=1;>sp|Q99PU8|DHX30_MOUSE ATP-dependent RNA helicase DHX30 OS=Mus musculus OX=10090 GN=Dhx30 PE=1 SV=1	2	2
TRUE	APOE4 / APOE3	RNA helicase;ATP-dependent RNA helicase DHX30	Dhx30	APOE4	APOE3	20	A0A0G2JGL8;Q99PU8	29940.2	24744.2	-0.274992	0.274992	-17.3545	0.826455	0	0.828471	0.662677	17.9192	0.156989	Mus musculus	2.5%;2.5%	133027.98;136668.3	A0A0G2JGL8;Q99PU8	A0A0G2JGL8;Q99PU8	A0A0G2JGL8_MOUSE;DHX30_MOUSE	;RNA processing,mitochondrial large ribosomal subunit assembly	;chromatin binding,RNA binding,double-stranded RNA binding,ATP-dependent RNA helicase activity,ATP binding	;cytoplasm,mitochondrion,cytosol,ribonucleoprotein granule,mitochondrial nucleoid	tr;sp	10090	1	1	MusMusculus_pUnKB_2022_0127	>tr|A0A0G2JGL8|A0A0G2JGL8_MOUSE RNA helicase OS=Mus musculus OX=10090 GN=Dhx30 PE=1 SV=1;>sp|Q99PU8|DHX30_MOUSE ATP-dependent RNA helicase DHX30 OS=Mus musculus OX=10090 GN=Dhx30 PE=1 SV=1	2	2
TRUE	APOE2 / APOE3	RNA helicase;ATP-dependent RNA helicase DHX30	Dhx30	APOE2	APOE3	18	A0A0G2JGL8;Q99PU8	29940.2	35118.3	0.23014	0.23014	-14.7448	1.17295	0	0.289986	0.635659	12.1927	0.120578	Mus musculus	2.5%;2.5%	133027.98;136668.3	A0A0G2JGL8;Q99PU8	A0A0G2JGL8;Q99PU8	A0A0G2JGL8_MOUSE;DHX30_MOUSE	;RNA processing,mitochondrial large ribosomal subunit assembly	;chromatin binding,RNA binding,double-stranded RNA binding,ATP-dependent RNA helicase activity,ATP binding	;cytoplasm,mitochondrion,cytosol,ribonucleoprotein granule,mitochondrial nucleoid	tr;sp	10090	1	1	MusMusculus_pUnKB_2022_0127	>tr|A0A0G2JGL8|A0A0G2JGL8_MOUSE RNA helicase OS=Mus musculus OX=10090 GN=Dhx30 PE=1 SV=1;>sp|Q99PU8|DHX30_MOUSE ATP-dependent RNA helicase DHX30 OS=Mus musculus OX=10090 GN=Dhx30 PE=1 SV=1	2	2
TRUE	APOE4 / APOE2	Serine/threonine-protein kinase DCLK1;Dclk1 protein;MKIAA0369 protein (Fragment);Serine/threonine-protein kinase DCLK1	Dclk1	APOE4	APOE2	308	A0A0G2JGQ6;A3KN70;Q8CHG1;Q9JLM8	3.25524e+06	3.24172e+06	-0.00600198	0.00600198	-0.415162	0.995848	0	0.580462	0.744451	299.065	0.0367837	Mus musculus	39.5%;39.5%;36.9%;38.6%	82104.91;82191.99;87402.72;84153.17	A0A0G2JGQ6;A3KN70;Q8CHG1;Q9JLM8	A0A0G2JGQ6;A3KN70;Q8CHG1;Q9JLM8	A0A0G2JGQ6_MOUSE;A3KN70_MOUSE;Q8CHG1_MOUSE;DCLK1_MOUSE	;;;neuron migration,axonogenesis,brain development,response to virus,peptidyl-serine phosphorylation,peptidyl-threonine phosphorylation,central nervous system projection neuron axonogenesis,forebrain development,intracellular signal transduction,axon extension,dendrite morphogenesis,negative regulation of protein localization to nucleus	;;;protein kinase activity,protein serine/threonine kinase activity,ATP binding	;;;intracellular,postsynaptic density	tr;tr;tr;sp	10090	1;2;2;1	1	MusMusculus_pUnKB_2022_0127	>tr|A0A0G2JGQ6|A0A0G2JGQ6_MOUSE Serine/threonine-protein kinase DCLK1 OS=Mus musculus OX=10090 GN=Dclk1 PE=1 SV=1;>tr|A3KN70|A3KN70_MOUSE Dclk1 protein OS=Mus musculus OX=10090 GN=Dclk1 PE=2 SV=1;>tr|Q8CHG1|Q8CHG1_MOUSE MKIAA0369 protein (Fragment) OS=Mus musculus OX=10090 GN=Dclk1 PE=2 SV=1;>sp|Q9JLM8|DCLK1_MOUSE Serine/threonine-protein kinase DCLK1 OS=Mus musculus OX=10090 GN=Dclk1 PE=1 SV=1	22	28
TRUE	APOE4 / APOE3	Serine/threonine-protein kinase DCLK1;Dclk1 protein;MKIAA0369 protein (Fragment);Serine/threonine-protein kinase DCLK1	Dclk1	APOE4	APOE3	280	A0A0G2JGQ6;A3KN70;Q8CHG1;Q9JLM8	3.22891e+06	3.24172e+06	0.00571605	0.00571605	0.396992	1.00397	0	0.956823	0.697475	274.514	0.035808	Mus musculus	39.5%;39.5%;36.9%;38.6%	82104.91;82191.99;87402.72;84153.17	A0A0G2JGQ6;A3KN70;Q8CHG1;Q9JLM8	A0A0G2JGQ6;A3KN70;Q8CHG1;Q9JLM8	A0A0G2JGQ6_MOUSE;A3KN70_MOUSE;Q8CHG1_MOUSE;DCLK1_MOUSE	;;;neuron migration,axonogenesis,brain development,response to virus,peptidyl-serine phosphorylation,peptidyl-threonine phosphorylation,central nervous system projection neuron axonogenesis,forebrain development,intracellular signal transduction,axon extension,dendrite morphogenesis,negative regulation of protein localization to nucleus	;;;protein kinase activity,protein serine/threonine kinase activity,ATP binding	;;;intracellular,postsynaptic density	tr;tr;tr;sp	10090	1;2;2;1	1	MusMusculus_pUnKB_2022_0127	>tr|A0A0G2JGQ6|A0A0G2JGQ6_MOUSE Serine/threonine-protein kinase DCLK1 OS=Mus musculus OX=10090 GN=Dclk1 PE=1 SV=1;>tr|A3KN70|A3KN70_MOUSE Dclk1 protein OS=Mus musculus OX=10090 GN=Dclk1 PE=2 SV=1;>tr|Q8CHG1|Q8CHG1_MOUSE MKIAA0369 protein (Fragment) OS=Mus musculus OX=10090 GN=Dclk1 PE=2 SV=1;>sp|Q9JLM8|DCLK1_MOUSE Serine/threonine-protein kinase DCLK1 OS=Mus musculus OX=10090 GN=Dclk1 PE=1 SV=1	22	28
TRUE	APOE2 / APOE3	Serine/threonine-protein kinase DCLK1;Dclk1 protein;MKIAA0369 protein (Fragment);Serine/threonine-protein kinase DCLK1	Dclk1	APOE2	APOE3	252	A0A0G2JGQ6;A3KN70;Q8CHG1;Q9JLM8	3.22891e+06	3.25524e+06	0.011718	0.011718	-0.808942	1.00816	0	0.551471	0.731715	249.641	0.0308744	Mus musculus	39.5%;39.5%;36.9%;38.6%	82104.91;82191.99;87402.72;84153.17	A0A0G2JGQ6;A3KN70;Q8CHG1;Q9JLM8	A0A0G2JGQ6;A3KN70;Q8CHG1;Q9JLM8	A0A0G2JGQ6_MOUSE;A3KN70_MOUSE;Q8CHG1_MOUSE;DCLK1_MOUSE	;;;neuron migration,axonogenesis,brain development,response to virus,peptidyl-serine phosphorylation,peptidyl-threonine phosphorylation,central nervous system projection neuron axonogenesis,forebrain development,intracellular signal transduction,axon extension,dendrite morphogenesis,negative regulation of protein localization to nucleus	;;;protein kinase activity,protein serine/threonine kinase activity,ATP binding	;;;intracellular,postsynaptic density	tr;tr;tr;sp	10090	1;2;2;1	1	MusMusculus_pUnKB_2022_0127	>tr|A0A0G2JGQ6|A0A0G2JGQ6_MOUSE Serine/threonine-protein kinase DCLK1 OS=Mus musculus OX=10090 GN=Dclk1 PE=1 SV=1;>tr|A3KN70|A3KN70_MOUSE Dclk1 protein OS=Mus musculus OX=10090 GN=Dclk1 PE=2 SV=1;>tr|Q8CHG1|Q8CHG1_MOUSE MKIAA0369 protein (Fragment) OS=Mus musculus OX=10090 GN=Dclk1 PE=2 SV=1;>sp|Q9JLM8|DCLK1_MOUSE Serine/threonine-protein kinase DCLK1 OS=Mus musculus OX=10090 GN=Dclk1 PE=1 SV=1	22	28
TRUE	APOE4 / APOE2	Calcium/calmodulin-dependent protein kinase	Camk2d	APOE4	APOE2	143	A0A0G2JGS4	2.52968e+06	2621209	0.0512782	0.0512782	3.61826	1.03618	0	0.184976	0.569175	134.889	0.047589	Mus musculus	0.375	60003.5	A0A0G2JGS4	A0A0G2JGS4	A0A0G2JGS4_MOUSE				tr	10090	1	1	MusMusculus_pUnKB_2022_0127	>tr|A0A0G2JGS4|A0A0G2JGS4_MOUSE Calcium/calmodulin-dependent protein kinase OS=Mus musculus OX=10090 GN=Camk2d PE=1 SV=1	12	13
TRUE	APOE4 / APOE3	Calcium/calmodulin-dependent protein kinase	Camk2d	APOE4	APOE3	130	A0A0G2JGS4	2.60276e+06	2621209	0.0101898	0.0101898	0.708805	1.00709	0	0.643548	0.601457	119.346	0.0460651	Mus musculus	0.375	60003.5	A0A0G2JGS4	A0A0G2JGS4	A0A0G2JGS4_MOUSE				tr	10090	1	1	MusMusculus_pUnKB_2022_0127	>tr|A0A0G2JGS4|A0A0G2JGS4_MOUSE Calcium/calmodulin-dependent protein kinase OS=Mus musculus OX=10090 GN=Camk2d PE=1 SV=1	12	13
TRUE	APOE2 / APOE3	Calcium/calmodulin-dependent protein kinase	Camk2d	APOE2	APOE3	117	A0A0G2JGS4	2.60276e+06	2.52968e+06	-0.0410884	0.0410884	2.88897	0.971921	0	0.39197	0.683449	114.669	0.0489201	Mus musculus	0.375	60003.5	A0A0G2JGS4	A0A0G2JGS4	A0A0G2JGS4_MOUSE				tr	10090	1	1	MusMusculus_pUnKB_2022_0127	>tr|A0A0G2JGS4|A0A0G2JGS4_MOUSE Calcium/calmodulin-dependent protein kinase OS=Mus musculus OX=10090 GN=Camk2d PE=1 SV=1	12	13
TRUE	APOE4 / APOE2	Eukaryotic translation initiation factor 4E (Fragment);Eukaryotic translation initiation factor 4E;Eukaryotic translation initiation factor 4E;Uncharacterized protein	Eif4e	APOE4	APOE2	33	A0A0G2JGT5;A0A0G2JH04;P63073;Q3TK95	145133	135307	-0.101139	0.101139	-6.77031	0.932297	0	0.447151	0.692844	30.4901	0.0795951	Mus musculus	25.1%;24.9%;21.2%;21.2%	21370.95;21009.55;25053.2;25053.2	A0A0G2JGT5;A0A0G2JH04;P63073;Q3TK95	A0A0G2JGT5;A0A0G2JH04;P63073;Q3TK95	A0A0G2JGT5_MOUSE;A0A0G2JH04_MOUSE;IF4E_MOUSE;Q3TK95_MOUSE	;;G1/S transition of mitotic cell cycle,behavioral fear response,translational initiation,regulation of translation,negative regulation of translation,stem cell population maintenance,lung development,negative regulation of neuron differentiation,positive regulation of mitotic cell cycle,cellular response to dexamethasone stimulus;	;;RNA 7-methylguanosine cap binding,RNA binding,translation initiation factor activity,protein binding,enzyme binding,eukaryotic initiation factor 4G binding,repressing transcription factor binding;	;;cytoplasmic mRNA processing body,cytoplasm,cytosol,mRNA cap binding complex,cytoplasmic stress granule,eukaryotic translation initiation factor 4F complex,RISC complex,chromatoid body,cytoplasmic ribonucleoprotein granule,perinuclear region of cytoplasm,extracellular exosome;	tr;tr;sp;tr	10090	1	1	MusMusculus_pUnKB_2022_0127	>tr|A0A0G2JGT5|A0A0G2JGT5_MOUSE Eukaryotic translation initiation factor 4E (Fragment) OS=Mus musculus OX=10090 GN=Eif4e PE=1 SV=1;>tr|A0A0G2JH04|A0A0G2JH04_MOUSE Eukaryotic translation initiation factor 4E OS=Mus musculus OX=10090 GN=Eif4e PE=1 SV=1;>sp|P63073|IF4E_MOUSE Eukaryotic translation initiation factor 4E OS=Mus musculus OX=10090 GN=Eif4e PE=1 SV=1;>tr|Q3TK95|Q3TK95_MOUSE Uncharacterize…	2	3
[truncated: 9,098 more rows]

## Sheet: Signif_APOE2_vs_APOE3
APOE ε2 vs ε3 female mouse hippocampus
16 proteins are significantly altered with Qvalue<0.05 and absolute Log2FC≥0.2
Valid	Comparison (group1/group2)	ProteinDescriptions	Genes	AVG Log2 Ratio	Absolute AVG Log2 Ratio	Ratio	Pvalue	Qvalue	UniProtIds	ProteinGroups	ProteinNames	GO Biological Process	GO Molecular Function	GO Cellular Component	# Unique Total Peptides	# Unique Total EG.Id
TRUE	APOE2 / APOE3	Immunoglobulin heavy constant gamma 3 (Fragment);Immunoglobulin heavy constant gamma 3 (Fragment);IgG3 (Fragment);Ig gamma-3 chain C region	Ighg3	1.41171	1.41171	2.66052	0.000137732	0.017266	A0A075B5P5;A0A1Y7VJN6;A0A4U9FKB1;P03987	A0A075B5P5;A0A1Y7VJN6;A0A4U9FKB1;P03987	A0A075B5P5_MOUSE;A0A1Y7VJN6_MOUSE;A0A4U9FKB1_MOUSE;IGHG3_MOUSE	;;;	;;;antigen binding,immunoglobulin receptor binding	;extracellular space,integral component of membrane;;extracellular region,plasma membrane,integral component of membrane	10	12
TRUE	APOE2 / APOE3	Keratin, type I cytoskeletal 10;Keratin, type I cytoskeletal 10	Krt10	0.923787	0.923787	1.89709	2.74048e-06	0.000954295	A2A513;P02535	A2A513;P02535	A2A513_MOUSE;K1C10_MOUSE	;keratinocyte development,epidermis development,epithelial cell differentiation,intermediate filament organization,cellular response to calcium ion	;structural molecule activity,protein binding,cytoskeletal protein binding	;keratin filament	9	9
[truncated: 14 more rows]

## Sheet: Signif_APOE4_vs_APOE2
APOE ε4 vs ε2 female mouse hippocampus
25 proteins are significantly altered with Qvalue<0.05 and absolute Log2FC≥0.2
Valid	Comparison (group1/group2)	ProteinDescriptions	Genes	AVG Log2 Ratio	Absolute AVG Log2 Ratio	Ratio	Pvalue	Qvalue	UniProtIds	ProteinGroups	ProteinNames	GO Biological Process	GO Molecular Function	GO Cellular Component	# Unique Total Peptides	# Unique Total EG.Id
[truncated: 25 more rows]

## Sheet: Signif_APOE4_vs_APOE3
APOE ε4 vs ε3 female mouse hippocampus
[truncated: 42 more rows]
