# Supplementary material for: Alzheimer's Disease Risk Factor APOE4 Exerts Dimorphic Effects on Female Bone
Source: Adv Sci (Weinh). 2026 Apr 13;13(28):e23511. doi: 10.1002/advs.202523511 (PMC13185828; doi:10.1002/advs.202523511)
Supplement: Supplementary file 20 — Supporting File 20: advs74733‐sup‐0020‐TableS10.xlsx. [file ADVS-13-e23511-s012.xlsx]

## Sheet: All_Quantifiable
All quantifiable protein groups APOE ε2 /ε3 /ε4 male mouse cortical bone (N=15)
1525 quantifiable protein groups (with ≥ 2 unique peptides)
all quantifiable proteins--significant and not significant
Valid	Comparison (group1/group2)	Condition Numerator	Condition Denominator	# of Ratios	ProteinDescriptions	Genes	Group	AVG Group Quantity Denominator	AVG Group Quantity Numerator	AVG Log2 Ratio	Absolute AVG Log2 Ratio	% Change	Ratio	[DEPRECATED] AVG Log2 Ratio	[DEPRECATED] Absolute AVG Log2 Ratio	[DEPRECATED] % Change	[DEPRECATED] Ratio	Pvalue	Qvalue	Degrees Of Freedom	Standard Error	ProteinGroups	ProteinNames	UniProtIds	Organisms	Protein Coverage	Molecular Weight	GO Biological Process	GO Molecular Function	GO Cellular Component	Database	Protein Existence	Sequence Version	FASTAName	# Unique Total Peptides	# Unique Total EG.Id
TRUE	APOE4 / APOE2	APOE4	APOE2	6610	Collagen alpha-1(I) chain	Col1a1	P11087	681499200	833522624	0.290509	0.290509	22.3072	1.22307	0.301845	0.301845	23.272	1.23272	1.82427e-75	1.3682e-72	6609	0.0162105	P11087	CO1A1_MOUSE	P11087	Mus musculus	0.721	138032	blood vessel development,bone trabecula formation,cartilage development involved in endochondral bone morphogenesis,cellular response to amino acid stimulus,cellular response to epidermal growth factor stimulus,cellular response to fibroblast growth factor stimulus,cellular response to fluoride,cellular response to mechanical stimulus,cellular response to retinoic acid,cellular response to transf…	extracellular matrix structural constituent,identical protein binding,metal ion binding,platelet-derived growth factor binding,protease binding	collagen-containing extracellular matrix,collagen trimer,collagen type I trimer,cytoplasm,endoplasmic reticulum,extracellular matrix,extracellular region,extracellular space,Golgi apparatus,secretory granule	sp	1	4	uniprot_mouse_proteome	134	3063
TRUE	APOE4 / APOE2	APOE4	APOE2	2700	Collagen alpha-2(I) chain	Col1a2	Q01149	626115392	776146688	0.309901	0.309901	23.9622	1.23962	0.384978	0.384978	30.584	1.30584	2.69681e-49	1.0113e-46	2699	0.0255576	Q01149	CO1A2_MOUSE	Q01149	Mus musculus	0.778	129557	blood vessel development,bone mineralization,cellular response to amino acid stimulus,collagen fibril organization,collagen metabolic process,extracellular matrix assembly,extracellular matrix organization,protein heterotrimerization,regulation of blood pressure,Rho protein signal transduction,skeletal system development,skin morphogenesis,transforming growth factor beta receptor signaling pathway	extracellular matrix structural constituent,identical protein binding,metal ion binding,platelet-derived growth factor binding,protease binding,protein binding, bridging,SMAD binding	collagen-containing extracellular matrix,collagen trimer,collagen type I trimer,endoplasmic reticulum,extracellular matrix,extracellular space	sp	1	2	uniprot_mouse_proteome	122	1066
TRUE	APOE3 / APOE4	APOE3	APOE4	6610	Collagen alpha-1(I) chain	Col1a1	P11087	833522624	709328448	-0.232768	0.232768	-14.8999	0.851001	-0.317633	0.317633	-19.7615	0.802385	2.90639e-49	2.21467e-46	6609	0.021351	P11087	CO1A1_MOUSE	P11087	Mus musculus	0.721	138032	blood vessel development,bone trabecula formation,cartilage development involved in endochondral bone morphogenesis,cellular response to amino acid stimulus,cellular response to epidermal growth factor stimulus,cellular response to fibroblast growth factor stimulus,cellular response to fluoride,cellular response to mechanical stimulus,cellular response to retinoic acid,cellular response to transf…	extracellular matrix structural constituent,identical protein binding,metal ion binding,platelet-derived growth factor binding,protease binding	collagen-containing extracellular matrix,collagen trimer,collagen type I trimer,cytoplasm,endoplasmic reticulum,extracellular matrix,extracellular region,extracellular space,Golgi apparatus,secretory granule	sp	1	4	uniprot_mouse_proteome	134	3063
TRUE	APOE3 / APOE4	APOE3	APOE4	2700	Collagen alpha-2(I) chain	Col1a2	Q01149	776146688	606523072	-0.355767	0.355767	-21.8546	0.781454	-0.509575	0.509575	-29.7571	0.702429	2.58062e-48	9.83218e-46	2699	0.0341983	Q01149	CO1A2_MOUSE	Q01149	Mus musculus	0.778	129557	blood vessel development,bone mineralization,cellular response to amino acid stimulus,collagen fibril organization,collagen metabolic process,extracellular matrix assembly,extracellular matrix organization,protein heterotrimerization,regulation of blood pressure,Rho protein signal transduction,skeletal system development,skin morphogenesis,transforming growth factor beta receptor signaling pathway	extracellular matrix structural constituent,identical protein binding,metal ion binding,platelet-derived growth factor binding,protease binding,protein binding, bridging,SMAD binding	collagen-containing extracellular matrix,collagen trimer,collagen type I trimer,endoplasmic reticulum,extracellular matrix,extracellular space	sp	1	2	uniprot_mouse_proteome	122	1066
TRUE	APOE3 / APOE4	APOE3	APOE4	1040	Collagen alpha-1(II) chain;Isoform 6 of Collagen alpha-1(II) chain	Col2a1	P28481;P28481-6	15449773	10744062	-0.524046	0.524046	-30.4581	0.695419	-0.654875	0.654875	-36.4869	0.635131	1.33621e-35	3.39398e-33	1039	0.0506224	P28481;P28481-6	CO2A1_MOUSE	P28481;P28481-6	Mus musculus	36%;36%-6	141973.41;141973.41-6	anterior head development,bone development,cartilage condensation,cartilage development,cartilage development involved in endochondral bone morphogenesis,cellular response to BMP stimulus,central nervous system development,chondrocyte differentiation,collagen fibril organization,embryonic skeletal joint morphogenesis,endochondral ossification,extracellular matrix organization,heart morphogenesis,…	extracellular matrix structural constituent,identical protein binding,metal ion binding,MHC class II protein binding,platelet-derived growth factor binding,proteoglycan binding;	basement membrane,collagen-containing extracellular matrix,collagen trimer,collagen type II trimer,cytoplasm,extracellular matrix,extracellular space;	sp	1;	2;	uniprot_mouse_proteome	72	453
TRUE	APOE3 / APOE4	APOE3	APOE4	315	Lactotransferrin	Ltf	P08071	330807	1.86203e+06	2.49282	2.49282	462.876	5.62876	2.73459	2.73459	565.568	6.65568	2.4915e-33	4.74631e-31	314	0.201503	P08071	TRFL_MOUSE	P08071	Mus musculus	0.215	77837.8	antibacterial humoral response,antifungal humoral response,antimicrobial humoral immune response mediated by antimicrobial peptide,bone morphogenesis,defense response to Gram-negative bacterium,defense response to Gram-positive bacterium,innate immune response,innate immune response in mucosa,ion transport,iron ion homeostasis,killing of cells of other organism,membrane disruption in other organi…	cysteine-type endopeptidase inhibitor activity,heparin binding,iron ion binding,lipopolysaccharide binding,peptidase activity,protein serine/threonine kinase activator activity,serine-type endopeptidase activity	cell surface,cytoplasm,extracellular space,macromolecular complex,secretory granule,specific granule	sp	1	4	uniprot_mouse_proteome	67	120
TRUE	APOE4 / APOE2	APOE4	APOE2	1195	Myosin-1	Myh1	Q5SX40	3.0032e+06	1.09841e+06	-1.45109	1.45109	-63.4255	0.365745	-1.22276	1.22276	-57.1537	0.428463	1.79943e-28	4.49858e-26	1194	0.107635	Q5SX40	MYH1_MOUSE	Q5SX40	Mus musculus	0.187	223342	muscle contraction	actin filament binding,ATP binding,calmodulin binding,motor activity	A band,cytoplasmic ribonucleoprotein granule,intercalated disc,muscle myosin complex,myosin filament	sp	1	1	uniprot_mouse_proteome	255	732
TRUE	APOE3 / APOE4	APOE3	APOE4	200	Chitinase-like protein 3	Chil3	O35744	368276	3.72702e+06	3.33916	3.33916	912.018	10.1202	4.27537	4.27537	1836.49	19.3649	5.5181e-27	8.40958e-25	199	0.340751	O35744	CHIL3_MOUSE	O35744	Mus musculus	0.259	44458.3	chitin catabolic process,inflammatory response,polysaccharide catabolic process	beta-N-acetylhexosaminidase activity,carbohydrate binding,chitin binding,N-acetyl-beta-D-galactosaminidase activity	cytoplasm,cytoplasmic vesicle,extracellular region,nuclear envelope,rough endoplasmic reticulum lumen	sp	1	2	uniprot_mouse_proteome	39	94
TRUE	APOE3 / APOE4	APOE3	APOE4	525	Filamin, alpha;Filamin-A	Flna	B7FAU9;Q8BTM8	126001	256649	1.02636	1.02636	103.688	2.03688	1.6735	1.6735	218.988	3.18988	6.9877e-25	8.87438e-23	524	0.154232	B7FAU9;Q8BTM8	B7FAU9_MOUSE;FLNA_MOUSE	B7FAU9;Q8BTM8	Mus musculus	2%;2%	280500.73;281221.55	actin crosslink formation,actin cytoskeleton reorganization,adenylate cyclase-inhibiting dopamine receptor signaling pathway,cerebral cortex development,cilium morphogenesis,cytoplasmic sequestering of protein,establishment of protein localization,establishment of Sertoli cell barrier,formation of radial glial scaffolds,mitotic spindle assembly,mRNA transcription from RNA polymerase II promoter,n…	actin filament binding,Fc-gamma receptor I complex binding,ion channel binding,kinase binding,mu-type opioid receptor binding,potassium channel regulator activity,protein homodimerization activity,Rac GTPase binding,Ral GTPase binding,SMAD binding,transcription factor binding;actin binding,actin filament binding,Fc-gamma receptor I complex binding,G-protein coupled receptor binding,GTPase binding…	actin filament,apical dendrite,cell-cell junction,cortical cytoskeleton,cytosol,dendritic shaft,glutamatergic synapse,Myb complex,neuronal cell body,nucleolus,perinuclear region of cytoplasm,plasma membrane,postsynapse;actin cytoskeleton,actin filament,actin filament bundle,apical dendrite,axonal growth cone,brush border,cell-cell junction,cell cortex,cortical cytoskeleton,cytoplasm,cytosol,dendr…	tr;sp	1	1;5	uniprot_mouse_proteome	90	154
TRUE	APOE3 / APOE4	APOE3	APOE4	535	Talin-1	Tln1	P26039	66010.2	165620	1.32712	1.32712	150.901	2.50901	1.8125	1.8125	251.252	3.51252	2.08359e-23	2.26813e-21	534	0.173336	P26039	TLN1_MOUSE	P26039	Mus musculus	0.017	269821	cell-cell adhesion,cell-substrate junction assembly,cortical actin cytoskeleton organization,integrin activation,integrin-mediated signaling pathway	actin filament binding,integrin binding,LIM domain binding,phosphatidylinositol binding,phosphatidylserine binding,structural constituent of cytoskeleton,vinculin binding	adherens junction,cell surface,cytoplasm,cytoskeleton,focal adhesion,plasma membrane,ruffle,ruffle membrane	sp	1	2	uniprot_mouse_proteome	140	221
TRUE	APOE4 / APOE2	APOE4	APOE2	3335	Titin	Ttn	A2ASS6	8796803	5523657	-0.671356	0.671356	-37.2084	0.627916	-0.569033	0.569033	-32.5932	0.674068	1.7058e-23	3.19837e-21	3334	0.056537	A2ASS6	TITIN_MOUSE	A2ASS6	Mus musculus	0.005	3.90649e+06	adult heart development,cardiac muscle contraction,cardiac muscle fiber development,cardiac muscle hypertrophy,cardiac muscle tissue morphogenesis,cardiac myofibril assembly,detection of muscle stretch,forward locomotion,heart development,heart growth,heart morphogenesis,in utero embryonic development,muscle contraction,positive regulation of gene expression,positive regulation of protein secreti…	actin filament binding,actinin binding,ankyrin binding,ATP binding,calcium ion binding,calmodulin binding,enzyme binding,identical protein binding,muscle alpha-actinin binding,protease binding,protein kinase binding,protein self-association,protein serine/threonine kinase activity,protein tyrosine kinase activity,structural constituent of cytoskeleton,structural constituent of muscle,structural m…	A band,condensed nuclear chromosome,I band,M band,muscle myosin complex,myofibril,sarcomere,striated muscle thin filament,Z disc	sp	1	1	uniprot_mouse_proteome	2222	3561
TRUE	APOE3 / APOE2	APOE3	APOE2	1040	Collagen alpha-1(II) chain;Isoform 6 of Collagen alpha-1(II) chain	Col2a1	P28481;P28481-6	14168233	10744062	-0.39912	0.39912	-24.1679	0.758321	-0.520567	0.520567	-30.2902	0.697098	2.4405e-23	2.41122e-20	1039	0.0510467	P28481;P28481-6	CO2A1_MOUSE	P28481;P28481-6	Mus musculus	36%;36%-6	141973.41;141973.41-6	anterior head development,bone development,cartilage condensation,cartilage development,cartilage development involved in endochondral bone morphogenesis,cellular response to BMP stimulus,central nervous system development,chondrocyte differentiation,collagen fibril organization,embryonic skeletal joint morphogenesis,endochondral ossification,extracellular matrix organization,heart morphogenesis,…	extracellular matrix structural constituent,identical protein binding,metal ion binding,MHC class II protein binding,platelet-derived growth factor binding,proteoglycan binding;	basement membrane,collagen-containing extracellular matrix,collagen trimer,collagen type II trimer,cytoplasm,extracellular matrix,extracellular space;	sp	1;	2;	uniprot_mouse_proteome	72	453
TRUE	APOE4 / APOE2	APOE4	APOE2	315	Lactotransferrin	Ltf	P08071	1.19795e+06	330807	-1.85651	1.85651	-72.3856	0.276144	-2.0305	2.0305	-75.523	0.24477	7.65225e-22	1.14784e-19	314	0.195913	P08071	TRFL_MOUSE	P08071	Mus musculus	0.215	77837.8	antibacterial humoral response,antifungal humoral response,antimicrobial humoral immune response mediated by antimicrobial peptide,bone morphogenesis,defense response to Gram-negative bacterium,defense response to Gram-positive bacterium,innate immune response,innate immune response in mucosa,ion transport,iron ion homeostasis,killing of cells of other organism,membrane disruption in other organi…	cysteine-type endopeptidase inhibitor activity,heparin binding,iron ion binding,lipopolysaccharide binding,peptidase activity,protein serine/threonine kinase activator activity,serine-type endopeptidase activity	cell surface,cytoplasm,extracellular space,macromolecular complex,secretory granule,specific granule	sp	1	4	uniprot_mouse_proteome	67	120
TRUE	APOE4 / APOE2	APOE4	APOE2	1225	Collagen alpha-2(V) chain	Col5a2	Q3U962	179430432	219050416	0.287838	0.287838	22.081	1.22081	0.275395	0.275395	21.0326	1.21033	1.99846e-20	2.49807e-18	1224	0.0292069	Q3U962	CO5A2_MOUSE	Q3U962	Mus musculus	0.611	145018	cellular response to amino acid stimulus,collagen fibril organization,extracellular matrix organization,eye morphogenesis,negative regulation of endodermal cell differentiation,ossification,skeletal system development,skin development	extracellular matrix structural constituent,metal ion binding,SMAD binding	collagen-containing extracellular matrix,collagen trimer,collagen type V trimer,extracellular matrix,extracellular space	sp	1	1	uniprot_mouse_proteome	82	527
TRUE	APOE4 / APOE2	APOE4	APOE2	190	Transketolase	Tkt	P40142	613573	174273	-1.81589	1.81589	-71.5971	0.284029	-2.08017	2.08017	-76.3513	0.236487	2.54509e-20	2.72689e-18	189	0.200009	P40142	TKT_MOUSE	P40142	Mus musculus	0.231	67630.5	glyceraldehyde-3-phosphate biosynthetic process,pentose-phosphate shunt,pentose-phosphate shunt, non-oxidative branch,regulation of growth,ribose phosphate biosynthetic process	calcium ion binding,carbohydrate binding,magnesium ion binding,monosaccharide binding,protein homodimerization activity,thiamine pyrophosphate binding,transketolase activity	endoplasmic reticulum membrane,intracellular membrane-bounded organelle,myelin sheath,nuclear body,nuclear speck,nucleoplasm,peroxisome	sp	1	1	uniprot_mouse_proteome	41	74
TRUE	APOE3 / APOE2	APOE3	APOE2	1195	Myosin-1	Myh1	Q5SX40	3.0032e+06	757379	-1.98742	1.98742	-74.781	0.25219	-1.23193	1.23193	-57.4252	0.425748	7.20292e-21	3.55824e-18	1194	0.129028	Q5SX40	MYH1_MOUSE	Q5SX40	Mus musculus	0.187	223342	muscle contraction	actin filament binding,ATP binding,calmodulin binding,motor activity	A band,cytoplasmic ribonucleoprotein granule,intercalated disc,muscle myosin complex,myosin filament	sp	1	1	uniprot_mouse_proteome	255	732
TRUE	APOE4 / APOE2	APOE4	APOE2	535	Talin-1	Tln1	P26039	150963	66010.2	-1.19344	1.19344	-56.2741	0.437259	-1.3591	1.3591	-61.0174	0.389826	1.77816e-19	1.66703e-17	534	0.144796	P26039	TLN1_MOUSE	P26039	Mus musculus	0.017	269821	cell-cell adhesion,cell-substrate junction assembly,cortical actin cytoskeleton organization,integrin activation,integrin-mediated signaling pathway	actin filament binding,integrin binding,LIM domain binding,phosphatidylinositol binding,phosphatidylserine binding,structural constituent of cytoskeleton,vinculin binding	adherens junction,cell surface,cytoplasm,cytoskeleton,focal adhesion,plasma membrane,ruffle,ruffle membrane	sp	1	2	uniprot_mouse_proteome	140	221
TRUE	APOE4 / APOE2	APOE4	APOE2	525	Filamin, alpha;Filamin-A	Flna	B7FAU9;Q8BTM8	245546	126001	-0.962561	0.962561	-48.6855	0.513145	-1.36491	1.36491	-61.1743	0.388257	4.43415e-19	3.69513e-17	524	0.147073	B7FAU9;Q8BTM8	B7FAU9_MOUSE;FLNA_MOUSE	B7FAU9;Q8BTM8	Mus musculus	2%;2%	280500.73;281221.55	actin crosslink formation,actin cytoskeleton reorganization,adenylate cyclase-inhibiting dopamine receptor signaling pathway,cerebral cortex development,cilium morphogenesis,cytoplasmic sequestering of protein,establishment of protein localization,establishment of Sertoli cell barrier,formation of radial glial scaffolds,mitotic spindle assembly,mRNA transcription from RNA polymerase II promoter,n…	actin filament binding,Fc-gamma receptor I complex binding,ion channel binding,kinase binding,mu-type opioid receptor binding,potassium channel regulator activity,protein homodimerization activity,Rac GTPase binding,Ral GTPase binding,SMAD binding,transcription factor binding;actin binding,actin filament binding,Fc-gamma receptor I complex binding,G-protein coupled receptor binding,GTPase binding…	actin filament,apical dendrite,cell-cell junction,cortical cytoskeleton,cytosol,dendritic shaft,glutamatergic synapse,Myb complex,neuronal cell body,nucleolus,perinuclear region of cytoplasm,plasma membrane,postsynapse;actin cytoskeleton,actin filament,actin filament bundle,apical dendrite,axonal growth cone,brush border,cell-cell junction,cell cortex,cortical cytoskeleton,cytoplasm,cytosol,dendr…	tr;sp	1	1;5	uniprot_mouse_proteome	90	154
TRUE	APOE3 / APOE2	APOE3	APOE2	3335	Titin	Ttn	A2ASS6	8796803	5070913	-0.794734	0.794734	-42.355	0.57645	-0.595284	0.595284	-33.8086	0.661914	2.16225e-18	7.12101e-16	3334	0.067649	A2ASS6	TITIN_MOUSE	A2ASS6	Mus musculus	0.005	3.90649e+06	adult heart development,cardiac muscle contraction,cardiac muscle fiber development,cardiac muscle hypertrophy,cardiac muscle tissue morphogenesis,cardiac myofibril assembly,detection of muscle stretch,forward locomotion,heart development,heart growth,heart morphogenesis,in utero embryonic development,muscle contraction,positive regulation of gene expression,positive regulation of protein secreti…	actin filament binding,actinin binding,ankyrin binding,ATP binding,calcium ion binding,calmodulin binding,enzyme binding,identical protein binding,muscle alpha-actinin binding,protease binding,protein kinase binding,protein self-association,protein serine/threonine kinase activity,protein tyrosine kinase activity,structural constituent of cytoskeleton,structural constituent of muscle,structural m…	A band,condensed nuclear chromosome,I band,M band,muscle myosin complex,myofibril,sarcomere,striated muscle thin filament,Z disc	sp	1	1	uniprot_mouse_proteome	2222	3561
TRUE	APOE4 / APOE2	APOE4	APOE2	140	Ig mu chain C region (Fragment)	Ighm	A0A075B5P6;A0A075B6A0	1.04275e+06	293111	-1.83088	1.83088	-71.8906	0.281094	-2.13174	2.13174	-77.1817	0.228183	1.37676e-17	1.03257e-15	139	0.217298	A0A075B5P6;A0A075B6A0	A0A075B5P6_MOUSE;A0A075B6A0_MOUSE	A0A075B5P6;A0A075B6A0	Mus musculus	38.5%;36.8%	NaN;NaN	;adaptive immune response,antibacterial humoral response,defense response to Gram-negative bacterium,innate immune response	;immunoglobulin receptor binding,peptidoglycan binding,phosphatidylcholine binding,single-stranded DNA binding	;cell surface,hexameric IgM immunoglobulin complex,integral component of membrane,pentameric IgM immunoglobulin complex	tr	1	1;2	uniprot_mouse_proteome	21	33
TRUE	APOE4 / APOE2	APOE4	APOE2	285	Myeloperoxidase	Mpo	P11247	837627	415331	-1.01204	1.01204	-50.4157	0.495843	-1.18634	1.18634	-56.0585	0.439415	1.51624e-17	1.0338e-15	284	0.130216	P11247	PERM_MOUSE	P11247	Mus musculus	0.418	81181.7	aging,defense response to bacterium,defense response to fungus,hydrogen peroxide catabolic process,hypochlorous acid biosynthetic process,low-density lipoprotein particle remodeling,oxidation-reduction process,removal of superoxide radicals,respiratory burst involved in defense response,response to food,response to gold nanoparticle,response to lipopolysaccharide,response to mechanical stimulus,r…	heme binding,heparin binding,metal ion binding,peroxidase activity	azurophil granule,extracellular space,intracellular membrane-bounded organelle,mitochondrion,nucleoplasm,secretory granule	sp	1	2	uniprot_mouse_proteome	54	96
TRUE	APOE4 / APOE2	APOE4	APOE2	200	Chitinase-like protein 3	Chil3	O35744	1.78233e+06	368276	-2.27491	2.27491	-79.3374	0.206626	-3.02997	3.02997	-87.757	0.12243	2.29173e-17	1.43233e-15	199	0.325179	O35744	CHIL3_MOUSE	O35744	Mus musculus	0.259	44458.3	chitin catabolic process,inflammatory response,polysaccharide catabolic process	beta-N-acetylhexosaminidase activity,carbohydrate binding,chitin binding,N-acetyl-beta-D-galactosaminidase activity	cytoplasm,cytoplasmic vesicle,extracellular region,nuclear envelope,rough endoplasmic reticulum lumen	sp	1	2	uniprot_mouse_proteome	39	94
TRUE	APOE3 / APOE4	APOE3	APOE4	1800	Collagen alpha-1(XII) chain	Col12a1	Q60847	36996448	30662002	-0.270935	0.270935	-17.1218	0.828782	-0.460319	0.460319	-27.3175	0.726825	1.75125e-17	1.66806e-15	1799	0.0535456	Q60847	COCA1_MOUSE	Q60847	Mus musculus	0.546	340214	cell adhesion,endodermal cell differentiation		collagen-containing extracellular matrix,collagen type XII trimer,extracellular space	sp	2	3	uniprot_mouse_proteome	246	528
TRUE	APOE3 / APOE4	APOE3	APOE4	285	Myeloperoxidase	Mpo	P11247	415331	1.03728e+06	1.32046	1.32046	149.746	2.49746	1.36596	1.36596	157.748	2.57748	3.74873e-15	3.17393e-13	284	0.164196	P11247	PERM_MOUSE	P11247	Mus musculus	0.418	81181.7	aging,defense response to bacterium,defense response to fungus,hydrogen peroxide catabolic process,hypochlorous acid biosynthetic process,low-density lipoprotein particle remodeling,oxidation-reduction process,removal of superoxide radicals,respiratory burst involved in defense response,response to food,response to gold nanoparticle,response to lipopolysaccharide,response to mechanical stimulus,r…	heme binding,heparin binding,metal ion binding,peroxidase activity	azurophil granule,extracellular space,intracellular membrane-bounded organelle,mitochondrion,nucleoplasm,secretory granule	sp	1	2	uniprot_mouse_proteome	54	96
TRUE	APOE3 / APOE4	APOE3	APOE4	265	Nucleobindin-1	Nucb1	Q02819	3630735	1.76242e+06	-1.04271	1.04271	-51.4584	0.485416	-1.62757	1.62757	-67.6367	0.323633	4.87156e-15	3.71213e-13	264	0.19571	Q02819	NUCB1_MOUSE	Q02819	Mus musculus	0.54	53408.7	regulation of protein targeting,response to cisplatin,small GTPase mediated signal transduction	calcium ion binding,DNA binding,G-protein alpha-subunit binding,guanyl-nucleotide exchange factor activity	cis-Golgi network,cytoplasm,early endosome,endoplasmic reticulum-Golgi intermediate compartment,extracellular region,extracellular space,extrinsic component of Golgi membrane,Golgi apparatus,Golgi-associated vesicle,Golgi cisterna membrane,lumenal side of Golgi membrane,nucleus,rough endoplasmic reticulum,trans-Golgi network	sp	1	2	uniprot_mouse_proteome	39	71
TRUE	APOE4 / APOE2	APOE4	APOE2	115	Protein Ighg2b (Fragment)	Ighg2b	A0A075B5P3	10251049	18842064	0.878185	0.878185	83.8062	1.83806	0.914712	0.914712	88.5192	1.88519	7.14043e-15	4.11948e-13	114	0.102046	A0A075B5P3	A0A075B5P3_MOUSE	A0A075B5P3	Mus musculus	0.476	NaN				tr	1	1	uniprot_mouse_proteome	14	26
TRUE	APOE4 / APOE2	APOE4	APOE2	165	Beta-globin	Hbbt1	A8DUK4	16702450	4513529	-1.88773	1.88773	-72.9768	0.270232	-1.97837	1.97837	-74.6223	0.253777	1.25939e-14	6.74673e-13	164	0.233321	A8DUK4	A8DUK4_MOUSE	A8DUK4	Mus musculus	0.776	15748.1	cellular oxidant detoxification,hydrogen peroxide catabolic process	heme binding,hemoglobin alpha binding,hemoglobin beta binding,hemoglobin binding,metal ion binding,organic acid binding,oxygen binding,oxygen transporter activity,macromolecular complex binding	extracellular space,haptoglobin-hemoglobin complex,hemoglobin complex	tr	1	1	uniprot_mouse_proteome	15	42
TRUE	APOE4 / APOE2	APOE4	APOE2	370	Complement C3	C3	P01027	323564	208348	-0.635055	0.635055	-35.6084	0.643916	-0.938532	0.938532	-47.8236	0.521764	3.5732e-14	1.7866e-12	369	0.119017	P01027	CO3_MOUSE	P01027	Mus musculus	0.309	186484	beta-amyloid clearance,blood coagulation,cell surface receptor signaling pathway involved in cell-cell signaling,complement activation,complement activation, alternative pathway,complement activation, classical pathway,complement-dependent cytotoxicity,complement-mediated synapse pruning,fatty acid metabolic process,inflammatory response,neuron remodeling,positive regulation of activation of memb…	C5L2 anaphylatoxin chemotactic receptor binding,endopeptidase inhibitor activity,lipid binding	cell surface,extracellular space,macromolecular complex	sp	1	3	uniprot_mouse_proteome	102	147
TRUE	APOE4 / APOE2	APOE4	APOE2	200	Annexin A1	Anxa1	P10107	585515	224845	-1.38078	1.38078	-61.5988	0.384012	-1.7073	1.7073	-69.3767	0.306233	4.27301e-14	2.00297e-12	199	0.209773	P10107	ANXA1_MOUSE	P10107	Mus musculus	0.251	38734.3	actin cytoskeleton reorganization,adaptive immune response,alpha-beta T cell differentiation,arachidonic acid secretion,cell surface receptor signaling pathway,cellular response to glucocorticoid stimulus,cellular response to hydrogen peroxide,cellular response to vascular endothelial growth factor stimulus,DNA duplex unwinding,endocrine pancreas development,estrous cycle,gliogenesis,G-protein co…	calcium-dependent phospholipid binding,calcium-dependent protein binding,calcium ion binding,DNA/DNA annealing activity,double-stranded DNA-dependent ATP-dependent DNA helicase activity,identical protein binding,phospholipase A2 inhibitor activity,phospholipid binding,single-stranded DNA binding,single-stranded RNA binding	actin filament,apical plasma membrane,basolateral plasma membrane,cell surface,collagen-containing extracellular matrix,cornified envelope,cytoplasm,cytoplasmic vesicle membrane,cytosol,early endosome membrane,endosome,extracellular exosome,extracellular space,extrinsic component of endosome membrane,extrinsic component of external side of plasma membrane,extrinsic component of membrane,lateral p…	sp	1	2	uniprot_mouse_proteome	42	75
TRUE	APOE4 / APOE2	APOE4	APOE2	75	Actin-related protein 2/3 complex subunit 2	Arpc2	Q9CVB6	231579	86508.5	-1.42059	1.42059	-62.6441	0.373559	-1.44845	1.44845	-63.3584	0.366416	1.04192e-13	4.5967e-12	74	0.159036	Q9CVB6	ARPC2_MOUSE	Q9CVB6	Mus musculus	0.037	34357.1	actin filament polymerization,Arp2/3 complex-mediated actin nucleation,cellular response to epidermal growth factor stimulus,cellular response to platelet-derived growth factor stimulus,cellular response to rapamycin,positive regulation of actin cytoskeleton reorganization,positive regulation of actin filament polymerization,positive regulation of barbed-end actin filament capping,positive regula…	actin filament binding,ATPase binding,glutamate receptor binding,macromolecular complex binding,structural constituent of cytoskeleton	actin filament branch point,apical dendrite,Arp2/3 protein complex,axon terminus,cell leading edge,cell surface,concave side of sperm head,cytoplasm,dendritic shaft,dendritic spine,endosome,filamentous actin,focal adhesion,growth cone,invadopodium,lamellipodium,muscle cell projection membrane,nucleus,perikaryon,peripheral region of growth cone,plasma membrane,podosome core,podosome ring,ruffle me…	sp	1	3	uniprot_mouse_proteome	22	33
TRUE	APOE4 / APOE2	APOE4	APOE2	200	Pregnancy zone protein	Pzp	Q61838	418576	192692	-1.11919	1.11919	-53.9648	0.460352	-2.04314	2.04314	-75.7365	0.242635	8.61467e-13	3.58945e-11	199	0.267195	Q61838	PZP_MOUSE	Q61838	Mus musculus	0.108	165853	embryo implantation	brain-derived neurotrophic factor binding,endopeptidase inhibitor activity,nerve growth factor binding,protease binding,macromolecular complex binding,serine-type endopeptidase inhibitor activity	collagen-containing extracellular matrix,extracellular region,extracellular space	sp	1	3	uniprot_mouse_proteome	60	93
TRUE	APOE3 / APOE4	APOE3	APOE4	165	Beta-globin	Hbbt1	A8DUK4	4513529	16236404	1.8469	1.8469	259.727	3.59727	1.97927	1.97927	294.295	3.94295	7.23153e-13	5.00948e-11	164	0.254074	A8DUK4	A8DUK4_MOUSE	A8DUK4	Mus musculus	0.776	15748.1	cellular oxidant detoxification,hydrogen peroxide catabolic process	heme binding,hemoglobin alpha binding,hemoglobin beta binding,hemoglobin binding,metal ion binding,organic acid binding,oxygen binding,oxygen transporter activity,macromolecular complex binding	extracellular space,haptoglobin-hemoglobin complex,hemoglobin complex	tr	1	1	uniprot_mouse_proteome	15	42
TRUE	APOE3 / APOE4	APOE3	APOE4	225	Elongation factor 2	Eef2	P58252	248502	578651	1.21944	1.21944	132.856	2.32856	1.47551	1.47551	178.081	2.78081	9.4298e-13	5.98792e-11	224	0.194818	P58252	EF2_MOUSE	P58252	Mus musculus	0.145	95314	aging,cellular response to brain-derived neurotrophic factor stimulus,glial cell proliferation,hematopoietic progenitor cell differentiation,positive regulation of cytoplasmic translation,positive regulation of translation,response to drug,response to endoplasmic reticulum stress,response to estradiol,response to ethanol,response to folic acid,response to hydrogen peroxide,response to ischemia,sk…	5S rRNA binding,actin filament binding,GTPase activity,GTP binding,p53 binding,protein kinase binding,ribosome binding,RNA binding,translation elongation factor activity	aggresome,cytoplasm,cytosol,membrane raft,plasma membrane,polysomal ribosome,polysome,ribonucleoprotein complex	sp	1	2	uniprot_mouse_proteome	57	95
TRUE	APOE3 / APOE4	APOE3	APOE4	595	Myosin-9	Myh9	Q8VDD5	121237	255711	1.07669	1.07669	110.919	2.10919	1.07173	1.07173	110.195	2.10195	1.9988e-12	1.1716e-10	594	0.149125	Q8VDD5	MYH9_MOUSE	Q8VDD5	Mus musculus	0.052	226372	actin cytoskeleton reorganization,actin filament-based movement,actomyosin structure organization,angiogenesis,blood vessel endothelial cell migration,cell adhesion,cell-cell adhesion,cell morphogenesis involved in differentiation,cytokinetic process,establishment of meiotic spindle localization,establishment of T cell polarity,in utero embryonic development,lysosome localization,meiotic spindle …	actin binding,actin-dependent ATPase activity,actin filament binding,ADP binding,ATPase activity,ATP binding,calmodulin binding,integrin binding,microfilament motor activity,protein domain specific binding,protein homodimerization activity,protein anchor	actin cytoskeleton,actomyosin,actomyosin contractile ring,adherens junction,brush border,cell cortex,cell leading edge,cleavage furrow,COP9 signalosome,cortical cytoskeleton,cytoplasm,cytosol,immunological synapse,myosin complex,myosin II complex,myosin II filament,nucleus,plasma membrane,macromolecular complex,ruffle,stress fiber,uropod	sp	1	4	uniprot_mouse_proteome	156	309
TRUE	APOE3 / APOE4	APOE3	APOE4	140	Ig mu chain C region (Fragment)	Ighm	A0A075B5P6;A0A075B6A0	293111	1.25159e+06	2.09424	2.09424	327.002	4.27002	1.85448	1.85448	261.622	3.61622	2.58668e-12	1.4079e-10	139	0.241511	A0A075B5P6;A0A075B6A0	A0A075B5P6_MOUSE;A0A075B6A0_MOUSE	A0A075B5P6;A0A075B6A0	Mus musculus	38.5%;36.8%	NaN;NaN	;adaptive immune response,antibacterial humoral response,defense response to Gram-negative bacterium,innate immune response	;immunoglobulin receptor binding,peptidoglycan binding,phosphatidylcholine binding,single-stranded DNA binding	;cell surface,hexameric IgM immunoglobulin complex,integral component of membrane,pentameric IgM immunoglobulin complex	tr	1	1;2	uniprot_mouse_proteome	21	33
TRUE	APOE4 / APOE2	APOE4	APOE2	90	Hemoglobin subunit alpha	Hba	P01942	9211044	3215270	-1.51842	1.51842	-65.0933	0.349067	-2.11587	2.11587	-76.9293	0.230707	7.98175e-12	3.15069e-10	89	0.268816	P01942	HBA_MOUSE	P01942	Mus musculus	0.465	15085.2	cellular oxidant detoxification,erythrocyte development,hydrogen peroxide catabolic process,in utero embryonic development,response to bacterium,response to stilbenoid	heme binding,iron ion binding,organic acid binding,oxygen binding,oxygen transporter activity,macromolecular complex binding	cytosolic small ribosomal subunit,extracellular space,haptoglobin-hemoglobin complex,hemoglobin complex,myelin sheath	sp	1	2	uniprot_mouse_proteome	12	26
TRUE	APOE4 / APOE2	APOE4	APOE2	25	Sclerostin	Sost	B2RQA5	412918	590876	0.516999	0.516999	43.0975	1.43098	0.552612	0.552612	46.6739	1.46674	1.32912e-11	4.98421e-10	24	0.046188	B2RQA5	B2RQA5_MOUSE	B2RQA5	Mus musculus	0.218	23500.8				tr	2	1	uniprot_mouse_proteome	7	10
TRUE	APOE4 / APOE2	APOE4	APOE2	395	Actin, alpha cardiac muscle 1	Actc1	P68033	15040986	8729331	-0.784956	0.784956	-41.963	0.58037	-0.799346	0.799346	-42.539	0.57461	2.48023e-11	8.85798e-10	394	0.116314	P68033	ACTC_MOUSE	P68033	Mus musculus	0.586	42019	actin filament-based movement,actin filament organization,actin-mediated cell contraction,actin-myosin filament sliding,actomyosin structure organization,cardiac muscle contraction,cardiac muscle tissue morphogenesis,cardiac myofibril assembly,heart contraction,mesenchyme migration,negative regulation of apoptotic process,positive regulation of gene expression,response to drug,response to ethanol…	ATPase activity,ATP binding,myosin binding	actin cytoskeleton,actin filament,actomyosin, actin portion,cell body,cytoplasm,dynactin complex,filopodium,glutamatergic synapse,I band,lamellipodium,sarcomere,synapse	sp	1	1	uniprot_mouse_proteome	29	133
TRUE	APOE3 / APOE4	APOE3	APOE4	75	Cathepsin G	Ctsg	P28293	129886	723769	2.47829	2.47829	457.236	5.57236	3.86476	3.86476	1356.83	14.5683	1.81652e-11	9.2279e-10	74	0.487833	P28293	CATG_MOUSE	P28293	Mus musculus	0.034	29095.6	antibacterial humoral response,cellular response to lipopolysaccharide,defense response to fungus,defense response to Gram-negative bacterium,defense response to Gram-positive bacterium,neutrophil mediated killing of gram-positive bacterium,positive regulation of immune response,protein phosphorylation,proteolysis,response to lipopolysaccharide	heparin binding,peptidase activity,serine-type endopeptidase activity,serine-type peptidase activity	cytoplasm,cytoplasmic stress granule,intermediate filament,plasma membrane,secretory granule	sp	1	2	uniprot_mouse_proteome	15	24
TRUE	APOE3 / APOE2	APOE3	APOE2	1800	Collagen alpha-1(XII) chain	Col12a1	Q60847	33229890	30662002	-0.11603	0.11603	-7.72765	0.922724	-0.362126	0.362126	-22.1983	0.778017	5.57268e-12	1.37645e-09	1799	0.0522033	Q60847	COCA1_MOUSE	Q60847	Mus musculus	0.546	340214	cell adhesion,endodermal cell differentiation		collagen-containing extracellular matrix,collagen type XII trimer,extracellular space	sp	2	3	uniprot_mouse_proteome	246	528
TRUE	APOE3 / APOE4	APOE3	APOE4	200	Annexin A1	Anxa1	P10107	224845	765108	1.76673	1.76673	240.283	3.40283	1.77927	1.77927	243.252	3.43252	4.26374e-11	2.03061e-09	199	0.254857	P10107	ANXA1_MOUSE	P10107	Mus musculus	0.251	38734.3	actin cytoskeleton reorganization,adaptive immune response,alpha-beta T cell differentiation,arachidonic acid secretion,cell surface receptor signaling pathway,cellular response to glucocorticoid stimulus,cellular response to hydrogen peroxide,cellular response to vascular endothelial growth factor stimulus,DNA duplex unwinding,endocrine pancreas development,estrous cycle,gliogenesis,G-protein co…	calcium-dependent phospholipid binding,calcium-dependent protein binding,calcium ion binding,DNA/DNA annealing activity,double-stranded DNA-dependent ATP-dependent DNA helicase activity,identical protein binding,phospholipase A2 inhibitor activity,phospholipid binding,single-stranded DNA binding,single-stranded RNA binding	actin filament,apical plasma membrane,basolateral plasma membrane,cell surface,collagen-containing extracellular matrix,cornified envelope,cytoplasm,cytoplasmic vesicle membrane,cytosol,early endosome membrane,endosome,extracellular exosome,extracellular space,extrinsic component of endosome membrane,extrinsic component of external side of plasma membrane,extrinsic component of membrane,lateral p…	sp	1	2	uniprot_mouse_proteome	42	75
TRUE	APOE3 / APOE4	APOE3	APOE4	110	Stress-70 protein, mitochondrial	Hspa9	P38647	345283	804771	1.2208	1.2208	133.076	2.33076	1.60097	1.60097	203.348	3.03348	5.70452e-11	2.55697e-09	109	0.220161	P38647	GRP75_MOUSE	P38647	Mus musculus	0.283	73461.2	cellular response to unfolded protein,chaperone mediated protein folding requiring cofactor,erythrocyte differentiation,iron-sulfur cluster assembly,negative regulation of cell death,negative regulation of erythrocyte differentiation,negative regulation of hematopoietic stem cell differentiation,negative regulation of hemopoiesis,protein autophosphorylation,protein export from nucleus,protein ref…	ATPase activity,ATP binding,chaperone binding,enzyme binding,fibroblast growth factor binding,heat shock protein binding,misfolded protein binding,protein binding involved in protein folding,ubiquitin protein ligase binding,unfolded protein binding	cytoplasm,mitochondrial matrix,mitochondrial nucleoid,mitochondrion,myelin sheath,nucleolus	sp	1	3	uniprot_mouse_proteome	41	67
TRUE	APOE3 / APOE4	APOE3	APOE4	110	40S ribosomal protein S3	Rps3	P62908	291595	618176	1.08405	1.08405	111.998	2.11998	1.08521	1.08521	112.169	2.12169	1.14538e-10	4.84877e-09	109	0.15217	P62908	RS3_MOUSE	P62908	Mus musculus	0.506	26674.3	apoptotic process,cell division,cellular response to DNA damage stimulus,cellular response to hydrogen peroxide,cellular response to nerve growth factor stimulus,cellular response to reactive oxygen species,cellular response to tumor necrosis factor,chromosome segregation,DNA damage response, detection of DNA damage,DNA repair,negative regulation of DNA repair,negative regulation of protein ubiqu…	class I DNA-(apurinic or apyrimidinic site) endonuclease activity,damaged DNA binding,DNA-(apurinic or apyrimidinic site) lyase activity,DNA binding,endodeoxyribonuclease activity,enzyme binding,Hsp70 protein binding,Hsp90 protein binding,kinase binding,microtubule binding,mRNA binding,oxidized purine DNA binding,oxidized pyrimidine DNA binding,macromolecular complex binding,protein kinase A bind…	cytoplasm,cytosol,cytosolic small ribosomal subunit,dendrite,endomembrane system,endoplasmic reticulum,mitochondrial inner membrane,mitochondrial matrix,mitotic spindle,NF-kappaB complex,nucleolus,nucleus,plasma membrane,polysome,postsynaptic density,ribonucleoprotein complex,ribosome,ruffle membrane,synapse	sp	1	1	uniprot_mouse_proteome	26	32
TRUE	APOE3 / APOE4	APOE3	APOE4	770	Protein Ahnak	Ahnak	E9Q616	191332	136007	-0.492401	0.492401	-28.9159	0.710841	-0.777866	0.777866	-41.6771	0.583229	1.31669e-10	5.28061e-09	769	0.119403	E9Q616	E9Q616_MOUSE	E9Q616	Mus musculus	0.168	604253	regulation of RNA splicing,regulation of voltage-gated calcium channel activity	identical protein binding,S100 protein binding,structural molecule activity conferring elasticity	actin cytoskeleton,cell-cell contact zone,cell-cell junction,costamere,cytoplasm,cytosol,extracellular exosome,membrane raft,nucleus,plasma membrane,sarcolemma,T-tubule,vesicle	tr	1	1	uniprot_mouse_proteome	285	406
TRUE	APOE3 / APOE4	APOE3	APOE4	220	SPARC-like protein 1	Sparcl1	P70663	7570565	5179858	-0.547488	0.547488	-31.579	0.68421	-1.46642	1.46642	-63.8121	0.361879	1.391e-10	5.29971e-09	219	0.217603	P70663	SPRL1_MOUSE	P70663	Mus musculus	0.415	72287.2	anatomical structure development,regulation of synapse organization,signal transduction	calcium ion binding,collagen binding,extracellular matrix binding	extracellular matrix of synaptic cleft,extracellular space,glutamatergic synapse,synapse	sp	1	3	uniprot_mouse_proteome	30	46
TRUE	APOE4 / APOE2	APOE4	APOE2	240	Growth arrest-specific protein 6	Gas6	Q61592	4.9863e+06	6491519	0.380587	0.380587	30.1871	1.30187	0.369534	0.369534	29.1936	1.29194	1.65478e-10	5.6413e-09	239	0.0553128	Q61592	GAS6_MOUSE	Q61592	Mus musculus	0.494	74609.5	activation of protein kinase B activity,animal organ regeneration,apoptotic cell clearance,B cell chemotaxis,blood coagulation,calcium ion transmembrane transport,cell-substrate adhesion,cellular response to drug,cellular response to glucose stimulus,cellular response to growth factor stimulus,cellular response to interferon-alpha,cellular response to starvation,cellular response to vitamin K,den…	calcium ion binding,cysteine-type endopeptidase inhibitor activity involved in apoptotic process,phosphatidylserine binding,protein binding, bridging,protein tyrosine kinase activator activity,receptor agonist activity,receptor tyrosine kinase binding,receptor binding	cytoplasm,extracellular space	sp	2	2	uniprot_mouse_proteome	31	54
TRUE	APOE3 / APOE4	APOE3	APOE4	100	CD109 antigen	Cd109	Q8R422	221650	121457	-0.867843	0.867843	-45.2035	0.547965	-1.08164	1.08164	-52.7509	0.472491	1.98049e-10	7.18637e-09	99	0.152486	Q8R422	CD109_MOUSE	Q8R422	Mus musculus	0.093	161659	hair follicle development,negative regulation of keratinocyte proliferation,negative regulation of protein phosphorylation,negative regulation of transforming growth factor beta receptor signaling pathway,negative regulation of wound healing,osteoclast fusion,regulation of keratinocyte differentiation	serine-type endopeptidase inhibitor activity,transforming growth factor beta binding	anchored component of membrane,cytosol,extracellular space,plasma membrane	sp	1	1	uniprot_mouse_proteome	29	36
TRUE	APOE4 / APOE2	APOE4	APOE2	205	Fibrinogen beta chain	Fgb	Q8K0E8	1.04566e+06	679101	-0.622715	0.622715	-35.0552	0.649448	-1.18152	1.18152	-55.9113	0.440887	2.4332e-10	7.93436e-09	204	0.177296	Q8K0E8	FIBB_MOUSE	Q8K0E8	Mus musculus	0.376	54752.7	adaptive immune response,blood coagulation, fibrin clot formation,cell adhesion,cell-matrix adhesion,cellular macromolecular complex assembly,cellular response to interleukin-1,cellular response to leptin stimulus,fibrinolysis,induction of bacterial agglutination,innate immune response,negative regulation of endothelial cell apoptotic process,negative regulation of extrinsic apoptotic signaling p…	cell adhesion molecule binding,chaperone binding,receptor binding,structural molecule activity	blood microparticle,cell cortex,cell surface,collagen-containing extracellular matrix,cytoplasm,endoplasmic reticulum,external side of plasma membrane,extracellular space,fibrinogen complex,platelet alpha granule	sp	1	1	uniprot_mouse_proteome	37	61
TRUE	APOE3 / APOE4	APOE3	APOE4	200	Pregnancy zone protein	Pzp	Q61838	192692	362181	0.910413	0.910413	87.9584	1.87958	1.82743	1.82743	254.904	3.54904	2.29963e-10	7.96507e-09	199	0.273444	Q61838	PZP_MOUSE	Q61838	Mus musculus	0.108	165853	embryo implantation	brain-derived neurotrophic factor binding,endopeptidase inhibitor activity,nerve growth factor binding,protease binding,macromolecular complex binding,serine-type endopeptidase inhibitor activity	collagen-containing extracellular matrix,extracellular region,extracellular space	sp	1	3	uniprot_mouse_proteome	60	93
TRUE	APOE3 / APOE4	APOE3	APOE4	120	Probable ATP-dependent RNA helicase DDX5;DEAD (Asp-Glu-Ala-Asp) box polypeptide 5	Ddx5	Q61656;Q8BTS0	61992.9	151894	1.29289	1.29289	145.019	2.45019	1.87126	1.87126	265.851	3.65851	2.99874e-10	9.93495e-09	119	0.272035	Q61656;Q8BTS0	DDX5_MOUSE;Q8BTS0_MOUSE	Q61656;Q8BTS0	Mus musculus	6.5%;6.5%	69290.24;69266.17	alternative mRNA splicing, via spliceosome,androgen receptor signaling pathway,BMP signaling pathway,circadian rhythm,epithelial to mesenchymal transition,intracellular estrogen receptor signaling pathway,intrinsic apoptotic signaling pathway by p53 class mediator,mRNA transcription,myoblast differentiation,negative regulation of transcription from RNA polymerase II promoter,nuclear-transcribed m…	androgen receptor binding,ATP binding,calcium-dependent protein binding,calmodulin binding,enzyme binding,MH2 domain binding,mRNA 3'-UTR binding,pre-mRNA binding,primary miRNA binding,promoter-specific chromatin binding,ribonucleoprotein complex binding,RNA binding,RNA helicase activity,R-SMAD binding,SMAD binding,transcription cofactor activity;androgen receptor binding,ATP binding,calcium-depen…	catalytic step 2 spliceosome,cytoplasm,nucleolus,nucleus,ribonucleoprotein complex;catalytic step 2 spliceosome,cytoplasm,nucleolus	sp;tr	1	2;1	uniprot_mouse_proteome	30	40
TRUE	APOE3 / APOE2	APOE3	APOE2	265	Nucleobindin-1	Nucb1	Q02819	2770019	1.76242e+06	-0.652341	0.652341	-36.3753	0.636247	-1.1639	1.1639	-55.3695	0.446305	7.1283e-11	1.40855e-08	264	0.171261	Q02819	NUCB1_MOUSE	Q02819	Mus musculus	0.54	53408.7	regulation of protein targeting,response to cisplatin,small GTPase mediated signal transduction	calcium ion binding,DNA binding,G-protein alpha-subunit binding,guanyl-nucleotide exchange factor activity	cis-Golgi network,cytoplasm,early endosome,endoplasmic reticulum-Golgi intermediate compartment,extracellular region,extracellular space,extrinsic component of Golgi membrane,Golgi apparatus,Golgi-associated vesicle,Golgi cisterna membrane,lumenal side of Golgi membrane,nucleus,rough endoplasmic reticulum,trans-Golgi network	sp	1	2	uniprot_mouse_proteome	39	71
TRUE	APOE3 / APOE4	APOE3	APOE4	180	Vinculin	Vcl	Q64727	48207.8	111170	1.20543	1.20543	130.605	2.30605	1.47633	1.47633	178.241	2.78241	4.79963e-10	1.52388e-08	179	0.224086	Q64727	VINC_MOUSE	Q64727	Mus musculus	0.303	116717	adherens junction assembly,apical junction assembly,axon extension,cell adhesion,epithelial cell-cell adhesion,lamellipodium assembly,morphogenesis of an epithelium,protein localization to cell surface,regulation of cell migration,regulation of establishment of endothelial barrier,regulation of focal adhesion assembly,regulation of protein localization to cell-cell adherens junction	actin filament binding,alpha-catenin binding,dystroglycan binding,Rho GTPase binding,structural molecule activity,ubiquitin protein ligase binding	actin cytoskeleton,adherens junction,brush border,cell-cell contact zone,cell-cell junction,costamere,cytoplasm,fascia adherens,focal adhesion,inner dense plaque of desmosome,intercalated disc,membrane raft,outer dense plaque of desmosome,plasma membrane,podosome,macromolecular complex,sarcolemma,terminal web,Z disc,zonula adherens	sp	1	4	uniprot_mouse_proteome	66	110
TRUE	APOE3 / APOE4	APOE3	APOE4	50	Neutrophil elastase	Elane	Q3UP87	66709.1	481129	2.85047	2.85047	621.235	7.21235	3.76232	3.76232	1256.97	13.5697	5.23159e-10	1.59459e-08	49	0.48769	Q3UP87	ELNE_MOUSE	Q3UP87	Mus musculus	0.034	28647.9	acute inflammatory response to antigenic stimulus,biosynthetic process of antibacterial peptides active against Gram-negative bacteria,defense response to bacterium,defense response to fungus,leukocyte migration,leukocyte migration involved in inflammatory response,negative regulation of chemokine biosynthetic process,negative regulation of interleukin-8 production,negative regulation of transcri…	cytokine binding,endopeptidase activity,heparin binding,peptidase activity,protease binding,serine-type endopeptidase activity,transcription corepressor activity	cell surface,collagen-containing extracellular matrix,cytoplasm,extracellular space,secretory granule,transcriptional repressor complex	sp	2	1	uniprot_mouse_proteome	13	24
TRUE	APOE3 / APOE4	APOE3	APOE4	130	Cartilage-associated protein	Crtap	Q9CYD3	2788246	1.49504e+06	-0.899173	0.899173	-46.3806	0.536194	-1.08212	1.08212	-52.7667	0.472333	6.00672e-10	1.76043e-08	129	0.161648	Q9CYD3	CRTAP_MOUSE	Q9CYD3	Mus musculus	0.385	46169.2	chaperone-mediated protein folding,collagen fibril organization,negative regulation of post-translational protein modification,peptidyl-proline hydroxylation to 3-hydroxy-L-proline,protein stabilization,spermatogenesis		endoplasmic reticulum,extracellular space,macromolecular complex	sp	1	3	uniprot_mouse_proteome	20	33
TRUE	APOE3 / APOE4	APOE3	APOE4	1225	Collagen alpha-2(V) chain	Col5a2	Q3U962	219050416	188262144	-0.21852	0.21852	-14.0553	0.859447	-0.271092	0.271092	-17.1308	0.828692	6.70626e-10	1.89265e-08	1224	0.0435663	Q3U962	CO5A2_MOUSE	Q3U962	Mus musculus	0.611	145018	cellular response to amino acid stimulus,collagen fibril organization,extracellular matrix organization,eye morphogenesis,negative regulation of endodermal cell differentiation,ossification,skeletal system development,skin development	extracellular matrix structural constituent,metal ion binding,SMAD binding	collagen-containing extracellular matrix,collagen trimer,collagen type V trimer,extracellular matrix,extracellular space	sp	1	1	uniprot_mouse_proteome	82	527
TRUE	APOE4 / APOE2	APOE4	APOE2	55	Fibroblast growth factor receptor 1	Fgfr1	P16092	1.42803e+06	1.97078e+06	0.464746	0.464746	38.0074	1.38007	0.54043	0.54043	45.4406	1.45441	6.73156e-10	2.10361e-08	54	0.0722058	P16092	FGFR1_MOUSE	P16092	Mus musculus	0.106	91980.9	angiogenesis,auditory receptor cell development,blood vessel morphogenesis,brain development,branching involved in salivary gland morphogenesis,cell maturation,central nervous system neuron development,chondrocyte differentiation,ear development,embryonic limb morphogenesis,epithelial to mesenchymal transition,fibroblast growth factor receptor signaling pathway,fibroblast growth factor receptor s…	ATP binding,cell adhesion molecule binding,fibroblast growth factor-activated receptor activity,fibroblast growth factor binding,heparin binding,identical protein binding,macromolecular complex binding,protein homodimerization activity,protein tyrosine kinase activity,receptor-receptor interaction,SH2 domain binding,receptor binding,transmembrane receptor protein tyrosine kinase activity	cytoplasm,cytoplasmic vesicle,cytosol,integral component of plasma membrane,nucleus,perinuclear region of cytoplasm,plasma membrane,receptor complex	sp	1	2	uniprot_mouse_proteome	9	13
TRUE	APOE4 / APOE2	APOE4	APOE2	430	Coagulation factor X	F10	O88947;Q3U3V1	57103588	79573424	0.478705	0.478705	39.3493	1.39349	0.531238	0.531238	44.5169	1.44517	7.25717e-10	2.1771e-08	429	0.0842837	O88947;Q3U3V1	FA10_MOUSE;Q3U3V1_MOUSE	O88947;Q3U3V1	Mus musculus	48.9%;47.7%	54017.96;55255.4	blood coagulation,positive regulation of protein kinase B signaling;blood coagulation,positive regulation of protein kinase B signaling	calcium ion binding,phospholipid binding,serine-type endopeptidase activity;calcium ion binding,phospholipid binding,serine-type endopeptidase activity	endoplasmic reticulum,extracellular space,intracellular membrane-bounded organelle,membrane;extracellular region	sp;tr	1	1	uniprot_mouse_proteome	36	115
TRUE	APOE4 / APOE2	APOE4	APOE2	595	Myosin-9	Myh9	Q8VDD5	203356	121237	-0.746182	0.746182	-40.3821	0.596179	-0.803186	0.803186	-42.6918	0.573082	7.54729e-10	2.1771e-08	594	0.128381	Q8VDD5	MYH9_MOUSE	Q8VDD5	Mus musculus	0.052	226372	actin cytoskeleton reorganization,actin filament-based movement,actomyosin structure organization,angiogenesis,blood vessel endothelial cell migration,cell adhesion,cell-cell adhesion,cell morphogenesis involved in differentiation,cytokinetic process,establishment of meiotic spindle localization,establishment of T cell polarity,in utero embryonic development,lysosome localization,meiotic spindle …	actin binding,actin-dependent ATPase activity,actin filament binding,ADP binding,ATPase activity,ATP binding,calmodulin binding,integrin binding,microfilament motor activity,protein domain specific binding,protein homodimerization activity,protein anchor	actin cytoskeleton,actomyosin,actomyosin contractile ring,adherens junction,brush border,cell cortex,cell leading edge,cleavage furrow,COP9 signalosome,cortical cytoskeleton,cytoplasm,cytosol,immunological synapse,myosin complex,myosin II complex,myosin II filament,nucleus,plasma membrane,macromolecular complex,ruffle,stress fiber,uropod	sp	1	4	uniprot_mouse_proteome	156	309
TRUE	APOE3 / APOE4	APOE3	APOE4	60	Fatty acid-binding protein, adipocyte	Fabp4	P04117	82346.7	491437	2.57722	2.57722	496.79	5.9679	3.88819	3.88819	1380.68	14.8068	1.40837e-09	3.83277e-08	59	0.542481	P04117	FABP4_MOUSE	P04117	Mus musculus	0	14649.9	brown fat cell differentiation,cellular response to lithium ion,cellular response to tumor necrosis factor,cholesterol homeostasis,cytokine production,fatty acid metabolic process,long-chain fatty acid transport,negative regulation of protein kinase activity,negative regulation of transcription, DNA-templated,positive regulation of cell proliferation,positive regulation of cold-induced thermogene…	hormone receptor binding,long-chain fatty acid binding,long-chain fatty acid transporter activity	cytoplasm,cytosol,nucleoplasm,nucleus	sp	1	3	uniprot_mouse_proteome	13	21
TRUE	APOE4 / APOE2	APOE4	APOE2	75	Cathepsin G	Ctsg	P28293	576547	129886	-2.1502	2.1502	-77.4718	0.225282	-2.83511	2.83511	-85.9864	0.140136	1.75557e-09	4.87658e-08	74	0.413	P28293	CATG_MOUSE	P28293	Mus musculus	0.034	29095.6	antibacterial humoral response,cellular response to lipopolysaccharide,defense response to fungus,defense response to Gram-negative bacterium,defense response to Gram-positive bacterium,neutrophil mediated killing of gram-positive bacterium,positive regulation of immune response,protein phosphorylation,proteolysis,response to lipopolysaccharide	heparin binding,peptidase activity,serine-type endopeptidase activity,serine-type peptidase activity	cytoplasm,cytoplasmic stress granule,intermediate filament,plasma membrane,secretory granule	sp	1	2	uniprot_mouse_proteome	15	24
TRUE	APOE3 / APOE2	APOE3	APOE2	770	Protein Ahnak	Ahnak	E9Q616	160217	136007	-0.236352	0.236352	-15.1111	0.848889	-0.703747	0.703747	-38.6024	0.613976	2.96359e-10	4.88004e-08	769	0.110219	E9Q616	E9Q616_MOUSE	E9Q616	Mus musculus	0.168	604253	regulation of RNA splicing,regulation of voltage-gated calcium channel activity	identical protein binding,S100 protein binding,structural molecule activity conferring elasticity	actin cytoskeleton,cell-cell contact zone,cell-cell junction,costamere,cytoplasm,cytosol,extracellular exosome,membrane raft,nucleus,plasma membrane,sarcolemma,T-tubule,vesicle	tr	1	1	uniprot_mouse_proteome	285	406
TRUE	APOE4 / APOE2	APOE4	APOE2	225	Transitional endoplasmic reticulum ATPase	Vcp	Q01853	345516	213073	-0.697403	0.697403	-38.3319	0.616681	-0.932908	0.932908	-47.6198	0.523802	2.50442e-09	6.70827e-08	224	0.150154	Q01853	TERA_MOUSE	Q01853	Mus musculus	0.28	89321.8	activation of cysteine-type endopeptidase activity involved in apoptotic process,aggresome assembly,ATP metabolic process,autophagosome maturation,autophagy,cellular response to arsenite ion,cellular response to DNA damage stimulus,cellular response to heat,double-strand break repair,endoplasmic reticulum stress-induced pre-emptive quality control,ER to Golgi vesicle-mediated transport,endosome t…	ADP binding,ATPase activity,ATP binding,BAT3 complex binding,deubiquitinase activator activity,identical protein binding,K48-linked polyubiquitin binding,lipid binding,MHC class I protein binding,polyubiquitin binding,macromolecular complex binding,protein domain specific binding,protein phosphatase binding,receptor binding,ubiquitin-like protein ligase binding,ubiquitin protein ligase binding,ub…	ATPase complex,cytoplasm,cytoplasmic stress granule,cytosol,Derlin-1 retrotranslocation complex,endoplasmic reticulum,endoplasmic reticulum membrane,glutamatergic synapse,intracellular membrane-bounded organelle,lipid particle,myelin sheath,nucleoplasm,nucleus,perinuclear region of cytoplasm,proteasome complex,macromolecular complex,site of double-strand break,synapse,VCP-NPL4-UFD1 AAA ATPase com…	sp	1	4	uniprot_mouse_proteome	64	101
TRUE	APOE3 / APOE4	APOE3	APOE4	50	DNA replication licensing factor MCM5;DNA helicase	Mcm5	P49718;Q52KC3	33723.1	109834	1.70351	1.70351	225.693	3.25693	3.46404	3.46404	1003.52	11.0352	2.58609e-09	6.79518e-08	49	0.476853	P49718;Q52KC3	MCM5_MOUSE;Q52KC3_MOUSE	P49718;Q52KC3	Mus musculus	0%;0%	82342.78;82406.76	DNA replication initiation,double-strand break repair via break-induced replication,pre-replicative complex assembly involved in nuclear cell cycle DNA replication;	ATP binding,DNA helicase activity,DNA replication origin binding,single-stranded DNA binding;	cytosol,MCM complex,nucleoplasm,nucleus;	sp;tr	1	1	uniprot_mouse_proteome	10	12
TRUE	APOE3 / APOE4	APOE3	APOE4	60	Annexin A3	Anxa3	O35639	61474.2	205349	1.74003	1.74003	234.042	3.34042	2.05358	2.05358	315.134	4.15134	2.98233e-09	7.57512e-08	59	0.29442	O35639	ANXA3_MOUSE	O35639	Mus musculus	0.328	36384.1	animal organ regeneration,defense response to bacterium,hippocampus development,neutrophil degranulation,phagocytosis,positive regulation of angiogenesis,positive regulation of sequence-specific DNA binding transcription factor activity,positive regulation of DNA metabolic process,positive regulation of endothelial cell migration,response to glucocorticoid,response to growth factor	calcium-dependent phospholipid binding,calcium-dependent protein binding,calcium ion binding,phospholipase A2 inhibitor activity	axon,collagen-containing extracellular matrix,cytoplasm,cytosol,dendrite,membrane,neuronal cell body,phagocytic vesicle membrane,plasma membrane,specific granule	sp	1	4	uniprot_mouse_proteome	26	31
TRUE	APOE3 / APOE4	APOE3	APOE4	120	Glypican-1	Gpc1	Q9QZF2	1.24935e+06	568751	-1.1353	1.1353	-54.4761	0.455239	-1.39612	1.39612	-62.0051	0.379949	4.07729e-09	1.00222e-07	119	0.219849	Q9QZF2	GPC1_MOUSE	Q9QZF2	Mus musculus	0.348	61359.7	cell migration,heparan sulfate proteoglycan catabolic process,myelin assembly,negative regulation of fibroblast growth factor receptor signaling pathway,positive regulation of skeletal muscle cell differentiation,regulation of protein localization to membrane,Schwann cell differentiation	collagen V binding,copper ion binding,fibroblast growth factor binding,laminin binding	anchored component of plasma membrane,cell surface,collagen-containing extracellular matrix,cytosol,endosome,extracellular matrix,extracellular region,extracellular space,Golgi lumen,membrane raft,neuronal cell body,nucleoplasm,plasma membrane,synapse	sp	1	1	uniprot_mouse_proteome	25	34
TRUE	APOE3 / APOE4	APOE3	APOE4	355	Adipocyte enhancer-binding protein 1	Aebp1	Q640N1	52907568	37123236	-0.511152	0.511152	-29.8338	0.701662	-0.652519	0.652519	-36.3831	0.636169	4.3362e-09	1.03256e-07	354	0.108372	Q640N1	AEBP1_MOUSE	Q640N1	Mus musculus	0.349	128365	negative regulation of transcription from RNA polymerase II promoter,peptide metabolic process,protein processing,regulation of collagen fibril organization,regulation of transcription, DNA-templated	calmodulin binding,carboxypeptidase activity,collagen binding,transcriptional repressor activity, RNA polymerase II transcription regulatory region sequence-specific binding,metallocarboxypeptidase activity,RNA polymerase II regulatory region sequence-specific DNA binding,transcription corepressor activity,zinc ion binding	cytoplasm,extracellular space,nucleus	sp	1	1	uniprot_mouse_proteome	47	82
TRUE	APOE3 / APOE4	APOE3	APOE4	65	Coronin-1A	Coro1a	O89053	131016	733835	2.48571	2.48571	460.11	5.6011	3.43078	3.43078	978.371	10.7837	4.52263e-09	1.04432e-07	64	0.506031	O89053	COR1A_MOUSE	O89053	Mus musculus	0.022	50989.2	actin cytoskeleton organization,actin filament organization,calcium ion transport,cell migration,cell-substrate adhesion,cellular response to interleukin-4,early endosome to recycling endosome transport,homeostasis of number of cells within a tissue,leukocyte chemotaxis,natural killer cell degranulation,negative regulation of actin nucleation,negative regulation of neuron apoptotic process,negati…	actin binding,actin filament binding,actin monomer binding,cytoskeletal protein binding,identical protein binding,myosin heavy chain binding,phosphatidylinositol 3-kinase binding,protein C-terminus binding,protein homodimerization activity	actin filament,axon,cell-cell junction,cell leading edge,cortical actin cytoskeleton,cytoplasm,cytosol,early endosome,glutamatergic synapse,immunological synapse,lamellipodium,phagocytic cup,phagocytic vesicle,phagocytic vesicle membrane,plasma membrane,macromolecular complex,stereocilium tip,synapse	sp	1	5	uniprot_mouse_proteome	28	38
TRUE	APOE4 / APOE2	APOE4	APOE2	225	Elongation factor 2	Eef2	P58252	400562	248502	-0.688771	0.688771	-37.9618	0.620382	-0.955831	0.955831	-48.4456	0.515544	4.04871e-09	1.04708e-07	224	0.156077	P58252	EF2_MOUSE	P58252	Mus musculus	0.145	95314	aging,cellular response to brain-derived neurotrophic factor stimulus,glial cell proliferation,hematopoietic progenitor cell differentiation,positive regulation of cytoplasmic translation,positive regulation of translation,response to drug,response to endoplasmic reticulum stress,response to estradiol,response to ethanol,response to folic acid,response to hydrogen peroxide,response to ischemia,sk…	5S rRNA binding,actin filament binding,GTPase activity,GTP binding,p53 binding,protein kinase binding,ribosome binding,RNA binding,translation elongation factor activity	aggresome,cytoplasm,cytosol,membrane raft,plasma membrane,polysomal ribosome,polysome,ribonucleoprotein complex	sp	1	2	uniprot_mouse_proteome	57	95
TRUE	APOE4 / APOE2	APOE4	APOE2	25	Protein Igkv17-121;Protein Igkv17-121 (Fragment)	Igkv17-121	A0A075B5K3;A0A0G2JFA8	4.84765e+06	7280463	0.586746	0.586746	50.1855	1.50186	0.554219	0.554219	46.8374	1.46837	5.85798e-09	1.41725e-07	24	0.0631271	A0A075B5K3;A0A0G2JFA8	A0A075B5K3_MOUSE;A0A0G2JFA8_MOUSE	A0A075B5K3;A0A0G2JFA8	Mus musculus	33.6%;33.3%	12692.48;12865.6	immune response,immunoglobulin production;immune response,immunoglobulin production	;	extracellular space;extracellular space	tr	4	7;4	uniprot_mouse_proteome	4	6
TRUE	APOE4 / APOE2	APOE4	APOE2	785	Collagen alpha-2(XI) chain;Isoform 7 of Collagen alpha-2(XI) chain;Isoform 2 of Collagen alpha-2(XI) chain;Isoform 3 of Collagen alpha-2(XI) chain;Isoform 4 of Collagen alpha-2(XI) chain;Isoform 5 of Collagen alpha-2(XI) chain;Isoform 6 of Collagen alpha-2(XI) chain	Col11a2	Q64739;Q64739-1;Q64739-3;Q64739-4;Q64739-5;Q64739-6;Q64739-7	86028528	102451472	0.252054	0.252054	19.0901	1.1909	0.35148	0.35148	27.5869	1.27587	5.73847e-09	1.41725e-07	784	0.0596772	Q64739;Q64739-1;Q64739-3;Q64739-4;Q64739-5;Q64739-6;Q64739-7	COBA2_MOUSE	Q64739;Q64739-1;Q64739-3;Q64739-4;Q64739-5;Q64739-6;Q64739-7	Mus musculus	36.7%;36.7%-1;36.7%-3;36.7%-4;36.7%-5;36.7%-6;36.7%-7	171535.29;171535.29-1;171535.29-3;171535.29-4;171535.29-5;171535.29-6;171535.29-7	cartilage development,chondrocyte differentiation,collagen fibril organization,extracellular matrix organization,osteoblast differentiation,palate development,sensory perception of sound,skeletal system development,skeletal system morphogenesis,soft palate development,tissue homeostasis;;;;;;	extracellular matrix structural constituent,metal ion binding;;;;;;	collagen-containing extracellular matrix,collagen trimer,extracellular matrix,extracellular space;;;;;;	sp	2;;;;;;	3;;;;;;	uniprot_mouse_proteome	78	257
TRUE	APOE3 / APOE4	APOE3	APOE4	90	Destrin	Dstn	Q9R0P5	233433	471406	1.01396	1.01396	101.945	2.01945	1.38629	1.38629	161.405	2.61405	7.86913e-09	1.76361e-07	89	0.217405	Q9R0P5	DEST_MOUSE	Q9R0P5	Mus musculus	0.309	18521.6	actin filament depolymerization,actin filament fragmentation,actin filament severing,cell motility,positive regulation of actin filament depolymerization	actin filament binding	actin cytoskeleton,cortical actin cytoskeleton,cytoplasm	sp	1	3	uniprot_mouse_proteome	13	20
TRUE	APOE4 / APOE2	APOE4	APOE2	110	Eosinophil peroxidase	Epx	P49290	122105	35212.6	-1.79395	1.79395	-71.1619	0.288381	-2.00626	2.00626	-75.1082	0.248918	7.79728e-09	1.82749e-07	109	0.320505	P49290	PERE_MOUSE	P49290	Mus musculus	0.282	81380.1	defense response to bacterium,defense response to nematode,eosinophil migration,hydrogen peroxide catabolic process,negative regulation of interleukin-10 production,negative regulation of interleukin-5 production,positive regulation of interleukin-4 production,response to oxidative stress	heme binding,metal ion binding,peroxidase activity	extracellular space	sp	1	2	uniprot_mouse_proteome	42	61
TRUE	APOE4 / APOE2	APOE4	APOE2	50	Neutrophil elastase	Elane	Q3UP87	358222	66709.1	-2.4249	2.4249	-81.3777	0.186223	-2.84439	2.84439	-86.0764	0.139236	9.24644e-09	2.10146e-07	49	0.411819	Q3UP87	ELNE_MOUSE	Q3UP87	Mus musculus	0.034	28647.9	acute inflammatory response to antigenic stimulus,biosynthetic process of antibacterial peptides active against Gram-negative bacteria,defense response to bacterium,defense response to fungus,leukocyte migration,leukocyte migration involved in inflammatory response,negative regulation of chemokine biosynthetic process,negative regulation of interleukin-8 production,negative regulation of transcri…	cytokine binding,endopeptidase activity,heparin binding,peptidase activity,protease binding,serine-type endopeptidase activity,transcription corepressor activity	cell surface,collagen-containing extracellular matrix,cytoplasm,extracellular space,secretory granule,transcriptional repressor complex	sp	2	1	uniprot_mouse_proteome	13	24
TRUE	APOE3 / APOE4	APOE3	APOE4	115	Protein Ighg2b (Fragment)	Ighg2b	A0A075B5P3	18842064	10694089	-0.817143	0.817143	-43.2435	0.567565	-1.01662	1.01662	-50.5726	0.494274	1.07855e-08	2.34816e-07	114	0.164805	A0A075B5P3	A0A075B5P3_MOUSE	A0A075B5P3	Mus musculus	0.476	NaN				tr	1	1	uniprot_mouse_proteome	14	26
TRUE	APOE3 / APOE4	APOE3	APOE4	690	Collagen alpha-1(XI) chain	Col11a1	Q61245	120061760	105853312	-0.18171	0.18171	-11.8343	0.881657	-0.481417	0.481417	-28.3726	0.716274	1.22414e-08	2.5911e-07	689	0.0834895	Q61245	COBA1_MOUSE	Q61245	Mus musculus	0.353	181032	cartilage condensation,cartilage development,chondrocyte development,collagen fibril organization,detection of mechanical stimulus involved in sensory perception of sound,embryonic skeletal system morphogenesis,endodermal cell differentiation,extracellular matrix organization,heart morphogenesis,inner ear morphogenesis,ossification,proteoglycan metabolic process,sensory perception of sound,skelet…	extracellular matrix structural constituent,heparan sulfate binding,heparin binding,metal ion binding	collagen-containing extracellular matrix,collagen trimer,collagen type XI trimer,extracellular matrix,extracellular space	sp	1	2	uniprot_mouse_proteome	77	229
TRUE	APOE4 / APOE2	APOE4	APOE2	115	Matrix metalloproteinase-9	Mmp9	P41245	369870	183378	-1.0122	1.0122	-50.421	0.49579	-1.23398	1.23398	-57.4858	0.425142	1.55234e-08	3.32645e-07	114	0.202573	P41245	MMP9_MOUSE	P41245	Mus musculus	0.071	80535.4	aging,cellular response to cadmium ion,cellular response to cell-matrix adhesion,cellular response to reactive oxygen species,cellular response to UV-A,collagen catabolic process,embryo implantation,endodermal cell differentiation,extracellular matrix organization,heart development,negative regulation of apoptotic process,negative regulation of cation channel activity,negative regulation of cyste…	endopeptidase activity,fibronectin binding,identical protein binding,metalloendopeptidase activity,metallopeptidase activity,peptidase activity,macromolecular complex binding,serine-type endopeptidase activity,zinc ion binding	collagen-containing extracellular matrix,extracellular space,macromolecular complex	sp	1	2	uniprot_mouse_proteome	34	46
TRUE	APOE4 / APOE2	APOE4	APOE2	90	Destrin	Dstn	Q9R0P5	432117	233433	-0.888416	0.888416	-45.9793	0.540207	-1.08401	1.08401	-52.8284	0.471716	1.52363e-08	3.32645e-07	89	0.174044	Q9R0P5	DEST_MOUSE	Q9R0P5	Mus musculus	0.309	18521.6	actin filament depolymerization,actin filament fragmentation,actin filament severing,cell motility,positive regulation of actin filament depolymerization	actin filament binding	actin cytoskeleton,cortical actin cytoskeleton,cytoplasm	sp	1	3	uniprot_mouse_proteome	13	20
TRUE	APOE3 / APOE4	APOE3	APOE4	115	Matrix metalloproteinase-9	Mmp9	P41245	183378	536808	1.54959	1.54959	192.733	2.92733	1.5451	1.5451	191.825	2.91825	2.378e-08	4.89739e-07	114	0.257486	P41245	MMP9_MOUSE	P41245	Mus musculus	0.071	80535.4	aging,cellular response to cadmium ion,cellular response to cell-matrix adhesion,cellular response to reactive oxygen species,cellular response to UV-A,collagen catabolic process,embryo implantation,endodermal cell differentiation,extracellular matrix organization,heart development,negative regulation of apoptotic process,negative regulation of cation channel activity,negative regulation of cyste…	endopeptidase activity,fibronectin binding,identical protein binding,metalloendopeptidase activity,metallopeptidase activity,peptidase activity,macromolecular complex binding,serine-type endopeptidase activity,zinc ion binding	collagen-containing extracellular matrix,extracellular space,macromolecular complex	sp	1	2	uniprot_mouse_proteome	34	46
TRUE	APOE3 / APOE4	APOE3	APOE4	25	60S ribosomal protein L35a	Rpl35a	O55142	131948	292320	1.14758	1.14758	121.541	2.21541	1.20581	1.20581	130.666	2.30666	2.6584e-08	5.06425e-07	24	0.149275	O55142	RL35A_MOUSE	O55142	Mus musculus	0.209	12553.7	cytoplasmic translation,ribosomal large subunit biogenesis,rRNA processing	ribonucleoprotein complex binding,structural constituent of ribosome	cytosolic large ribosomal subunit,mitochondrion	sp	1	2	uniprot_mouse_proteome	6	9
TRUE	APOE3 / APOE4	APOE3	APOE4	60	60S ribosomal protein L3	Rpl3	P27659	92383.6	234520	1.344	1.344	153.854	2.53854	2.71311	2.71311	555.733	6.55733	2.65792e-08	5.06425e-07	59	0.423159	P27659	RL3_MOUSE	P27659	Mus musculus	0	46109.9	cellular response to interleukin-4,ribosomal large subunit assembly,translation	5S rRNA binding,RNA binding,structural constituent of ribosome	cytosol,cytosolic large ribosomal subunit,nucleolus,macromolecular complex,ribosome,synapse	sp	1	3	uniprot_mouse_proteome	17	24
TRUE	APOE3 / APOE4	APOE3	APOE4	80	Tyrosine-protein phosphatase non-receptor type 6;Isoform 2 of Tyrosine-protein phosphatase non-receptor type 6	Ptpn6	P29351;P29351-2	21206.8	65614.9	1.62949	1.62949	209.404	3.09404	3.07834	3.07834	744.641	8.44641	2.62323e-08	5.06425e-07	79	0.498085	P29351;P29351-2	PTN6_MOUSE	P29351;P29351-2	Mus musculus	25.5%;25.5%-2	67558.96;67558.96-2	abortive mitotic cell cycle,B cell receptor signaling pathway,cell differentiation,cytokine-mediated signaling pathway,epididymis development,hematopoietic progenitor cell differentiation,intracellular signal transduction,megakaryocyte development,natural killer cell mediated cytotoxicity,negative regulation of humoral immune response mediated by circulating immunoglobulin,negative regulation of …	cell adhesion molecule binding,natural killer cell lectin-like receptor binding,phosphorylation-dependent protein binding,phosphotyrosine binding,protein kinase binding,protein tyrosine phosphatase activity,SH2 domain binding,SH3 domain binding,transmembrane receptor protein tyrosine phosphatase activity;	alpha-beta T cell receptor complex,cell-cell junction,cytoplasm,cytosol,nucleolus,nucleoplasm,nucleus,macromolecular complex;	sp	1;	2;	uniprot_mouse_proteome	33	42
TRUE	APOE3 / APOE4	APOE3	APOE4	195	Metalloendopeptidase homolog PEX	Phex	P70669	672992	311364	-1.11199	1.11199	-53.7343	0.462657	-1.26313	1.26313	-58.336	0.41664	3.31618e-08	6.16325e-07	194	0.219435	P70669	PHEX_MOUSE	P70669	Mus musculus	0.338	86419	bone development,bone mineralization,cellular response to parathyroid hormone stimulus,cellular response to vitamin D,lung development,odontogenesis,organophosphate metabolic process,proteolysis,response to growth hormone,response to insulin-like growth factor stimulus,response to sodium phosphate	metal ion binding,metalloendopeptidase activity	endoplasmic reticulum,Golgi apparatus,integral component of membrane,perinuclear region of cytoplasm,plasma membrane	sp	1	1	uniprot_mouse_proteome	41	62
TRUE	APOE4 / APOE2	APOE4	APOE2	180	Vinculin	Vcl	Q64727	88164.5	48207.8	-0.87093	0.87093	-45.3206	0.546794	-1.29203	1.29203	-59.1625	0.408375	3.90972e-08	8.14525e-07	179	0.224954	Q64727	VINC_MOUSE	Q64727	Mus musculus	0.303	116717	adherens junction assembly,apical junction assembly,axon extension,cell adhesion,epithelial cell-cell adhesion,lamellipodium assembly,morphogenesis of an epithelium,protein localization to cell surface,regulation of cell migration,regulation of establishment of endothelial barrier,regulation of focal adhesion assembly,regulation of protein localization to cell-cell adherens junction	actin filament binding,alpha-catenin binding,dystroglycan binding,Rho GTPase binding,structural molecule activity,ubiquitin protein ligase binding	actin cytoskeleton,adherens junction,brush border,cell-cell contact zone,cell-cell junction,costamere,cytoplasm,fascia adherens,focal adhesion,inner dense plaque of desmosome,intercalated disc,membrane raft,outer dense plaque of desmosome,plasma membrane,podosome,macromolecular complex,sarcolemma,terminal web,Z disc,zonula adherens	sp	1	4	uniprot_mouse_proteome	66	110
TRUE	APOE4 / APOE2	APOE4	APOE2	150	ADAMTS-like protein 2	Adamtsl2	Q7TSK7	2.80122e+06	4.2217e+06	0.591769	0.591769	50.7093	1.50709	0.807159	0.807159	74.9762	1.74976	4.322e-08	8.76082e-07	149	0.139761	Q7TSK7	ATL2_MOUSE	Q7TSK7	Mus musculus	0.276	105647	extracellular matrix organization,lobar bronchus epithelium development,negative regulation of transforming growth factor beta receptor signaling pathway	metalloendopeptidase activity,microfibril binding	extracellular matrix,extracellular region	sp	2	1	uniprot_mouse_proteome	29	35
TRUE	APOE3 / APOE4	APOE3	APOE4	120	Insulin-like growth factor-binding protein complex acid labile subunit	Igfals	A0A0R4J0S2;P70389	652234	283062	-1.20427	1.20427	-56.6012	0.433988	-1.61147	1.61147	-67.2735	0.327265	4.96493e-08	9.0078e-07	119	0.276644	A0A0R4J0S2;P70389	A0A0R4J0S2_MOUSE;ALS_MOUSE	A0A0R4J0S2;P70389	Mus musculus	33.7%;33.7%	66989.99;66959.96	;axon guidance,cell adhesion,negative chemotaxis	;heparin binding,insulin-like growth factor binding,Roundabout binding	insulin-like growth factor ternary complex;insulin-like growth factor ternary complex	tr;sp	1	1	uniprot_mouse_proteome	20	28
TRUE	APOE3 / APOE4	APOE3	APOE4	65	F-actin-capping protein subunit alpha-2	Capza2	P47754	194293	403258	1.05347	1.05347	107.551	2.07551	2.00587	2.00587	301.632	4.01632	5.91455e-08	1.04811e-06	64	0.326884	P47754	CAZA2_MOUSE	P47754	Mus musculus	0.479	32967.1	actin cytoskeleton organization,barbed-end actin filament capping	actin filament binding	brush border,cortical cytoskeleton,F-actin capping protein complex,membrane	sp	1	3	uniprot_mouse_proteome	17	25
TRUE	APOE3 / APOE4	APOE3	APOE4	190	Transketolase	Tkt	P40142	174273	664615	1.93117	1.93117	281.365	3.81365	1.68957	1.68957	222.56	3.2256	6.43092e-08	1.11372e-06	189	0.300089	P40142	TKT_MOUSE	P40142	Mus musculus	0.231	67630.5	glyceraldehyde-3-phosphate biosynthetic process,pentose-phosphate shunt,pentose-phosphate shunt, non-oxidative branch,regulation of growth,ribose phosphate biosynthetic process	calcium ion binding,carbohydrate binding,magnesium ion binding,monosaccharide binding,protein homodimerization activity,thiamine pyrophosphate binding,transketolase activity	endoplasmic reticulum membrane,intracellular membrane-bounded organelle,myelin sheath,nuclear body,nuclear speck,nucleoplasm,peroxisome	sp	1	1	uniprot_mouse_proteome	41	74
TRUE	APOE4 / APOE2	APOE4	APOE2	65	Coronin-1A	Coro1a	O89053	656182	131016	-2.32435	2.32435	-80.0335	0.199665	-2.82756	2.82756	-85.913	0.14087	5.64884e-08	1.1149e-06	64	0.459919	O89053	COR1A_MOUSE	O89053	Mus musculus	0.022	50989.2	actin cytoskeleton organization,actin filament organization,calcium ion transport,cell migration,cell-substrate adhesion,cellular response to interleukin-4,early endosome to recycling endosome transport,homeostasis of number of cells within a tissue,leukocyte chemotaxis,natural killer cell degranulation,negative regulation of actin nucleation,negative regulation of neuron apoptotic process,negati…	actin binding,actin filament binding,actin monomer binding,cytoskeletal protein binding,identical protein binding,myosin heavy chain binding,phosphatidylinositol 3-kinase binding,protein C-terminus binding,protein homodimerization activity	actin filament,axon,cell-cell junction,cell leading edge,cortical actin cytoskeleton,cytoplasm,cytosol,early endosome,glutamatergic synapse,immunological synapse,lamellipodium,phagocytic cup,phagocytic vesicle,phagocytic vesicle membrane,plasma membrane,macromolecular complex,stereocilium tip,synapse	sp	1	5	uniprot_mouse_proteome	28	38
TRUE	APOE3 / APOE4	APOE3	APOE4	75	Prohibitin	Phb	P67778	56447.7	171613	1.60417	1.60417	204.021	3.04021	2.04851	2.04851	313.678	4.13678	7.08583e-08	1.19987e-06	74	0.342148	P67778	PHB_MOUSE	P67778	Mus musculus	0.129	29820.1	activation of phospholipase C activity,activation of protein kinase C activity,animal organ regeneration,antiviral innate immune response,B cell activation,CD40 signaling pathway,cellular response to interleukin-6,DNA biosynthetic process,histone deacetylation,immunoglobulin production,interleukin-17 production,mitochondrion organization,modulation by host of viral RNA genome replication,negative…	complement component C3a binding,complement component C3b binding,enzyme binding,histone deacetylase binding,proteinase activated receptor binding,protein C-terminus binding,protein heterodimerization activity,transcription corepressor activity	cell surface,cytoplasm,early endosome,extrinsic component of mitochondrial outer membrane,extrinsic component of presynaptic active zone membrane,GABA-ergic synapse,glutamatergic synapse,integral component of plasma membrane,mitochondrial crista,mitochondrial inner membrane,mitochondrial prohibitin complex,mitochondrion,myelin sheath,nucleoplasm,nucleus,plasma membrane,postsynaptic density	sp	1	1	uniprot_mouse_proteome	21	24
TRUE	APOE3 / APOE4	APOE3	APOE4	70	40S ribosomal protein SA	Rpsa	P14206	199600	458060	1.19842	1.19842	129.489	2.29489	1.95149	1.95149	286.774	3.86774	7.94847e-08	1.28867e-06	69	0.324899	P14206	RSSA_MOUSE	P14206	Mus musculus	0.166	32838.1	cell-cell adhesion,cytoplasmic translation,epithelial cell differentiation,ribosomal small subunit assembly,translation	laminin binding,laminin receptor activity,ribosome binding,structural constituent of ribosome	basement membrane,collagen-containing extracellular matrix,cytoplasm,cytosol,cytosolic small ribosomal subunit,glutamatergic synapse,membrane,neuronal cell body,nucleus,plasma membrane,small ribosomal subunit,synapse	sp	1	4	uniprot_mouse_proteome	13	20
TRUE	APOE3 / APOE4	APOE3	APOE4	785	Collagen alpha-2(XI) chain;Isoform 7 of Collagen alpha-2(XI) chain;Isoform 2 of Collagen alpha-2(XI) chain;Isoform 3 of Collagen alpha-2(XI) chain;Isoform 4 of Collagen alpha-2(XI) chain;Isoform 5 of Collagen alpha-2(XI) chain;Isoform 6 of Collagen alpha-2(XI) chain	Col11a2	Q64739;Q64739-1;Q64739-3;Q64739-4;Q64739-5;Q64739-6;Q64739-7	102451472	87335840	-0.230295	0.230295	-14.7539	0.852461	-0.372756	0.372756	-22.7694	0.772306	7.79211e-08	1.28867e-06	784	0.0687305	Q64739;Q64739-1;Q64739-3;Q64739-4;Q64739-5;Q64739-6;Q64739-7	COBA2_MOUSE	Q64739;Q64739-1;Q64739-3;Q64739-4;Q64739-5;Q64739-6;Q64739-7	Mus musculus	36.7%;36.7%-1;36.7%-3;36.7%-4;36.7%-5;36.7%-6;36.7%-7	171535.29;171535.29-1;171535.29-3;171535.29-4;171535.29-5;171535.29-6;171535.29-7	cartilage development,chondrocyte differentiation,collagen fibril organization,extracellular matrix organization,osteoblast differentiation,palate development,sensory perception of sound,skeletal system development,skeletal system morphogenesis,soft palate development,tissue homeostasis;;;;;;	extracellular matrix structural constituent,metal ion binding;;;;;;	collagen-containing extracellular matrix,collagen trimer,extracellular matrix,extracellular space;;;;;;	sp	2;;;;;;	3;;;;;;	uniprot_mouse_proteome	78	257
TRUE	APOE4 / APOE2	APOE4	APOE2	40	40S ribosomal protein S15a	Rps15a	P62245	728966	292420	-1.31781	1.31781	-59.8856	0.401144	-1.56918	1.56918	-66.3001	0.336999	7.45317e-08	1.4333e-06	39	0.237499	P62245	RS15A_MOUSE	P62245	Mus musculus	0.515	14839.5	positive regulation of cell cycle,positive regulation of cell proliferation,response to virus,translation	structural constituent of ribosome	cytoplasm,cytosolic small ribosomal subunit,mitochondrion	sp	1	2	uniprot_mouse_proteome	12	19
TRUE	APOE4 / APOE2	APOE4	APOE2	250	Lamin-B1	Lmnb1	P14733	226419	144759	-0.64534	0.64534	-36.0658	0.639342	-0.939388	0.939388	-47.8546	0.521454	7.802e-08	1.46287e-06	249	0.169659	P14733	LMNB1_MOUSE	P14733	Mus musculus	0.226	66785.6	cellular response to monosodium L-glutamate,positive regulation of G2/M transition of mitotic cell cycle,positive regulation of JNK cascade	double-stranded DNA binding,JUN kinase binding,phospholipase binding,sequence-specific double-stranded DNA binding	cytoplasm,lamin filament,nuclear envelope,nuclear inner membrane,nuclear lamina,nuclear matrix,nuclear membrane,nucleoplasm,nucleus	sp	1	3	uniprot_mouse_proteome	48	88
TRUE	APOE4 / APOE2	APOE4	APOE2	85	Isocitrate dehydrogenase [NADP], mitochondrial	Idh2	P54071	86913.6	40368.8	-1.10634	1.10634	-53.553	0.46447	-1.915	1.915	-73.4827	0.265173	7.99806e-08	1.46306e-06	84	0.325568	P54071	IDHP_MOUSE	P54071	Mus musculus	0.06	50906.2	2-oxoglutarate metabolic process,glyoxylate cycle,isocitrate metabolic process,NADP biosynthetic process,NADP metabolic process,negative regulation of glial cell migration,negative regulation of glial cell proliferation,negative regulation of matrix metallopeptidase secretion,tricarboxylic acid cycle	isocitrate dehydrogenase (NADP+) activity,isocitrate dehydrogenase activity,magnesium ion binding,NAD binding	cytosol,mitochondrial inner membrane,mitochondrion,peroxisome	sp	1	3	uniprot_mouse_proteome	25	37
TRUE	APOE3 / APOE4	APOE3	APOE4	65	Voltage-dependent anion-selective channel protein 2	Vdac2	Q60930	117362	258177	1.13739	1.13739	119.983	2.19983	1.29405	1.29405	145.215	2.45215	9.65942e-08	1.53343e-06	64	0.215239	Q60930	VDAC2_MOUSE	Q60930	Mus musculus	0.322	31732.8	anion transport,binding of sperm to zona pellucida,negative regulation of intrinsic apoptotic signaling pathway,negative regulation of protein polymerization	nucleotide binding,porin activity,voltage-gated anion channel activity	acrosomal vesicle,membrane raft,mitochondrial inner membrane,mitochondrial nucleoid,mitochondrial outer membrane,mitochondrion,myelin sheath,pore complex,synaptic vesicle	sp	1	2	uniprot_mouse_proteome	18	26
TRUE	APOE4 / APOE2	APOE4	APOE2	60	Fatty acid-binding protein, adipocyte	Fabp4	P04117	763064	82346.7	-3.21202	3.21202	-89.2084	0.107916	-3.67426	3.67426	-92.1669	0.0783314	9.10356e-08	1.62564e-06	59	0.603157	P04117	FABP4_MOUSE	P04117	Mus musculus	0	14649.9	brown fat cell differentiation,cellular response to lithium ion,cellular response to tumor necrosis factor,cholesterol homeostasis,cytokine production,fatty acid metabolic process,long-chain fatty acid transport,negative regulation of protein kinase activity,negative regulation of transcription, DNA-templated,positive regulation of cell proliferation,positive regulation of cold-induced thermogene…	hormone receptor binding,long-chain fatty acid binding,long-chain fatty acid transporter activity	cytoplasm,cytosol,nucleoplasm,nucleus	sp	1	3	uniprot_mouse_proteome	13	21
TRUE	APOE4 / APOE2	APOE4	APOE2	590	Myosin-4	Myh4	Q5SX39	1.30345e+06	433237	-1.58911	1.58911	-66.7623	0.332377	-0.904829	0.904829	-46.5904	0.534096	1.23285e-07	2.15032e-06	589	0.168992	Q5SX39	MYH4_MOUSE	Q5SX39	Mus musculus	0.054	222859	muscle contraction,response to activity	actin filament binding,ATP binding,calmodulin binding,double-stranded RNA binding,motor activity	myofibril,myosin complex,myosin filament	sp	2	1	uniprot_mouse_proteome	107	329
TRUE	APOE4 / APOE2	APOE4	APOE2	135	Ectonucleotide pyrophosphatase/phosphodiesterase family member 2;Isoform 3 of Ectonucleotide pyrophosphatase/phosphodiesterase family member 2	Enpp2	Q9R1E6;Q9R1E6-3	384173	528161	0.459222	0.459222	37.4801	1.3748	0.530349	0.530349	44.4278	1.44428	1.34374e-07	2.29046e-06	134	0.0952191	Q9R1E6;Q9R1E6-3	ENPP2_MOUSE	Q9R1E6;Q9R1E6-3	Mus musculus	18.6%;18.6%-3	98885.44;98885.44-3	cell chemotaxis,estrous cycle,immune response,negative regulation of cell-matrix adhesion,phosphatidylcholine catabolic process,phospholipid catabolic process,phospholipid metabolic process,positive regulation of cell proliferation,positive regulation of epithelial cell migration,positive regulation of focal adhesion assembly,positive regulation of lamellipodium morphogenesis,positive regulation …	alkylglycerophosphoethanolamine phosphodiesterase activity,calcium ion binding,lysophospholipase activity,nucleic acid binding,nucleotide diphosphatase activity,phosphodiesterase I activity,polysaccharide binding,scavenger receptor activity,zinc ion binding;	cytoplasm,extracellular space,Golgi apparatus,integral component of plasma membrane;	sp	1;	3;	uniprot_mouse_proteome	28	33
TRUE	APOE3 / APOE4	APOE3	APOE4	110	V-type proton ATPase subunit B, brain isoform	Atp6v1b2	P62814	1.49721e+06	4.11891e+06	1.45999	1.45999	175.106	2.75106	1.83178	1.83178	255.976	3.55976	1.47723e-07	2.29725e-06	109	0.325893	P62814	VATB2_MOUSE	P62814	Mus musculus	0.09	56550.8	ATP metabolic process,hydrogen ion transmembrane transport	ATP binding,hydrolase activity	apical plasma membrane,cytoplasm,cytosol,endomembrane system,integral component of membrane,intracellular membrane-bounded organelle,melanosome,microvillus,myelin sheath,plasma membrane,proton-transporting V-type ATPase, V1 domain,ruffle	sp	1	1	uniprot_mouse_proteome	24	35
TRUE	APOE4 / APOE2	APOE4	APOE2	295	Calreticulin	Calr	P14211	17267180	21271202	0.300869	0.300869	23.1886	1.23189	0.319065	0.319065	24.7522	1.24752	1.47866e-07	2.46443e-06	294	0.0592418	P14211	CALR_MOUSE	P14211	Mus musculus	0.555	47994.5	cardiac muscle cell differentiation,cellular response to lithium ion,cellular senescence,cortical actin cytoskeleton organization,endoplasmic reticulum unfolded protein response,negative regulation of cell cycle arrest,negative regulation of intracellular steroid hormone receptor signaling pathway,negative regulation of neuron differentiation,negative regulation of retinoic acid receptor signalin…	androgen receptor binding,calcium ion binding,carbohydrate binding,hormone binding,integrin binding,iron ion binding,mRNA binding,peptide binding,ubiquitin protein ligase binding,unfolded protein binding	acrosomal vesicle,cell surface,collagen-containing extracellular matrix,cytoplasm,cytosol,endoplasmic reticulum,endoplasmic reticulum lumen,endoplasmic reticulum membrane,endoplasmic reticulum quality control compartment,external side of plasma membrane,extracellular region,extracellular space,Golgi apparatus,intracellular membrane-bounded organelle,membrane,MHC class I peptide loading complex,nu…	sp	1	1	uniprot_mouse_proteome	37	73
TRUE	APOE3 / APOE4	APOE3	APOE4	70	Protein S100-A9	S100a9	P31725	618666	3.58697e+06	2.53553	2.53553	479.791	5.79791	2.41876	2.41876	434.712	5.34712	1.75343e-07	2.67223e-06	69	0.416311	P31725	S10A9_MOUSE	P31725	Mus musculus	0.301	13048.9	actin cytoskeleton reorganization,activation of cysteine-type endopeptidase activity involved in apoptotic process,antimicrobial humoral immune response mediated by antimicrobial peptide,apoptotic process,astrocyte development,autocrine signaling,autophagy,innate immune response,leukocyte chemotaxis,leukocyte migration involved in inflammatory response,modification of morphology or physiology of …	antioxidant activity,arachidonic acid binding,calcium ion binding,microtubule binding,RAGE receptor binding,Toll-like receptor 4 binding,zinc ion binding	cell junction,cytoplasm,cytoskeleton,cytosol,extracellular space,nucleoplasm,plasma membrane	sp	1	3	uniprot_mouse_proteome	10	29
TRUE	APOE4 / APOE2	APOE4	APOE2	120	Glypican-1	Gpc1	Q9QZF2	712287	1.24935e+06	0.810643	0.810643	75.3993	1.75399	1.1662	1.1662	124.42	2.2442	1.78906e-07	2.91694e-06	119	0.210264	Q9QZF2	GPC1_MOUSE	Q9QZF2	Mus musculus	0.348	61359.7	cell migration,heparan sulfate proteoglycan catabolic process,myelin assembly,negative regulation of fibroblast growth factor receptor signaling pathway,positive regulation of skeletal muscle cell differentiation,regulation of protein localization to membrane,Schwann cell differentiation	collagen V binding,copper ion binding,fibroblast growth factor binding,laminin binding	anchored component of plasma membrane,cell surface,collagen-containing extracellular matrix,cytosol,endosome,extracellular matrix,extracellular region,extracellular space,Golgi lumen,membrane raft,neuronal cell body,nucleoplasm,plasma membrane,synapse	sp	1	1	uniprot_mouse_proteome	25	34
TRUE	APOE4 / APOE2	APOE4	APOE2	30	Thioredoxin-dependent peroxide reductase, mitochondrial	Prdx3	P20108	121816	57399.9	-1.08558	1.08558	-52.8797	0.471203	-1.1909	1.1909	-56.197	0.43803	2.05289e-07	3.14218e-06	29	0.176288	P20108	PRDX3_MOUSE	P20108	Mus musculus	0.101	28127	cell redox homeostasis,cellular response to oxidative stress,cellular response to reactive oxygen species,hydrogen peroxide catabolic process,maternal placenta development,mitochondrion organization,myeloid cell differentiation,negative regulation of apoptotic process,negative regulation of kinase activity,negative regulation of neuron apoptotic process,peptidyl-cysteine oxidation,positive regula…	cysteine-type endopeptidase inhibitor activity involved in apoptotic process,identical protein binding,kinase binding,protein C-terminus binding,protein kinase binding,thioredoxin peroxidase activity	cytoplasm,cytosol,early endosome,mitochondrion,myelin sheath,macromolecular complex	sp	1	1	uniprot_mouse_proteome	9	11
TRUE	APOE4 / APOE2	APOE4	APOE2	690	Collagen alpha-1(XI) chain	Col11a1	Q61245	100783016	120061760	0.252524	0.252524	19.129	1.19129	0.302824	0.302824	23.3557	1.23356	1.96938e-07	3.14218e-06	689	0.0576188	Q61245	COBA1_MOUSE	Q61245	Mus musculus	0.353	181032	cartilage condensation,cartilage development,chondrocyte development,collagen fibril organization,detection of mechanical stimulus involved in sensory perception of sound,embryonic skeletal system morphogenesis,endodermal cell differentiation,extracellular matrix organization,heart morphogenesis,inner ear morphogenesis,ossification,proteoglycan metabolic process,sensory perception of sound,skelet…	extracellular matrix structural constituent,heparan sulfate binding,heparin binding,metal ion binding	collagen-containing extracellular matrix,collagen trimer,collagen type XI trimer,extracellular matrix,extracellular space	sp	1	2	uniprot_mouse_proteome	77	229
TRUE	APOE4 / APOE2	APOE4	APOE2	40	Coactosin-like protein	Cotl1	Q9CQI6	446138	221927	-1.00741	1.00741	-50.2561	0.497439	-1.02222	1.02222	-50.7641	0.492359	2.05192e-07	3.14218e-06	39	0.162526	Q9CQI6	COTL1_MOUSE	Q9CQI6	Mus musculus	0.049	15943.9	defense response to fungus,regulation of actin filament polymerization	actin binding,actin filament binding,enzyme binding	cortical actin cytoskeleton,cytosol,nucleus,plasma membrane	sp	1	3	uniprot_mouse_proteome	15	21
TRUE	APOE3 / APOE4	APOE3	APOE4	125	Integrin alpha-M;Integrin alpha-M;Integrin alpha M, isoform CRA_a;Integrin alpha-M;Integrin alpha-M	Itgam	A0A0R4J1B4;E9Q5K8;E9Q604;G5E8F1;Q3U1U4	34458.6	120990	1.81196	1.81196	251.118	3.51118	2.17311	2.17311	350.995	4.50995	2.32756e-07	3.47765e-06	124	0.396928	A0A0R4J1B4;E9Q5K8;E9Q604;G5E8F1;Q3U1U4	A0A0R4J1B4_MOUSE;E9Q5K8_MOUSE;E9Q604_MOUSE;G5E8F1_MOUSE;Q3U1U4_MOUSE	A0A0R4J1B4;E9Q5K8;E9Q604;G5E8F1;Q3U1U4	Mus musculus	0.8%;0.7%;0.7%;0.7%;0.6%	115127.03;128735.5;127402.7;127530.83;135944.61	cell adhesion,integrin-mediated signaling pathway;cell adhesion,integrin-mediated signaling pathway;cell adhesion,integrin-mediated signaling pathway;cell adhesion,integrin-mediated signaling pathway;cell adhesion,integrin-mediated signaling pathway,translation	metal ion binding;metal ion binding;metal ion binding;metal ion binding;metal ion binding,structural constituent of ribosome	integrin complex;integrin complex;integrin complex;integrin complex;integrin complex,ribosome	tr	1	1;1;2;2;1	uniprot_mouse_proteome	22	39
TRUE	APOE4 / APOE2	APOE4	APOE2	225	Extracellular matrix protein 2	Ecm2	Q5FW85	13859507	17903012	0.369326	0.369326	29.175	1.29175	0.357458	0.357458	28.1166	1.28117	2.74496e-07	4.11743e-06	224	0.0674227	Q5FW85	ECM2_MOUSE	Q5FW85	Mus musculus	0.454	76675.8	extracellular matrix organization,positive regulation of cell-substrate adhesion	collagen binding,collagen V binding,heparin binding	extracellular matrix,interstitial matrix	sp	1	1	uniprot_mouse_proteome	29	50
TRUE	APOE3 / APOE4	APOE3	APOE4	70	Fermitin family homolog 3	Fermt3	Q8K1B8	57431.7	191066	1.73415	1.73415	232.683	3.32683	2.47315	2.47315	455.256	5.55256	2.9627e-07	4.34149e-06	69	0.435516	Q8K1B8	URP2_MOUSE	Q8K1B8	Mus musculus	0.221	75634.5	cell-matrix adhesion,integrin activation,integrin-mediated signaling pathway,leukocyte cell-cell adhesion,platelet aggregation,positive regulation of cell migration,regulation of cell-cell adhesion mediated by integrin,substrate adhesion-dependent cell spreading	integrin binding	cell projection,cell-substrate junction,podosome	sp	1	1	uniprot_mouse_proteome	33	40
TRUE	APOE3 / APOE2	APOE3	APOE2	220	SPARC-like protein 1	Sparcl1	P70663	6.12499e+06	5179858	-0.241796	0.241796	-15.4308	0.845692	-1.19495	1.19495	-56.32	0.4368	3.44539e-08	4.86293e-06	219	0.208856	P70663	SPRL1_MOUSE	P70663	Mus musculus	0.415	72287.2	anatomical structure development,regulation of synapse organization,signal transduction	calcium ion binding,collagen binding,extracellular matrix binding	extracellular matrix of synaptic cleft,extracellular space,glutamatergic synapse,synapse	sp	1	3	uniprot_mouse_proteome	30	46
TRUE	APOE4 / APOE2	APOE4	APOE2	70	Fermitin family homolog 3	Fermt3	Q8K1B8	161090	57431.7	-1.48795	1.48795	-64.3481	0.356519	-2.30044	2.30044	-79.6998	0.203002	3.54844e-07	5.21829e-06	69	0.408364	Q8K1B8	URP2_MOUSE	Q8K1B8	Mus musculus	0.221	75634.5	cell-matrix adhesion,integrin activation,integrin-mediated signaling pathway,leukocyte cell-cell adhesion,platelet aggregation,positive regulation of cell migration,regulation of cell-cell adhesion mediated by integrin,substrate adhesion-dependent cell spreading	integrin binding	cell projection,cell-substrate junction,podosome	sp	1	1	uniprot_mouse_proteome	33	40
TRUE	APOE4 / APOE2	APOE4	APOE2	100	Glucose-6-phosphate 1-dehydrogenase X	G6pdx	Q00612	98167.1	28592.3	-1.77961	1.77961	-70.8739	0.291261	-2.03504	2.03504	-75.6	0.244	3.94686e-07	5.69258e-06	99	0.374456	Q00612	G6PD1_MOUSE	Q00612	Mus musculus	0.35	59262.6	angiotensin mediated vasoconstriction involved in regulation of systemic arterial blood pressure,vasodilation by angiotensin involved in regulation of systemic arterial blood pressure,cellular response to oxidative stress,cholesterol biosynthetic process,cytokine production,erythrocyte development,erythrocyte maturation,glucose 6-phosphate metabolic process,glucose metabolic process,glutathione m…	carbohydrate binding,glucose-6-phosphate dehydrogenase activity,glucose binding,identical protein binding,NADP binding,protein homodimerization activity	centriolar satellite,cytoplasm,cytoplasmic side of plasma membrane,cytosol,intracellular membrane-bounded organelle,nucleus	sp	1	3	uniprot_mouse_proteome	36	49
TRUE	APOE3 / APOE4	APOE3	APOE4	30	Mast cell protease-11	Prss34	Q80UR4	11619.7	49237.1	2.08318	2.08318	323.74	4.2374	4.61273	4.61273	2346.65	24.4665	4.72937e-07	6.79958e-06	29	0.71566	Q80UR4	Q80UR4_MOUSE	Q80UR4	Mus musculus	0	35037.5	peptide cross-linking via chondroitin 4-sulfate glycosaminoglycan,proteolysis	glycosaminoglycan binding,heparin binding,serine-type endopeptidase activity,serine-type peptidase activity	extracellular matrix,extracellular space	tr	1	1	uniprot_mouse_proteome	11	12
TRUE	APOE3 / APOE4	APOE3	APOE4	120	Aldehyde dehydrogenase, mitochondrial	Aldh2	P47738	211660	411578	0.959416	0.959416	94.4523	1.94452	1.23492	1.23492	135.368	2.35368	6.30706e-07	8.89996e-06	119	0.234554	P47738	ALDH2_MOUSE	P47738	Mus musculus	0.146	56537.5	acetaldehyde metabolic process,behavioral response to ethanol,cellular detoxification of aldehyde,ethanol catabolic process,intrinsic apoptotic signaling pathway in response to oxidative stress,negative regulation of apoptotic process,regulation of inflammatory response,regulation of reactive oxygen species metabolic process,response to organic cyclic compound	aldehyde dehydrogenase (NAD) activity,glyceraldehyde-3-phosphate dehydrogenase (NAD+) (non-phosphorylating) activity,identical protein binding,NAD binding,NADH binding	mitochondrial matrix,mitochondrion	sp	1	1	uniprot_mouse_proteome	32	50
TRUE	APOE3 / APOE4	APOE3	APOE4	225	Transitional endoplasmic reticulum ATPase	Vcp	Q01853	213073	471127	1.14477	1.14477	121.11	2.2111	1.03688	1.03688	105.178	2.05178	6.98697e-07	9.68012e-06	224	0.203023	Q01853	TERA_MOUSE	Q01853	Mus musculus	0.28	89321.8	activation of cysteine-type endopeptidase activity involved in apoptotic process,aggresome assembly,ATP metabolic process,autophagosome maturation,autophagy,cellular response to arsenite ion,cellular response to DNA damage stimulus,cellular response to heat,double-strand break repair,endoplasmic reticulum stress-induced pre-emptive quality control,ER to Golgi vesicle-mediated transport,endosome t…	ADP binding,ATPase activity,ATP binding,BAT3 complex binding,deubiquitinase activator activity,identical protein binding,K48-linked polyubiquitin binding,lipid binding,MHC class I protein binding,polyubiquitin binding,macromolecular complex binding,protein domain specific binding,protein phosphatase binding,receptor binding,ubiquitin-like protein ligase binding,ubiquitin protein ligase binding,ub…	ATPase complex,cytoplasm,cytoplasmic stress granule,cytosol,Derlin-1 retrotranslocation complex,endoplasmic reticulum,endoplasmic reticulum membrane,glutamatergic synapse,intracellular membrane-bounded organelle,lipid particle,myelin sheath,nucleoplasm,nucleus,perinuclear region of cytoplasm,proteasome complex,macromolecular complex,site of double-strand break,synapse,VCP-NPL4-UFD1 AAA ATPase com…	sp	1	4	uniprot_mouse_proteome	64	101
TRUE	APOE4 / APOE2	APOE4	APOE2	95	Transaldolase	Taldo1	A0A1B0GR11;Q93092	201875	89987.4	-1.16566	1.16566	-55.4241	0.445759	-1.46378	1.46378	-63.7459	0.362541	6.87545e-07	9.72941e-06	94	0.274912	A0A1B0GR11;Q93092	A0A1B0GR11_MOUSE;TALDO_MOUSE	A0A1B0GR11;Q93092	Mus musculus	20.9%;23.7%	42151.38;37386.94	carbohydrate metabolic process,pentose-phosphate shunt;carbohydrate metabolic process,fructose 6-phosphate metabolic process,glyceraldehyde-3-phosphate metabolic process,pentose-phosphate shunt,pentose-phosphate shunt, non-oxidative branch	sedoheptulose-7-phosphate:D-glyceraldehyde-3-phosphate glyceronetransferase activity;carbohydrate binding,monosaccharide binding,sedoheptulose-7-phosphate:D-glyceraldehyde-3-phosphate glyceronetransferase activity	cytoplasm;cytosol,intracellular membrane-bounded organelle	tr;sp	1	1;2	uniprot_mouse_proteome	22	31
TRUE	APOE3 / APOE4	APOE3	APOE4	770	Prothrombin	F2	P19221	191425328	140744688	-0.443701	0.443701	-26.4754	0.735246	-0.48105	0.48105	-28.3544	0.716456	7.36299e-07	1.00189e-05	769	0.0963465	P19221	THRB_MOUSE	P19221	Mus musculus	0.57	70268.7	acute-phase response,antimicrobial humoral immune response mediated by antimicrobial peptide,blood coagulation,cell surface receptor signaling pathway,cytolysis by host of symbiont cells,fibrinolysis,negative regulation of astrocyte differentiation,negative regulation of cytokine production involved in inflammatory response,negative regulation of proteolysis,neutrophil mediated killing of gram-ne…	calcium ion binding,heparin binding,lipopolysaccharide binding,peptidase activity,serine-type endopeptidase activity,receptor binding,thrombospondin receptor activity	collagen-containing extracellular matrix,external side of plasma membrane,extracellular space	sp	1	1	uniprot_mouse_proteome	65	176
TRUE	APOE3 / APOE4	APOE3	APOE4	45	Keratin, type II cytoskeletal 79	Krt79	Q8VED5	1.61439e+06	658990	-1.29266	1.29266	-59.1801	0.408199	-1.4717	1.4717	-63.9443	0.360557	7.97061e-07	1.06554e-05	44	0.256142	Q8VED5	K2C79_MOUSE	Q8VED5	Mus musculus	0.081	57552.3		enzyme binding	keratin filament	sp	1	2	uniprot_mouse_proteome	6	11
TRUE	APOE3 / APOE4	APOE3	APOE4	255	Heat shock cognate 71 kDa protein	Hspa8	P63017	2.15097e+06	3.41963e+06	0.66885	0.66885	58.9805	1.58981	0.587226	0.587226	50.2355	1.50236	8.38822e-07	1.08336e-05	254	0.116252	P63017	HSP7C_MOUSE	P63017	Mus musculus	0.444	70871.1	ATP metabolic process,axo-dendritic transport,cellular protein complex disassembly,cellular response to unfolded protein,chaperone mediated protein folding requiring cofactor,chaperone-mediated autophagy,chaperone-mediated autophagy translocation complex disassembly,chaperone-mediated protein folding,chaperone-mediated protein transport involved in chaperone-mediated autophagy,clathrin coat disas…	A1 adenosine receptor binding,ADP binding,ATPase activity,ATP binding,C3HC4-type RING finger domain binding,chaperone binding,clathrin-uncoating ATPase activity,enzyme binding,G-protein coupled receptor binding,heat shock protein binding,misfolded protein binding,peptide binding,phosphatidylserine binding,prostaglandin binding,protein binding involved in protein folding,protein binding, bridging,…	asymmetric synapse,autophagosome,axon,cell surface,chaperone complex,cytoplasm,cytosol,dendrite,dendritic shaft,dendritic spine,extracellular exosome,glutamatergic synapse,glycinergic synapse,intermediate filament,late endosome,lysosomal matrix,lysosomal membrane,lysosome,melanosome,membrane raft,messenger ribonucleoprotein complex,microtubule,myelin sheath,neuronal cell body,neuron projection,ne…	sp	1	1	uniprot_mouse_proteome	47	90
TRUE	APOE3 / APOE4	APOE3	APOE4	60	3-ketoacyl-CoA thiolase, mitochondrial	Acaa2	Q8BWT1	33447.1	104803	1.64772	1.64772	213.339	3.13339	2.38443	2.38443	422.138	5.22138	8.37651e-07	1.08336e-05	59	0.43301	Q8BWT1	THIM_MOUSE	Q8BWT1	Mus musculus	0	41829.9	acetyl-CoA metabolic process,cellular response to hypoxia,fatty acid beta-oxidation,negative regulation of mitochondrial membrane permeability involved in apoptotic process,negative regulation of mitochondrial outer membrane permeabilization involved in apoptotic signaling pathway	acetyl-CoA C-acetyltransferase activity,acetyl-CoA C-acyltransferase activity,acetyl-CoA hydrolase activity,acyl-CoA hydrolase activity,myristoyl-CoA hydrolase activity,palmitoyl-CoA hydrolase activity	mitochondrial inner membrane,mitochondrial matrix,mitochondrion	sp	1	3	uniprot_mouse_proteome	27	49
TRUE	APOE3 / APOE4	APOE3	APOE4	110	Eosinophil peroxidase	Epx	P49290	35212.6	79578.9	1.17629	1.17629	125.996	2.25996	1.69753	1.69753	224.346	3.24346	9.4003e-07	1.17538e-05	109	0.32644	P49290	PERE_MOUSE	P49290	Mus musculus	0.282	81380.1	defense response to bacterium,defense response to nematode,eosinophil migration,hydrogen peroxide catabolic process,negative regulation of interleukin-10 production,negative regulation of interleukin-5 production,positive regulation of interleukin-4 production,response to oxidative stress	heme binding,metal ion binding,peroxidase activity	extracellular space	sp	1	2	uniprot_mouse_proteome	42	61
TRUE	APOE3 / APOE4	APOE3	APOE4	195	Podocan	Podn	Q7TQ62	9811871	7427665	-0.40162	0.40162	-24.2992	0.757008	-0.624163	0.624163	-35.1204	0.648796	9.40925e-07	1.17538e-05	194	0.123196	Q7TQ62	PODN_MOUSE	Q7TQ62	Mus musculus	0.406	68718.3	negative regulation of cell migration,negative regulation of cell proliferation	collagen binding	cytoplasm,extracellular space	sp	2	1	uniprot_mouse_proteome	29	43
TRUE	APOE3 / APOE4	APOE3	APOE4	300	Protein Col22a1	Col22a1	E9Q7P1	6130379	5.32663e+06	-0.202753	0.202753	-13.1109	0.868891	-0.568323	0.568323	-32.56	0.6744	9.87868e-07	1.21412e-05	299	0.11371	E9Q7P1	E9Q7P1_MOUSE	E9Q7P1	Mus musculus	0.207	159943	angiogenesis,endothelial cell morphogenesis,extracellular matrix organization	extracellular matrix structural constituent	collagen-containing extracellular matrix,collagen trimer,extracellular matrix,extracellular space	tr	1	1	uniprot_mouse_proteome	52	95
TRUE	APOE3 / APOE4	APOE3	APOE4	60	Serine hydroxymethyltransferase	Shmt2	Q9CZN7	25592	61272.9	1.25955	1.25955	139.422	2.39422	2.01022	2.01022	302.844	4.02844	1.17787e-06	1.42466e-05	59	0.3712	Q9CZN7	Q9CZN7_MOUSE	Q9CZN7	Mus musculus	0	55758.7	cellular response to tetrahydrofolate,folic acid metabolic process,glycine biosynthetic process,glycine biosynthetic process from serine,glycine metabolic process,L-serine biosynthetic process,L-serine catabolic process,L-serine metabolic process,one-carbon metabolic process,positive regulation of cell proliferation,protein homotetramerization,protein K63-linked deubiquitination,protein tetrameri…	amino acid binding,chromatin binding,cobalt ion binding,glycine hydroxymethyltransferase activity,identical protein binding,L-allo-threonine aldolase activity,mRNA 5'-UTR binding,protein homodimerization activity,pyridoxal phosphate binding,serine binding,translation repressor activity, nucleic acid binding,zinc ion binding	BRISC complex,cytoplasm,cytosol,microtubule cytoskeleton,mitochondrial inner membrane,mitochondrial intermembrane space,mitochondrial matrix,mitochondrial nucleoid,mitochondrion,nucleus	tr	1	1	uniprot_mouse_proteome	25	28
TRUE	APOE4 / APOE2	APOE4	APOE2	100	T-complex protein 1 subunit gamma	Cct3	P80318	122439	53739.9	-1.188	1.188	-56.1088	0.438912	-1.35921	1.35921	-61.0206	0.389794	1.0309e-06	1.4318e-05	99	0.260887	P80318	TCPG_MOUSE	P80318	Mus musculus	0.04	60630	binding of sperm to zona pellucida,pore complex assembly,positive regulation of establishment of protein localization to telomere,positive regulation of telomere maintenance via telomerase,protein folding,protein stabilization,toxin transport	ATP binding,unfolded protein binding	cell body,chaperonin-containing T-complex,cytosol,microtubule,myelin sheath,plasma membrane,zona pellucida receptor complex	sp	1	1	uniprot_mouse_proteome	34	47
TRUE	APOE3 / APOE2	APOE3	APOE2	920	Protein Col6a3	Col6a3	E9PWQ3	9795504	9097478	-0.106653	0.106653	-7.12598	0.92874	-0.505617	0.505617	-29.5641	0.704359	1.38075e-07	1.55921e-05	919	0.0952329	E9PWQ3	E9PWQ3_MOUSE	E9PWQ3	Mus musculus	0.357	353932	cell adhesion	serine-type endopeptidase inhibitor activity	collagen-containing extracellular matrix,collagen trimer,extracellular matrix,extracellular space,sarcolemma	tr	1	2	uniprot_mouse_proteome	198	370
TRUE	APOE3 / APOE2	APOE3	APOE2	65	Complement C1q subcomponent subunit A	C1qa	P98086	7.31069e+06	2.06681e+06	-1.8226	1.8226	-71.7289	0.282711	-2.20515	2.20515	-78.3137	0.216863	1.42034e-07	1.55921e-05	64	0.372861	P98086	C1QA_MOUSE	P98086	Mus musculus	0.261	25974.4	aging,astrocyte activation,complement activation, classical pathway,complement-mediated synapse pruning,innate immune response,microglial cell activation,neuron remodeling,positive regulation of neuron death,response to iron ion,synapse organization,synapse disassembly,vertebrate eye-specific patterning		collagen trimer,extracellular space,postsynapse,synapse	sp	1	2	uniprot_mouse_proteome	11	20
TRUE	APOE3 / APOE4	APOE3	APOE4	55	Periostin (Fragment)	Postn	F7C9H0	8.10519e+06	3.25842e+06	-1.31468	1.31468	-59.7984	0.402016	-2.03965	2.03965	-75.6777	0.243223	1.38945e-06	1.65432e-05	54	0.375852	F7C9H0	F7C9H0_MOUSE	F7C9H0	Mus musculus	0.206	NaN				tr	1	1	uniprot_mouse_proteome	3	12
TRUE	APOE3 / APOE4	APOE3	APOE4	240	Actin, cytoplasmic 1	Actb	P60710	13069035	24298438	0.894711	0.894711	85.9237	1.85924	0.91976	0.91976	89.18	1.8918	1.41701e-06	1.66118e-05	239	0.185896	P60710	ACTB_MOUSE	P60710	Mus musculus	0.435	41736.7	adherens junction assembly,apical protein localization,axonogenesis,cell motility,cellular response to cytochalasin B,cellular response to electrical stimulus,establishment or maintenance of cell polarity,morphogenesis of a polarized epithelium,negative regulation of cyclin-dependent protein kinase activity,negative regulation of protein binding,postsynaptic actin cytoskeleton organization,protei…	ATP binding,identical protein binding,kinesin binding,nitric-oxide synthase binding,protein kinase binding,structural constituent of postsynaptic actin cytoskeleton,Tat protein binding	actin cytoskeleton,actin filament,adherens junction,apical junction complex,axon,cell-cell junction,cortical cytoskeleton,cytoplasm,cytoplasmic ribonucleoprotein granule,cytoskeleton,cytosol,dense body,focal adhesion,glutamatergic synapse,lamellipodium,membrane,membrane raft,myelin sheath,NuA4 histone acetyltransferase complex,nucleus,plasma membrane,podosome,postsynaptic actin cytoskeleton,posts…	sp	1	1	uniprot_mouse_proteome	19	75
TRUE	APOE3 / APOE4	APOE3	APOE4	105	Polyadenylate-binding protein 1	Pabpc1	P29341	59326	118111	0.993405	0.993405	99.0878	1.99088	1.30435	1.30435	146.972	2.46972	1.52489e-06	1.73428e-05	104	0.255688	P29341	PABP1_MOUSE	P29341	Mus musculus	0.03	70670.8	gene silencing by RNA,mRNA processing,negative regulation of nuclear-transcribed mRNA catabolic process, nonsense-mediated decay,nuclear-transcribed mRNA catabolic process, nonsense-mediated decay,positive regulation of nuclear-transcribed mRNA catabolic process, deadenylation-dependent decay,positive regulation of nuclear-transcribed mRNA poly(A) tail shortening,positive regulation of viral geno…	mRNA 3'-UTR binding,mRNA binding,poly(A) binding,poly(U) RNA binding,protein C-terminus binding,RNA binding	catalytic step 2 spliceosome,cell leading edge,cytoplasm,cytoplasmic ribonucleoprotein granule,cytoplasmic stress granule,cytosol,dendrite,lamellipodium,messenger ribonucleoprotein complex,nucleus,ribonucleoprotein complex,synapse	sp	1	2	uniprot_mouse_proteome	28	38
TRUE	APOE3 / APOE4	APOE3	APOE4	25	Oxygen-dependent coproporphyrinogen-III oxidase, mitochondrial	Cpox	P36552	22649.6	209902	3.21216	3.21216	826.736	9.26736	3.2256	3.2256	835.412	9.35412	1.52188e-06	1.73428e-05	24	0.509566	P36552	HEM6_MOUSE	P36552	Mus musculus	0.041	49714.5	heme biosynthetic process,potassium ion transport,protoporphyrinogen IX biosynthetic process,response to arsenic-containing substance,response to insecticide,response to iron ion,response to lead ion,response to methylmercury,sodium ion transport	coproporphyrinogen oxidase activity,identical protein binding,protein homodimerization activity,sodium:potassium-exchanging ATPase activity,structural constituent of eye lens	cytoplasm,cytosol,membrane,mitochondrial inner membrane,mitochondrial intermembrane space,mitochondrion	sp	1	2	uniprot_mouse_proteome	16	18
TRUE	APOE3 / APOE4	APOE3	APOE4	40	H-2 class I histocompatibility antigen, D-B alpha chain	H2-D1	P01899	53947.1	159064	1.55999	1.55999	194.853	2.94853	2.02813	2.02813	307.877	4.07877	1.69803e-06	1.82239e-05	39	0.360324	P01899	HA11_MOUSE	P01899	Mus musculus	0.028	40836.2	antigen processing and presentation of endogenous peptide antigen via MHC class Ib,antigen processing and presentation of endogenous peptide antigen via MHC class I via ER pathway, TAP-dependent,immune response,negative regulation of neuron projection development,positive regulation of T cell mediated cytotoxicity	beta-2-microglobulin binding,CD8 receptor binding,peptide antigen binding,peptide binding,macromolecular complex binding,receptor binding,TAP binding,TAP complex binding,T cell receptor binding	cell surface,endoplasmic reticulum,endoplasmic reticulum exit site,external side of plasma membrane,extracellular space,Golgi apparatus,Golgi medial cisterna,integral component of lumenal side of endoplasmic reticulum membrane,MHC class I peptide loading complex,MHC class I protein complex,phagocytic vesicle membrane,plasma membrane	sp	1	2	uniprot_mouse_proteome	16	18
TRUE	APOE3 / APOE4	APOE3	APOE4	90	Hemoglobin subunit alpha	Hba	P01942	3215270	7242070	1.17146	1.17146	125.24	2.2524	1.47969	1.47969	178.89	2.7889	1.65868e-06	1.82239e-05	89	0.288256	P01942	HBA_MOUSE	P01942	Mus musculus	0.465	15085.2	cellular oxidant detoxification,erythrocyte development,hydrogen peroxide catabolic process,in utero embryonic development,response to bacterium,response to stilbenoid	heme binding,iron ion binding,organic acid binding,oxygen binding,oxygen transporter activity,macromolecular complex binding	cytosolic small ribosomal subunit,extracellular space,haptoglobin-hemoglobin complex,hemoglobin complex,myelin sheath	sp	1	2	uniprot_mouse_proteome	12	26
TRUE	APOE3 / APOE4	APOE3	APOE4	70	60S ribosomal protein L6	Rpl6	P47911	69916.2	148149	1.08336	1.08336	111.896	2.11896	1.30325	1.30325	146.785	2.46785	1.663e-06	1.82239e-05	69	0.248731	P47911	RL6_MOUSE	P47911	Mus musculus	0.051	33509.6	cytoplasmic translation,ribosomal large subunit assembly	5.8S rRNA binding,mRNA binding,RNA binding,structural constituent of ribosome,tRNA binding	A band,cytoplasm,cytoplasmic ribonucleoprotein granule,cytosolic large ribosomal subunit,nucleolus,nucleus,polysomal ribosome,rough endoplasmic reticulum	sp	1	3	uniprot_mouse_proteome	15	21
TRUE	APOE3 / APOE4	APOE3	APOE4	235	ATP synthase subunit alpha, mitochondrial	Atp5a1	Q03265	692323	1.37765e+06	0.99269	0.99269	98.9892	1.98989	1.09052	1.09052	112.95	2.1295	1.67607e-06	1.82239e-05	234	0.221909	Q03265	ATPA_MOUSE	Q03265	Mus musculus	0.389	59752.6	ATP biosynthetic process,ATP metabolic process,ATP synthesis coupled proton transport,lipid metabolic process,mitochondrial ATP synthesis coupled proton transport,negative regulation of endothelial cell proliferation,positive regulation of blood vessel endothelial cell migration	ADP binding,angiostatin binding,ATP binding,MHC class I protein binding,protease binding,proton-transporting ATP synthase activity, rotational mechanism	cell surface,COP9 signalosome,membrane,membrane raft,mitochondrial inner membrane,mitochondrial proton-transporting ATP synthase complex,mitochondrial proton-transporting ATP synthase complex, catalytic core F(1),mitochondrion,myelin sheath,nucleus,plasma membrane,proton-transporting ATP synthase complex,proton-transporting ATP synthase complex, catalytic core F(1)	sp	1	1	uniprot_mouse_proteome	42	78
TRUE	APOE4 / APOE2	APOE4	APOE2	60	Carbonic anhydrase 1	Ca1	P13634	402798	61418.7	-2.71331	2.71331	-84.752	0.15248	-2.85979	2.85979	-86.2241	0.137759	1.33752e-06	1.82389e-05	59	0.531425	P13634	CAH1_MOUSE	P13634	Mus musculus	0	28330.5	one-carbon metabolic process	arylesterase activity,carbonate dehydratase activity,hydro-lyase activity,zinc ion binding	cytoplasm	sp	1	4	uniprot_mouse_proteome	12	21
TRUE	APOE4 / APOE2	APOE4	APOE2	195	Podocan	Podn	Q7TQ62	6.93624e+06	9811871	0.500375	0.500375	41.4581	1.41458	0.438277	0.438277	35.4985	1.35499	1.37605e-06	1.84292e-05	194	0.0879377	Q7TQ62	PODN_MOUSE	Q7TQ62	Mus musculus	0.406	68718.3	negative regulation of cell migration,negative regulation of cell proliferation	collagen binding	cytoplasm,extracellular space	sp	2	1	uniprot_mouse_proteome	29	43
TRUE	APOE3 / APOE4	APOE3	APOE4	205	Fibrinogen beta chain	Fgb	Q8K0E8	679101	1.09776e+06	0.692859	0.692859	61.6483	1.61648	1.11581	1.11581	116.716	2.16716	1.77461e-06	1.87813e-05	204	0.22676	Q8K0E8	FIBB_MOUSE	Q8K0E8	Mus musculus	0.376	54752.7	adaptive immune response,blood coagulation, fibrin clot formation,cell adhesion,cell-matrix adhesion,cellular macromolecular complex assembly,cellular response to interleukin-1,cellular response to leptin stimulus,fibrinolysis,induction of bacterial agglutination,innate immune response,negative regulation of endothelial cell apoptotic process,negative regulation of extrinsic apoptotic signaling p…	cell adhesion molecule binding,chaperone binding,receptor binding,structural molecule activity	blood microparticle,cell cortex,cell surface,collagen-containing extracellular matrix,cytoplasm,endoplasmic reticulum,external side of plasma membrane,extracellular space,fibrinogen complex,platelet alpha granule	sp	1	1	uniprot_mouse_proteome	37	61
TRUE	APOE3 / APOE2	APOE3	APOE2	350	Protein Tnxb	Tnxb	O35452	49013.6	31179.4	-0.652587	0.652587	-36.3862	0.636138	-0.899142	0.899142	-46.3795	0.536205	2.01085e-07	1.98672e-05	349	0.169505	O35452	O35452_MOUSE	O35452	Mus musculus	0.012	435479	cell-cell adhesion,cell-matrix adhesion,collagen fibril organization,collagen metabolic process,elastic fiber assembly,extracellular matrix organization,fatty acid metabolic process,lipid metabolic process,regulation of JUN kinase activity,triglyceride metabolic process	collagen binding,collagen fibril binding,heparin binding	collagen-containing extracellular matrix,extracellular matrix,extracellular region,extracellular space	tr	1	1	uniprot_mouse_proteome	137	193
TRUE	APOE3 / APOE4	APOE3	APOE4	300	Peptidyl-glycine alpha-amidating monooxygenase	Pam	F8VQA4;P97467	9476136	7430139	-0.35091	0.35091	-21.591	0.78409	-0.69619	0.69619	-38.28	0.6172	2.05669e-06	2.14685e-05	299	0.143756	F8VQA4;P97467	F8VQA4_MOUSE;AMD_MOUSE	F8VQA4;P97467	Mus musculus	52.1%;52.1%	108833.46;108962.58	central nervous system development,fatty acid primary amide biosynthetic process,heart development,lactation,limb development,long-chain fatty acid metabolic process,maternal process involved in female pregnancy,odontogenesis,ovulation cycle process,peptide amidation,protein amidation,regulation of actin cytoskeleton organization,regulation of protein secretion,regulation of transcription from RN…	calcium ion binding,copper ion binding,identical protein binding,L-ascorbic acid binding,peptidylamidoglycolate lyase activity,peptidylglycine monooxygenase activity,protein kinase binding,zinc ion binding;calcium ion binding,copper ion binding,identical protein binding,L-ascorbic acid binding,peptidylamidoglycolate lyase activity,peptidylglycine monooxygenase activity,protein kinase binding,zinc…	cell surface,extracellular space,integral component of membrane,neuron projection,perikaryon,perinuclear region of cytoplasm,plasma membrane,secretory granule membrane,trans-Golgi network,transport vesicle membrane;cell surface,cytosol,extracellular region,extracellular space,integral component of plasma membrane,neuronal cell body,neuron projection,perikaryon,perinuclear region of cytoplasm,plas…	tr;sp	1	1;2	uniprot_mouse_proteome	45	65
TRUE	APOE3 / APOE4	APOE3	APOE4	75	MCG5400	Myl12a	Q6ZWQ9	337256	915423	1.44059	1.44059	171.432	2.71432	1.46822	1.46822	176.679	2.76679	2.4936e-06	2.56773e-05	74	0.287671	Q6ZWQ9	Q6ZWQ9_MOUSE	Q6ZWQ9	Mus musculus	0.279	19895.3	protein localization to plasma membrane,regulation of cell shape	calcium ion binding,glutamate receptor binding	cell cortex region,myosin II complex,macromolecular complex,stress fiber,Z disc	tr	1	1	uniprot_mouse_proteome	10	23
TRUE	APOE3 / APOE4	APOE3	APOE4	255	Olfactomedin-like protein 3	Olfml3	A0A0R4J086	26424952	19482326	-0.439735	0.439735	-26.273	0.73727	-0.596751	0.596751	-33.8758	0.661242	2.63157e-06	2.67368e-05	254	0.124156	A0A0R4J086	A0A0R4J086_MOUSE	A0A0R4J086	Mus musculus	0.507	45798			extracellular region	tr	1	1	uniprot_mouse_proteome	33	71
TRUE	APOE3 / APOE4	APOE3	APOE4	35	Ras-related protein Rap-1A	Rap1a	P62835	128126	393800	1.6199	1.6199	207.354	3.07354	2.28728	2.28728	388.135	4.88135	2.79707e-06	2.80443e-05	34	0.407976	P62835	RAP1A_MOUSE	P62835	Mus musculus	0.201	20987.2	cellular response to cAMP,cellular response to drug,cellular response to nerve growth factor stimulus,cellular response to organic cyclic compound,establishment of endothelial barrier,liver regeneration,negative regulation of collagen biosynthetic process,negative regulation of synaptic vesicle exocytosis,nerve growth factor signaling pathway,positive regulation of ERK1 and ERK2 cascade,positive …	GDP binding,GTPase activity,GTP binding,macromolecular complex binding,Rap guanyl-nucleotide exchange factor activity,Ras GTPase binding	cell junction,cytoplasm,early endosome,glutamatergic synapse,guanyl-nucleotide exchange factor complex,late endosome,myelin sheath,neuron projection,perinuclear region of cytoplasm,phagocytic vesicle,plasma membrane	sp	1	1	uniprot_mouse_proteome	13	18
TRUE	APOE4 / APOE2	APOE4	APOE2	60	Aspartate--tRNA ligase, cytoplasmic	Dars	Q922B2	41024.3	15641.2	-1.39113	1.39113	-61.8733	0.381267	-2.27955	2.27955	-79.4038	0.205962	2.27168e-06	2.98905e-05	59	0.43515	Q922B2	SYDC_MOUSE	Q922B2	Mus musculus	0.251	57147.2	aspartyl-tRNA aminoacylation	aspartate-tRNA ligase activity,ATP binding,RNA binding	aminoacyl-tRNA synthetase multienzyme complex,cytoplasm,cytosol,synapse	sp	1	2	uniprot_mouse_proteome	34	36
TRUE	APOE3 / APOE4	APOE3	APOE4	60	Prohibitin-2	Phb2	O35129	133849	311406	1.21819	1.21819	132.655	2.32655	2.07158	2.07158	320.346	4.20346	3.56111e-06	3.52411e-05	59	0.404889	O35129	PHB2_MOUSE	O35129	Mus musculus	0.284	33296.4	activation of phospholipase C activity,activation of protein kinase C activity,antiviral innate immune response,B cell activation,CD40 signaling pathway,cell migration,cellular response to hypoxia,cellular response to retinoic acid,immunoglobulin production,induction by virus of host autophagy,mammary gland alveolus development,mammary gland branching involved in thelarche,mitochondrion organizat…	amide binding,identical protein binding,protein C-terminus binding,protein heterodimerization activity,protein homodimerization activity,protein N-terminus binding,sphingolipid binding	axon,cell periphery,cell surface,cytoplasm,GABA-ergic synapse,glutamatergic synapse,inner mitochondrial membrane protein complex,mitochondrial inner membrane,mitochondrial outer membrane,mitochondrial prohibitin complex,mitochondrion,nuclear matrix,nucleus,plasma membrane,postsynaptic density,presynaptic active zone,macromolecular complex	sp	1	1	uniprot_mouse_proteome	19	26
TRUE	APOE3 / APOE4	APOE3	APOE4	55	Catalase	Cat	P24270	25073.8	71529.8	1.51237	1.51237	185.278	2.85278	2.46052	2.46052	450.416	5.50416	3.60769e-06	3.52444e-05	54	0.476703	P24270	CATA_MOUSE	P24270	Mus musculus	0.163	59795.3	aerobic respiration,aging,cellular response to growth factor stimulus,cholesterol metabolic process,hemoglobin metabolic process,hydrogen peroxide catabolic process,kidney development,negative regulation of apoptotic process,negative regulation of NF-kappaB transcription factor activity,positive regulation of cell division,positive regulation of NF-kappaB transcription factor activity,positive re…	aminoacylase activity,antioxidant activity,catalase activity,enzyme binding,heme binding,identical protein binding,metal ion binding,NADP binding,oxidoreductase activity, acting on peroxide as acceptor,peroxisome targeting sequence binding,protein homodimerization activity	cytoplasm,cytosol,endoplasmic reticulum,extracellular space,Golgi apparatus,intracellular membrane-bounded organelle,lysosome,mitochondrial intermembrane space,mitochondrion,peroxisomal membrane,peroxisome,plasma membrane,macromolecular complex	sp	1	4	uniprot_mouse_proteome	25	31
TRUE	APOE3 / APOE4	APOE3	APOE4	25	Bone marrow proteoglycan	Prg2	Q61878	105723	740848	2.80889	2.80889	600.746	7.00746	3.07021	3.07021	739.893	8.39893	3.74426e-06	3.61155e-05	24	0.51499	Q61878	PRG2_MOUSE	Q61878	Mus musculus	0	24255.4	defense response to bacterium,defense response to nematode,immune response,negative regulation of interleukin-10 production,positive regulation of interleukin-4 production	carbohydrate binding	collagen-containing extracellular matrix	sp	1	1	uniprot_mouse_proteome	10	15
TRUE	APOE3 / APOE4	APOE3	APOE4	220	C-type lectin domain family 11 member A	Clec11a	O88200	31702448	20313760	-0.642137	0.642137	-35.9237	0.640763	-0.987376	0.987376	-49.5606	0.504394	3.81899e-06	3.63391e-05	219	0.208237	O88200	CLC11_MOUSE	O88200	Mus musculus	0.491	36451.4	ossification,positive regulation of cell proliferation	carbohydrate binding,growth factor activity	cytoplasm,extracellular region,extracellular space	sp	2	1	uniprot_mouse_proteome	24	47
TRUE	APOE3 / APOE4	APOE3	APOE4	200	Sushi-repeat-containing protein SRPX	Srpx	Q9R0M3	2142648	1.71099e+06	-0.32456	0.32456	-20.1458	0.798542	-0.823386	0.823386	-43.4886	0.565114	3.86281e-06	3.63391e-05	199	0.173292	Q9R0M3	SRPX_MOUSE	Q9R0M3	Mus musculus	0.554	51573.8	autophagy,negative regulation of cell proliferation involved in contact inhibition,phagolysosome assembly,positive regulation of extrinsic apoptotic signaling pathway in absence of ligand,response to endoplasmic reticulum stress		autophagosome,endoplasmic reticulum	sp	2	1	uniprot_mouse_proteome	33	56
TRUE	APOE3 / APOE4	APOE3	APOE4	130	Staphylococcal nuclease domain-containing protein 1	Snd1	Q78PY7	68235.1	109828	0.686659	0.686659	60.9552	1.60955	1.29664	1.29664	145.655	2.45655	4.12856e-06	3.83654e-05	129	0.269535	Q78PY7	SND1_MOUSE	Q78PY7	Mus musculus	0.271	102088	gene silencing by RNA,miRNA catabolic process,regulation of cell cycle process,RNA catabolic process	endonuclease activity,endoribonuclease activity,nuclease activity,RISC complex binding,RNA binding	cytoplasm,cytosol,dense body,melanosome,mitochondrion,nucleus,RISC complex	sp	1	1	uniprot_mouse_proteome	46	57
TRUE	APOE4 / APOE2	APOE4	APOE2	350	Amyloid beta A4 protein	App	P12023	27315476	38841772	0.50789	0.50789	42.1969	1.42197	0.49172	0.49172	40.6121	1.40612	3.00806e-06	3.88973e-05	349	0.103571	P12023	A4_MOUSE	P12023	Mus musculus	0.352	86722.1	activation of MAPK activity,activation of MAPKKK activity,adenylate cyclase-activating G-protein coupled receptor signaling pathway,adenylate cyclase-inhibiting G-protein coupled receptor signaling pathway,adult locomotory behavior,amyloid fibril formation,antibacterial humoral response,antifungal humoral response,antimicrobial humoral immune response mediated by antimicrobial peptide,associative…	acetylcholine receptor binding,apolipoprotein binding,chaperone binding,chemoattractant activity,enzyme binding,ephrin receptor binding,frizzled binding,G-protein coupled receptor binding,growth factor receptor binding,heparan sulfate proteoglycan binding,heparin binding,identical protein binding,insulin receptor binding,integrin binding,low-density lipoprotein particle receptor binding,peptidase…	amyloid-beta complex,apical part of cell,astrocyte projection,axon,cell-cell junction,cell surface,ciliary rootlet,clathrin-coated pit,ER to Golgi transport vesicle,cytoplasm,cytoplasmic vesicle,dendritic shaft,dendritic spine,early endosome,endosome,endosome to plasma membrane transport vesicle,extracellular space,Golgi apparatus,Golgi-associated vesicle,growth cone,growth cone filopodium,growth…	sp	1	3	uniprot_mouse_proteome	36	86
TRUE	APOE4 / APOE2	APOE4	APOE2	80	Tyrosine-protein phosphatase non-receptor type 6;Isoform 2 of Tyrosine-protein phosphatase non-receptor type 6	Ptpn6	P29351;P29351-2	47406.5	21206.8	-1.16055	1.16055	-55.2659	0.447341	-2.33803	2.33803	-80.222	0.19778	3.12404e-06	3.97123e-05	79	0.46573	P29351;P29351-2	PTN6_MOUSE	P29351;P29351-2	Mus musculus	25.5%;25.5%-2	67558.96;67558.96-2	abortive mitotic cell cycle,B cell receptor signaling pathway,cell differentiation,cytokine-mediated signaling pathway,epididymis development,hematopoietic progenitor cell differentiation,intracellular signal transduction,megakaryocyte development,natural killer cell mediated cytotoxicity,negative regulation of humoral immune response mediated by circulating immunoglobulin,negative regulation of …	cell adhesion molecule binding,natural killer cell lectin-like receptor binding,phosphorylation-dependent protein binding,phosphotyrosine binding,protein kinase binding,protein tyrosine phosphatase activity,SH2 domain binding,SH3 domain binding,transmembrane receptor protein tyrosine phosphatase activity;	alpha-beta T cell receptor complex,cell-cell junction,cytoplasm,cytosol,nucleolus,nucleoplasm,nucleus,macromolecular complex;	sp	1;	2;	uniprot_mouse_proteome	33	42
TRUE	APOE4 / APOE2	APOE4	APOE2	45	Bone sialoprotein 2	Ibsp	Q61711	50258088	91839808	0.869764	0.869764	82.7364	1.82736	0.899578	0.899578	86.552	1.86552	3.42899e-06	4.28623e-05	44	0.169375	Q61711	SIAL_MOUSE	Q61711	Mus musculus	0.062	35734.3	bone mineralization,cell adhesion,cellular response to growth factor stimulus,extracellular matrix organization,positive regulation of cell adhesion	integrin binding	extracellular space,vesicle	sp	2	2	uniprot_mouse_proteome	5	9
TRUE	APOE4 / APOE2	APOE4	APOE2	160	Inter alpha-trypsin inhibitor, heavy chain 4;Inter alpha-trypsin inhibitor, heavy chain 4;Inter alpha-trypsin inhibitor, heavy chain 4	Itih4	A6X935;E9PVD2;E9Q5L2	1.58081e+06	1283754	-0.300295	0.300295	-18.7914	0.812086	-0.644763	0.644763	-36.0402	0.639598	3.58398e-06	4.38386e-05	159	0.134239	A6X935;E9PVD2;E9Q5L2	ITIH4_MOUSE;E9PVD2_MOUSE;E9Q5L2_MOUSE	A6X935;E9PVD2;E9Q5L2	Mus musculus	29%;29%;29.5%	104659.49;104588.41;102823.41	acute-phase response,hyaluronan metabolic process,response to cytokine;hyaluronan metabolic process;hyaluronan metabolic process	serine-type endopeptidase inhibitor activity;serine-type endopeptidase inhibitor activity;serine-type endopeptidase inhibitor activity	collagen-containing extracellular matrix,cytoplasm,plasma membrane;extracellular region;extracellular region	sp;tr;tr	1	2;1;1	uniprot_mouse_proteome	26	33
TRUE	APOE4 / APOE2	APOE4	APOE2	290	Spectrin alpha chain, non-erythrocytic 1;Isoform 2 of Spectrin alpha chain, non-erythrocytic 1	Sptan1	P16546;P16546-2	29670.6	19606.4	-0.597711	0.597711	-33.9198	0.660802	-1.00263	1.00263	-50.0911	0.499089	3.62399e-06	4.38386e-05	289	0.21227	P16546;P16546-2	SPTN1_MOUSE	P16546;P16546-2	Mus musculus	20.1%;20.1%-2	284597.41;284597.41-2	actin cytoskeleton reorganization,actin filament capping;	actin binding,calcium ion binding,calmodulin binding,macromolecular complex binding,spectrin binding,syntaxin binding;	cortical cytoskeleton,cuticular plate,fascia adherens,intracellular membrane-bounded organelle,lateral plasma membrane,membrane,microtubule cytoskeleton,myelin sheath,paranode region of axon,plasma membrane,macromolecular complex,Z disc;	sp	1;	4;	uniprot_mouse_proteome	56	77
TRUE	APOE4 / APOE2	APOE4	APOE2	95	Plastin-2	Lcp1	Q61233	106960	56850.6	-0.911823	0.911823	-46.8487	0.531513	-1.716	1.716	-69.5609	0.304391	3.70107e-06	4.40604e-05	94	0.3489	Q61233	PLSL_MOUSE	Q61233	Mus musculus	0.061	70149.3	actin filament bundle assembly,actin filament network formation,animal organ regeneration,cell migration,extracellular matrix disassembly,positive regulation of podosome assembly,protein kinase A signaling,regulation of intracellular protein transport,response to wounding,T cell activation involved in immune response	actin filament binding,calcium ion binding,GTPase binding,identical protein binding,integrin binding	actin cytoskeleton,actin filament,actin filament bundle,cytoplasm,cytosol,filopodium,focal adhesion,perinuclear region of cytoplasm,phagocytic cup,plasma membrane,podosome,ruffle,ruffle membrane,stress fiber	sp	1	4	uniprot_mouse_proteome	37	57
TRUE	APOE4 / APOE2	APOE4	APOE2	125	Integrin alpha-M;Integrin alpha-M;Integrin alpha M, isoform CRA_a;Integrin alpha-M;Integrin alpha-M	Itgam	A0A0R4J1B4;E9Q5K8;E9Q604;G5E8F1;Q3U1U4	82182.8	34458.6	-1.25397	1.25397	-58.0708	0.419292	-1.81606	1.81606	-71.6004	0.283996	4.06894e-06	4.76829e-05	124	0.376564	A0A0R4J1B4;E9Q5K8;E9Q604;G5E8F1;Q3U1U4	A0A0R4J1B4_MOUSE;E9Q5K8_MOUSE;E9Q604_MOUSE;G5E8F1_MOUSE;Q3U1U4_MOUSE	A0A0R4J1B4;E9Q5K8;E9Q604;G5E8F1;Q3U1U4	Mus musculus	0.8%;0.7%;0.7%;0.7%;0.6%	115127.03;128735.5;127402.7;127530.83;135944.61	cell adhesion,integrin-mediated signaling pathway;cell adhesion,integrin-mediated signaling pathway;cell adhesion,integrin-mediated signaling pathway;cell adhesion,integrin-mediated signaling pathway;cell adhesion,integrin-mediated signaling pathway,translation	metal ion binding;metal ion binding;metal ion binding;metal ion binding;metal ion binding,structural constituent of ribosome	integrin complex;integrin complex;integrin complex;integrin complex;integrin complex,ribosome	tr	1	1;1;2;2;1	uniprot_mouse_proteome	22	39
TRUE	APOE3 / APOE4	APOE3	APOE4	60	60S ribosomal protein L4	Rpl4	Q9D8E6	47490	161157	1.76277	1.76277	239.349	3.39349	2.25989	2.25989	378.955	4.78955	5.30753e-06	4.8727e-05	59	0.451328	Q9D8E6	RL4_MOUSE	Q9D8E6	Mus musculus	0.205	47153.6	positive regulation of axon extension,positive regulation of axonogenesis,translation	5S rRNA binding,RNA binding,structural constituent of ribosome	A band,cytosolic large ribosomal subunit,large ribosomal subunit,nucleus,postsynaptic density,ribonucleoprotein complex,rough endoplasmic reticulum	sp	1	3	uniprot_mouse_proteome	24	30
TRUE	APOE3 / APOE4	APOE3	APOE4	30	Thioredoxin-dependent peroxide reductase, mitochondrial	Prdx3	P20108	57399.9	128611	1.1639	1.1639	124.062	2.24062	1.31552	1.31552	148.892	2.48892	5.42042e-06	4.9171e-05	29	0.236782	P20108	PRDX3_MOUSE	P20108	Mus musculus	0.101	28127	cell redox homeostasis,cellular response to oxidative stress,cellular response to reactive oxygen species,hydrogen peroxide catabolic process,maternal placenta development,mitochondrion organization,myeloid cell differentiation,negative regulation of apoptotic process,negative regulation of kinase activity,negative regulation of neuron apoptotic process,peptidyl-cysteine oxidation,positive regula…	cysteine-type endopeptidase inhibitor activity involved in apoptotic process,identical protein binding,kinase binding,protein C-terminus binding,protein kinase binding,thioredoxin peroxidase activity	cytoplasm,cytosol,early endosome,mitochondrion,myelin sheath,macromolecular complex	sp	1	1	uniprot_mouse_proteome	9	11
TRUE	APOE3 / APOE4	APOE3	APOE4	330	Biglycan	Bgn	P28653	95647168	67045520	-0.512581	0.512581	-29.9033	0.700967	-0.659495	0.659495	-36.69	0.6331	5.9353e-06	5.26259e-05	329	0.143251	P28653	PGS1_MOUSE	P28653	Mus musculus	0.547	41639.2	blood vessel remodeling,peptide cross-linking via chondroitin 4-sulfate glycosaminoglycan	extracellular matrix binding,glycosaminoglycan binding	cell surface,collagen-containing extracellular matrix,extracellular matrix,extracellular space,sarcolemma,transport vesicle	sp	1	1	uniprot_mouse_proteome	42	110
TRUE	APOE3 / APOE4	APOE3	APOE4	30	Heterochromatin protein 1-binding protein 3;Isoform 2 of Heterochromatin protein 1-binding protein 3;Isoform 3 of Heterochromatin protein 1-binding protein 3;Heterochromatin protein 1-binding protein 3;Heterochromatin protein 1-binding protein 3	Hp1bp3	Q3TEA8;Q3TEA8-2;Q3TEA8-3;Z4YKA3;Z4YKB8	96744.5	192075	0.989417	0.989417	98.5382	1.98538	1.28212	1.28212	143.196	2.43196	5.93941e-06	5.26259e-05	29	0.232149	Q3TEA8;Q3TEA8-2;Q3TEA8-3;Z4YKA3;Z4YKB8	HP1B3_MOUSE;HP1B3_MOUSE;HP1B3_MOUSE;Z4YKA3_MOUSE;Z4YKB8_MOUSE	Q3TEA8;Q3TEA8-2;Q3TEA8-3;Z4YKA3;Z4YKB8	Mus musculus	1.6%;1.6%-2;1.6%-3;1.7%;1.6%	60866.6;60866.6-2;60866.6-3;56824.89;60850.54	cellular response to hypoxia,heterochromatin organization,nucleosome assembly,regulation of cell proliferation,regulation of nucleus size,regulation of transcription, DNA-templated;;;heterochromatin organization,nucleosome assembly,regulation of transcription, DNA-templated;heterochromatin organization,nucleosome assembly,regulation of transcription, DNA-templated	DNA binding,nucleosome binding;;;chromatin binding,DNA binding;chromatin binding,DNA binding	chromosome,host cell nucleus,nuclear speck,nucleosome,nucleus;;;host cell nucleus,nucleosome;host cell nucleus,nucleosome	sp;sp;sp;tr;tr	1;;;1;1	1;;;1;1	uniprot_mouse_proteome	12	15
TRUE	APOE4 / APOE2	APOE4	APOE2	60	Histidine rich calcium binding protein, isoform CRA_a	Hrc	G5E8J6	404633	647588	0.678462	0.678462	60.0433	1.60043	0.589676	0.589676	50.4909	1.50491	4.72845e-06	5.4559e-05	59	0.117025	G5E8J6	G5E8J6_MOUSE	G5E8J6	Mus musculus	0.137	85171.6	calcium ion homeostasis,negative regulation of calcium ion import into sarcoplasmic reticulum,negative regulation of cytosolic calcium ion concentration,positive regulation of heart rate,positive regulation of relaxation of cardiac muscle,regulation of cell communication by electrical coupling involved in cardiac conduction,regulation of heart contraction,regulation of peptidyl-serine phosphoryla…	ATPase binding,calcium ion binding,ion channel binding	sarcoplasmic reticulum membrane,Z disc	tr	1	1	uniprot_mouse_proteome	11	13
TRUE	APOE4 / APOE2	APOE4	APOE2	100	Actin-related protein 3	Actr3	Q99JY9	184954	102249	-0.85507	0.85507	-44.7161	0.552839	-1.17568	1.17568	-55.7324	0.442676	4.8789e-06	5.54421e-05	99	0.243152	Q99JY9	ARP3_MOUSE	Q99JY9	Mus musculus	0	47357.2	Arp2/3 complex-mediated actin nucleation,astrocyte differentiation,asymmetric cell division,cellular response to interferon-gamma,cellular response to transforming growth factor beta stimulus,cellular response to tumor necrosis factor,cilium morphogenesis,establishment or maintenance of cell polarity,meiotic cell cycle,meiotic chromosome movement towards spindle pole,meiotic cytokinesis,negative …	actin binding,actin filament binding,ATPase binding,ATP binding,structural constituent of cytoskeleton	apical ectoplasmic specialization,apical tubulobulbar complex,Arp2/3 protein complex,basal ectoplasmic specialization,brush border,cell-cell junction,cell leading edge,concave side of sperm head,cytoplasm,excitatory synapse,glutamatergic synapse,Golgi membrane,hemidesmosome,lamellipodium,leading edge of lamellipodium,nucleus,perinuclear region of cytoplasm,podosome,podosome core,postsynapse,ruffl…	sp	1	3	uniprot_mouse_proteome	27	42
TRUE	APOE4 / APOE2	APOE4	APOE2	115	Malate dehydrogenase, mitochondrial	Mdh2	P08249	595740	369090	-0.69071	0.69071	-38.0451	0.619549	-0.952267	0.952267	-48.318	0.51682	5.08692e-06	5.69431e-05	114	0.198857	P08249	MDHM_MOUSE	P08249	Mus musculus	0.47	35611.4	aerobic respiration,carbohydrate metabolic process,malate metabolic process,NADH metabolic process,oxaloacetate metabolic process,tricarboxylic acid cycle	L-malate dehydrogenase activity,malate dehydrogenase (NADP+) activity,malate dehydrogenase activity,protein homodimerization activity,protein self-association	cytoplasm,membrane,mitochondrial inner membrane,mitochondrial matrix,mitochondrion,myelin sheath	sp	1	3	uniprot_mouse_proteome	24	44
TRUE	APOE4 / APOE2	APOE4	APOE2	175	Lumican	Lum	P51885	12212903	16826744	0.46235	0.46235	37.7784	1.37778	0.548068	0.548068	46.2127	1.46213	5.30945e-06	5.85601e-05	174	0.116655	P51885	LUM_MOUSE	P51885	Mus musculus	0.453	38265	cartilage development,collagen fibril organization,positive regulation of transcription from RNA polymerase II promoter,positive regulation of transforming growth factor beta1 production,response to growth factor,response to organic cyclic compound,visual perception	collagen binding	collagen-containing extracellular matrix,extracellular matrix,extracellular space,fibrillar collagen trimer	sp	1	2	uniprot_mouse_proteome	18	44
TRUE	APOE4 / APOE2	APOE4	APOE2	60	Testican-2	Spock2	F6SLR4;Q9ER58	1.29655e+06	1.8297e+06	0.496929	0.496929	41.1207	1.41121	0.571659	0.571659	48.6231	1.48623	5.8526e-06	6.36152e-05	59	0.114783	F6SLR4;Q9ER58	F6SLR4_MOUSE;TICN2_MOUSE	F6SLR4;Q9ER58	Mus musculus	22.9%;22.9%	46859.24;46863.14	;cellular response to leukemia inhibitory factor,extracellular matrix organization,peptide cross-linking via chondroitin 4-sulfate glycosaminoglycan,positive regulation of cell-substrate adhesion	calcium ion binding;calcium ion binding,extracellular matrix binding,glycosaminoglycan binding	extracellular region;collagen-containing extracellular matrix	tr;sp	1	1	uniprot_mouse_proteome	11	15
TRUE	APOE4 / APOE2	APOE4	APOE2	75	Prohibitin	Phb	P67778	114136	56447.7	-1.01576	1.01576	-50.5434	0.494566	-1.27006	1.27006	-58.5358	0.414642	6.16765e-06	6.6082e-05	74	0.260807	P67778	PHB_MOUSE	P67778	Mus musculus	0.129	29820.1	activation of phospholipase C activity,activation of protein kinase C activity,animal organ regeneration,antiviral innate immune response,B cell activation,CD40 signaling pathway,cellular response to interleukin-6,DNA biosynthetic process,histone deacetylation,immunoglobulin production,interleukin-17 production,mitochondrion organization,modulation by host of viral RNA genome replication,negative…	complement component C3a binding,complement component C3b binding,enzyme binding,histone deacetylase binding,proteinase activated receptor binding,protein C-terminus binding,protein heterodimerization activity,transcription corepressor activity	cell surface,cytoplasm,early endosome,extrinsic component of mitochondrial outer membrane,extrinsic component of presynaptic active zone membrane,GABA-ergic synapse,glutamatergic synapse,integral component of plasma membrane,mitochondrial crista,mitochondrial inner membrane,mitochondrial prohibitin complex,mitochondrion,myelin sheath,nucleoplasm,nucleus,plasma membrane,postsynaptic density	sp	1	1	uniprot_mouse_proteome	21	24
TRUE	APOE3 / APOE4	APOE3	APOE4	70	DNA replication licensing factor MCM3	Mcm3	P25206	64007.2	183494	1.51942	1.51942	186.677	2.86677	2.24324	2.24324	373.459	4.73459	7.82029e-06	6.84949e-05	69	0.464083	P25206	MCM3_MOUSE	P25206	Mus musculus	0.026	91546.3	DNA strand elongation involved in DNA replication,double-strand break repair via break-induced replication,mitotic DNA replication initiation,pre-replicative complex assembly involved in nuclear cell cycle DNA replication	ATP binding,DNA helicase activity,DNA replication origin binding,single-stranded DNA binding	centrosome,cytoplasm,MCM complex,nucleoplasm,nucleus,perinuclear region of cytoplasm	sp	1	2	uniprot_mouse_proteome	31	37
TRUE	APOE4 / APOE2	APOE4	APOE2	40	Pre-mRNA-processing factor 19	Prpf19	Q99KP6	81099.1	34343.3	-1.23966	1.23966	-57.6527	0.423473	-2.07376	2.07376	-76.246	0.23754	6.61386e-06	6.98647e-05	39	0.398665	Q99KP6	PRP19_MOUSE	Q99KP6	Mus musculus	0	55238.9	cellular protein localization,double-strand break repair via nonhomologous end joining,generation of catalytic spliceosome for first transesterification step,inner cell mass cell proliferation,lipid biosynthetic process,mRNA splicing, via spliceosome,negative regulation of neuron differentiation,positive regulation of astrocyte differentiation,positive regulation of mRNA splicing, via spliceosome…	identical protein binding,ubiquitin protein ligase activity,ubiquitin-protein transferase activity,ubiquitin-ubiquitin ligase activity	catalytic step 2 spliceosome,cytoplasm,DNA replication factor A complex,lipid particle,nuclear speck,nucleus,Prp19 complex,site of double-strand break,spindle,spliceosomal complex,U2-type catalytic step 1 spliceosome,U2-type catalytic step 2 spliceosome	sp	1	1	uniprot_mouse_proteome	13	15
TRUE	APOE4 / APOE2	APOE4	APOE2	40	Cathepsin F	Ctsf	Q9R013	343218	462231	0.429492	0.429492	34.6759	1.34676	0.403534	0.403534	32.2744	1.32274	6.90552e-06	7.19325e-05	39	0.0777799	Q9R013	CATF_MOUSE	Q9R013	Mus musculus	0.177	51660.9	proteolysis involved in cellular protein catabolic process	cysteine-type endopeptidase activity,cysteine-type peptidase activity	extracellular space,lysosome	sp	1	1	uniprot_mouse_proteome	9	9
TRUE	APOE3 / APOE4	APOE3	APOE4	180	Creatine kinase M-type	Ckm	P07310	2.13895e+06	1318562	-0.697935	0.697935	-38.3546	0.616454	-0.781908	0.781908	-41.8403	0.581597	8.69415e-06	7.52834e-05	179	0.170731	P07310	KCRM_MOUSE	P07310	Mus musculus	0.517	43045	phosphocreatine biosynthetic process,phosphocreatine metabolic process,response to heat	ATP binding,creatine kinase activity,kinase activity	cytoplasm,extracellular space	sp	1	1	uniprot_mouse_proteome	44	119
TRUE	APOE3 / APOE4	APOE3	APOE4	10	PCTP-like protein	Stard10	E9PVP0	4256359	13913178	1.70876	1.70876	226.88	3.2688	1.7147	1.7147	228.229	3.28229	9.21266e-06	7.8877e-05	9	0.192303	E9PVP0	E9PVP0_MOUSE	E9PVP0	Mus musculus	0.03	40116.5		lipid binding		tr	1	1	uniprot_mouse_proteome	2	3
TRUE	APOE3 / APOE4	APOE3	APOE4	310	Vitronectin	Vtn	P29788	194996064	156725184	-0.315208	0.315208	-19.6265	0.803735	-0.653676	0.653676	-36.4341	0.635659	9.4552e-06	8.0054e-05	309	0.145124	P29788	VTNC_MOUSE	P29788	Mus musculus	0.471	54849	cell adhesion mediated by integrin,cell-matrix adhesion,cell migration,endodermal cell differentiation,extracellular matrix organization,immune response,liver regeneration,negative regulation of endopeptidase activity,oligodendrocyte differentiation,positive regulation of cell-substrate adhesion,positive regulation of peptidyl-tyrosine phosphorylation,positive regulation of protein binding,positi…	collagen binding,extracellular matrix binding,heparin binding,identical protein binding,integrin binding,polysaccharide binding,scavenger receptor activity	basement membrane,collagen-containing extracellular matrix,cytoplasm,endoplasmic reticulum,extracellular matrix,extracellular space,Golgi lumen,intracellular membrane-bounded organelle,rough endoplasmic reticulum lumen	sp	1	2	uniprot_mouse_proteome	30	75
TRUE	APOE3 / APOE4	APOE3	APOE4	160	Fibrinogen alpha chain	Fga	E9PV24	669790	936452	0.483497	0.483497	39.8128	1.39813	0.83962	0.83962	78.9579	1.78958	9.83778e-06	8.23779e-05	159	0.183819	E9PV24	FIBA_MOUSE	E9PV24	Mus musculus	0.243	87429.3	adaptive immune response,blood coagulation,blood coagulation, common pathway,blood coagulation, fibrin clot formation,cell-matrix adhesion,cellular macromolecular complex assembly,fibrinolysis,induction of bacterial agglutination,innate immune response,negative regulation of endothelial cell apoptotic process,negative regulation of extrinsic apoptotic signaling pathway via death domain receptors,…	cell adhesion molecule binding,metal ion binding,receptor binding,structural molecule activity	blood microparticle,cell cortex,cell surface,collagen-containing extracellular matrix,cytoplasm,external side of plasma membrane,extracellular space,fibrinogen complex,platelet alpha granule,rough endoplasmic reticulum,synapse	sp	1	1	uniprot_mouse_proteome	31	48
TRUE	APOE4 / APOE2	APOE4	APOE2	235	ATP synthase subunit alpha, mitochondrial	Atp5a1	Q03265	1.01922e+06	692323	-0.557955	0.557955	-32.0736	0.679264	-0.794204	0.794204	-42.3339	0.576661	8.17362e-06	8.39755e-05	234	0.174085	Q03265	ATPA_MOUSE	Q03265	Mus musculus	0.389	59752.6	ATP biosynthetic process,ATP metabolic process,ATP synthesis coupled proton transport,lipid metabolic process,mitochondrial ATP synthesis coupled proton transport,negative regulation of endothelial cell proliferation,positive regulation of blood vessel endothelial cell migration	ADP binding,angiostatin binding,ATP binding,MHC class I protein binding,protease binding,proton-transporting ATP synthase activity, rotational mechanism	cell surface,COP9 signalosome,membrane,membrane raft,mitochondrial inner membrane,mitochondrial proton-transporting ATP synthase complex,mitochondrial proton-transporting ATP synthase complex, catalytic core F(1),mitochondrion,myelin sheath,nucleus,plasma membrane,proton-transporting ATP synthase complex,proton-transporting ATP synthase complex, catalytic core F(1)	sp	1	1	uniprot_mouse_proteome	42	78
TRUE	APOE3 / APOE4	APOE3	APOE4	165	Sushi repeat-containing protein SRPX2	Srpx2	Q8R054	3097744	2.4613e+06	-0.331798	0.331798	-20.5454	0.794546	-0.995807	0.995807	-49.8545	0.501455	1.03416e-05	8.56553e-05	164	0.218801	Q8R054	SRPX2_MOUSE	Q8R054	Mus musculus	0.368	53140.3	angiogenesis,cell-cell adhesion,cell motility,positive regulation of cell migration involved in sprouting angiogenesis,positive regulation of synapse assembly,regulation of phosphorylation,vocalization behavior	hepatocyte growth factor binding,identical protein binding,receptor binding	cell surface,collagen-containing extracellular matrix,cytoplasm,excitatory synapse,extracellular space,synaptic membrane	sp	1	2	uniprot_mouse_proteome	28	50
TRUE	APOE4 / APOE2	APOE4	APOE2	110	40S ribosomal protein S3	Rps3	P62908	451395	291595	-0.630426	0.630426	-35.4014	0.645986	-0.812884	0.812884	-43.0757	0.569243	8.49677e-06	8.61159e-05	109	0.173912	P62908	RS3_MOUSE	P62908	Mus musculus	0.506	26674.3	apoptotic process,cell division,cellular response to DNA damage stimulus,cellular response to hydrogen peroxide,cellular response to nerve growth factor stimulus,cellular response to reactive oxygen species,cellular response to tumor necrosis factor,chromosome segregation,DNA damage response, detection of DNA damage,DNA repair,negative regulation of DNA repair,negative regulation of protein ubiqu…	class I DNA-(apurinic or apyrimidinic site) endonuclease activity,damaged DNA binding,DNA-(apurinic or apyrimidinic site) lyase activity,DNA binding,endodeoxyribonuclease activity,enzyme binding,Hsp70 protein binding,Hsp90 protein binding,kinase binding,microtubule binding,mRNA binding,oxidized purine DNA binding,oxidized pyrimidine DNA binding,macromolecular complex binding,protein kinase A bind…	cytoplasm,cytosol,cytosolic small ribosomal subunit,dendrite,endomembrane system,endoplasmic reticulum,mitochondrial inner membrane,mitochondrial matrix,mitotic spindle,NF-kappaB complex,nucleolus,nucleus,plasma membrane,polysome,postsynaptic density,ribonucleoprotein complex,ribosome,ruffle membrane,synapse	sp	1	1	uniprot_mouse_proteome	26	32
TRUE	APOE3 / APOE4	APOE3	APOE4	115	Malate dehydrogenase, mitochondrial	Mdh2	P08249	369090	734825	0.993428	0.993428	99.091	1.99091	1.10553	1.10553	115.179	2.15179	1.07088e-05	8.77429e-05	114	0.239965	P08249	MDHM_MOUSE	P08249	Mus musculus	0.47	35611.4	aerobic respiration,carbohydrate metabolic process,malate metabolic process,NADH metabolic process,oxaloacetate metabolic process,tricarboxylic acid cycle	L-malate dehydrogenase activity,malate dehydrogenase (NADP+) activity,malate dehydrogenase activity,protein homodimerization activity,protein self-association	cytoplasm,membrane,mitochondrial inner membrane,mitochondrial matrix,mitochondrion,myelin sheath	sp	1	3	uniprot_mouse_proteome	24	44
TRUE	APOE3 / APOE4	APOE3	APOE4	105	Glutamate dehydrogenase 1, mitochondrial	Glud1	P26443	97592.3	208205	1.09317	1.09317	113.342	2.13342	1.44003	1.44003	171.327	2.71327	1.10631e-05	8.87379e-05	104	0.311731	P26443	DHE3_MOUSE	P26443	Mus musculus	0.014	61336.8	cerebellum development,glutamate biosynthetic process,glutamate catabolic process,glutamine metabolic process,long-term memory,positive regulation of insulin secretion,response to aluminum ion,tricarboxylic acid metabolic process	ADP binding,ATP binding,enzyme binding,glutamate dehydrogenase (NAD+) activity,glutamate dehydrogenase,GTP binding,leucine binding,NAD+ binding	cytoplasm,endoplasmic reticulum,mitochondrial inner membrane,mitochondrial matrix,mitochondrion	sp	1	1	uniprot_mouse_proteome	33	52
TRUE	APOE3 / APOE4	APOE3	APOE4	80	Profilin-1	Pfn1	P62962	434417	1.40891e+06	1.69743	1.69743	224.322	3.24322	1.37608	1.37608	159.562	2.59562	1.09605e-05	8.87379e-05	79	0.29297	P62962	PROF1_MOUSE	P62962	Mus musculus	0.593	14957.2	actin cytoskeleton organization,cellular response to growth factor stimulus,modification of postsynaptic actin cytoskeleton,negative regulation of actin filament bundle assembly,negative regulation of actin filament polymerization,negative regulation of stress fiber assembly,neural tube closure,positive regulation of actin filament bundle assembly,positive regulation of actin filament polymerizat…	actin binding,actin monomer binding,adenyl-nucleotide exchange factor activity,phosphatidylinositol-4,5-bisphosphate binding,phosphotyrosine binding,proline-rich region binding,Rho GTPase binding,receptor binding	cell cortex,cytoplasm,cytoskeleton,cytosol,extracellular region,glutamatergic synapse,neuron projection,nucleus,parallel fiber to Purkinje cell synapse,postsynapse,presynapse,Schaffer collateral - CA1 synapse,synapse	sp	1	2	uniprot_mouse_proteome	16	31
TRUE	APOE4 / APOE2	APOE4	APOE2	75	60S acidic ribosomal protein P0	Rplp0	P14869	339914	201280	-0.755963	0.755963	-40.7849	0.592151	-1.04534	1.04534	-51.5471	0.484529	8.92747e-06	8.92747e-05	74	0.219025	P14869	RLA0_MOUSE	P14869	Mus musculus	0.284	34216.4	cellular response to interleukin-4,cytoplasmic translation,ribosomal large subunit assembly	large ribosomal subunit rRNA binding,peptide binding,structural constituent of ribosome	cytoplasm,cytoplasmic ribonucleoprotein granule,cytosol,cytosolic large ribosomal subunit,dendrite,endoplasmic reticulum,membrane,nucleus,postsynapse,postsynaptic density,ribonucleoprotein complex,synapse	sp	1	3	uniprot_mouse_proteome	16	25
TRUE	APOE3 / APOE4	APOE3	APOE4	115	Keratin, type I cytoskeletal 17	Krt17	Q9QWL7	3.62383e+06	1.14598e+06	-1.66093	1.66093	-68.3765	0.316235	-1.57803	1.57803	-66.5062	0.334938	1.13996e-05	9.04843e-05	114	0.343677	Q9QWL7	K1C17_MOUSE	Q9QWL7	Mus musculus	0.185	48161.8	hair follicle morphogenesis,intermediate filament organization,keratinization,morphogenesis of an epithelium,positive regulation of cell growth,positive regulation of hair follicle development,positive regulation of translation	structural molecule activity	cell periphery,cytoplasm,intermediate filament,intermediate filament cytoskeleton	sp	1	3	uniprot_mouse_proteome	26	39
TRUE	APOE3 / APOE4	APOE3	APOE4	70	Proliferation-associated protein 2G4	Pa2g4	P50580	66814.5	145136	1.11918	1.11918	117.223	2.17223	1.69184	1.69184	223.07	3.2307	1.30412e-05	0.000102172	69	0.360233	P50580	PA2G4_MOUSE	P50580	Mus musculus	0.135	43698.8	negative regulation of apoptotic process,negative regulation of transcription, DNA-templated,positive regulation of cell differentiation,regulation of translation,rRNA processing	DNA binding,transcription factor activity, sequence-specific DNA binding,nucleic acid binding,RNA binding,ubiquitin protein ligase binding	cytoplasm,nucleolus,nucleus,ribonucleoprotein complex	sp	1	3	uniprot_mouse_proteome	25	34
TRUE	APOE3 / APOE4	APOE3	APOE4	10	40S ribosomal protein S23	Rps23	P62267	43343.3	70455.2	0.700895	0.700895	62.5513	1.62551	0.914058	0.914058	88.4338	1.88434	1.31403e-05	0.000102172	9	0.107086	P62267	RS23_MOUSE	P62267	Mus musculus	0.077	15807.5	cytoplasmic translation,maintenance of translational fidelity,stress granule assembly,translation	structural constituent of ribosome	cytosol,cytosolic small ribosomal subunit,endoplasmic reticulum,polysomal ribosome,ribosome,rough endoplasmic reticulum,small ribosomal subunit,synapse	sp	1	3	uniprot_mouse_proteome	4	4
TRUE	APOE3 / APOE4	APOE3	APOE4	100	Glucose-6-phosphate 1-dehydrogenase X	G6pdx	Q00612	28592.3	106040	1.89091	1.89091	270.87	3.7087	2.10347	2.10347	329.742	4.29742	1.34482e-05	0.00010351	99	0.459076	Q00612	G6PD1_MOUSE	Q00612	Mus musculus	0.35	59262.6	angiotensin mediated vasoconstriction involved in regulation of systemic arterial blood pressure,vasodilation by angiotensin involved in regulation of systemic arterial blood pressure,cellular response to oxidative stress,cholesterol biosynthetic process,cytokine production,erythrocyte development,erythrocyte maturation,glucose 6-phosphate metabolic process,glucose metabolic process,glutathione m…	carbohydrate binding,glucose-6-phosphate dehydrogenase activity,glucose binding,identical protein binding,NADP binding,protein homodimerization activity	centriolar satellite,cytoplasm,cytoplasmic side of plasma membrane,cytosol,intracellular membrane-bounded organelle,nucleus	sp	1	3	uniprot_mouse_proteome	36	49
TRUE	APOE3 / APOE2	APOE3	APOE2	200	Sushi-repeat-containing protein SRPX	Srpx	Q9R0M3	2.18498e+06	1.71099e+06	-0.352786	0.352786	-21.6929	0.783071	-0.821912	0.821912	-43.4308	0.565692	1.16604e-06	0.000104732	199	0.163861	Q9R0M3	SRPX_MOUSE	Q9R0M3	Mus musculus	0.554	51573.8	autophagy,negative regulation of cell proliferation involved in contact inhibition,phagolysosome assembly,positive regulation of extrinsic apoptotic signaling pathway in absence of ligand,response to endoplasmic reticulum stress		autophagosome,endoplasmic reticulum	sp	2	1	uniprot_mouse_proteome	33	56
TRUE	APOE3 / APOE4	APOE3	APOE4	265	Annexin A2	Anxa2	P07356	4.85152e+06	4.33863e+06	-0.161197	0.161197	-10.5717	0.894283	-0.847727	0.847727	-44.4341	0.555659	1.44046e-05	0.000109763	264	0.191778	P07356	ANXA2_MOUSE	P07356	Mus musculus	0.681	38676.2	angiogenesis,body fluid secretion,catabolism by host of symbiont protein,collagen fibril organization,fibrinolysis,membrane raft assembly,negative regulation by host of symbiont molecular function,negative regulation of development of symbiont involved in interaction with host,negative regulation of low-density lipoprotein particle receptor catabolic process,osteoclast development,positive regula…	bone sialoprotein binding,calcium channel activity,calcium-dependent phospholipid binding,calcium-dependent protein binding,calcium ion binding,cytoskeletal protein binding,identical protein binding,phosphatidylinositol-4,5-bisphosphate binding,phosphatidylserine binding,phospholipase A2 inhibitor activity,protease binding,Rab GTPase binding,S100 protein binding,serine-type endopeptidase inhibito…	AnxA2-p11 complex,basement membrane,basolateral plasma membrane,cell cortex,cell surface,collagen-containing extracellular matrix,cytoplasm,cytosol,early endosome,endosome,extracellular exosome,extracellular space,extrinsic component of plasma membrane,late endosome membrane,lipid particle,lysosomal membrane,macropinosome,melanosome,membrane,membrane raft,midbody,myelin sheath adaxonal region,nuc…	sp	1	2	uniprot_mouse_proteome	47	90
TRUE	APOE3 / APOE4	APOE3	APOE4	70	CD177 antigen	Cd177	Q8R2S8	100611	188333	0.904502	0.904502	87.1898	1.8719	2.8822	2.8822	637.273	7.37273	1.4882e-05	0.000112278	69	0.618388	Q8R2S8	CD177_MOUSE	Q8R2S8	Mus musculus	0	87090.6	cell adhesion,cell-cell adhesion via plasma-membrane adhesion molecules,cell-cell junction maintenance,innate immune response,leukocyte cell-cell adhesion,neutrophil extravasation,positive regulation of neutrophil degranulation,positive regulation of superoxide anion generation,protein localization to cell surface,regulation of endocytosis,regulation of integrin-mediated signaling pathway	calcium-dependent protein binding,integrin binding,protease binding	anchored component of plasma membrane,integral component of membrane,plasma membrane,plasma membrane raft,secretory granule membrane,tertiary granule membrane	sp	2	1	uniprot_mouse_proteome	28	32
TRUE	APOE4 / APOE2	APOE4	APOE2	40	BTB/POZ domain-containing protein KCTD12	Kctd12	A0A0R4J2B2;Q6WVG3	263687	138346	-0.930552	0.930552	-47.5342	0.524658	-1.05714	1.05714	-51.9418	0.480582	1.20568e-05	0.000117436	39	0.210921	A0A0R4J2B2;Q6WVG3	A0A0R4J2B2_MOUSE;KCD12_MOUSE	A0A0R4J2B2;Q6WVG3	Mus musculus	13.5%;13.5%	35888.02;35892.01	protein homooligomerization;protein homooligomerization,regulation of G-protein coupled receptor protein signaling pathway	identical protein binding;identical protein binding	;cell projection,postsynaptic membrane,presynaptic membrane,receptor complex	tr;sp	1	1	uniprot_mouse_proteome	8	12
TRUE	APOE4 / APOE2	APOE4	APOE2	225	Vitamin K-dependent protein C	Proc	P33587	37040036	47893292	0.370738	0.370738	29.3014	1.29301	0.340618	0.340618	26.6299	1.2663	1.20461e-05	0.000117436	224	0.0760787	P33587	PROC_MOUSE	P33587	Mus musculus	0.509	51818.1	blood coagulation,liver development,negative regulation of apoptotic process,negative regulation of blood coagulation,negative regulation of coagulation,negative regulation of inflammatory response,positive regulation of establishment of endothelial barrier,proteolysis,regulation of circulating fibrinogen levels	calcium ion binding,oligopeptidase activity,peptidase activity,protein self-association,serine-type endopeptidase activity	endoplasmic reticulum,extracellular space,Golgi apparatus	sp	1	2	uniprot_mouse_proteome	24	53
TRUE	APOE4 / APOE2	APOE4	APOE2	240	Actin, cytoplasmic 1	Actb	P60710	19047464	13069035	-0.543446	0.543446	-31.387	0.68613	-0.600856	0.600856	-34.0638	0.659362	1.25892e-05	0.000118966	239	0.134705	P60710	ACTB_MOUSE	P60710	Mus musculus	0.435	41736.7	adherens junction assembly,apical protein localization,axonogenesis,cell motility,cellular response to cytochalasin B,cellular response to electrical stimulus,establishment or maintenance of cell polarity,morphogenesis of a polarized epithelium,negative regulation of cyclin-dependent protein kinase activity,negative regulation of protein binding,postsynaptic actin cytoskeleton organization,protei…	ATP binding,identical protein binding,kinesin binding,nitric-oxide synthase binding,protein kinase binding,structural constituent of postsynaptic actin cytoskeleton,Tat protein binding	actin cytoskeleton,actin filament,adherens junction,apical junction complex,axon,cell-cell junction,cortical cytoskeleton,cytoplasm,cytoplasmic ribonucleoprotein granule,cytoskeleton,cytosol,dense body,focal adhesion,glutamatergic synapse,lamellipodium,membrane,membrane raft,myelin sheath,NuA4 histone acetyltransferase complex,nucleus,plasma membrane,podosome,postsynaptic actin cytoskeleton,posts…	sp	1	1	uniprot_mouse_proteome	19	75
TRUE	APOE4 / APOE2	APOE4	APOE2	190	Chondroitin sulfate proteoglycan 4	Cspg4	Q8VHY0	197848	245095	0.308942	0.308942	23.8799	1.2388	0.45801	0.45801	37.3646	1.37365	1.25223e-05	0.000118966	189	0.102073	Q8VHY0	CSPG4_MOUSE	Q8VHY0	Mus musculus	0.12	252309	activation of MAPK activity,angiogenesis,cell proliferation,glial cell migration,inflammatory response,intracellular signal transduction,negative regulation of neuron projection development,neuron remodeling,platelet-derived growth factor receptor signaling pathway,positive regulation of peptidyl-tyrosine phosphorylation,ruffle assembly,substrate-dependent cell migration,tissue remodeling,transme…	collagen binding,coreceptor activity,protein kinase binding	apical plasma membrane,cell projection,cell surface,collagen-containing extracellular matrix,integral component of membrane,lamellipodium membrane,nucleoplasm,plasma membrane,ruffle	sp	1	3	uniprot_mouse_proteome	48	52
TRUE	APOE4 / APOE2	APOE4	APOE2	65	Heterogeneous nuclear ribonucleoprotein F	Hnrnpf	Q9Z2X1	196358	98645.8	-0.993156	0.993156	-49.7622	0.502378	-1.49545	1.49545	-64.5329	0.354671	1.26897e-05	0.000118966	64	0.316013	Q9Z2X1	HNRPF_MOUSE	Q9Z2X1	Mus musculus	0.106	45729.9	mRNA processing,regulation of RNA splicing,RNA splicing	RNA binding,single-stranded RNA binding,TBP-class protein binding,transcription factor binding	catalytic step 2 spliceosome,cytosol,nucleoplasm,nucleus,ribonucleoprotein complex	sp	1	3	uniprot_mouse_proteome	19	29
TRUE	APOE3 / APOE4	APOE3	APOE4	60	Aspartate--tRNA ligase, cytoplasmic	Dars	Q922B2	15641.2	41715.6	1.41524	1.41524	166.704	2.66704	2.59893	2.59893	505.835	6.05835	1.5944e-05	0.000119111	59	0.552755	Q922B2	SYDC_MOUSE	Q922B2	Mus musculus	0.251	57147.2	aspartyl-tRNA aminoacylation	aspartate-tRNA ligase activity,ATP binding,RNA binding	aminoacyl-tRNA synthetase multienzyme complex,cytoplasm,cytosol,synapse	sp	1	2	uniprot_mouse_proteome	34	36
TRUE	APOE4 / APOE2	APOE4	APOE2	65	F-actin-capping protein subunit beta	Capzb	P47757	212881	105624	-1.01112	1.01112	-50.3837	0.496163	-1.26559	1.26559	-58.4072	0.415928	1.35628e-05	0.00012405	64	0.268477	P47757	CAPZB_MOUSE	P47757	Mus musculus	0.166	31345.5	actin polymerization or depolymerization,barbed-end actin filament capping,cell morphogenesis,cell projection organization,cytoskeleton organization,lamellipodium assembly,muscle fiber development,negative regulation of filopodium assembly,negative regulation of microtubule polymerization,neuron projection development,regulation of cell morphogenesis,regulation of lamellipodium assembly,regulatio…	actin binding,beta-tubulin binding	asymmetric synapse,brush border,cortical cytoskeleton,cytoskeletal calyx,dendritic spine,F-actin capping protein complex,hippocampal mossy fiber to CA3 synapse,intercalated disc,lamellipodium,membrane,neuronal cell body,postsynaptic density,Schaffer collateral - CA1 synapse,sperm connecting piece,WASH complex,Z disc	sp	1	3	uniprot_mouse_proteome	20	36
TRUE	APOE4 / APOE2	APOE4	APOE2	25	40S ribosomal protein S13	Rps13	P62301;Q921R2	57462.3	32601.2	-0.817688	0.817688	-43.265	0.56735	-0.925794	0.925794	-47.3609	0.526391	1.34295e-05	0.00012405	24	0.169933	P62301;Q921R2	RS13_MOUSE;Q921R2_MOUSE	P62301;Q921R2	Mus musculus	23.2%;25%	17222.3;16142.14	negative regulation of RNA splicing,translation;translation	mRNA 5'-UTR binding,mRNA binding,small ribosomal subunit rRNA binding,structural constituent of ribosome;structural constituent of ribosome	cytosolic small ribosomal subunit,nucleolus,nucleus,postsynaptic density;ribosome	sp;tr	1	2;1	uniprot_mouse_proteome	5	7
TRUE	APOE3 / APOE4	APOE3	APOE4	225	DnaJ homolog subfamily C member 3	Dnajc3	Q91YW3	3.69959e+06	2.96959e+06	-0.3171	0.3171	-19.7318	0.802682	-0.53704	0.53704	-31.0817	0.689183	1.72865e-05	0.000127886	224	0.122263	Q91YW3	DNJC3_MOUSE	Q91YW3	Mus musculus	0.395	57464	cellular response to cold,endoplasmic reticulum unfolded protein response,negative regulation of apoptotic process,negative regulation of endoplasmic reticulum stress-induced eIF2 alpha phosphorylation,negative regulation of protein kinase activity,positive regulation of translation initiation in response to endoplasmic reticulum stress,protein folding in endoplasmic reticulum,proteolysis involve…	chaperone binding,misfolded protein binding,protein kinase binding,protein kinase inhibitor activity	cytoplasm,cytosol,endoplasmic reticulum,endoplasmic reticulum lumen,smooth endoplasmic reticulum	sp	1	1	uniprot_mouse_proteome	36	58
TRUE	APOE3 / APOE4	APOE3	APOE4	15	ATP synthase subunit delta, mitochondrial	Atp5d	Q9D3D9	33042.2	100406	1.60346	1.60346	203.87	3.0387	2.04958	2.04958	313.986	4.13986	1.7459e-05	0.00012792	14	0.32187	Q9D3D9	ATPD_MOUSE	Q9D3D9	Mus musculus	0.083	17600	aerobic respiration,ATP metabolic process,ATP synthesis coupled proton transport,mitochondrial ATP synthesis coupled proton transport,mitochondrial proton-transporting ATP synthase complex assembly,hydrogen ion transmembrane transport	macromolecular complex binding,hydrogen ion transmembrane transporter activity,proton-transporting ATP synthase activity, rotational mechanism	mitochondrial envelope,mitochondrial inner membrane,mitochondrial proton-transporting ATP synthase complex,mitochondrial proton-transporting ATP synthase complex, catalytic core F(1),mitochondrion,proton-transporting ATP synthase complex,proton-transporting ATP synthase complex, catalytic core F(1)	sp	1	1	uniprot_mouse_proteome	6	7
TRUE	APOE3 / APOE4	APOE3	APOE4	145	Osteomodulin	Omd	O35103	30728292	20639950	-0.574128	0.574128	-32.8308	0.671692	-0.717188	0.717188	-39.1718	0.608282	1.77846e-05	0.000129065	144	0.161527	O35103	OMD_MOUSE	O35103	Mus musculus	0.239	49745.2	cell adhesion,regulation of bone mineralization		collagen-containing extracellular matrix,extracellular matrix,extracellular space	sp	2	1	uniprot_mouse_proteome	15	35
TRUE	APOE3 / APOE4	APOE3	APOE4	110	Dihydropyrimidinase-related protein 3	Dpysl3	E9PWE8;Q3TT92;Q62188	223211	368679	0.72396	0.72396	65.171	1.65171	0.99873	0.99873	99.824	1.99824	1.89396e-05	0.000136151	109	0.223235	E9PWE8;Q3TT92;Q62188	E9PWE8_MOUSE;Q3TT92_MOUSE;DPYL3_MOUSE	E9PWE8;Q3TT92;Q62188	Mus musculus	10.2%;12.3%;12.3%	73884.34;61780.05;61936.27	actin crosslink formation,actin filament bundle assembly,negative regulation of cell migration,negative regulation of neuron projection development,neuron development,positive regulation of filopodium assembly,positive regulation of neuron projection development,response to axon injury;actin filament bundle assembly,positive regulation of filopodium assembly,regulation of cell migration,regulatio…	chondroitin sulfate binding,filamin binding,hydrolase activity, acting on carbon-nitrogen (but not peptide) bonds,identical protein binding,SH3 domain binding;hydrolase activity, acting on carbon-nitrogen (but not peptide) bonds;chondroitin sulfate binding,filamin binding,hydrolase activity, acting on carbon-nitrogen (but not peptide) bonds,identical protein binding,phosphoprotein binding,SH3 dom…	cell body,cytosol,exocytic vesicle,extracellular space,filamentous actin,growth cone,lamellipodium;cytoplasm,growth cone;cell body,cytosol,extracellular space,filamentous actin,growth cone,lamellipodium,synapse	tr;tr;sp	1	1	uniprot_mouse_proteome	19	34
TRUE	APOE3 / APOE4	APOE3	APOE4	50	Ras-related protein Rab-11B	Rab11b	P46638	43250.1	111447	1.36559	1.36559	157.681	2.57681	2.22162	2.22162	366.418	4.66418	1.95167e-05	0.000138988	49	0.469869	P46638	RB11B_MOUSE	P46638	Mus musculus	0.138	24489.5	amyloid-beta clearance by transcytosis,cellular response to acidic pH,constitutive secretory pathway,establishment of protein localization to membrane,exocytosis,insulin secretion involved in cellular response to glucose stimulus,melanosome transport,receptor recycling,regulated exocytosis,regulation of anion transport,regulation of endocytic recycling,regulation of protein localization to cell s…	GDP binding,GTPase activity,GTP binding,myosin V binding	anchored component of synaptic vesicle membrane,cytoplasm,cytoplasmic vesicle,endosome,mitochondrion,phagocytic vesicle,phagocytic vesicle membrane,recycling endosome,recycling endosome membrane,synaptic vesicle	sp	1	3	uniprot_mouse_proteome	12	18
TRUE	APOE4 / APOE2	APOE4	APOE2	100	CD109 antigen	Cd109	Q8R422	159192	221650	0.477515	0.477515	39.2343	1.39234	0.862755	0.862755	81.8507	1.81851	1.57284e-05	0.000142124	99	0.189944	Q8R422	CD109_MOUSE	Q8R422	Mus musculus	0.093	161659	hair follicle development,negative regulation of keratinocyte proliferation,negative regulation of protein phosphorylation,negative regulation of transforming growth factor beta receptor signaling pathway,negative regulation of wound healing,osteoclast fusion,regulation of keratinocyte differentiation	serine-type endopeptidase inhibitor activity,transforming growth factor beta binding	anchored component of membrane,cytosol,extracellular space,plasma membrane	sp	1	1	uniprot_mouse_proteome	29	36
TRUE	APOE4 / APOE2	APOE4	APOE2	100	Spondin-1	Spon1	Q8VCC9	1.00096e+06	1.28164e+06	0.356608	0.356608	28.0412	1.28041	0.343167	0.343167	26.8539	1.26854	1.60664e-05	0.00014345	99	0.075642	Q8VCC9	SPON1_MOUSE	Q8VCC9	Mus musculus	0.222	90821.1	cell adhesion,negative regulation of beta-amyloid formation,positive regulation of amyloid precursor protein catabolic process,positive regulation of protein binding,positive regulation of protein processing	LBD domain binding,metal ion binding	collagen-containing extracellular matrix,extracellular matrix	sp	1	1	uniprot_mouse_proteome	24	30
TRUE	APOE3 / APOE4	APOE3	APOE4	30	60S ribosomal protein L13a	Rpl13a	P19253	68220.2	187519	1.45877	1.45877	174.873	2.74873	2.05125	2.05125	314.465	4.14465	2.06918e-05	0.000145992	29	0.404325	P19253	RL13A_MOUSE	P19253	Mus musculus	0.094	23464.2	cellular response to interferon-gamma,homeostatic process,lung morphogenesis,macrophage chemotaxis,negative regulation of formation of translation preinitiation complex,negative regulation of translation,response to lipopolysaccharide,translation	mRNA binding,structural constituent of ribosome	cytosolic large ribosomal subunit,GAIT complex,ribonucleoprotein complex,ribosome	sp	1	4	uniprot_mouse_proteome	9	13
TRUE	APOE3 / APOE4	APOE3	APOE4	110	WD repeat-containing protein 1	Wdr1	O88342	155166	309357	0.995463	0.995463	99.372	1.99372	0.974759	0.974759	96.5313	1.96531	2.29439e-05	0.000160397	109	0.220275	O88342	WDR1_MOUSE	O88342	Mus musculus	0.203	66406.7	actin cytoskeleton organization,actin filament depolymerization,actin filament fragmentation,apical junction assembly,cortical cytoskeleton organization,establishment of planar polarity of follicular epithelium,locomotion,maintenance of epithelial cell apical/basal polarity,neutrophil mediated immunity,neutrophil migration,platelet formation,positive regulation of actin filament depolymerization,…	actin binding,actin filament binding	actin cytoskeleton,actomyosin, actin portion,cell-cell junction,cell junction,cell projection,cortical actin cytoskeleton,myelin sheath,plasma membrane,podosome	sp	1	3	uniprot_mouse_proteome	32	42
TRUE	APOE3 / APOE4	APOE3	APOE4	40	40S ribosomal protein S15a	Rps15a	P62245	292420	630246	1.10787	1.10787	115.528	2.15528	1.40377	1.40377	164.593	2.64593	2.32982e-05	0.000161393	39	0.292291	P62245	RS15A_MOUSE	P62245	Mus musculus	0.515	14839.5	positive regulation of cell cycle,positive regulation of cell proliferation,response to virus,translation	structural constituent of ribosome	cytoplasm,cytosolic small ribosomal subunit,mitochondrion	sp	1	2	uniprot_mouse_proteome	12	19
TRUE	APOE3 / APOE4	APOE3	APOE4	225	ATP synthase subunit beta, mitochondrial	Atp5b	P56480	1490623	2496397	0.743932	0.743932	67.4734	1.67473	0.746631	0.746631	67.787	1.67787	2.61831e-05	0.000178139	224	0.173893	P56480	ATPB_MOUSE	P56480	Mus musculus	0.527	56300.5	angiogenesis,ATP biosynthetic process,ATP metabolic process,cellular response to interleukin-7,lipid metabolic process,mitochondrial ATP synthesis coupled proton transport,negative regulation of cell adhesion involved in substrate-bound cell migration,positive regulation of blood vessel endothelial cell migration,hydrogen ion transmembrane transport,receptor-mediated endocytosis,regulation of int…	ADP binding,angiostatin binding,ATPase activity,ATP binding,calcium ion binding,lipoprotein particle receptor activity,MHC class I protein binding,proton-transporting ATPase activity, rotational mechanism,proton-transporting ATP synthase activity, rotational mechanism	cell surface,membrane,membrane raft,mitochondrial inner membrane,mitochondrial membrane,mitochondrial nucleoid,mitochondrial proton-transporting ATP synthase complex,mitochondrial proton-transporting ATP synthase complex, catalytic core F(1),mitochondrion,myelin sheath,plasma membrane,proton-transporting ATP synthase complex,proton-transporting ATP synthase complex, catalytic core F(1)	sp	1	2	uniprot_mouse_proteome	30	83
TRUE	APOE3 / APOE4	APOE3	APOE4	125	Hypoxia up-regulated protein 1	Hyou1	Q9JKR6	143837	208207	0.533586	0.533586	44.7522	1.44752	0.749367	0.749367	68.1055	1.68105	2.60006e-05	0.000178139	124	0.171487	Q9JKR6	HYOU1_MOUSE	Q9JKR6	Mus musculus	0.075	111181	cellular response to hypoxia,ER to Golgi vesicle-mediated transport,negative regulation of apoptotic process,negative regulation of endoplasmic reticulum stress-induced neuron intrinsic apoptotic signaling pathway,negative regulation of hypoxia-induced intrinsic apoptotic signaling pathway,response to endoplasmic reticulum stress,response to hypoxia,response to ischemia	ATP binding	endoplasmic reticulum,endoplasmic reticulum chaperone complex,endoplasmic reticulum lumen,extracellular region,smooth endoplasmic reticulum	sp	1	1	uniprot_mouse_proteome	36	50
TRUE	APOE4 / APOE2	APOE4	APOE2	100	Eukaryotic initiation factor 4A-I	Eif4a1	P60843	260188	143978	-0.853704	0.853704	-44.6638	0.553362	-1.25502	1.25502	-58.1012	0.418988	2.10259e-05	0.000185522	99	0.280902	P60843	IF4A1_MOUSE	P60843	Mus musculus	0.266	46153.9	cytoplasmic translational initiation	ATP binding,double-stranded RNA binding,RNA helicase activity,translation initiation factor activity	cytoplasm	sp	1	1	uniprot_mouse_proteome	21	40
TRUE	APOE4 / APOE2	APOE4	APOE2	130	Staphylococcal nuclease domain-containing protein 1	Snd1	Q78PY7	91465.4	68235.1	-0.422712	0.422712	-25.3979	0.746021	-0.968866	0.968866	-48.9092	0.510908	2.13442e-05	0.000186142	129	0.219566	Q78PY7	SND1_MOUSE	Q78PY7	Mus musculus	0.271	102088	gene silencing by RNA,miRNA catabolic process,regulation of cell cycle process,RNA catabolic process	endonuclease activity,endoribonuclease activity,nuclease activity,RISC complex binding,RNA binding	cytoplasm,cytosol,dense body,melanosome,mitochondrion,nucleus,RISC complex	sp	1	1	uniprot_mouse_proteome	46	57
TRUE	APOE3 / APOE4	APOE3	APOE4	190	Ras GTPase-activating-like protein IQGAP1	Iqgap1	Q9JKF1	35683.2	74169.8	1.05559	1.05559	107.856	2.07856	0.990634	0.990634	98.7059	1.98706	2.76577e-05	0.000186506	189	0.23053	Q9JKF1	IQGA1_MOUSE	Q9JKF1	Mus musculus	0.073	188742	cell migration,cellular response to calcium ion,cellular response to epidermal growth factor stimulus,cellular response to fibroblast growth factor stimulus,cellular response to platelet-derived growth factor stimulus,epidermal growth factor receptor signaling pathway,fibroblast growth factor receptor signaling pathway,fibroblast migration,glomerular visceral epithelial cell development,negative …	actin filament binding,calcium ion binding,calmodulin binding,MAP-kinase scaffold activity,mitogen-activated protein kinase binding,binding, bridging,phosphatidylinositol-3,4,5-trisphosphate binding,macromolecular complex binding,protein domain specific binding,protein kinase binding,protein phosphatase binding,protein serine/threonine kinase activator activity,Rac GTPase binding,Ras GTPase bindi…	axon,cell-cell junction,cell leading edge,cortical actin cytoskeleton,cytoplasm,cytoplasmic ribonucleoprotein granule,extrinsic component of cytoplasmic side of plasma membrane,focal adhesion,growth cone,lateral plasma membrane,membrane raft,microtubule,midbody,neuron projection,nucleus,plasma membrane,macromolecular complex,ribonucleoprotein complex,ruffle,slit diaphragm	sp	1	2	uniprot_mouse_proteome	84	109
TRUE	APOE4 / APOE2	APOE4	APOE2	170	Tubulin alpha chain (Fragment);Tubulin alpha-4A chain	Tuba4a	A0A0A0MQA5;P68368	1.20246e+06	937935	-0.358426	0.358426	-21.9985	0.780015	-0.771684	0.771684	-41.4267	0.585733	2.18793e-05	0.000188548	169	0.176699	A0A0A0MQA5;P68368	A0A0A0MQA5_MOUSE;TBA4A_MOUSE	A0A0A0MQA5;P68368	Mus musculus	34%;36.2%	NaN;49924.4	microtubule-based process;microtubule-based process,microtubule cytoskeleton organization,mitotic cell cycle	GTPase activity,GTP binding,structural constituent of cytoskeleton;enzyme binding,GTPase activity,GTP binding,protein kinase binding,structural constituent of cytoskeleton	cytoplasm,microtubule;cytoplasm,cytoskeleton,microtubule,microtubule cytoskeleton	tr;sp	1	1	uniprot_mouse_proteome	27	52
TRUE	APOE4 / APOE2	APOE4	APOE2	60	Glutathione S-transferase Mu 1	Gstm1	A2AE89;P10649	251021	130154	-0.947583	0.947583	-48.15	0.5185	-1.3295	1.3295	-60.2094	0.397906	2.22312e-05	0.000188548	59	0.288519	A2AE89;P10649	A2AE89_MOUSE;GSTM1_MOUSE	A2AE89;P10649	Mus musculus	23.4%;26.1%	28556.12;25969.99	;cellular response to drug,glutathione derivative biosynthetic process,glutathione metabolic process,hepoxilin biosynthetic process,prostaglandin metabolic process,xenobiotic catabolic process	glutathione transferase activity;glutathione binding,glutathione transferase activity,identical protein binding,nickel cation binding,protein kinase binding,steroid binding	;cytosol,extracellular region,intercellular bridge,myelin sheath,macromolecular complex	tr;sp	1	2	uniprot_mouse_proteome	10	17
TRUE	APOE4 / APOE2	APOE4	APOE2	60	Glutathione reductase, mitochondrial;Isoform Cytoplasmic of Glutathione reductase, mitochondrial	Gsr	P47791;P47791-2	131915	60128.3	-1.13349	1.13349	-54.4188	0.455812	-1.58598	1.58598	-66.6901	0.333099	2.23744e-05	0.000188548	59	0.344314	P47791;P47791-2	GSHR_MOUSE	P47791;P47791-2	Mus musculus	5%;5%-2	53662.67;53662.67-2	cell redox homeostasis,cellular response to oxidative stress,glutathione metabolic process,spermatogenesis;	flavin adenine dinucleotide binding,glutathione binding,glutathione-disulfide reductase activity,identical protein binding,NADP binding;	cytosol,external side of plasma membrane,mitochondrion;	sp	1;	3;	uniprot_mouse_proteome	10	14
TRUE	APOE3 / APOE4	APOE3	APOE4	80	Leukocyte elastase inhibitor A	Serpinb1a	Q9D154	101400	164678	0.699595	0.699595	62.4049	1.62405	1.68182	1.68182	220.832	3.20832	2.85484e-05	0.000190824	79	0.378524	Q9D154	ILEUA_MOUSE	Q9D154	Mus musculus	0	42574.9	cellular homeostasis,inflammatory response,negative regulation of endopeptidase activity,negative regulation of interleukin-1 beta production,regulation of innate immune response,regulation of protein catabolic process,type B pancreatic cell proliferation	peptidase inhibitor activity,serine-type endopeptidase inhibitor activity	collagen-containing extracellular matrix,cytoplasmic ribonucleoprotein granule,extracellular region,extracellular space	sp	1	1	uniprot_mouse_proteome	23	41
TRUE	APOE3 / APOE2	APOE3	APOE2	370	Complement C3	C3	P01027	323564	269126	-0.26577	0.26577	-16.8245	0.831755	-0.719872	0.719872	-39.2849	0.607151	2.51582e-06	0.000191202	369	0.150547	P01027	CO3_MOUSE	P01027	Mus musculus	0.309	186484	beta-amyloid clearance,blood coagulation,cell surface receptor signaling pathway involved in cell-cell signaling,complement activation,complement activation, alternative pathway,complement activation, classical pathway,complement-dependent cytotoxicity,complement-mediated synapse pruning,fatty acid metabolic process,inflammatory response,neuron remodeling,positive regulation of activation of memb…	C5L2 anaphylatoxin chemotactic receptor binding,endopeptidase inhibitor activity,lipid binding	cell surface,extracellular space,macromolecular complex	sp	1	3	uniprot_mouse_proteome	102	147
TRUE	APOE3 / APOE2	APOE3	APOE2	240	Apolipoprotein A-IV	Apoa4	P06728	1.05945e+06	844975	-0.326341	0.326341	-20.2443	0.797557	-0.75304	0.75304	-40.6648	0.593352	2.33693e-06	0.000191202	239	0.155606	P06728	APOA4_MOUSE	P06728	Mus musculus	0.676	45029	cholesterol biosynthetic process,cholesterol efflux,cholesterol homeostasis,cholesterol metabolic process,high-density lipoprotein particle assembly,hydrogen peroxide catabolic process,innate immune response in mucosa,leukocyte cell-cell adhesion,lipid catabolic process,lipid homeostasis,lipid transport,lipoprotein metabolic process,negative regulation of plasma lipoprotein particle oxidation,pho…	antioxidant activity,cholesterol binding,cholesterol transfer activity,copper ion binding,identical protein binding,lipid binding,phosphatidylcholine binding,phosphatidylcholine-sterol O-acyltransferase activator activity,phospholipid binding,protein homodimerization activity	cell surface,chylomicron,cytosol,extracellular region,extracellular space,high-density lipoprotein particle,synapse,very-low-density lipoprotein particle	sp	1	3	uniprot_mouse_proteome	37	74
TRUE	APOE4 / APOE2	APOE4	APOE2	155	Tropomyosin beta chain	Tpm2	P58774	3376857	2.13267e+06	-0.663022	0.663022	-36.8446	0.631554	-0.885472	0.885472	-45.869	0.54131	2.4366e-05	0.000198636	154	0.203415	P58774	TPM2_MOUSE	P58774	Mus musculus	0.169	32836.7	actin filament organization,muscle contraction,regulation of ATPase activity	actin filament binding,identical protein binding,protein heterodimerization activity,protein homodimerization activity,structural constituent of cytoskeleton	actin cytoskeleton,actin filament,muscle thin filament tropomyosin	sp	1	1	uniprot_mouse_proteome	34	83
TRUE	APOE4 / APOE2	APOE4	APOE2	100	2-oxoglutarate dehydrogenase, mitochondrial	Ogdh	Q60597	31709.3	16073.6	-0.980215	0.980215	-49.3096	0.506904	-1.35235	1.35235	-60.8346	0.391654	2.38594e-05	0.000198636	99	0.304911	Q60597	ODO1_MOUSE	Q60597	Mus musculus	0	116449	2-oxoglutarate metabolic process,cerebellar cortex development,generation of precursor metabolites and energy,glycolytic process,hippocampus development,histone succinylation,NADH metabolic process,olfactory bulb mitral cell layer development,pyramidal neuron development,striatum development,succinyl-CoA metabolic process,tangential migration from the subventricular zone to the olfactory bulb,tha…	chaperone binding,heat shock protein binding,metal ion binding,oxoglutarate dehydrogenase (NAD+) activity,oxoglutarate dehydrogenase (succinyl-transferring) activity,thiamine pyrophosphate binding	mitochondrial matrix,mitochondrial membrane,mitochondrion,nucleus,oxoglutarate dehydrogenase complex	sp	1	3	uniprot_mouse_proteome	45	59
TRUE	APOE3 / APOE4	APOE3	APOE4	25	Neutrophil gelatinase-associated lipocalin	Lcn2	P11672	139425	757858	2.44244	2.44244	443.561	5.43561	4.31077	4.31077	1884.6	19.846	3.05347e-05	0.000202326	24	0.841642	P11672	NGAL_MOUSE	P11672	Mus musculus	0	22875	cellular response to hydrogen peroxide,cellular response to interleukin-1,cellular response to lipopolysaccharide,cellular response to nutrient levels,cellular response to tumor necrosis factor,defense response to bacterium,extrinsic apoptotic signaling pathway in absence of ligand,innate immune response,positive regulation of cell projection organization,positive regulation of cold-induced therm…	enterobactin binding,identical protein binding,iron ion binding,protease binding,small molecule binding	cytoplasmic membrane-bounded vesicle lumen,cytosol,extracellular region,extracellular space	sp	1	1	uniprot_mouse_proteome	11	17
TRUE	APOE3 / APOE4	APOE3	APOE4	35	14-3-3 protein eta	Ywhah	P68510	77364.9	163435	1.07896	1.07896	111.252	2.11252	1.10564	1.10564	115.194	2.15194	3.24685e-05	0.000213284	34	0.231008	P68510	1433F_MOUSE	P68510	Mus musculus	0	28211.7	cytoskeleton organization,glucocorticoid catabolic process,glucocorticoid receptor signaling pathway,intracellular protein transport,membrane depolarization during action potential,negative regulation of apoptotic process,negative regulation of dendrite morphogenesis,positive regulation of transcription, DNA-templated,regulation of mitotic nuclear division,regulation of sodium ion transmembrane t…	actin binding,enzyme binding,glucocorticoid receptor binding,identical protein binding,ion channel binding,protein domain specific binding,protein heterodimerization activity,sodium channel regulator activity	cytoplasm,cytosol,intercalated disc,plasma membrane,synapse	sp	1	2	uniprot_mouse_proteome	13	15
TRUE	APOE3 / APOE4	APOE3	APOE4	50	TAR DNA-binding protein 43;TAR DNA-binding protein 43;TAR DNA-binding protein 43;MCG16669, isoform CRA_f;MCG16669, isoform CRA_a;TAR DNA-binding protein 43	Tardbp	A0A087WRZ5;Q6VYI4;Q6VYI5;Q8BLD4;Q8R0B4;Q921F2	62590.1	146124	1.22319	1.22319	133.462	2.33462	1.55454	1.55454	193.74	2.9374	3.28628e-05	0.00021403	49	0.339933	A0A087WRZ5;Q6VYI4;Q6VYI5;Q8BLD4;Q8R0B4;Q921F2	A0A087WRZ5_MOUSE;Q6VYI4_MOUSE;Q6VYI5_MOUSE;Q8BLD4_MOUSE;Q8R0B4_MOUSE;TADBP_MOUSE	A0A087WRZ5;Q6VYI4;Q6VYI5;Q8BLD4;Q8R0B4;Q921F2	Mus musculus	4.2%;3.9%;4%;4%;4.1%;2.9%	32177.57;34156.84;34197.09;33596.27;33328;44547.71	mRNA processing,RNA splicing;mRNA processing,RNA splicing;mRNA processing,RNA splicing;mRNA processing,RNA splicing;mRNA processing,RNA splicing;3'-UTR-mediated mRNA destabilization,3'-UTR-mediated mRNA stabilization,gene expression,mRNA processing,negative regulation by host of viral transcription,negative regulation of gene expression,negative regulation of protein phosphorylation,nuclear inner…	RNA binding;RNA binding;RNA binding;RNA binding;RNA binding;double-stranded DNA binding,identical protein binding,mRNA 3'-UTR binding,pre-mRNA intronic binding,RNA binding,RNA polymerase II core promoter proximal region sequence-specific DNA binding	nucleus;nucleus;nucleus;nucleus;nucleus;cytoplasmic stress granule,nucleoplasm,nucleus	tr;tr;tr;tr;tr;sp	1	1	uniprot_mouse_proteome	10	11
TRUE	APOE3 / APOE4	APOE3	APOE4	85	T-complex protein 1 subunit alpha	Tcp1	P11983	35669.8	80758.7	1.17891	1.17891	126.406	2.26406	1.65135	1.65135	214.127	3.14127	3.3911e-05	0.000218985	84	0.376937	P11983	TCPA_MOUSE	P11983	Mus musculus	0.02	60448.6	binding of sperm to zona pellucida,positive regulation of establishment of protein localization to telomere,positive regulation of telomerase activity,positive regulation of telomerase RNA localization to Cajal body,positive regulation of telomere maintenance via telomerase,protein folding,protein stabilization,regulation of macrophage apoptotic process,scaRNA localization to Cajal body,toxin tra…	ATP binding,ubiquitin protein ligase binding,unfolded protein binding	acrosomal vesicle,cell body,centrosome,chaperonin-containing T-complex,Golgi apparatus,heterochromatin,microtubule,microtubule organizing center,myelin sheath,nuclear heterochromatin,pericentriolar material,zona pellucida receptor complex	sp	1	3	uniprot_mouse_proteome	31	46
TRUE	APOE3 / APOE4	APOE3	APOE4	65	Complement C1q subcomponent subunit A	C1qa	P98086	3377425	2.06681e+06	-0.708515	0.708515	-38.805	0.61195	-1.67355	1.67355	-68.6519	0.313481	3.424e-05	0.000219251	64	0.375519	P98086	C1QA_MOUSE	P98086	Mus musculus	0.261	25974.4	aging,astrocyte activation,complement activation, classical pathway,complement-mediated synapse pruning,innate immune response,microglial cell activation,neuron remodeling,positive regulation of neuron death,response to iron ion,synapse organization,synapse disassembly,vertebrate eye-specific patterning		collagen trimer,extracellular space,postsynapse,synapse	sp	1	2	uniprot_mouse_proteome	11	20
TRUE	APOE4 / APOE2	APOE4	APOE2	75	40S ribosomal protein S11	Rps11	P62281	201053	124274	-0.694054	0.694054	-38.1886	0.618114	-0.986531	0.986531	-49.531	0.50469	2.72096e-05	0.000219432	74	0.220473	P62281	RS11_MOUSE	P62281	Mus musculus	0.316	18430.7	translation	rRNA binding,structural constituent of ribosome	cytosolic small ribosomal subunit	sp	1	3	uniprot_mouse_proteome	17	23
TRUE	APOE3 / APOE4	APOE3	APOE4	165	Aconitate hydratase, mitochondrial	Aco2	Q99KI0	1.13578e+06	2.4276e+06	1.09585	1.09585	113.739	2.13739	1.0717	1.0717	110.191	2.10191	3.57607e-05	0.00022708	164	0.252161	Q99KI0	ACON_MOUSE	Q99KI0	Mus musculus	0.153	85463.5	citrate metabolic process,isocitrate metabolic process,liver development,response to isolation stress,tricarboxylic acid cycle	3 iron, 4 sulfur cluster binding,4 iron, 4 sulfur cluster binding,aconitate hydratase activity,citrate dehydratase activity,iron ion binding	cytosol,mitochondrion,myelin sheath	sp	1	1	uniprot_mouse_proteome	48	82
TRUE	APOE3 / APOE4	APOE3	APOE4	135	Ectonucleotide pyrophosphatase/phosphodiesterase family member 2;Isoform 3 of Ectonucleotide pyrophosphatase/phosphodiesterase family member 2	Enpp2	Q9R1E6;Q9R1E6-3	528161	376010	-0.490205	0.490205	-28.8076	0.711924	-0.508168	0.508168	-29.6885	0.703115	3.61045e-05	0.000227369	134	0.118882	Q9R1E6;Q9R1E6-3	ENPP2_MOUSE	Q9R1E6;Q9R1E6-3	Mus musculus	18.6%;18.6%-3	98885.44;98885.44-3	cell chemotaxis,estrous cycle,immune response,negative regulation of cell-matrix adhesion,phosphatidylcholine catabolic process,phospholipid catabolic process,phospholipid metabolic process,positive regulation of cell proliferation,positive regulation of epithelial cell migration,positive regulation of focal adhesion assembly,positive regulation of lamellipodium morphogenesis,positive regulation …	alkylglycerophosphoethanolamine phosphodiesterase activity,calcium ion binding,lysophospholipase activity,nucleic acid binding,nucleotide diphosphatase activity,phosphodiesterase I activity,polysaccharide binding,scavenger receptor activity,zinc ion binding;	cytoplasm,extracellular space,Golgi apparatus,integral component of plasma membrane;	sp	1;	3;	uniprot_mouse_proteome	28	33
TRUE	APOE3 / APOE4	APOE3	APOE4	55	Pyruvate dehydrogenase E1 component subunit beta, mitochondrial	Pdhb	Q9D051	50429.9	105849	1.06965	1.06965	109.892	2.09892	1.91316	1.91316	276.632	3.76632	3.77052e-05	0.000235503	54	0.426003	Q9D051	ODPB_MOUSE	Q9D051	Mus musculus	0.022	38937.1	acetyl-CoA biosynthetic process from pyruvate,glucose metabolic process,mitochondrial acetyl-CoA biosynthetic process from pyruvate,tricarboxylic acid cycle	pyruvate dehydrogenase (acetyl-transferring) activity,pyruvate dehydrogenase (NAD+) activity	mitochondrial pyruvate dehydrogenase complex,mitochondrion,nucleoplasm,pyruvate dehydrogenase complex	sp	1	1	uniprot_mouse_proteome	17	34
TRUE	APOE4 / APOE2	APOE4	APOE2	25	60S ribosomal protein L35a	Rpl35a	O55142	204367	131948	-0.631189	0.631189	-35.4356	0.645644	-0.634546	0.634546	-35.5857	0.644143	2.95871e-05	0.000236067	24	0.123589	O55142	RL35A_MOUSE	O55142	Mus musculus	0.209	12553.7	cytoplasmic translation,ribosomal large subunit biogenesis,rRNA processing	ribonucleoprotein complex binding,structural constituent of ribosome	cytosolic large ribosomal subunit,mitochondrion	sp	1	2	uniprot_mouse_proteome	6	9
TRUE	APOE3 / APOE4	APOE3	APOE4	120	Beta-1,4-N-acetylgalactosaminyltransferase 3;Beta-1,4-N-acetylgalactosaminyltransferase 3	B4galnt3	A0A1D5RMF7;Q6L8S8	5.65934e+06	3.92988e+06	-0.52615	0.52615	-30.5595	0.694405	-0.823538	0.823538	-43.4945	0.565055	3.91077e-05	0.00024082	119	0.192742	A0A1D5RMF7;Q6L8S8	A0A1D5RMF7_MOUSE;B4GN3_MOUSE	A0A1D5RMF7;Q6L8S8	Mus musculus	15.9%;15.9%	113438.38;113509.46	;	N-acetyl-beta-glucosaminyl-glycoprotein 4-beta-N-acetylgalactosaminyltransferase activity;acetylgalactosaminyltransferase activity,N-acetyl-beta-glucosaminyl-glycoprotein 4-beta-N-acetylgalactosaminyltransferase activity	Golgi cisterna membrane,integral component of membrane;Golgi apparatus,Golgi cisterna membrane,integral component of membrane,intracellular membrane-bounded organelle	tr;sp	4;2	1	uniprot_mouse_proteome	25	26
TRUE	APOE3 / APOE4	APOE3	APOE4	55	3-hydroxyacyl-CoA dehydrogenase type-2;17beta-hydroxysteroid dehydrogenase type 10/short chain L-3-hydroxyacyl-CoA dehydrogenase	Hsd17b10	A2AFQ2;Q99N15	19777.3	38842.3	0.973783	0.973783	96.3984	1.96398	1.81541	1.81541	251.96	3.5196	3.92697e-05	0.00024082	54	0.405313	A2AFQ2;Q99N15	A2AFQ2_MOUSE;Q99N15_MOUSE	A2AFQ2;Q99N15	Mus musculus	34.3%;35.6%	28373.85;27273.56	;mitochondrial tRNA 3'-end processing,mitochondrial tRNA 5'-end processing,mitochondrial tRNA methylation,mitochondrion organization,protein homotetramerization	oxidoreductase activity;3-hydroxyacyl-CoA dehydrogenase activity,testosterone dehydrogenase,tRNA binding	;mitochondrial ribonuclease P complex,mitochondrion	tr	1	1	uniprot_mouse_proteome	10	14
TRUE	APOE3 / APOE4	APOE3	APOE4	295	Calreticulin	Calr	P14211	21271202	19105274	-0.154931	0.154931	-10.1824	0.898176	-0.498826	0.498826	-29.2318	0.707682	3.95045e-05	0.00024082	294	0.119515	P14211	CALR_MOUSE	P14211	Mus musculus	0.555	47994.5	cardiac muscle cell differentiation,cellular response to lithium ion,cellular senescence,cortical actin cytoskeleton organization,endoplasmic reticulum unfolded protein response,negative regulation of cell cycle arrest,negative regulation of intracellular steroid hormone receptor signaling pathway,negative regulation of neuron differentiation,negative regulation of retinoic acid receptor signalin…	androgen receptor binding,calcium ion binding,carbohydrate binding,hormone binding,integrin binding,iron ion binding,mRNA binding,peptide binding,ubiquitin protein ligase binding,unfolded protein binding	acrosomal vesicle,cell surface,collagen-containing extracellular matrix,cytoplasm,cytosol,endoplasmic reticulum,endoplasmic reticulum lumen,endoplasmic reticulum membrane,endoplasmic reticulum quality control compartment,external side of plasma membrane,extracellular region,extracellular space,Golgi apparatus,intracellular membrane-bounded organelle,membrane,MHC class I peptide loading complex,nu…	sp	1	1	uniprot_mouse_proteome	37	73
TRUE	APOE3 / APOE4	APOE3	APOE4	75	Actin-related protein 2/3 complex subunit 2	Arpc2	Q9CVB6	86508.5	201358	1.21885	1.21885	132.76	2.3276	1.01405	1.01405	101.957	2.01957	4.02932e-05	0.000243678	74	0.232193	Q9CVB6	ARPC2_MOUSE	Q9CVB6	Mus musculus	0.037	34357.1	actin filament polymerization,Arp2/3 complex-mediated actin nucleation,cellular response to epidermal growth factor stimulus,cellular response to platelet-derived growth factor stimulus,cellular response to rapamycin,positive regulation of actin cytoskeleton reorganization,positive regulation of actin filament polymerization,positive regulation of barbed-end actin filament capping,positive regula…	actin filament binding,ATPase binding,glutamate receptor binding,macromolecular complex binding,structural constituent of cytoskeleton	actin filament branch point,apical dendrite,Arp2/3 protein complex,axon terminus,cell leading edge,cell surface,concave side of sperm head,cytoplasm,dendritic shaft,dendritic spine,endosome,filamentous actin,focal adhesion,growth cone,invadopodium,lamellipodium,muscle cell projection membrane,nucleus,perikaryon,peripheral region of growth cone,plasma membrane,podosome core,podosome ring,ruffle me…	sp	1	3	uniprot_mouse_proteome	22	33
TRUE	APOE4 / APOE2	APOE4	APOE2	120	Cytochrome b-c1 complex subunit 2, mitochondrial	Uqcrc2	Q9DB77	610887	385849	-0.662868	0.662868	-36.8378	0.631622	-1.46101	1.46101	-63.676	0.36324	3.15479e-05	0.000249063	119	0.337587	Q9DB77	QCR2_MOUSE	Q9DB77	Mus musculus	0.022	48234.9	oxidation-reduction process,protein processing involved in protein targeting to mitochondrion,response to drug	metal ion binding,metalloendopeptidase activity,macromolecular complex binding	mitochondrial inner membrane,mitochondrial processing peptidase complex,mitochondrial respiratory chain complex III,mitochondrial respiratory chain complex IV,mitochondrion,myelin sheath,nucleoplasm	sp	1	1	uniprot_mouse_proteome	22	38
TRUE	APOE3 / APOE4	APOE3	APOE4	75	60S acidic ribosomal protein P0	Rplp0	P14869	201280	357518	0.828812	0.828812	77.6222	1.77622	0.99835	0.99835	99.7714	1.99771	4.28242e-05	0.000256945	74	0.22948	P14869	RLA0_MOUSE	P14869	Mus musculus	0.284	34216.4	cellular response to interleukin-4,cytoplasmic translation,ribosomal large subunit assembly	large ribosomal subunit rRNA binding,peptide binding,structural constituent of ribosome	cytoplasm,cytoplasmic ribonucleoprotein granule,cytosol,cytosolic large ribosomal subunit,dendrite,endoplasmic reticulum,membrane,nucleus,postsynapse,postsynaptic density,ribonucleoprotein complex,synapse	sp	1	3	uniprot_mouse_proteome	16	25
TRUE	APOE4 / APOE2	APOE4	APOE2	70	Alcohol dehydrogenase [NADP(+)]	Akr1a1	Q9JII6	290868	164899	-0.818779	0.818779	-43.3079	0.566921	-1.18213	1.18213	-55.93	0.4407	3.34805e-05	0.000261566	69	0.266319	Q9JII6	AK1A1_MOUSE	Q9JII6	Mus musculus	0.452	36586.9	aldehyde catabolic process,cellular detoxification of aldehyde,daunorubicin metabolic process,D-glucuronate catabolic process,doxorubicin metabolic process,L-ascorbic acid biosynthetic process	alcohol dehydrogenase (NADP+) activity,alditol:NADP+ 1-oxidoreductase activity,allyl-alcohol dehydrogenase activity,glucuronolactone reductase activity,L-glucuronate reductase activity,mevaldate reductase (NADPH) activity,oxidoreductase activity	apical plasma membrane,cytosol	sp	1	3	uniprot_mouse_proteome	17	21
TRUE	APOE4 / APOE2	APOE4	APOE2	50	Proteasome subunit beta type-1	Psmb1	O09061	116496	58178.6	-1.00172	1.00172	-50.0595	0.499405	-2.60537	2.60537	-83.5674	0.164326	3.41039e-05	0.00026369	49	0.571104	O09061	PSB1_MOUSE	O09061	Mus musculus	0	26372.2	proteasomal protein catabolic process,proteasomal ubiquitin-independent protein catabolic process,proteasome-mediated ubiquitin-dependent protein catabolic process	endopeptidase activity,threonine-type endopeptidase activity	cytoplasm,cytosol,nucleoplasm,nucleus,proteasome complex,proteasome core complex,proteasome core complex, beta-subunit complex	sp	1	1	uniprot_mouse_proteome	13	19
TRUE	APOE4 / APOE2	APOE4	APOE2	35	Pre-B-cell leukemia transcription factor-interacting protein 1	Pbxip1	Q3TVI8	1.08013e+06	1427124	0.401899	0.401899	32.1246	1.32125	0.407815	0.407815	32.6675	1.32668	3.45776e-05	0.000264625	34	0.0855863	Q3TVI8	PBIP1_MOUSE	Q3TVI8	Mus musculus	0.109	81164.5	cell differentiation,negative regulation of transcription, DNA-templated,regulation of Rho guanyl-nucleotide exchange factor activity	transcription corepressor activity	cytoplasm,membrane,microtubule,nucleus	sp	1	2	uniprot_mouse_proteome	11	12
TRUE	APOE4 / APOE2	APOE4	APOE2	425	Collagen alpha-1(V) chain	Col5a1	O88207	5.92179e+06	6861227	0.212434	0.212434	15.8641	1.15864	0.295555	0.295555	22.7357	1.22736	3.51947e-05	0.000265519	424	0.0706806	O88207	CO5A1_MOUSE	O88207	Mus musculus	0.261	183677	blood vessel development,cell adhesion,cell migration,collagen biosynthetic process,collagen fibril organization,extracellular matrix organization,eye morphogenesis,heart morphogenesis,integrin biosynthetic process,negative regulation of endodermal cell differentiation,regulation of cellular component organization,skin development,fibril organization,tendon development,wound healing, spreading of…	extracellular matrix structural constituent,heparin binding,platelet-derived growth factor binding,proteoglycan binding	basement membrane,collagen-containing extracellular matrix,collagen trimer,collagen type V trimer,extracellular matrix,extracellular space	sp	1	2	uniprot_mouse_proteome	52	157
TRUE	APOE4 / APOE2	APOE4	APOE2	240	Annexin A6	Anxa6	P14824	321183	254363	-0.336509	0.336509	-20.8045	0.791955	-0.580481	0.580481	-33.1259	0.668741	3.57565e-05	0.000265519	239	0.137789	P14824	ANXA6_MOUSE	P14824	Mus musculus	0.346	75885.3	apoptotic signaling pathway,calcium ion transport,growth plate cartilage chondrocyte differentiation,ion transmembrane transport,mitochondrial calcium ion homeostasis,negative regulation of sequestering of calcium ion,neural crest cell migration,plasma membrane repair,regulation of muscle contraction	actin filament binding,calcium channel activity,calcium-dependent phospholipid binding,calcium-dependent protein binding,calcium ion binding,cholesterol binding,chondroitin sulfate binding,GTP binding,identical protein binding,ligand-gated ion channel activity,lipid binding,phosphatidylserine binding,macromolecular complex binding	apical plasma membrane,collagen-containing extracellular matrix,cytoplasm,cytosol,focal adhesion,intercalated disc,late endosome membrane,lysosomal membrane,melanosome,membrane,mitochondrion,nucleus,perinuclear region of cytoplasm,macromolecular complex,sarcolemma	sp	1	3	uniprot_mouse_proteome	61	103
TRUE	APOE4 / APOE2	APOE4	APOE2	75	Adenosylhomocysteinase	Ahcy	P50247	167333	85801.7	-0.963643	0.963643	-48.7239	0.512761	-1.55593	1.55593	-65.9891	0.340109	3.56824e-05	0.000265519	74	0.35357	P50247	SAHH_MOUSE	P50247	Mus musculus	0.097	47688.2	chronic inflammatory response to antigenic stimulus,circadian sleep/wake cycle,one-carbon metabolic process,response to nutrient,S-adenosylhomocysteine catabolic process,S-adenosylmethionine cycle	adenosylhomocysteinase activity,adenyl nucleotide binding,copper ion binding,identical protein binding,NAD binding,protein self-association	cytosol,melanosome,neuron projection,nucleus	sp	1	3	uniprot_mouse_proteome	25	30
TRUE	APOE3 / APOE4	APOE3	APOE4	95	Plastin-2	Lcp1	Q61233	56850.6	98784.5	0.79711	0.79711	73.7617	1.73762	1.52595	1.52595	187.977	2.87977	4.60392e-05	0.000274077	94	0.357046	Q61233	PLSL_MOUSE	Q61233	Mus musculus	0.061	70149.3	actin filament bundle assembly,actin filament network formation,animal organ regeneration,cell migration,extracellular matrix disassembly,positive regulation of podosome assembly,protein kinase A signaling,regulation of intracellular protein transport,response to wounding,T cell activation involved in immune response	actin filament binding,calcium ion binding,GTPase binding,identical protein binding,integrin binding	actin cytoskeleton,actin filament,actin filament bundle,cytoplasm,cytosol,filopodium,focal adhesion,perinuclear region of cytoplasm,phagocytic cup,plasma membrane,podosome,ruffle,ruffle membrane,stress fiber	sp	1	4	uniprot_mouse_proteome	37	57
TRUE	APOE4 / APOE2	APOE4	APOE2	120	Aldehyde dehydrogenase, mitochondrial	Aldh2	P47738	397922	211660	-0.910737	0.910737	-46.8087	0.531913	-1.01044	1.01044	-50.3606	0.496394	3.73446e-05	0.000274593	119	0.235831	P47738	ALDH2_MOUSE	P47738	Mus musculus	0.146	56537.5	acetaldehyde metabolic process,behavioral response to ethanol,cellular detoxification of aldehyde,ethanol catabolic process,intrinsic apoptotic signaling pathway in response to oxidative stress,negative regulation of apoptotic process,regulation of inflammatory response,regulation of reactive oxygen species metabolic process,response to organic cyclic compound	aldehyde dehydrogenase (NAD) activity,glyceraldehyde-3-phosphate dehydrogenase (NAD+) (non-phosphorylating) activity,identical protein binding,NAD binding,NADH binding	mitochondrial matrix,mitochondrion	sp	1	1	uniprot_mouse_proteome	32	50
TRUE	APOE3 / APOE4	APOE3	APOE4	190	Chondroitin sulfate proteoglycan 4	Cspg4	Q8VHY0	245095	192445	-0.348893	0.348893	-21.4814	0.785186	-0.617053	0.617053	-34.7999	0.652001	4.88072e-05	0.000288303	189	0.14843	Q8VHY0	CSPG4_MOUSE	Q8VHY0	Mus musculus	0.12	252309	activation of MAPK activity,angiogenesis,cell proliferation,glial cell migration,inflammatory response,intracellular signal transduction,negative regulation of neuron projection development,neuron remodeling,platelet-derived growth factor receptor signaling pathway,positive regulation of peptidyl-tyrosine phosphorylation,ruffle assembly,substrate-dependent cell migration,tissue remodeling,transme…	collagen binding,coreceptor activity,protein kinase binding	apical plasma membrane,cell projection,cell surface,collagen-containing extracellular matrix,integral component of membrane,lamellipodium membrane,nucleoplasm,plasma membrane,ruffle	sp	1	3	uniprot_mouse_proteome	48	52
TRUE	APOE4 / APOE2	APOE4	APOE2	40	Ubiquitin-conjugating enzyme E2 N	Ube2n	P61089	169335	93391.3	-0.858523	0.858523	-44.8483	0.551517	-0.989398	0.989398	-49.6312	0.503688	4.02629e-05	0.000293177	39	0.21381	P61089	UBE2N_MOUSE	P61089	Mus musculus	0.072	17137.8	DNA double-strand break processing,double-strand break repair via homologous recombination,histone ubiquitination,positive regulation of DNA repair,positive regulation of histone modification,positive regulation of I-kappaB kinase/NF-kappaB signaling,positive regulation of NF-kappaB transcription factor activity,positive regulation of ubiquitin-protein transferase activity,postreplication repair,…	ATP binding,ubiquitin binding,ubiquitin conjugating enzyme activity,ubiquitin protein ligase binding,ubiquitin-protein transferase activity	cytoplasm,fibrillar center,nucleoplasm,nucleus,macromolecular complex,UBC13-MMS2 complex,UBC13-UEV1A complex,ubiquitin ligase complex	sp	1	1	uniprot_mouse_proteome	12	16
TRUE	APOE3 / APOE4	APOE3	APOE4	120	Cytochrome b-c1 complex subunit 2, mitochondrial	Uqcrc2	Q9DB77	385849	800367	1.05262	1.05262	107.43	2.0743	1.59668	1.59668	202.446	3.02446	5.18087e-05	0.000303678	119	0.380161	Q9DB77	QCR2_MOUSE	Q9DB77	Mus musculus	0.022	48234.9	oxidation-reduction process,protein processing involved in protein targeting to mitochondrion,response to drug	metal ion binding,metalloendopeptidase activity,macromolecular complex binding	mitochondrial inner membrane,mitochondrial processing peptidase complex,mitochondrial respiratory chain complex III,mitochondrial respiratory chain complex IV,mitochondrion,myelin sheath,nucleoplasm	sp	1	1	uniprot_mouse_proteome	22	38
TRUE	APOE3 / APOE4	APOE3	APOE4	50	Carbonic anhydrase 2	Ca2	P00920	148456	563280	1.92381	1.92381	279.424	3.79424	2.01701	2.01701	304.745	4.04745	5.22077e-05	0.000303681	49	0.454912	P00920	CAH2_MOUSE	P00920	Mus musculus	0.135	29032.5	angiotensin-activated signaling pathway,carbon dioxide transport,cellular response to fluid shear stress,kidney development,morphogenesis of an epithelium,odontogenesis of dentin-containing tooth,one-carbon metabolic process,positive regulation of bone resorption,positive regulation of cellular pH reduction,positive regulation of dipeptide transmembrane transport,positive regulation of osteoclast…	arylesterase activity,carbonate dehydratase activity,hydro-lyase activity,zinc ion binding	apical part of cell,axon,basolateral plasma membrane,cytoplasm,cytosol,extracellular space,microvillus,myelin sheath,plasma membrane	sp	1	4	uniprot_mouse_proteome	14	21
TRUE	APOE3 / APOE4	APOE3	APOE4	60	Elongation factor Tu, mitochondrial	Tufm	Q8BFR5	44779.4	86857	0.955807	0.955807	93.9664	1.93966	1.79451	1.79451	246.897	3.46897	5.34101e-05	0.000308322	59	0.411866	Q8BFR5	EFTU_MOUSE	Q8BFR5	Mus musculus	0.031	49508.3	mitochondrial translational elongation,response to ethanol,translational elongation	GTPase activity,GTP binding,translation elongation factor activity	mitochondrial inner membrane,mitochondrial nucleoid,mitochondrion,myelin sheath,synapse	sp	1	1	uniprot_mouse_proteome	26	40
TRUE	APOE3 / APOE2	APOE3	APOE2	200	Chitinase-like protein 3	Chil3	O35744	1.78233e+06	3.72702e+06	1.06426	1.06426	109.109	2.09109	1.2454	1.2454	137.084	2.37084	4.68458e-06	0.000330597	199	0.264536	O35744	CHIL3_MOUSE	O35744	Mus musculus	0.259	44458.3	chitin catabolic process,inflammatory response,polysaccharide catabolic process	beta-N-acetylhexosaminidase activity,carbohydrate binding,chitin binding,N-acetyl-beta-D-galactosaminidase activity	cytoplasm,cytoplasmic vesicle,extracellular region,nuclear envelope,rough endoplasmic reticulum lumen	sp	1	2	uniprot_mouse_proteome	39	94
TRUE	APOE3 / APOE4	APOE3	APOE4	20	Protein Igkv6-32 (Fragment)	Igkv6-32	A0A140T8N9	124223	470200	1.92034	1.92034	278.513	3.78513	3.0342	3.0342	719.191	8.19191	5.94207e-05	0.000340441	19	0.591379	A0A140T8N9	A0A140T8N9_MOUSE	A0A140T8N9	Mus musculus	0.157	12656.3	immune response,immunoglobulin production		extracellular space	tr	4	2	uniprot_mouse_proteome	5	5
TRUE	APOE4 / APOE2	APOE4	APOE2	55	3-hydroxyacyl-CoA dehydrogenase type-2;17beta-hydroxysteroid dehydrogenase type 10/short chain L-3-hydroxyacyl-CoA dehydrogenase	Hsd17b10	A2AFQ2;Q99N15	39684	19777.3	-1.00471	1.00471	-50.1631	0.498369	-1.71979	1.71979	-69.6407	0.303593	4.82674e-05	0.000344767	54	0.389234	A2AFQ2;Q99N15	A2AFQ2_MOUSE;Q99N15_MOUSE	A2AFQ2;Q99N15	Mus musculus	34.3%;35.6%	28373.85;27273.56	;mitochondrial tRNA 3'-end processing,mitochondrial tRNA 5'-end processing,mitochondrial tRNA methylation,mitochondrion organization,protein homotetramerization	oxidoreductase activity;3-hydroxyacyl-CoA dehydrogenase activity,testosterone dehydrogenase,tRNA binding	;mitochondrial ribonuclease P complex,mitochondrion	tr	1	1	uniprot_mouse_proteome	10	14
TRUE	APOE4 / APOE2	APOE4	APOE2	60	Prohibitin-2	Phb2	O35129	214064	133849	-0.677438	0.677438	-37.4725	0.625275	-1.60138	1.60138	-67.0439	0.329561	4.82029e-05	0.000344767	59	0.365054	O35129	PHB2_MOUSE	O35129	Mus musculus	0.284	33296.4	activation of phospholipase C activity,activation of protein kinase C activity,antiviral innate immune response,B cell activation,CD40 signaling pathway,cell migration,cellular response to hypoxia,cellular response to retinoic acid,immunoglobulin production,induction by virus of host autophagy,mammary gland alveolus development,mammary gland branching involved in thelarche,mitochondrion organizat…	amide binding,identical protein binding,protein C-terminus binding,protein heterodimerization activity,protein homodimerization activity,protein N-terminus binding,sphingolipid binding	axon,cell periphery,cell surface,cytoplasm,GABA-ergic synapse,glutamatergic synapse,inner mitochondrial membrane protein complex,mitochondrial inner membrane,mitochondrial outer membrane,mitochondrial prohibitin complex,mitochondrion,nuclear matrix,nucleus,plasma membrane,postsynaptic density,presynaptic active zone,macromolecular complex	sp	1	1	uniprot_mouse_proteome	19	26
TRUE	APOE4 / APOE2	APOE4	APOE2	170	Myosin light chain 1/3, skeletal muscle isoform	Myl1	P05977	741347	240847	-1.62203	1.62203	-67.5122	0.324878	-1.04983	1.04983	-51.6974	0.483026	4.89641e-05	0.000345201	169	0.251877	P05977	MYL1_MOUSE	P05977	Mus musculus	0	20594.5	cardiac muscle contraction,muscle contraction	calcium ion binding,structural constituent of muscle	contractile fiber,myofibril,myosin complex	sp	1	2	uniprot_mouse_proteome	28	87
TRUE	APOE4 / APOE2	APOE4	APOE2	210	Decorin	Dcn	P28654	20267034	29646930	0.548748	0.548748	46.2815	1.46282	0.631672	0.631672	54.936	1.54936	4.92487e-05	0.000345201	209	0.152371	P28654	PGS2_MOUSE	P28654	Mus musculus	0.455	39809	aging,kidney development,negative regulation of angiogenesis,negative regulation of endothelial cell migration,negative regulation of vascular endothelial growth factor signaling pathway,peptide cross-linking via chondroitin 4-sulfate glycosaminoglycan,placenta development,positive regulation of autophagy,positive regulation of macroautophagy,positive regulation of mitochondrial depolarization,po…	collagen binding,extracellular matrix binding,extracellular matrix structural constituent conferring compression resistance,glycosaminoglycan binding,protein N-terminus binding	collagen-containing extracellular matrix,collagen type VI trimer,extracellular matrix,extracellular space	sp	1	1	uniprot_mouse_proteome	35	67
TRUE	APOE3 / APOE4	APOE3	APOE4	40	BTB/POZ domain-containing protein KCTD12	Kctd12	A0A0R4J2B2;Q6WVG3	138346	285749	1.04647	1.04647	106.547	2.06547	1.59525	1.59525	202.146	3.02146	6.15833e-05	0.000350198	39	0.355257	A0A0R4J2B2;Q6WVG3	A0A0R4J2B2_MOUSE;KCD12_MOUSE	A0A0R4J2B2;Q6WVG3	Mus musculus	13.5%;13.5%	35888.02;35892.01	protein homooligomerization;protein homooligomerization,regulation of G-protein coupled receptor protein signaling pathway	identical protein binding;identical protein binding	;cell projection,postsynaptic membrane,presynaptic membrane,receptor complex	tr;sp	1	1	uniprot_mouse_proteome	8	12
TRUE	APOE3 / APOE4	APOE3	APOE4	290	Spectrin alpha chain, non-erythrocytic 1;Isoform 2 of Spectrin alpha chain, non-erythrocytic 1	Sptan1	P16546;P16546-2	19606.4	27500.6	0.48814	0.48814	40.2635	1.40264	0.907581	0.907581	87.5898	1.8759	6.2509e-05	0.000352829	289	0.223384	P16546;P16546-2	SPTN1_MOUSE	P16546;P16546-2	Mus musculus	20.1%;20.1%-2	284597.41;284597.41-2	actin cytoskeleton reorganization,actin filament capping;	actin binding,calcium ion binding,calmodulin binding,macromolecular complex binding,spectrin binding,syntaxin binding;	cortical cytoskeleton,cuticular plate,fascia adherens,intracellular membrane-bounded organelle,lateral plasma membrane,membrane,microtubule cytoskeleton,myelin sheath,paranode region of axon,plasma membrane,macromolecular complex,Z disc;	sp	1;	4;	uniprot_mouse_proteome	56	77
TRUE	APOE3 / APOE4	APOE3	APOE4	350	Protein Tnxb	Tnxb	O35452	56051.8	31179.4	-0.846167	0.846167	-44.3739	0.556261	-0.726713	0.726713	-39.5721	0.604279	7.05495e-05	0.000395285	349	0.18065	O35452	O35452_MOUSE	O35452	Mus musculus	0.012	435479	cell-cell adhesion,cell-matrix adhesion,collagen fibril organization,collagen metabolic process,elastic fiber assembly,extracellular matrix organization,fatty acid metabolic process,lipid metabolic process,regulation of JUN kinase activity,triglyceride metabolic process	collagen binding,collagen fibril binding,heparin binding	collagen-containing extracellular matrix,extracellular matrix,extracellular region,extracellular space	tr	1	1	uniprot_mouse_proteome	137	193
TRUE	APOE3 / APOE4	APOE3	APOE4	45	Nucleotide exchange factor SIL1	Sil1	Q9EPK6	109697	45320.5	-1.27529	1.27529	-58.6859	0.413141	-1.55238	1.55238	-65.9053	0.340947	7.12359e-05	0.000396217	44	0.354023	Q9EPK6	SIL1_MOUSE	Q9EPK6	Mus musculus	0.129	52429.9	protein transport		endoplasmic reticulum,endoplasmic reticulum lumen	sp	1	2	uniprot_mouse_proteome	10	11
TRUE	APOE3 / APOE4	APOE3	APOE4	65	Bifunctional purine biosynthesis protein PURH	Atic	Q9CWJ9	62542.5	131905	1.07659	1.07659	110.905	2.10905	1.5705	1.5705	197.007	2.97007	7.19466e-05	0.00039727	64	0.369927	Q9CWJ9	PUR9_MOUSE	Q9CWJ9	Mus musculus	0.208	64217.4	'de novo' IMP biosynthetic process,animal organ regeneration,brainstem development,cellular response to interleukin-7,cerebellum development,cerebral cortex development,dihydrofolate metabolic process,nucleoside metabolic process,response to inorganic substance,ribonucleotide metabolic process,tetrahydrofolate biosynthetic process	IMP cyclohydrolase activity,phosphoribosylaminoimidazolecarboxamide formyltransferase activity,protein homodimerization activity	cytosol,mitochondrion,plasma membrane	sp	1	2	uniprot_mouse_proteome	33	41
TRUE	APOE3 / APOE4	APOE3	APOE4	60	Glutathione S-transferase Mu 1	Gstm1	A2AE89;P10649	130154	236602	0.862239	0.862239	81.7857	1.81786	1.20635	1.20635	130.753	2.30753	7.44192e-05	0.000403577	59	0.283152	A2AE89;P10649	A2AE89_MOUSE;GSTM1_MOUSE	A2AE89;P10649	Mus musculus	23.4%;26.1%	28556.12;25969.99	;cellular response to drug,glutathione derivative biosynthetic process,glutathione metabolic process,hepoxilin biosynthetic process,prostaglandin metabolic process,xenobiotic catabolic process	glutathione transferase activity;glutathione binding,glutathione transferase activity,identical protein binding,nickel cation binding,protein kinase binding,steroid binding	;cytosol,extracellular region,intercellular bridge,myelin sheath,macromolecular complex	tr;sp	1	2	uniprot_mouse_proteome	10	17
TRUE	APOE3 / APOE4	APOE3	APOE4	40	DNA replication licensing factor MCM2	Mcm2	P97310	21473	43290.8	1.01154	1.01154	101.606	2.01606	1.70558	1.70558	226.161	3.26161	7.43449e-05	0.000403577	39	0.385065	P97310	MCM2_MOUSE	P97310	Mus musculus	0.091	102078	apoptotic process,cellular response to interleukin-4,cochlea development,DNA replication initiation,DNA unwinding involved in DNA replication,double-strand break repair via break-induced replication,mitotic DNA replication initiation,negative regulation of DNA helicase activity,nucleosome assembly,pre-replicative complex assembly involved in nuclear cell cycle DNA replication	ATP binding,DNA helicase activity,DNA replication origin binding,enzyme binding,histone binding,metal ion binding,single-stranded DNA binding	chromatin,cytoplasm,MCM complex,microtubule cytoskeleton,nuclear origin of replication recognition complex,nucleoplasm,nucleus	sp	1	3	uniprot_mouse_proteome	28	30
TRUE	APOE3 / APOE4	APOE3	APOE4	55	Rho GDP-dissociation inhibitor 2	Arhgdib	Q61599	157334	295181	0.907773	0.907773	87.6148	1.87615	1.77557	1.77557	242.372	3.42372	7.46776e-05	0.000403577	54	0.413979	Q61599	GDIR2_MOUSE	Q61599	Mus musculus	0.265	22850.9	cellular response to redox state,negative regulation of trophoblast cell migration,regulation of actin cytoskeleton reorganization,regulation of Rho protein signal transduction,Rho protein signal transduction	GTPase activator activity,GTPase activity,Rac GTPase binding,Rho GDP-dissociation inhibitor activity	cytosol,membrane	sp	1	3	uniprot_mouse_proteome	14	25
TRUE	APOE3 / APOE2	APOE3	APOE2	295	Complement component 9;Complement component C9	C9	A0A0R4J032;P06683	22700400	20356518	-0.157227	0.157227	-10.3253	0.896747	-0.766372	0.766372	-41.2106	0.587894	7.2e-06	0.000419693	294	0.167709	A0A0R4J032;P06683	A0A0R4J032_MOUSE;CO9_MOUSE	A0A0R4J032;P06683	Mus musculus	56.9%;58.2%	63426.08;62002.33	complement activation, alternative pathway,complement activation, classical pathway,cytolysis;blood coagulation,cell killing,complement activation, alternative pathway,complement activation, classical pathway,cytolysis,protein homooligomerization	;	extracellular region,membrane attack complex,other organism cell membrane;extracellular space,membrane attack complex,other organism cell membrane,plasma membrane	tr;sp	1	1;2	uniprot_mouse_proteome	42	77
TRUE	APOE3 / APOE2	APOE3	APOE2	120	Insulin-like growth factor-binding protein complex acid labile subunit	Igfals	A0A0R4J0S2;P70389	443672	283062	-0.648377	0.648377	-36.2002	0.637998	-1.34118	1.34118	-60.5302	0.394698	7.22144e-06	0.000419693	119	0.285706	A0A0R4J0S2;P70389	A0A0R4J0S2_MOUSE;ALS_MOUSE	A0A0R4J0S2;P70389	Mus musculus	33.7%;33.7%	66989.99;66959.96	;axon guidance,cell adhesion,negative chemotaxis	;heparin binding,insulin-like growth factor binding,Roundabout binding	insulin-like growth factor ternary complex;insulin-like growth factor ternary complex	tr;sp	1	1	uniprot_mouse_proteome	20	28
TRUE	APOE3 / APOE2	APOE3	APOE2	315	Lactotransferrin	Ltf	P08071	1.19795e+06	1.86203e+06	0.636309	0.636309	55.4347	1.55435	0.704083	0.704083	62.9109	1.62911	7.14088e-06	0.000419693	314	0.154195	P08071	TRFL_MOUSE	P08071	Mus musculus	0.215	77837.8	antibacterial humoral response,antifungal humoral response,antimicrobial humoral immune response mediated by antimicrobial peptide,bone morphogenesis,defense response to Gram-negative bacterium,defense response to Gram-positive bacterium,innate immune response,innate immune response in mucosa,ion transport,iron ion homeostasis,killing of cells of other organism,membrane disruption in other organi…	cysteine-type endopeptidase inhibitor activity,heparin binding,iron ion binding,lipopolysaccharide binding,peptidase activity,protein serine/threonine kinase activator activity,serine-type endopeptidase activity	cell surface,cytoplasm,extracellular space,macromolecular complex,secretory granule,specific granule	sp	1	4	uniprot_mouse_proteome	67	120
TRUE	APOE4 / APOE2	APOE4	APOE2	685	Basement membrane-specific heparan sulfate proteoglycan core protein	Hspg2	E9PZ16	7923194	9640242	0.282987	0.282987	21.6712	1.21671	0.291772	0.291772	22.4143	1.22414	6.31411e-05	0.000421899	684	0.0724762	E9PZ16	E9PZ16_MOUSE	E9PZ16	Mus musculus	0.219	469785		calcium ion binding,protein C-terminus binding	basement membrane,membrane	tr	1	1	uniprot_mouse_proteome	167	252
TRUE	APOE4 / APOE2	APOE4	APOE2	300	Protein Col22a1	Col22a1	E9Q7P1	5167300	6130379	0.246566	0.246566	18.638	1.18638	0.29413	0.29413	22.6145	1.22615	6.24885e-05	0.000421899	299	0.0724293	E9Q7P1	E9Q7P1_MOUSE	E9Q7P1	Mus musculus	0.207	159943	angiogenesis,endothelial cell morphogenesis,extracellular matrix organization	extracellular matrix structural constituent	collagen-containing extracellular matrix,collagen trimer,extracellular matrix,extracellular space	tr	1	1	uniprot_mouse_proteome	52	95
TRUE	APOE4 / APOE2	APOE4	APOE2	40	Pre-mRNA-splicing factor ATP-dependent RNA helicase DHX15;DEAH (Asp-Glu-Ala-His) box polypeptide 15	Dhx15	O35286;Q497W9	17467.1	5556.39	-1.65242	1.65242	-68.1893	0.318107	-2.23917	2.23917	-78.8191	0.211809	6.25522e-05	0.000421899	39	0.499218	O35286;Q497W9	DHX15_MOUSE;Q497W9_MOUSE	O35286;Q497W9	Mus musculus	8.9%;10.1%	91006.9;79971.25	mRNA processing,response to alkaloid,response to toxic substance,RNA splicing;	ATP binding,double-stranded RNA binding,RNA binding,RNA helicase activity;ATP binding,nucleic acid binding,RNA helicase activity	nuclear speck,nucleolus,spliceosomal complex,U12-type spliceosomal complex,U2-type post-mRNA release spliceosomal complex;	sp;tr	1	2;1	uniprot_mouse_proteome	7	8
TRUE	APOE4 / APOE2	APOE4	APOE2	255	Heat shock cognate 71 kDa protein	Hspa8	P63017	2.67594e+06	2.15097e+06	-0.315055	0.315055	-19.618	0.80382	-0.40211	0.40211	-24.3249	0.756751	6.2365e-05	0.000421899	254	0.0987549	P63017	HSP7C_MOUSE	P63017	Mus musculus	0.444	70871.1	ATP metabolic process,axo-dendritic transport,cellular protein complex disassembly,cellular response to unfolded protein,chaperone mediated protein folding requiring cofactor,chaperone-mediated autophagy,chaperone-mediated autophagy translocation complex disassembly,chaperone-mediated protein folding,chaperone-mediated protein transport involved in chaperone-mediated autophagy,clathrin coat disas…	A1 adenosine receptor binding,ADP binding,ATPase activity,ATP binding,C3HC4-type RING finger domain binding,chaperone binding,clathrin-uncoating ATPase activity,enzyme binding,G-protein coupled receptor binding,heat shock protein binding,misfolded protein binding,peptide binding,phosphatidylserine binding,prostaglandin binding,protein binding involved in protein folding,protein binding, bridging,…	asymmetric synapse,autophagosome,axon,cell surface,chaperone complex,cytoplasm,cytosol,dendrite,dendritic shaft,dendritic spine,extracellular exosome,glutamatergic synapse,glycinergic synapse,intermediate filament,late endosome,lysosomal matrix,lysosomal membrane,lysosome,melanosome,membrane raft,messenger ribonucleoprotein complex,microtubule,myelin sheath,neuronal cell body,neuron projection,ne…	sp	1	1	uniprot_mouse_proteome	47	90
TRUE	APOE4 / APOE2	APOE4	APOE2	50	Fibulin-7	Fbln7	Q501P1	217088	318358	0.55237	0.55237	46.6493	1.46649	0.514135	0.514135	42.8138	1.42814	6.35661e-05	0.000421899	49	0.117539	Q501P1	FBLN7_MOUSE	Q501P1	Mus musculus	0.077	47927.4	cell adhesion	calcium ion binding,heparin binding	extracellular region	sp	1	1	uniprot_mouse_proteome	14	15
TRUE	APOE4 / APOE2	APOE4	APOE2	110	WD repeat-containing protein 1	Wdr1	O88342	250677	155166	-0.692018	0.692018	-38.1013	0.618987	-0.887164	0.887164	-45.9324	0.540676	6.5198e-05	0.000428934	109	0.213576	O88342	WDR1_MOUSE	O88342	Mus musculus	0.203	66406.7	actin cytoskeleton organization,actin filament depolymerization,actin filament fragmentation,apical junction assembly,cortical cytoskeleton organization,establishment of planar polarity of follicular epithelium,locomotion,maintenance of epithelial cell apical/basal polarity,neutrophil mediated immunity,neutrophil migration,platelet formation,positive regulation of actin filament depolymerization,…	actin binding,actin filament binding	actin cytoskeleton,actomyosin, actin portion,cell-cell junction,cell junction,cell projection,cortical actin cytoskeleton,myelin sheath,plasma membrane,podosome	sp	1	3	uniprot_mouse_proteome	32	42
TRUE	APOE4 / APOE2	APOE4	APOE2	70	Proliferation-associated protein 2G4	Pa2g4	P50580	112997	66814.5	-0.758054	0.758054	-40.8707	0.591293	-1.24121	1.24121	-57.6983	0.423017	6.71646e-05	0.00043803	69	0.292474	P50580	PA2G4_MOUSE	P50580	Mus musculus	0.135	43698.8	negative regulation of apoptotic process,negative regulation of transcription, DNA-templated,positive regulation of cell differentiation,regulation of translation,rRNA processing	DNA binding,transcription factor activity, sequence-specific DNA binding,nucleic acid binding,RNA binding,ubiquitin protein ligase binding	cytoplasm,nucleolus,nucleus,ribonucleoprotein complex	sp	1	3	uniprot_mouse_proteome	25	34
TRUE	APOE3 / APOE4	APOE3	APOE4	15	Small nuclear ribonucleoprotein G	Snrpg	P62309	12201.2	32678.1	1.4213	1.4213	167.826	2.67826	1.54375	1.54375	191.551	2.91551	8.25057e-05	0.000442742	14	0.282207	P62309	RUXG_MOUSE	P62309	Mus musculus	0	8496.06	mRNA splicing, via spliceosome,spliceosomal snRNP assembly	RNA binding,U1 snRNP binding	catalytic step 2 spliceosome,cytosol,methylosome,nucleoplasm,nucleus,P granule,precatalytic spliceosome,ribonucleoprotein complex,SMN-Sm protein complex,spliceosomal tri-snRNP complex,U12-type spliceosomal complex,U1 snRNP,U2 snRNP,U2-type catalytic step 2 spliceosome,U2-type precatalytic spliceosome,U2-type prespliceosome,U4/U6 x U5 tri-snRNP complex,U4 snRNP,U5 snRNP,U7 snRNP	sp	1	1	uniprot_mouse_proteome	3	4
TRUE	APOE3 / APOE2	APOE3	APOE2	20	Protein Igkv14-111 (Fragment);Ig kappa chain V-V region L6 (Fragment)	Igkv14-111	A0A140T8P9;P01638	614489	1.17344e+06	0.93329	0.93329	90.9626	1.90963	1.0953	1.0953	113.657	2.13657	8.57031e-06	0.000470415	19	0.181883	A0A140T8P9;P01638	A0A140T8P9_MOUSE;KV5A6_MOUSE	A0A140T8P9;P01638	Mus musculus	35%;35.7%	13232.12;12985.84	immune response,immunoglobulin production;adaptive immune response,immune response,immunoglobulin production	;	extracellular space;extracellular space,immunoglobulin complex	tr;sp	4	2;1	uniprot_mouse_proteome	3	5
TRUE	APOE3 / APOE4	APOE3	APOE4	20	Ribosomal protein L15;60S ribosomal protein L15	Gm10020	E9QAZ2;Q9CZM2	58794.1	164261	1.48225	1.48225	179.384	2.79384	1.8673	1.8673	264.849	3.64849	9.40831e-05	0.000501338	19	0.379171	E9QAZ2;Q9CZM2	E9QAZ2_MOUSE;RL15_MOUSE	E9QAZ2;Q9CZM2	Mus musculus	0%;0%	24076.96;24146.07	;cytoplasmic translation	;RNA binding,structural constituent of ribosome	;A band,cytosolic large ribosomal subunit,membrane,nucleus	tr;sp	3;2	1;4	uniprot_mouse_proteome	7	8
TRUE	APOE4 / APOE2	APOE4	APOE2	85	T-complex protein 1 subunit alpha	Tcp1	P11983	74437.8	35669.8	-1.06133	1.06133	-52.081	0.47919	-1.28916	1.28916	-59.081	0.40919	7.84098e-05	0.000506624	84	0.310406	P11983	TCPA_MOUSE	P11983	Mus musculus	0.02	60448.6	binding of sperm to zona pellucida,positive regulation of establishment of protein localization to telomere,positive regulation of telomerase activity,positive regulation of telomerase RNA localization to Cajal body,positive regulation of telomere maintenance via telomerase,protein folding,protein stabilization,regulation of macrophage apoptotic process,scaRNA localization to Cajal body,toxin tra…	ATP binding,ubiquitin protein ligase binding,unfolded protein binding	acrosomal vesicle,cell body,centrosome,chaperonin-containing T-complex,Golgi apparatus,heterochromatin,microtubule,microtubule organizing center,myelin sheath,nuclear heterochromatin,pericentriolar material,zona pellucida receptor complex	sp	1	3	uniprot_mouse_proteome	31	46
TRUE	APOE4 / APOE2	APOE4	APOE2	70	DNA replication licensing factor MCM3	Mcm3	P25206	129224	64007.2	-1.01357	1.01357	-50.4681	0.495319	-1.82092	1.82092	-71.696	0.28304	7.90333e-05	0.000506624	69	0.433796	P25206	MCM3_MOUSE	P25206	Mus musculus	0.026	91546.3	DNA strand elongation involved in DNA replication,double-strand break repair via break-induced replication,mitotic DNA replication initiation,pre-replicative complex assembly involved in nuclear cell cycle DNA replication	ATP binding,DNA helicase activity,DNA replication origin binding,single-stranded DNA binding	centrosome,cytoplasm,MCM complex,nucleoplasm,nucleus,perinuclear region of cytoplasm	sp	1	2	uniprot_mouse_proteome	31	37
TRUE	APOE3 / APOE4	APOE3	APOE4	45	40S ribosomal protein S16	Rps16	P14131	215904	402039	0.896944	0.896944	86.2118	1.86212	0.917957	0.917957	88.9438	1.88944	0.000100498	0.000528757	44	0.214641	P14131	RS16_MOUSE	P14131	Mus musculus	0.226	16445.3	cellular response to leukemia inhibitory factor,maturation of SSU-rRNA from tricistronic rRNA transcript (SSU-rRNA, 5.8S rRNA, LSU-rRNA),ribosomal small subunit biogenesis,rRNA processing,translation	RNA binding,structural constituent of ribosome	cytosolic small ribosomal subunit,small ribosomal subunit	sp	1	4	uniprot_mouse_proteome	13	15
TRUE	APOE3 / APOE4	APOE3	APOE4	65	T-complex protein 1 subunit eta	Cct7	P80313	93161.5	215173	1.20769	1.20769	130.967	2.30967	1.62696	1.62696	208.862	3.08862	0.000100617	0.000528757	64	0.39219	P80313	TCPH_MOUSE	P80313	Mus musculus	0	59652.2	binding of sperm to zona pellucida,positive regulation of establishment of protein localization to telomere,positive regulation of telomere maintenance via telomerase,protein folding,protein stabilization,toxin transport	ATP binding,identical protein binding,unfolded protein binding	cell body,chaperonin-containing T-complex,microtubule,mitochondrion	sp	1	1	uniprot_mouse_proteome	29	39
TRUE	APOE4 / APOE2	APOE4	APOE2	475	Endoplasmin	Hsp90b1	P08113	5.85318e+06	7.23041e+06	0.304858	0.304858	23.5297	1.2353	0.333986	0.333986	26.0491	1.26049	8.70823e-05	0.000553489	474	0.0843778	P08113	ENPL_MOUSE	P08113	Mus musculus	0.525	92475.8	actin rod assembly,cellular response to ATP,negative regulation of apoptotic process,protein folding,regulation of phosphoprotein phosphatase activity,response to hypoxia,retrograde protein transport, ER to cytosol,ER-associated ubiquitin-dependent protein catabolic process	ATP binding,low-density lipoprotein particle receptor binding,protein phosphatase binding,RNA binding,unfolded protein binding	cytosol,endoplasmic reticulum,endoplasmic reticulum chaperone complex,endoplasmic reticulum lumen,endoplasmic reticulum membrane,extracellular region,melanosome,midbody,perinuclear region of cytoplasm,plasma membrane,macromolecular complex,sarcoplasmic reticulum lumen,smooth endoplasmic reticulum	sp	1	2	uniprot_mouse_proteome	64	128
TRUE	APOE3 / APOE4	APOE3	APOE4	20	Actin-related protein 2/3 complex subunit 5	Arpc5	Q9CPW4	135471	310670	1.1974	1.1974	129.327	2.29327	1.67563	1.67563	219.46	3.1946	0.000112766	0.000588544	19	0.345925	Q9CPW4	ARPC5_MOUSE	Q9CPW4	Mus musculus	0.523	16288.4	actin filament network formation,Arp2/3 complex-mediated actin nucleation,cell migration,lamellipodium organization,maintenance of cell polarity,microtubule organizing center localization,orbitofrontal cortex development,smooth muscle cell migration	actin filament binding,structural constituent of cytoskeleton	Arp2/3 protein complex,cytoplasm,endosome,growth cone,lamellipodium,neuron projection,nucleus,site of double-strand break	sp	1	3	uniprot_mouse_proteome	7	10
TRUE	APOE3 / APOE2	APOE3	APOE2	110	Stress-70 protein, mitochondrial	Hspa9	P38647	488118	804771	0.721349	0.721349	64.8722	1.64872	0.80962	0.80962	75.275	1.75275	1.20313e-05	0.000594348	109	0.176469	P38647	GRP75_MOUSE	P38647	Mus musculus	0.283	73461.2	cellular response to unfolded protein,chaperone mediated protein folding requiring cofactor,erythrocyte differentiation,iron-sulfur cluster assembly,negative regulation of cell death,negative regulation of erythrocyte differentiation,negative regulation of hematopoietic stem cell differentiation,negative regulation of hemopoiesis,protein autophosphorylation,protein export from nucleus,protein ref…	ATPase activity,ATP binding,chaperone binding,enzyme binding,fibroblast growth factor binding,heat shock protein binding,misfolded protein binding,protein binding involved in protein folding,ubiquitin protein ligase binding,unfolded protein binding	cytoplasm,mitochondrial matrix,mitochondrial nucleoid,mitochondrion,myelin sheath,nucleolus	sp	1	3	uniprot_mouse_proteome	41	67
TRUE	APOE3 / APOE2	APOE3	APOE2	70	Complement C1q subcomponent subunit C	C1qc	Q02105	4820120	1.81901e+06	-1.40591	1.40591	-62.2621	0.377379	-1.4312	1.4312	-62.9179	0.370821	1.19631e-05	0.000594348	69	0.303234	Q02105	C1QC_MOUSE	Q02105	Mus musculus	0.346	25991.6	complement activation, classical pathway,innate immune response,negative regulation of granulocyte differentiation,negative regulation of macrophage differentiation,synapse disassembly		collagen trimer,extracellular space,postsynapse,synapse	sp	1	2	uniprot_mouse_proteome	8	20
TRUE	APOE3 / APOE2	APOE3	APOE2	55	Periostin (Fragment)	Postn	F7C9H0	7.34736e+06	3.25842e+06	-1.17306	1.17306	-55.6519	0.443481	-1.83735	1.83735	-72.0165	0.279835	1.32668e-05	0.000595801	54	0.383321	F7C9H0	F7C9H0_MOUSE	F7C9H0	Mus musculus	0.206	NaN				tr	1	1	uniprot_mouse_proteome	3	12
TRUE	APOE3 / APOE2	APOE3	APOE2	590	Myosin-4	Myh4	Q5SX39	1.30345e+06	366374	-1.83095	1.83095	-71.892	0.28108	-0.882916	0.882916	-45.773	0.54227	1.28613e-05	0.000595801	589	0.200671	Q5SX39	MYH4_MOUSE	Q5SX39	Mus musculus	0.054	222859	muscle contraction,response to activity	actin filament binding,ATP binding,calmodulin binding,double-stranded RNA binding,motor activity	myofibril,myosin complex,myosin filament	sp	2	1	uniprot_mouse_proteome	107	329
TRUE	APOE3 / APOE4	APOE3	APOE4	80	T-complex protein 1 subunit zeta	Cct6a	P80317	75398.3	164565	1.12605	1.12605	118.26	2.1826	1.87468	1.87468	266.721	3.66721	0.000118597	0.000602837	79	0.462824	P80317	TCPZ_MOUSE	P80317	Mus musculus	0	58004.3	binding of sperm to zona pellucida,positive regulation of establishment of protein localization to telomere,positive regulation of telomere maintenance via telomerase,protein folding,protein stabilization,toxin transport	ATP binding,unfolded protein binding,WD40-repeat domain binding	acrosomal vesicle,cell body,chaperonin-containing T-complex,cytosol,microtubule,zona pellucida receptor complex	sp	1	3	uniprot_mouse_proteome	23	29
TRUE	APOE3 / APOE4	APOE3	APOE4	70	SUN domain-containing protein 2;Isoform 2 of SUN domain-containing protein 2;Isoform 3 of SUN domain-containing protein 2	Sun2	Q8BJS4;Q8BJS4-2;Q8BJS4-3	8004.5	28390	1.8265	1.8265	254.675	3.54675	2.34323	2.34323	407.438	5.07438	0.000118669	0.000602837	69	0.574168	Q8BJS4;Q8BJS4-2;Q8BJS4-3	SUN2_MOUSE	Q8BJS4;Q8BJS4-2;Q8BJS4-3	Mus musculus	15.5%;15.5%-2;15.5%-3	81605.4;81605.4-2;81605.4-3	centrosome localization,meiotic cell cycle,nuclear envelope organization,nuclear matrix anchoring at nuclear membrane,nuclear migration along microfilament,nucleokinesis involved in cell motility in cerebral cortex radial glia guided migration,positive regulation of cell migration;;	cytoskeleton-nuclear membrane anchor activity,identical protein binding,lamin binding,protein anchor;;	condensed nuclear chromosome,endosome membrane,integral component of nuclear inner membrane,LINC complex,nuclear chromosome, telomeric region,nuclear envelope,nuclear inner membrane,nuclear membrane;;	sp	1;;	3;;	uniprot_mouse_proteome	20	27
TRUE	APOE3 / APOE4	APOE3	APOE4	55	C-1-tetrahydrofolate synthase, cytoplasmic	Mthfd1	Q922D8	1110681	2.80831e+06	1.33826	1.33826	152.846	2.52846	2.20933	2.20933	362.46	4.6246	0.000118316	0.000602837	54	0.532257	Q922D8	C1TC_MOUSE	Q922D8	Mus musculus	0.007	101200	10-formyltetrahydrofolate biosynthetic process,heart development,histidine biosynthetic process,methionine biosynthetic process,methionine metabolic process,neural tube closure,neutrophil homeostasis,one-carbon metabolic process,purine nucleotide biosynthetic process,serine family amino acid biosynthetic process,serine family amino acid metabolic process,somite development,tetrahydrofolate interc…	ATP binding,formate-tetrahydrofolate ligase activity,methenyltetrahydrofolate cyclohydrolase activity,methylenetetrahydrofolate dehydrogenase (NAD+) activity,methylenetetrahydrofolate dehydrogenase (NADP+) activity,methylenetetrahydrofolate dehydrogenase	cytosol,mitochondrion	sp	1	4	uniprot_mouse_proteome	39	44
TRUE	APOE3 / APOE4	APOE3	APOE4	30	UMP-CMP kinase	Cmpk1	Q9DBP5	24753.4	41143	0.733022	0.733022	66.2117	1.66212	0.942489	0.942489	92.1841	1.92184	0.000118276	0.000602837	29	0.212046	Q9DBP5	KCY_MOUSE	Q9DBP5	Mus musculus	0.413	22165.3	'de novo' pyrimidine nucleobase biosynthetic process,CDP biosynthetic process,dCDP biosynthetic process,dUDP biosynthetic process,nucleoside diphosphate phosphorylation,nucleoside triphosphate biosynthetic process,purine nucleotide metabolic process,UDP biosynthetic process	ATP binding,CMP kinase activity,cytidylate kinase activity,nucleoside diphosphate kinase activity,UMP kinase activity,uridylate kinase activity	cytoplasm,nucleolus,nucleoplasm,nucleus	sp	1	1	uniprot_mouse_proteome	12	15
TRUE	APOE4 / APOE2	APOE4	APOE2	50	Protein Gm10260;40S ribosomal protein S18;40S ribosomal protein S18	Gm10260	F6YVP7;P62270;S4R1N6	642215	412364	-0.639139	0.639139	-35.7904	0.642096	-0.961804	0.961804	-48.6585	0.513415	9.77842e-05	0.000611152	49	0.226701	F6YVP7;P62270;S4R1N6	F6YVP7_MOUSE;RS18_MOUSE;S4R1N6_MOUSE	F6YVP7;P62270;S4R1N6	Mus musculus	28.9%;28.9%;41.1%	17671.57;17718.67;12483.5	translation;translation;translation	RNA binding,structural constituent of ribosome;protein kinase binding,rRNA binding,structural constituent of ribosome;RNA binding,structural constituent of ribosome	cytosol,small ribosomal subunit;cytosol,cytosolic small ribosomal subunit,nucleus,postsynaptic density,small ribosomal subunit,synapse;ribosome	tr;sp;tr	3;1;3	2;3;1	uniprot_mouse_proteome	8	11
TRUE	APOE4 / APOE2	APOE4	APOE2	155	60 kDa heat shock protein, mitochondrial	Hspd1	P63038	236875	158986	-0.575228	0.575228	-32.882	0.67118	-0.877734	0.877734	-45.5778	0.544222	9.7719e-05	0.000611152	154	0.219381	P63038	CH60_MOUSE	P63038	Mus musculus	0.075	60955.5	activation of cysteine-type endopeptidase activity involved in apoptotic process,apoptotic mitochondrial changes,B cell activation,B cell cytokine production,B cell proliferation,cellular response to heat,cellular response to interleukin-7,interaction with symbiont,isotype switching to IgG isotypes,mitochondrial unfolded protein response,MyD88-dependent toll-like receptor signaling pathway,negati…	apolipoprotein A-I binding,apolipoprotein binding,ATP binding,chaperone binding,double-stranded RNA binding,enzyme binding,high-density lipoprotein particle binding,insulin binding,isomerase activity,lipopolysaccharide binding,modification-dependent protein binding,p53 binding,protease binding,macromolecular complex binding,ubiquitin protein ligase binding	cell surface,clathrin-coated pit,coated vesicle,cytoplasm,cytosol,early endosome,extracellular exosome,extracellular space,Golgi apparatus,intracellular membrane-bounded organelle,lipopolysaccharide receptor complex,membrane,membrane raft,mitochondrial crista,mitochondrial inner membrane,mitochondrial matrix,mitochondrion,myelin sheath,peroxisomal matrix,plasma membrane,macromolecular complex,rou…	sp	1	1	uniprot_mouse_proteome	45	78
TRUE	APOE3 / APOE4	APOE3	APOE4	245	Asporin	Aspn	Q99MQ4	65457040	46352576	-0.497899	0.497899	-29.1863	0.708137	-0.659195	0.659195	-36.6768	0.633232	0.000127935	0.000645604	244	0.169337	Q99MQ4	ASPN_MOUSE	Q99MQ4	Mus musculus	0.445	42572.5	bone mineralization,negative regulation of tooth mineralization,negative regulation of transforming growth factor beta receptor signaling pathway	calcium ion binding,collagen binding	cell projection,collagen-containing extracellular matrix,extracellular matrix,extracellular space	sp	1	1	uniprot_mouse_proteome	29	58
TRUE	APOE4 / APOE2	APOE4	APOE2	55	Isthmin-1	Ism1	A2ATD1;V9GXR4	289787	379829	0.39036	0.39036	31.072	1.31072	0.38908	0.38908	30.9558	1.30956	0.000104864	0.000649986	54	0.0929195	A2ATD1;V9GXR4	ISM1_MOUSE;V9GXR4_MOUSE	A2ATD1;V9GXR4	Mus musculus	25.6%;25.2%	51144.84;51844.6	negative regulation of angiogenesis;	;	extracellular region;	sp;tr	1;4	1	uniprot_mouse_proteome	10	11
TRUE	APOE4 / APOE2	APOE4	APOE2	80	Follistatin	Fst	A0A0R4J026;P47931	1520175	2.08683e+06	0.457074	0.457074	37.2755	1.37275	0.513928	0.513928	42.7932	1.42793	0.000107183	0.000657002	79	0.125991	A0A0R4J026;P47931	A0A0R4J026_MOUSE;FST_MOUSE	A0A0R4J026;P47931	Mus musculus	42%;41.9%	37767.87;37866.02	;BMP signaling pathway,cell differentiation,female gonad development,gamete generation,hair follicle morphogenesis,hematopoietic progenitor cell differentiation,keratinocyte proliferation,multicellular organism development,negative regulation of activin receptor signaling pathway,negative regulation of cell differentiation,negative regulation of transcription from RNA polymerase II promoter,odont…	;activin binding,activin receptor antagonist activity,heparan sulfate proteoglycan binding	;cytoplasm,extracellular space,nucleus	tr;sp	1;2	1	uniprot_mouse_proteome	15	17
TRUE	APOE4 / APOE2	APOE4	APOE2	85	Dentin matrix acidic phosphoprotein 1	Dmp1	O55188	1.664e+06	2114737	0.345819	0.345819	27.0872	1.27087	0.399453	0.399453	31.9008	1.31901	0.000108624	0.000657002	84	0.0983243	O55188	DMP1_MOUSE	O55188	Mus musculus	0.421	53964.7	biomineral tissue development,extracellular matrix organization,ossification,positive regulation of cell-substrate adhesion,regulation of enamel mineralization	extracellular matrix binding,Hsp70 protein binding	cytoplasm,extracellular matrix,nucleus	sp	2	2	uniprot_mouse_proteome	12	19
TRUE	APOE4 / APOE2	APOE4	APOE2	130	Cartilage-associated protein	Crtap	Q9CYD3	1.93967e+06	2788246	0.52355	0.52355	43.7488	1.43749	0.590571	0.590571	50.5842	1.50584	0.000108075	0.000657002	129	0.147825	Q9CYD3	CRTAP_MOUSE	Q9CYD3	Mus musculus	0.385	46169.2	chaperone-mediated protein folding,collagen fibril organization,negative regulation of post-translational protein modification,peptidyl-proline hydroxylation to 3-hydroxy-L-proline,protein stabilization,spermatogenesis		endoplasmic reticulum,extracellular space,macromolecular complex	sp	1	3	uniprot_mouse_proteome	20	33
TRUE	APOE4 / APOE2	APOE4	APOE2	70	40S ribosomal protein S4, X isoform	Rps4x	P62702	363428	224490	-0.695019	0.695019	-38.2299	0.617701	-1.05687	1.05687	-51.9326	0.480674	0.000114371	0.00068078	69	0.258294	P62702	RS4X_MOUSE	P62702	Mus musculus	0.167	29597.7	multicellular organism development,positive regulation of cell proliferation,positive regulation of translation,response to ethanol,translation	RNA binding,rRNA binding,structural constituent of ribosome	cytoplasmic ribonucleoprotein granule,cytosolic small ribosomal subunit,polysome,ribonucleoprotein complex,ribosome,small ribosomal subunit,synapse	sp	1	2	uniprot_mouse_proteome	22	33
TRUE	APOE4 / APOE2	APOE4	APOE2	80	Profilin-1	Pfn1	P62962	1.14811e+06	434417	-1.40211	1.40211	-62.1625	0.378375	-1.32541	1.32541	-60.0963	0.399037	0.000113688	0.00068078	79	0.326256	P62962	PROF1_MOUSE	P62962	Mus musculus	0.593	14957.2	actin cytoskeleton organization,cellular response to growth factor stimulus,modification of postsynaptic actin cytoskeleton,negative regulation of actin filament bundle assembly,negative regulation of actin filament polymerization,negative regulation of stress fiber assembly,neural tube closure,positive regulation of actin filament bundle assembly,positive regulation of actin filament polymerizat…	actin binding,actin monomer binding,adenyl-nucleotide exchange factor activity,phosphatidylinositol-4,5-bisphosphate binding,phosphotyrosine binding,proline-rich region binding,Rho GTPase binding,receptor binding	cell cortex,cytoplasm,cytoskeleton,cytosol,extracellular region,glutamatergic synapse,neuron projection,nucleus,parallel fiber to Purkinje cell synapse,postsynapse,presynapse,Schaffer collateral - CA1 synapse,synapse	sp	1	2	uniprot_mouse_proteome	16	31
TRUE	APOE3 / APOE2	APOE3	APOE2	200	Alpha-actinin-4	Actn4	P57780	96878.1	76641.6	-0.338044	0.338044	-20.8887	0.791113	-1.22104	1.22104	-57.1027	0.428973	1.63847e-05	0.000686184	199	0.276412	P57780	ACTN4_MOUSE	P57780	Mus musculus	0.13	104977	actin filament bundle assembly,bicellular tight junction assembly,negative regulation of cellular component movement,negative regulation of substrate adhesion-dependent cell spreading,peroxisome proliferator activated receptor signaling pathway,positive regulation of cell migration,positive regulation of cellular component movement,positive regulation of NIK/NF-kappaB signaling,positive regulatio…	actin filament binding,calcium ion binding,chromatin DNA binding,ion channel binding,nuclear hormone receptor binding,ligand-dependent nuclear receptor transcription coactivator activity,nucleoside binding,macromolecular complex binding,protein homodimerization activity,protein N-terminus binding,retinoic acid receptor binding,RNA polymerase II regulatory region sequence-specific DNA binding,tran…	cell-cell junction,cortical cytoskeleton,cytoplasm,cytosol,neuron projection,nuclear body,nucleus,perinuclear region of cytoplasm,macromolecular complex,pseudopodium,ribonucleoprotein complex,stress fiber,Z disc	sp	1	1	uniprot_mouse_proteome	69	103
TRUE	APOE3 / APOE2	APOE3	APOE2	175	Thrombospondin-4	Thbs4	Q9Z1T2	2339455	1.87237e+06	-0.321307	0.321307	-19.9656	0.800344	-1.22918	1.22918	-57.3441	0.426559	1.66684e-05	0.000686184	174	0.277512	Q9Z1T2	TSP4_MOUSE	Q9Z1T2	Mus musculus	0.204	106366	behavioral response to pain,endothelial cell-cell adhesion,myoblast migration,negative regulation of angiogenesis,nervous system development,neuron projection morphogenesis,positive regulation of cell division,positive regulation of endothelial cell proliferation,positive regulation of neutrophil chemotaxis,positive regulation of peptidyl-tyrosine phosphorylation,regulation of tissue remodeling,r…	calcium ion binding,collagen binding,fibronectin binding,growth factor activity,heparin binding,identical protein binding,integrin binding,laminin-1 binding	basement membrane,collagen-containing extracellular matrix,endoplasmic reticulum,extracellular matrix,extracellular space,neuromuscular junction,sarcoplasmic reticulum	sp	1	1	uniprot_mouse_proteome	36	61
TRUE	APOE4 / APOE2	APOE4	APOE2	35	60S ribosomal protein L7	Rpl7	P14148	48547.2	18127.1	-1.42124	1.42124	-62.6609	0.373391	-2.17221	2.17221	-77.813	0.22187	0.000119679	0.000706766	34	0.500083	P14148	RL7_MOUSE	P14148	Mus musculus	0.111	31419.6	maturation of LSU-rRNA from tricistronic rRNA transcript (SSU-rRNA, 5.8S rRNA, LSU-rRNA),ribosomal large subunit biogenesis,rRNA processing,translation	5S rRNA binding,DNA binding,identical protein binding,mRNA binding,RNA binding,structural constituent of ribosome	A band,cytosolic large ribosomal subunit,polysome,postsynaptic density,ribonucleoprotein complex,ribosome,synapse	sp	1	2	uniprot_mouse_proteome	22	30
TRUE	APOE4 / APOE2	APOE4	APOE2	70	Complement C1q subcomponent subunit C	C1qc	Q02105	4820120	2.09925e+06	-1.19919	1.19919	-56.4481	0.435519	-1.44554	1.44554	-63.2844	0.367156	0.000127057	0.000744477	69	0.355926	Q02105	C1QC_MOUSE	Q02105	Mus musculus	0.346	25991.6	complement activation, classical pathway,innate immune response,negative regulation of granulocyte differentiation,negative regulation of macrophage differentiation,synapse disassembly		collagen trimer,extracellular space,postsynapse,synapse	sp	1	2	uniprot_mouse_proteome	8	20
TRUE	APOE3 / APOE4	APOE3	APOE4	250	Lamin-B1	Lmnb1	P14733	144759	204163	0.496065	0.496065	41.0361	1.41036	0.740978	0.740978	67.1309	1.67131	0.000149181	0.000747866	249	0.192371	P14733	LMNB1_MOUSE	P14733	Mus musculus	0.226	66785.6	cellular response to monosodium L-glutamate,positive regulation of G2/M transition of mitotic cell cycle,positive regulation of JNK cascade	double-stranded DNA binding,JUN kinase binding,phospholipase binding,sequence-specific double-stranded DNA binding	cytoplasm,lamin filament,nuclear envelope,nuclear inner membrane,nuclear lamina,nuclear matrix,nuclear membrane,nucleoplasm,nucleus	sp	1	3	uniprot_mouse_proteome	48	88
TRUE	APOE3 / APOE2	APOE3	APOE2	10	PCTP-like protein	Stard10	E9PVP0	3.8518e+06	13913178	1.85285	1.85285	261.212	3.61212	1.87983	1.87983	268.031	3.68031	1.91087e-05	0.000755176	9	0.230703	E9PVP0	E9PVP0_MOUSE	E9PVP0	Mus musculus	0.03	40116.5		lipid binding		tr	1	1	uniprot_mouse_proteome	2	3
TRUE	APOE3 / APOE4	APOE3	APOE4	685	Basement membrane-specific heparan sulfate proteoglycan core protein	Hspg2	E9PZ16	9640242	8603992	-0.164063	0.164063	-10.7492	0.892508	-0.365711	0.365711	-22.3913	0.776087	0.000152653	0.000760274	684	0.0960362	E9PZ16	E9PZ16_MOUSE	E9PZ16	Mus musculus	0.219	469785		calcium ion binding,protein C-terminus binding	basement membrane,membrane	tr	1	1	uniprot_mouse_proteome	167	252
TRUE	APOE3 / APOE4	APOE3	APOE4	60	Carbonic anhydrase 1	Ca1	P13634	61418.7	550123	3.163	3.163	795.693	8.95693	2.72729	2.72729	562.211	6.62211	0.00015374	0.000760713	59	0.674131	P13634	CAH1_MOUSE	P13634	Mus musculus	0	28330.5	one-carbon metabolic process	arylesterase activity,carbonate dehydratase activity,hydro-lyase activity,zinc ion binding	cytoplasm	sp	1	4	uniprot_mouse_proteome	12	21
TRUE	APOE3 / APOE4	APOE3	APOE4	25	60S ribosomal protein L28	Rpl28	P41105	314734	809740	1.36332	1.36332	157.277	2.57277	2.34586	2.34586	408.362	5.08362	0.000160439	0.00078874	24	0.524968	P41105	RL28_MOUSE	P41105	Mus musculus	0	15733.5	translation	structural constituent of ribosome	cell body,cytoplasmic ribonucleoprotein granule,cytosolic large ribosomal subunit,dendrite	sp	1	2	uniprot_mouse_proteome	6	6
TRUE	APOE3 / APOE4	APOE3	APOE4	755	Fibronectin	Fn1	A0A087WSN6	11552494	10147147	-0.18713	0.18713	-12.1649	0.878351	-0.311673	0.311673	-19.4293	0.805707	0.000162818	0.000795305	754	0.0822407	A0A087WSN6	A0A087WSN6_MOUSE	A0A087WSN6	Mus musculus	0.522	253012	acute-phase response,cell adhesion,regulation of cell shape	heparin binding	extracellular region	tr	1	1	uniprot_mouse_proteome	96	177
TRUE	APOE4 / APOE2	APOE4	APOE2	75	Isoform Mt-VDAC1 of Voltage-dependent anion-selective channel protein 1	Vdac1	Q60932-2	280997	195502	-0.523371	0.523371	-30.4256	0.695744	-0.999059	0.999059	-49.9674	0.500326	0.000137901	0.000801748	74	0.248423	Q60932-2	VDAC1_MOUSE	Q60932-2	Mus musculus	0.367	30755.5				sp			uniprot_mouse_proteome	22	33
TRUE	APOE3 / APOE4	APOE3	APOE4	30	Enoyl-CoA hydratase, mitochondrial	Echs1	Q8BH95	45931.8	99097.2	1.10935	1.10935	115.749	2.15749	3.68436	3.68436	1185.59	12.8559	0.000165395	0.000802744	29	0.85226	Q8BH95	ECHM_MOUSE	Q8BH95	Mus musculus	0.045	31474.4	fatty acid beta-oxidation	enoyl-CoA hydratase activity	mitochondrial matrix,mitochondrion	sp	1	1	uniprot_mouse_proteome	11	17
TRUE	APOE3 / APOE2	APOE3	APOE2	30	Activator of 90 kDa heat shock protein ATPase homolog 1	Ahsa1	Q8BK64	113654	170325	0.583643	0.583643	49.8629	1.49863	0.796358	0.796358	73.6712	1.73671	2.14353e-05	0.00081454	29	0.157365	Q8BK64	AHSA1_MOUSE	Q8BK64	Mus musculus	0.189	38117.1	positive regulation of ATPase activity,protein folding	ATPase activator activity,chaperone binding,Hsp90 protein binding	cytoplasm,cytosol,endoplasmic reticulum	sp	1	2	uniprot_mouse_proteome	14	14
TRUE	APOE3 / APOE4	APOE3	APOE4	30	m7GpppX diphosphatase	Dcps	Q9DAR7	144970	52093.1	-1.47659	1.47659	-64.0664	0.359336	-1.35616	1.35616	-60.938	0.39062	0.000169364	0.000816808	29	0.314332	Q9DAR7	DCPS_MOUSE	Q9DAR7	Mus musculus	0.065	38988.2	cellular response to menadione,deadenylation-dependent decapping of nuclear-transcribed mRNA,mRNA cis splicing, via spliceosome,negative regulation of programmed cell death	identical protein binding,m7G(5')pppN diphosphatase activity,RNA 7-methylguanosine cap binding	cytoplasm,cytosol,mitochondrion,nucleoplasm,nucleus,cytoplasmic mRNA processing body	sp	1	1	uniprot_mouse_proteome	12	13
TRUE	APOE3 / APOE4	APOE3	APOE4	180	Reticulocalbin-3	Rcn3	Q8BH97	4993524	3.44552e+06	-0.535338	0.535338	-31.0003	0.689997	-0.693772	0.693772	-38.1765	0.618235	0.00017074	0.000818263	179	0.180683	Q8BH97	RCN3_MOUSE	Q8BH97	Mus musculus	0.518	38001.6	collagen biosynthetic process,ERAD pathway,lung epithelium development,phospholipid homeostasis,positive regulation of peptidase activity,protein secretion,protein transport,regulation of protein kinase B signaling,surfactant homeostasis	calcium ion binding	endoplasmic reticulum,endoplasmic reticulum lumen	sp	1	1	uniprot_mouse_proteome	18	40
TRUE	APOE3 / APOE4	APOE3	APOE4	40	Pre-mRNA-splicing factor ATP-dependent RNA helicase DHX15;DEAH (Asp-Glu-Ala-His) box polypeptide 15	Dhx15	O35286;Q497W9	5556.39	13729	1.30501	1.30501	147.086	2.47086	2.77649	2.77649	585.182	6.85182	0.000173771	0.000822445	39	0.668834	O35286;Q497W9	DHX15_MOUSE;Q497W9_MOUSE	O35286;Q497W9	Mus musculus	8.9%;10.1%	91006.9;79971.25	mRNA processing,response to alkaloid,response to toxic substance,RNA splicing;	ATP binding,double-stranded RNA binding,RNA binding,RNA helicase activity;ATP binding,nucleic acid binding,RNA helicase activity	nuclear speck,nucleolus,spliceosomal complex,U12-type spliceosomal complex,U2-type post-mRNA release spliceosomal complex;	sp;tr	1	2;1	uniprot_mouse_proteome	7	8
TRUE	APOE3 / APOE4	APOE3	APOE4	155	60 kDa heat shock protein, mitochondrial	Hspd1	P63038	158986	306837	0.948572	0.948572	92.9961	1.92996	1.0581	1.0581	108.219	2.08219	0.000173204	0.000822445	154	0.274881	P63038	CH60_MOUSE	P63038	Mus musculus	0.075	60955.5	activation of cysteine-type endopeptidase activity involved in apoptotic process,apoptotic mitochondrial changes,B cell activation,B cell cytokine production,B cell proliferation,cellular response to heat,cellular response to interleukin-7,interaction with symbiont,isotype switching to IgG isotypes,mitochondrial unfolded protein response,MyD88-dependent toll-like receptor signaling pathway,negati…	apolipoprotein A-I binding,apolipoprotein binding,ATP binding,chaperone binding,double-stranded RNA binding,enzyme binding,high-density lipoprotein particle binding,insulin binding,isomerase activity,lipopolysaccharide binding,modification-dependent protein binding,p53 binding,protease binding,macromolecular complex binding,ubiquitin protein ligase binding	cell surface,clathrin-coated pit,coated vesicle,cytoplasm,cytosol,early endosome,extracellular exosome,extracellular space,Golgi apparatus,intracellular membrane-bounded organelle,lipopolysaccharide receptor complex,membrane,membrane raft,mitochondrial crista,mitochondrial inner membrane,mitochondrial matrix,mitochondrion,myelin sheath,peroxisomal matrix,plasma membrane,macromolecular complex,rou…	sp	1	1	uniprot_mouse_proteome	45	78
TRUE	APOE4 / APOE2	APOE4	APOE2	55	Catalase	Cat	P24270	56383.1	25073.8	-1.16909	1.16909	-55.5297	0.444703	-1.48042	1.48042	-64.1615	0.358385	0.00014447	0.000833483	54	0.361935	P24270	CATA_MOUSE	P24270	Mus musculus	0.163	59795.3	aerobic respiration,aging,cellular response to growth factor stimulus,cholesterol metabolic process,hemoglobin metabolic process,hydrogen peroxide catabolic process,kidney development,negative regulation of apoptotic process,negative regulation of NF-kappaB transcription factor activity,positive regulation of cell division,positive regulation of NF-kappaB transcription factor activity,positive re…	aminoacylase activity,antioxidant activity,catalase activity,enzyme binding,heme binding,identical protein binding,metal ion binding,NADP binding,oxidoreductase activity, acting on peroxide as acceptor,peroxisome targeting sequence binding,protein homodimerization activity	cytoplasm,cytosol,endoplasmic reticulum,extracellular space,Golgi apparatus,intracellular membrane-bounded organelle,lysosome,mitochondrial intermembrane space,mitochondrion,peroxisomal membrane,peroxisome,plasma membrane,macromolecular complex	sp	1	4	uniprot_mouse_proteome	25	31
TRUE	APOE4 / APOE2	APOE4	APOE2	10	40S ribosomal protein S23	Rps23	P62267	82880	43343.3	-0.935214	0.935214	-47.7035	0.522965	-0.992909	0.992909	-49.7537	0.502463	0.00014751	0.000844521	9	0.158561	P62267	RS23_MOUSE	P62267	Mus musculus	0.077	15807.5	cytoplasmic translation,maintenance of translational fidelity,stress granule assembly,translation	structural constituent of ribosome	cytosol,cytosolic small ribosomal subunit,endoplasmic reticulum,polysomal ribosome,ribosome,rough endoplasmic reticulum,small ribosomal subunit,synapse	sp	1	3	uniprot_mouse_proteome	4	4
TRUE	APOE4 / APOE2	APOE4	APOE2	35	Coatomer subunit alpha	Copa	F8WHL2;Q8CIE6	38395.9	11040.4	-1.79816	1.79816	-71.2458	0.287542	-2.33643	2.33643	-80.2001	0.197999	0.000149954	0.000850068	34	0.547636	F8WHL2;Q8CIE6	F8WHL2_MOUSE;COPA_MOUSE	F8WHL2;Q8CIE6	Mus musculus	0%;0%	139410.12;138431.99	intracellular protein transport,vesicle-mediated transport;ER to Golgi vesicle-mediated transport,intracellular protein transport,intra-Golgi vesicle-mediated transport,pancreatic juice secretion,protein localization to axon,protein localization to cell leading edge,retrograde vesicle-mediated transport, Golgi to ER	structural molecule activity;hormone activity,mRNA binding,structural molecule activity	COPI vesicle coat,Golgi membrane;axon,cell body,COPI-coated vesicle,COPI vesicle coat,cytoplasm,extracellular space,Golgi apparatus,Golgi membrane,growth cone	tr;sp	1	1;2	uniprot_mouse_proteome	47	54
TRUE	APOE4 / APOE2	APOE4	APOE2	65	ADP/ATP translocase 2	Slc25a5	P51881	540811	288079	-0.908663	0.908663	-46.7321	0.532679	-1.60116	1.60116	-67.0388	0.329612	0.000150745	0.000850068	64	0.397314	P51881	ADT2_MOUSE	P51881	Mus musculus	0.057	32931.3	adenine nucleotide transport,cellular response to leukemia inhibitory factor,chromosome segregation,negative regulation of mitochondrial outer membrane permeabilization involved in apoptotic signaling pathway,positive regulation of cell proliferation	adenine nucleotide transmembrane transporter activity,ATP transmembrane transporter activity,ubiquitin protein ligase binding	integral component of membrane,membrane raft,mitochondrial inner membrane,mitochondrial nucleoid,mitochondrion,MMXD complex,myelin sheath	sp	1	3	uniprot_mouse_proteome	25	38
TRUE	APOE4 / APOE2	APOE4	APOE2	65	T-complex protein 1 subunit eta	Cct7	P80313	157404	93161.5	-0.756663	0.756663	-40.8136	0.591864	-1.30443	1.30443	-59.512	0.40488	0.000155446	0.00086359	64	0.324413	P80313	TCPH_MOUSE	P80313	Mus musculus	0	59652.2	binding of sperm to zona pellucida,positive regulation of establishment of protein localization to telomere,positive regulation of telomere maintenance via telomerase,protein folding,protein stabilization,toxin transport	ATP binding,identical protein binding,unfolded protein binding	cell body,chaperonin-containing T-complex,microtubule,mitochondrion	sp	1	1	uniprot_mouse_proteome	29	39
TRUE	APOE4 / APOE2	APOE4	APOE2	75	MCG5400	Myl12a	Q6ZWQ9	540373	337256	-0.680111	0.680111	-37.5883	0.624117	-0.94853	0.94853	-48.184	0.51816	0.000154631	0.00086359	74	0.237808	Q6ZWQ9	Q6ZWQ9_MOUSE	Q6ZWQ9	Mus musculus	0.279	19895.3	protein localization to plasma membrane,regulation of cell shape	calcium ion binding,glutamate receptor binding	cell cortex region,myosin II complex,macromolecular complex,stress fiber,Z disc	tr	1	1	uniprot_mouse_proteome	10	23
TRUE	APOE4 / APOE2	APOE4	APOE2	195	Metalloendopeptidase homolog PEX	Phex	P70669	414298	672992	0.699919	0.699919	62.4414	1.62441	0.559587	0.559587	47.3848	1.47385	0.000160592	0.000880618	194	0.145364	P70669	PHEX_MOUSE	P70669	Mus musculus	0.338	86419	bone development,bone mineralization,cellular response to parathyroid hormone stimulus,cellular response to vitamin D,lung development,odontogenesis,organophosphate metabolic process,proteolysis,response to growth hormone,response to insulin-like growth factor stimulus,response to sodium phosphate	metal ion binding,metalloendopeptidase activity	endoplasmic reticulum,Golgi apparatus,integral component of membrane,perinuclear region of cytoplasm,plasma membrane	sp	1	1	uniprot_mouse_proteome	41	62
TRUE	APOE4 / APOE2	APOE4	APOE2	55	Pyruvate dehydrogenase E1 component subunit beta, mitochondrial	Pdhb	Q9D051	95091.8	50429.9	-0.91504	0.91504	-46.9671	0.530329	-1.40468	1.40468	-62.2299	0.377701	0.00016086	0.000880618	54	0.34619	Q9D051	ODPB_MOUSE	Q9D051	Mus musculus	0.022	38937.1	acetyl-CoA biosynthetic process from pyruvate,glucose metabolic process,mitochondrial acetyl-CoA biosynthetic process from pyruvate,tricarboxylic acid cycle	pyruvate dehydrogenase (acetyl-transferring) activity,pyruvate dehydrogenase (NAD+) activity	mitochondrial pyruvate dehydrogenase complex,mitochondrion,nucleoplasm,pyruvate dehydrogenase complex	sp	1	1	uniprot_mouse_proteome	17	34
TRUE	APOE3 / APOE4	APOE3	APOE4	40	Endosialin	Cd248	Q91V98	1.20788e+06	578269	-1.06266	1.06266	-52.1252	0.478748	-2.03649	2.03649	-75.6244	0.243756	0.000188285	0.000885638	39	0.493732	Q91V98	CD248_MOUSE	Q91V98	Mus musculus	0.145	81813.1	anatomical structure regression,cell migration,lymph node development,positive regulation of cell proliferation,positive regulation of endothelial cell apoptotic process	calcium ion binding,carbohydrate binding,extracellular matrix binding,extracellular matrix protein binding	cytoplasm,external side of plasma membrane,integral component of membrane,plasma membrane	sp	1	1	uniprot_mouse_proteome	8	9
TRUE	APOE4 / APOE2	APOE4	APOE2	30	Metalloproteinase inhibitor 3	Timp3	P39876	149867	187840	0.325818	0.325818	25.3375	1.25337	0.442214	0.442214	35.8688	1.35869	0.000166207	0.000903297	29	0.102335	P39876	TIMP3_MOUSE	P39876	Mus musculus	0.128	24182	cellular response to organic substance,negative regulation of endopeptidase activity,negative regulation of ERK1 and ERK2 cascade,negative regulation of membrane protein ectodomain proteolysis,negative regulation of metalloendopeptidase activity,negative regulation of proteolysis,positive regulation of TRAIL-activated apoptotic signaling pathway,response to cytokine,response to hormone,response t…	metalloendopeptidase inhibitor activity,protease binding,zinc ion binding	basement membrane,cytoplasm,extracellular matrix,extracellular space	sp	1	1	uniprot_mouse_proteome	9	10
TRUE	APOE4 / APOE2	APOE4	APOE2	160	Creatine kinase B-type	Ckb	Q04447	1702797	1.41375e+06	-0.268374	0.268374	-16.9745	0.830255	-0.755263	0.755263	-40.7562	0.592438	0.000167988	0.000906408	159	0.195944	Q04447	KCRB_MOUSE	Q04447	Mus musculus	0.528	42713.3	cellular chloride ion homeostasis,cerebellum development,phosphocreatine biosynthetic process	ATP binding,creatine kinase activity,kinase activity,ubiquitin protein ligase binding	cytosol,dendrite,extracellular space,mitochondrion,myelin sheath,neuronal cell body,nucleus	sp	1	1	uniprot_mouse_proteome	22	38
TRUE	APOE4 / APOE2	APOE4	APOE2	275	Hyaluronan-binding protein 2;Hyaluronan-binding protein 2;Hyaluronan-binding protein 2;Hyaluronan-binding protein 2;Isoform 2 of Hyaluronan-binding protein 2	Habp2	E9Q092;E9QM92;Q3V1J8;Q8K0D2;Q8K0D2-2	26632444	33069480	0.312316	0.312316	24.1699	1.2417	0.380521	0.380521	30.1812	1.30181	0.000169567	0.000908394	274	0.0997929	E9Q092;E9QM92;Q3V1J8;Q8K0D2;Q8K0D2-2	E9Q092_MOUSE;E9QM92_MOUSE;Q3V1J8_MOUSE;HABP2_MOUSE;HABP2_MOUSE	E9Q092;E9QM92;Q3V1J8;Q8K0D2;Q8K0D2-2	Mus musculus	47.4%;46.9%;50.3%;46.6%;46.6%-2	61298.33;61822.86;57326.39;62356.55;62356.55-2	blood coagulation;;blood coagulation;proteolysis;	calcium ion binding,serine-type endopeptidase activity;calcium ion binding,serine-type endopeptidase activity;calcium ion binding,serine-type endopeptidase activity;calcium ion binding,peptidase activity,serine-type endopeptidase activity;	extracellular region;extracellular region;extracellular region;extracellular space;	tr;tr;tr;sp;sp	1;1;1;1;	1;1;1;2;	uniprot_mouse_proteome	37	75
TRUE	APOE4 / APOE2	APOE4	APOE2	40	Cathelicidin antimicrobial peptide	Camp	P51437	1.1889e+06	384382	-1.62902	1.62902	-67.6692	0.323308	-1.42338	1.42338	-62.7161	0.372839	0.00017171	0.00091335	39	0.342554	P51437	CAMP_MOUSE	P51437	Mus musculus	0.198	19453.4	antibacterial humoral response,antifungal humoral response,antimicrobial humoral immune response mediated by antimicrobial peptide,cellular response to interleukin-1,cellular response to interleukin-6,cellular response to lipopolysaccharide,cellular response to peptidoglycan,cellular response to tumor necrosis factor,chronic inflammatory response,cytolysis by host of symbiont cells,defense respon…	lipopolysaccharide binding	cell projection,cytoplasm,extracellular space,specific granule	sp	1	2	uniprot_mouse_proteome	7	14
TRUE	APOE3 / APOE4	APOE3	APOE4	100	Ribosome-binding protein 1	Rrbp1	A2AVJ7;Q99PL5	35850.1	57095	0.671386	0.671386	59.2602	1.5926	1.36186	1.36186	157.017	2.57017	0.000198404	0.000927509	99	0.352327	A2AVJ7;Q99PL5	A2AVJ7_MOUSE;RRBP1_MOUSE	A2AVJ7;Q99PL5	Mus musculus	8.1%;7.4%	158395.57;172879.22	protein transport;protein transport,signal transduction	;	integral component of endoplasmic reticulum membrane;integral component of endoplasmic reticulum membrane	tr;sp	1	1;2	uniprot_mouse_proteome	61	80
TRUE	APOE4 / APOE2	APOE4	APOE2	15	ATP synthase subunit delta, mitochondrial	Atp5d	Q9D3D9	66867.5	33042.2	-1.01699	1.01699	-50.5855	0.494145	-1.59354	1.59354	-66.8642	0.331358	0.000175666	0.000927815	14	0.315236	Q9D3D9	ATPD_MOUSE	Q9D3D9	Mus musculus	0.083	17600	aerobic respiration,ATP metabolic process,ATP synthesis coupled proton transport,mitochondrial ATP synthesis coupled proton transport,mitochondrial proton-transporting ATP synthase complex assembly,hydrogen ion transmembrane transport	macromolecular complex binding,hydrogen ion transmembrane transporter activity,proton-transporting ATP synthase activity, rotational mechanism	mitochondrial envelope,mitochondrial inner membrane,mitochondrial proton-transporting ATP synthase complex,mitochondrial proton-transporting ATP synthase complex, catalytic core F(1),mitochondrion,proton-transporting ATP synthase complex,proton-transporting ATP synthase complex, catalytic core F(1)	sp	1	1	uniprot_mouse_proteome	6	7
TRUE	APOE3 / APOE4	APOE3	APOE4	75	Alpha-1-antitrypsin 1-5	Serpina1e	Q00898	677841	1.00192e+06	0.563745	0.563745	47.8101	1.4781	1.77732	1.77732	242.788	3.42788	0.000200792	0.000932949	74	0.454226	Q00898	A1AT5_MOUSE	Q00898	Mus musculus	0.215	45891.4	negative regulation of endopeptidase activity,response to cytokine,response to peptide hormone	endopeptidase inhibitor activity,identical protein binding,protease binding,serine-type endopeptidase inhibitor activity	endoplasmic reticulum,extracellular space,Golgi apparatus,intracellular membrane-bounded organelle	sp	1	1	uniprot_mouse_proteome	11	18
TRUE	APOE4 / APOE2	APOE4	APOE2	60	Ig gamma-1 chain C region secreted form (Fragment)	Ighg1	A0A075B5P4;A0A0A6YWR2	2343621	1.24827e+06	-0.908807	0.908807	-46.7375	0.532625	-1.3671	1.3671	-61.2329	0.387671	0.000178106	0.000934122	59	0.341651	A0A075B5P4;A0A0A6YWR2	A0A075B5P4_MOUSE;A0A0A6YWR2_MOUSE	A0A075B5P4;A0A0A6YWR2	Mus musculus	39.8%;32.8%	NaN;NaN	;	;	;integral component of membrane	tr	1	1	uniprot_mouse_proteome	9	12
TRUE	APOE3 / APOE4	APOE3	APOE4	50	Proteasome subunit beta type-1	Psmb1	O09061	58178.6	137782	1.24383	1.24383	136.826	2.36826	2.76339	2.76339	578.992	6.78992	0.000203943	0.000941848	49	0.688377	O09061	PSB1_MOUSE	O09061	Mus musculus	0	26372.2	proteasomal protein catabolic process,proteasomal ubiquitin-independent protein catabolic process,proteasome-mediated ubiquitin-dependent protein catabolic process	endopeptidase activity,threonine-type endopeptidase activity	cytoplasm,cytosol,nucleoplasm,nucleus,proteasome complex,proteasome core complex,proteasome core complex, beta-subunit complex	sp	1	1	uniprot_mouse_proteome	13	19
TRUE	APOE3 / APOE4	APOE3	APOE4	50	V-type proton ATPase subunit E 1	Atp6v1e1	P50518	145508	300087	1.04428	1.04428	106.234	2.06234	1.29468	1.29468	145.323	2.45323	0.000206777	0.000943498	49	0.322862	P50518	VATE1_MOUSE	P50518	Mus musculus	0.177	26157.4	hydrogen ion transmembrane transport	ATPase binding,hydrolase activity,hydrogen-exporting ATPase activity, phosphorylative mechanism,proton-transporting ATPase activity, rotational mechanism	apical plasma membrane,cytoplasm,cytosol,endosome,microvillus,mitochondrion,proton-transporting two-sector ATPase complex, catalytic domain	sp	1	2	uniprot_mouse_proteome	11	16
TRUE	APOE3 / APOE4	APOE3	APOE4	175	Thrombospondin-4	Thbs4	Q9Z1T2	2.69376e+06	1.87237e+06	-0.524754	0.524754	-30.4922	0.695078	-1.13071	1.13071	-54.331	0.45669	0.000206262	0.000943498	174	0.298222	Q9Z1T2	TSP4_MOUSE	Q9Z1T2	Mus musculus	0.204	106366	behavioral response to pain,endothelial cell-cell adhesion,myoblast migration,negative regulation of angiogenesis,nervous system development,neuron projection morphogenesis,positive regulation of cell division,positive regulation of endothelial cell proliferation,positive regulation of neutrophil chemotaxis,positive regulation of peptidyl-tyrosine phosphorylation,regulation of tissue remodeling,r…	calcium ion binding,collagen binding,fibronectin binding,growth factor activity,heparin binding,identical protein binding,integrin binding,laminin-1 binding	basement membrane,collagen-containing extracellular matrix,endoplasmic reticulum,extracellular matrix,extracellular space,neuromuscular junction,sarcoplasmic reticulum	sp	1	1	uniprot_mouse_proteome	36	61
TRUE	APOE3 / APOE4	APOE3	APOE4	35	Polypeptide N-acetylgalactosaminyltransferase 15	Galnt15	Q9D2N8	436307	315622	-0.467149	0.467149	-27.6607	0.723393	-0.5381	0.5381	-31.1323	0.688677	0.0002095	0.000950233	34	0.129625	Q9D2N8	GLT15_MOUSE	Q9D2N8	Mus musculus	0.1	72320.5	protein glycosylation	carbohydrate binding,metal ion binding,polypeptide N-acetylgalactosaminyltransferase activity	Golgi apparatus,Golgi membrane,integral component of membrane,transport vesicle	sp	2	1	uniprot_mouse_proteome	7	7
TRUE	APOE4 / APOE2	APOE4	APOE2	40	H-2 class I histocompatibility antigen, D-B alpha chain	H2-D1	P01899	107637	53947.1	-0.996564	0.996564	-49.8808	0.501192	-1.20127	1.20127	-56.5107	0.434893	0.000185661	0.000966985	39	0.290911	P01899	HA11_MOUSE	P01899	Mus musculus	0.028	40836.2	antigen processing and presentation of endogenous peptide antigen via MHC class Ib,antigen processing and presentation of endogenous peptide antigen via MHC class I via ER pathway, TAP-dependent,immune response,negative regulation of neuron projection development,positive regulation of T cell mediated cytotoxicity	beta-2-microglobulin binding,CD8 receptor binding,peptide antigen binding,peptide binding,macromolecular complex binding,receptor binding,TAP binding,TAP complex binding,T cell receptor binding	cell surface,endoplasmic reticulum,endoplasmic reticulum exit site,external side of plasma membrane,extracellular space,Golgi apparatus,Golgi medial cisterna,integral component of lumenal side of endoplasmic reticulum membrane,MHC class I peptide loading complex,MHC class I protein complex,phagocytic vesicle membrane,plasma membrane	sp	1	2	uniprot_mouse_proteome	16	18
TRUE	APOE3 / APOE4	APOE3	APOE4	55	Electron transfer flavoprotein subunit alpha, mitochondrial	Etfa	Q99LC5	161286	323831	1.00562	1.00562	100.78	2.0078	1.53735	1.53735	190.261	2.90261	0.000214742	0.000968247	54	0.387349	Q99LC5	ETFA_MOUSE	Q99LC5	Mus musculus	0.051	35009.4	fatty acid beta-oxidation using acyl-CoA dehydrogenase	electron carrier activity,flavin adenine dinucleotide binding,oxidoreductase activity	mitochondrial electron transfer flavoprotein complex,mitochondrion	sp	1	2	uniprot_mouse_proteome	18	28
TRUE	APOE4 / APOE2	APOE4	APOE2	150	Protein phosphatase 1 regulatory subunit 7	Ppp1r7	Q3UM45	401453	507809	0.339055	0.339055	26.4927	1.26493	0.641145	0.641145	55.9567	1.55957	0.000188249	0.000973702	149	0.167398	Q3UM45	PP1R7_MOUSE	Q3UM45	Mus musculus	0.504	41291.9	chromosome segregation,positive regulation of protein dephosphorylation		chromosome,nucleus	sp	1	2	uniprot_mouse_proteome	27	36
TRUE	APOE3 / APOE4	APOE3	APOE4	920	Protein Col6a3	Col6a3	E9PWQ3	9540281	9097478	-0.0685651	0.0685651	-4.6414	0.953586	-0.384673	0.384673	-23.4047	0.765953	0.000217915	0.000975432	919	0.103627	E9PWQ3	E9PWQ3_MOUSE	E9PWQ3	Mus musculus	0.357	353932	cell adhesion	serine-type endopeptidase inhibitor activity	collagen-containing extracellular matrix,collagen trimer,extracellular matrix,extracellular space,sarcolemma	tr	1	2	uniprot_mouse_proteome	198	370
TRUE	APOE3 / APOE4	APOE3	APOE4	95	Succinate dehydrogenase [ubiquinone] flavoprotein subunit, mitochondrial	Sdha	Q8K2B3	167501	360421	1.10551	1.10551	115.176	2.15176	1.6753	1.6753	219.387	3.19387	0.000219742	0.000975432	94	0.435784	Q8K2B3	SDHA_MOUSE	Q8K2B3	Mus musculus	0	72585.4	mitochondrial electron transport, succinate to ubiquinone,nervous system development,oxidation-reduction process,respiratory electron transport chain,succinate metabolic process,tricarboxylic acid cycle	electron carrier activity,flavin adenine dinucleotide binding,oxidoreductase activity,succinate dehydrogenase (ubiquinone) activity,succinate dehydrogenase activity	mitochondrial inner membrane,mitochondrial respiratory chain complex II, succinate dehydrogenase complex (ubiquinone),mitochondrion,myelin sheath,nucleolus	sp	1	1	uniprot_mouse_proteome	30	46
TRUE	APOE3 / APOE4	APOE3	APOE4	40	Pre-mRNA-processing factor 19	Prpf19	Q99KP6	34343.3	60493.9	0.816762	0.816762	76.1449	1.76145	1.79915	1.79915	248.014	3.48014	0.000220176	0.000975432	39	0.441751	Q99KP6	PRP19_MOUSE	Q99KP6	Mus musculus	0	55238.9	cellular protein localization,double-strand break repair via nonhomologous end joining,generation of catalytic spliceosome for first transesterification step,inner cell mass cell proliferation,lipid biosynthetic process,mRNA splicing, via spliceosome,negative regulation of neuron differentiation,positive regulation of astrocyte differentiation,positive regulation of mRNA splicing, via spliceosome…	identical protein binding,ubiquitin protein ligase activity,ubiquitin-protein transferase activity,ubiquitin-ubiquitin ligase activity	catalytic step 2 spliceosome,cytoplasm,DNA replication factor A complex,lipid particle,nuclear speck,nucleus,Prp19 complex,site of double-strand break,spindle,spliceosomal complex,U2-type catalytic step 1 spliceosome,U2-type catalytic step 2 spliceosome	sp	1	1	uniprot_mouse_proteome	13	15
TRUE	APOE3 / APOE4	APOE3	APOE4	60	ATP synthase subunit gamma;ATP synthase subunit gamma;ATP synthase subunit gamma, mitochondrial	Atp5c1	A2AKU9;Q8C2Q8;Q91VR2	151230	307950	1.02595	1.02595	103.631	2.03631	1.82178	1.82178	253.516	3.53516	0.00022242	0.000979678	59	0.463056	A2AKU9;Q8C2Q8;Q91VR2	A2AKU9_MOUSE;Q8C2Q8_MOUSE;ATPG_MOUSE	A2AKU9;Q8C2Q8;Q91VR2	Mus musculus	10.8%;11.7%;10.7%	32770.81;30255.81;32885.9	;;ATP biosynthetic process,ATP metabolic process,ATP synthesis coupled proton transport,mitochondrial ATP synthesis coupled proton transport	proton-transporting ATP synthase activity, rotational mechanism;proton-transporting ATP synthase activity, rotational mechanism;proton-transporting ATP synthase activity, rotational mechanism	proton-transporting ATP synthase complex, catalytic core F(1);proton-transporting ATP synthase complex, catalytic core F(1);mitochondrial inner membrane,mitochondrial proton-transporting ATP synthase complex,mitochondrial proton-transporting ATP synthase complex, catalytic core F(1),mitochondrion,myelin sheath,proton-transporting ATP synthase complex, catalytic core F(1)	tr;tr;sp	1	1	uniprot_mouse_proteome	9	14
TRUE	APOE3 / APOE4	APOE3	APOE4	20	Serine/arginine-rich splicing factor 2	Srsf2	Q62093	164404	244232	0.571007	0.571007	48.556	1.48556	0.686925	0.686925	60.9848	1.60985	0.00022553	0.000987666	19	0.15141	Q62093	SRSF2_MOUSE	Q62093	Mus musculus	0	25476.3	mitotic cell cycle,mRNA cis splicing, via spliceosome,regulation of alternative mRNA splicing, via spliceosome,response to vitamin E	pre-mRNA binding,protein kinase C binding,RNA binding	cytoplasm,cytosol,interchromatin granule,nuclear speck,nucleoplasm,nucleus,spliceosomal complex	sp	1	4	uniprot_mouse_proteome	5	9
TRUE	APOE4 / APOE2	APOE4	APOE2	90	Slit homolog 2 protein	Slit2	A0A140T8T2;G3UYX7	127827	156650	0.293356	0.293356	22.5488	1.22549	0.469404	0.469404	38.4538	1.38454	0.000197063	0.00101231	89	0.120853	A0A140T8T2;G3UYX7	A0A140T8T2_MOUSE;G3UYX7_MOUSE	A0A140T8T2;G3UYX7	Mus musculus	11%;11%	170262.16;171231.23	cell differentiation,nervous system development;apoptotic process involved in luteolysis,axon extension involved in axon guidance,branching morphogenesis of an epithelial tube,cell migration involved in sprouting angiogenesis,cellular response to heparin,cellular response to hormone stimulus,chemorepulsion involved in postnatal olfactory bulb interneuron migration,corticospinal neuron axon guidan…	calcium ion binding;calcium ion binding,GTPase inhibitor activity,heparin binding,laminin-1 binding,protein homodimerization activity,proteoglycan binding,Roundabout binding	extracellular region;cytoplasm,extracellular space	tr	1	1	uniprot_mouse_proteome	25	27
TRUE	APOE3 / APOE4	APOE3	APOE4	25	Protein kinase C and casein kinase substrate in neurons protein 2	Pacsin2	Q9WVE8	14879.5	39004.7	1.39032	1.39032	162.138	2.62138	3.43472	3.43472	981.317	10.8132	0.000233355	0.0010161	24	0.794844	Q9WVE8	PACN2_MOUSE	Q9WVE8	Mus musculus	0.025	55832.8	actin cytoskeleton organization,caveola assembly,caveolin-mediated endocytosis,cell projection morphogenesis,cytoskeleton organization,negative regulation of endocytosis,membrane tubulation,protein localization to endosome,regulation of endocytosis,signal transduction	cytoskeletal protein binding,identical protein binding,lipid binding,phosphatidic acid binding,phospholipid binding	caveola,cell-cell junction,cytoplasm,cytoplasmic vesicle membrane,cytoskeleton,cytosol,early endosome,endosome,extrinsic component of membrane,intracellular membrane-bounded organelle,nuclear speck,plasma membrane,recycling endosome membrane,ruffle membrane	sp	1	1	uniprot_mouse_proteome	10	12
TRUE	APOE4 / APOE2	APOE4	APOE2	35	Ras-related protein Rap-1A	Rap1a	P62835	226173	128126	-0.819865	0.819865	-43.3505	0.566495	-1.53715	1.53715	-65.5435	0.344565	0.000199985	0.00102033	34	0.368865	P62835	RAP1A_MOUSE	P62835	Mus musculus	0.201	20987.2	cellular response to cAMP,cellular response to drug,cellular response to nerve growth factor stimulus,cellular response to organic cyclic compound,establishment of endothelial barrier,liver regeneration,negative regulation of collagen biosynthetic process,negative regulation of synaptic vesicle exocytosis,nerve growth factor signaling pathway,positive regulation of ERK1 and ERK2 cascade,positive …	GDP binding,GTPase activity,GTP binding,macromolecular complex binding,Rap guanyl-nucleotide exchange factor activity,Ras GTPase binding	cell junction,cytoplasm,early endosome,glutamatergic synapse,guanyl-nucleotide exchange factor complex,late endosome,myelin sheath,neuron projection,perinuclear region of cytoplasm,phagocytic vesicle,plasma membrane	sp	1	1	uniprot_mouse_proteome	13	18
TRUE	APOE3 / APOE4	APOE3	APOE4	35	Pleckstrin	Plek	Q9JHK5	57201.3	138750	1.27837	1.27837	142.565	2.42565	1.36877	1.36877	158.25	2.5825	0.000239608	0.00103739	34	0.333462	Q9JHK5	PLEK_MOUSE	Q9JHK5	Mus musculus	0.2	39900.7	actin cytoskeleton reorganization,cell projection organization,cortical actin cytoskeleton organization,hematopoietic progenitor cell differentiation,integrin-mediated signaling pathway,negative regulation of G-protein coupled receptor protein signaling pathway,negative regulation of inositol phosphate biosynthetic process,phosphatidylinositol metabolic process,phospholipase C-inhibiting G-protei…	phosphatidylinositol-3,4-bisphosphate binding,protein homodimerization activity,protein kinase C binding	cytoplasm,plasma membrane,ruffle membrane	sp	1	1	uniprot_mouse_proteome	10	10
TRUE	APOE4 / APOE2	APOE4	APOE2	105	Selenium-binding protein 1	Selenbp1	P17563	167060	114790	-0.54137	0.54137	-31.2882	0.687118	-0.930319	0.930319	-47.5258	0.524742	0.000208282	0.00104141	104	0.241982	P17563	SBP1_MOUSE	P17563	Mus musculus	0.239	52514	brown fat cell differentiation,protein transport	methanethiol oxidase activity,selenium binding	cytosol,fibrillar center,membrane,nucleolus	sp	1	2	uniprot_mouse_proteome	27	28
TRUE	APOE4 / APOE2	APOE4	APOE2	1040	Collagen alpha-1(II) chain;Isoform 6 of Collagen alpha-1(II) chain	Col2a1	P28481;P28481-6	14168233	15449773	0.124926	0.124926	9.04516	1.09045	0.134308	0.134308	9.75664	1.09757	0.000207321	0.00104141	1039	0.0360739	P28481;P28481-6	CO2A1_MOUSE	P28481;P28481-6	Mus musculus	36%;36%-6	141973.41;141973.41-6	anterior head development,bone development,cartilage condensation,cartilage development,cartilage development involved in endochondral bone morphogenesis,cellular response to BMP stimulus,central nervous system development,chondrocyte differentiation,collagen fibril organization,embryonic skeletal joint morphogenesis,endochondral ossification,extracellular matrix organization,heart morphogenesis,…	extracellular matrix structural constituent,identical protein binding,metal ion binding,MHC class II protein binding,platelet-derived growth factor binding,proteoglycan binding;	basement membrane,collagen-containing extracellular matrix,collagen trimer,collagen type II trimer,cytoplasm,extracellular matrix,extracellular space;	sp	1;	2;	uniprot_mouse_proteome	72	453
TRUE	APOE4 / APOE2	APOE4	APOE2	70	Heterogeneous nuclear ribonucleoprotein U-like protein 2	Hnrnpul2	Q00PI9	94817.1	61032.4	-0.635573	0.635573	-35.6315	0.643685	-0.9915	0.9915	-49.7046	0.502954	0.000205979	0.00104141	69	0.252925	Q00PI9	HNRL2_MOUSE	Q00PI9	Mus musculus	0.051	84940.2		RNA binding	nucleoplasm,nucleus	sp	1	2	uniprot_mouse_proteome	29	39
TRUE	APOE3 / APOE4	APOE3	APOE4	55	Plasminogen activator inhibitor 1	Serpine1	G5E899	264815	168334	-0.653657	0.653657	-36.4333	0.635667	-1.50882	1.50882	-64.8601	0.351399	0.000244385	0.00104619	54	0.384026	G5E899	G5E899_MOUSE	G5E899	Mus musculus	0.281	45044	angiogenesis,cellular response to lipopolysaccharide,chronological cell aging,defense response to Gram-negative bacterium,dentinogenesis,negative regulation of cell adhesion mediated by integrin,negative regulation of endothelial cell apoptotic process,negative regulation of extrinsic apoptotic signaling pathway via death domain receptors,negative regulation of fibrinolysis,negative regulation of…	protease binding,serine-type endopeptidase inhibitor activity,receptor binding	collagen-containing extracellular matrix,extracellular exosome	tr	1	1	uniprot_mouse_proteome	12	12
TRUE	APOE3 / APOE4	APOE3	APOE4	425	Collagen alpha-1(V) chain	Col5a1	O88207	6861227	6.45428e+06	-0.0882108	0.0882108	-5.93113	0.940689	-0.352287	0.352287	-21.6658	0.783342	0.000243382	0.00104619	424	0.0951957	O88207	CO5A1_MOUSE	O88207	Mus musculus	0.261	183677	blood vessel development,cell adhesion,cell migration,collagen biosynthetic process,collagen fibril organization,extracellular matrix organization,eye morphogenesis,heart morphogenesis,integrin biosynthetic process,negative regulation of endodermal cell differentiation,regulation of cellular component organization,skin development,fibril organization,tendon development,wound healing, spreading of…	extracellular matrix structural constituent,heparin binding,platelet-derived growth factor binding,proteoglycan binding	basement membrane,collagen-containing extracellular matrix,collagen trimer,collagen type V trimer,extracellular matrix,extracellular space	sp	1	2	uniprot_mouse_proteome	52	157
TRUE	APOE4 / APOE2	APOE4	APOE2	30	Insulin-like growth factor-binding protein 6	Igfbp6	P47880	481823	541754	0.169133	0.169133	12.4383	1.12438	0.232121	0.232121	17.4561	1.17456	0.000216781	0.00107489	29	0.0549462	P47880	IBP6_MOUSE	P47880	Mus musculus	0.147	25346.5	activation of MAPK activity,cell migration,regulation of insulin-like growth factor receptor signaling pathway	fibronectin binding,identical protein binding,insulin-like growth factor I binding,insulin-like growth factor II binding	collagen-containing extracellular matrix,cytoplasm,extracellular space,Golgi apparatus,insulin-like growth factor binary complex	sp	2	2	uniprot_mouse_proteome	6	6
TRUE	APOE4 / APOE2	APOE4	APOE2	265	Nucleobindin-1	Nucb1	Q02819	2770019	3630735	0.390366	0.390366	31.0726	1.31073	0.463671	0.463671	37.9046	1.37905	0.000217845	0.00107489	264	0.123666	Q02819	NUCB1_MOUSE	Q02819	Mus musculus	0.54	53408.7	regulation of protein targeting,response to cisplatin,small GTPase mediated signal transduction	calcium ion binding,DNA binding,G-protein alpha-subunit binding,guanyl-nucleotide exchange factor activity	cis-Golgi network,cytoplasm,early endosome,endoplasmic reticulum-Golgi intermediate compartment,extracellular region,extracellular space,extrinsic component of Golgi membrane,Golgi apparatus,Golgi-associated vesicle,Golgi cisterna membrane,lumenal side of Golgi membrane,nucleus,rough endoplasmic reticulum,trans-Golgi network	sp	1	2	uniprot_mouse_proteome	39	71
TRUE	APOE4 / APOE2	APOE4	APOE2	50	Ras-related protein Rab-11B	Rab11b	P46638	111340	43250.1	-1.3642	1.3642	-61.1551	0.388449	-1.67211	1.67211	-68.6206	0.313794	0.000227124	0.00111335	49	0.420075	P46638	RB11B_MOUSE	P46638	Mus musculus	0.138	24489.5	amyloid-beta clearance by transcytosis,cellular response to acidic pH,constitutive secretory pathway,establishment of protein localization to membrane,exocytosis,insulin secretion involved in cellular response to glucose stimulus,melanosome transport,receptor recycling,regulated exocytosis,regulation of anion transport,regulation of endocytic recycling,regulation of protein localization to cell s…	GDP binding,GTPase activity,GTP binding,myosin V binding	anchored component of synaptic vesicle membrane,cytoplasm,cytoplasmic vesicle,endosome,mitochondrion,phagocytic vesicle,phagocytic vesicle membrane,recycling endosome,recycling endosome membrane,synaptic vesicle	sp	1	3	uniprot_mouse_proteome	12	18
TRUE	APOE3 / APOE4	APOE3	APOE4	25	Proteasome subunit beta type-4	Psmb4	P99026	88724.3	191807	1.11225	1.11225	116.183	2.16183	1.62885	1.62885	209.267	3.09267	0.000263553	0.00112194	24	0.381165	P99026	PSB4_MOUSE	P99026	Mus musculus	0.095	29116.1	negative regulation of inflammatory response to antigenic stimulus,proteasomal protein catabolic process,proteasomal ubiquitin-independent protein catabolic process,proteasome-mediated ubiquitin-dependent protein catabolic process	endopeptidase activity,lipopolysaccharide binding,threonine-type endopeptidase activity	ciliary basal body,cytoplasm,cytosol,nucleoplasm,nucleus,proteasome complex,proteasome core complex,proteasome core complex, beta-subunit complex	sp	1	1	uniprot_mouse_proteome	6	9
TRUE	APOE3 / APOE4	APOE3	APOE4	155	Extracellular serine/threonine protein kinase FAM20C	Fam20c	Q5MJS3	2.99354e+06	2.36898e+06	-0.337585	0.337585	-20.8635	0.791365	-0.974176	0.974176	-49.097	0.50903	0.000267758	0.00113351	154	0.261107	Q5MJS3	FA20C_MOUSE	Q5MJS3	Mus musculus	0.359	65765.9	ATP metabolic process,biomineral tissue development,dentinogenesis,enamel mineralization,odontoblast differentiation,osteoclast maturation,phosphorylation,positive regulation of bone mineralization,positive regulation of osteoblast differentiation,protein phosphorylation,regulation of fibroblast growth factor receptor signaling pathway,regulation of phosphorus metabolic process,skeletal system de…	ATP binding,calcium ion binding,manganese ion binding,phosphotransferase activity, alcohol group as acceptor,protein serine/threonine kinase activity	cytoplasm,extracellular space,Golgi apparatus	sp	1	1	uniprot_mouse_proteome	21	34
TRUE	APOE4 / APOE2	APOE4	APOE2	60	Elongation factor Tu, mitochondrial	Tufm	Q8BFR5	72528.2	44779.4	-0.695708	0.695708	-38.2594	0.617406	-1.38862	1.38862	-61.807	0.38193	0.00023389	0.00113907	59	0.354334	Q8BFR5	EFTU_MOUSE	Q8BFR5	Mus musculus	0.031	49508.3	mitochondrial translational elongation,response to ethanol,translational elongation	GTPase activity,GTP binding,translation elongation factor activity	mitochondrial inner membrane,mitochondrial nucleoid,mitochondrion,myelin sheath,synapse	sp	1	1	uniprot_mouse_proteome	26	40
TRUE	APOE4 / APOE2	APOE4	APOE2	100	V-type proton ATPase catalytic subunit A	Atp6v1a	P50516	200807	119922	-0.743709	0.743709	-40.2798	0.597202	-1.31877	1.31877	-59.9123	0.400877	0.000235923	0.00114156	99	0.345549	P50516	VATA_MOUSE	P50516	Mus musculus	0.019	68326.1	cellular iron ion homeostasis,cellular response to increased oxygen levels	ATP binding,proton-transporting ATPase activity, rotational mechanism,proton-transporting ATP synthase activity, rotational mechanism	apical plasma membrane,cytosol,microvillus,mitochondrion,myelin sheath,plasma membrane,proton-transporting V-type ATPase, V1 domain,vacuolar membrane	sp	1	2	uniprot_mouse_proteome	33	49
TRUE	APOE3 / APOE4	APOE3	APOE4	110	Cofilin-1	Cfl1	P18760	1.15379e+06	1.9671e+06	0.769684	0.769684	70.4897	1.7049	0.89876	0.89876	86.4462	1.86446	0.000276398	0.00115999	109	0.239117	P18760	COF1_MOUSE	P18760	Mus musculus	0.56	18559.5	actin filament depolymerization,actin filament fragmentation,actin filament organization,actin filament severing,cell motility,cell projection organization,cellular response to epidermal growth factor stimulus,cellular response to ether,cellular response to hydrogen peroxide,cellular response to insulin-like growth factor stimulus,cellular response to interleukin-1,cellular response to interleuki…	actin binding,actin filament binding,phosphatidylinositol bisphosphate binding,protein phosphatase binding,receptor binding	actin cytoskeleton,cell-cell junction,cell leading edge,cofilin-actin rod,cortical actin cytoskeleton,cytoplasm,cytosol,dendritic spine,extracellular region,filopodium,focal adhesion,glutamatergic synapse,growth cone,lamellipodium,lamellipodium membrane,mitochondrial membrane,neuronal cell body,neuron projection,nuclear matrix,ruffle membrane,synaptic membrane	sp	1	3	uniprot_mouse_proteome	19	32
TRUE	APOE3 / APOE4	APOE3	APOE4	45	Bone sialoprotein 2	Ibsp	Q61711	91839808	52826252	-0.797865	0.797865	-42.48	0.5752	-0.871177	0.871177	-45.3299	0.546701	0.000277059	0.00115999	44	0.220434	Q61711	SIAL_MOUSE	Q61711	Mus musculus	0.062	35734.3	bone mineralization,cell adhesion,cellular response to growth factor stimulus,extracellular matrix organization,positive regulation of cell adhesion	integrin binding	extracellular space,vesicle	sp	2	2	uniprot_mouse_proteome	5	9
TRUE	APOE3 / APOE4	APOE3	APOE4	40	Heat shock 70 kDa protein 13	Hspa13	Q8BM72	105943	48463.7	-1.12831	1.12831	-54.255	0.45745	-0.923301	0.923301	-47.2699	0.527301	0.000278701	0.00116049	39	0.231164	Q8BM72	HSP13_MOUSE	Q8BM72	Mus musculus	0.068	51709.3	cellular response to unfolded protein,chaperone mediated protein folding requiring cofactor,protein refolding,response to unfolded protein	ATPase activity,ATP binding,heat shock protein binding,misfolded protein binding,protein binding involved in protein folding,unfolded protein binding	cytoplasm,endoplasmic reticulum,mitochondrion	sp	1	1	uniprot_mouse_proteome	11	11
TRUE	APOE4 / APOE2	APOE4	APOE2	160	Fibrinogen alpha chain	Fga	E9PV24	850590	669790	-0.344755	0.344755	-21.2558	0.787442	-0.657868	0.657868	-36.6186	0.633814	0.000243447	0.00117042	159	0.175235	E9PV24	FIBA_MOUSE	E9PV24	Mus musculus	0.243	87429.3	adaptive immune response,blood coagulation,blood coagulation, common pathway,blood coagulation, fibrin clot formation,cell-matrix adhesion,cellular macromolecular complex assembly,fibrinolysis,induction of bacterial agglutination,innate immune response,negative regulation of endothelial cell apoptotic process,negative regulation of extrinsic apoptotic signaling pathway via death domain receptors,…	cell adhesion molecule binding,metal ion binding,receptor binding,structural molecule activity	blood microparticle,cell cortex,cell surface,collagen-containing extracellular matrix,cytoplasm,external side of plasma membrane,extracellular space,fibrinogen complex,platelet alpha granule,rough endoplasmic reticulum,synapse	sp	1	1	uniprot_mouse_proteome	31	48
TRUE	APOE3 / APOE4	APOE3	APOE4	115	Rab GDP dissociation inhibitor beta;Isoform 2 of Rab GDP dissociation inhibitor beta	Gdi2	Q61598;Q61598-2	82840.5	150925	0.865421	0.865421	82.1871	1.82187	0.676188	0.676188	59.7912	1.59791	0.000288403	0.00119436	114	0.180743	Q61598;Q61598-2	GDIB_MOUSE	Q61598;Q61598-2	Mus musculus	12.8%;12.8%-2	50537.12;50537.12-2	protein transport,small GTPase mediated signal transduction,vesicle-mediated transport;	GTPase activator activity,Rab GDP-dissociation inhibitor activity,Rab GTPase binding,small GTPase binding;	cytoplasm,Golgi apparatus,membrane,myelin sheath,synapse;	sp	1;	1;	uniprot_mouse_proteome	20	33
TRUE	APOE4 / APOE2	APOE4	APOE2	355	Adipocyte enhancer-binding protein 1	Aebp1	Q640N1	43700048	52907568	0.275839	0.275839	21.0698	1.2107	0.27072	0.27072	20.641	1.20641	0.000251356	0.00120075	354	0.0731982	Q640N1	AEBP1_MOUSE	Q640N1	Mus musculus	0.349	128365	negative regulation of transcription from RNA polymerase II promoter,peptide metabolic process,protein processing,regulation of collagen fibril organization,regulation of transcription, DNA-templated	calmodulin binding,carboxypeptidase activity,collagen binding,transcriptional repressor activity, RNA polymerase II transcription regulatory region sequence-specific binding,metallocarboxypeptidase activity,RNA polymerase II regulatory region sequence-specific DNA binding,transcription corepressor activity,zinc ion binding	cytoplasm,extracellular space,nucleus	sp	1	1	uniprot_mouse_proteome	47	82
TRUE	APOE3 / APOE4	APOE3	APOE4	120	Chondroadherin	Chad	O55226	13246255	10852152	-0.287603	0.287603	-18.0738	0.819262	-1.01018	1.01018	-50.3517	0.496483	0.000298755	0.00122393	119	0.2711	O55226	CHAD_MOUSE	O55226	Mus musculus	0.475	40348.5	bone development,negative regulation of bone trabecula formation		extracellular matrix,extracellular space	sp	2	1	uniprot_mouse_proteome	22	42
TRUE	APOE3 / APOE4	APOE3	APOE4	150	ADAMTS-like protein 2	Adamtsl2	Q7TSK7	4.2217e+06	3307350	-0.352147	0.352147	-21.6583	0.783417	-0.761764	0.761764	-41.0225	0.589775	0.000298378	0.00122393	149	0.20566	Q7TSK7	ATL2_MOUSE	Q7TSK7	Mus musculus	0.276	105647	extracellular matrix organization,lobar bronchus epithelium development,negative regulation of transforming growth factor beta receptor signaling pathway	metalloendopeptidase activity,microfibril binding	extracellular matrix,extracellular region	sp	2	1	uniprot_mouse_proteome	29	35
TRUE	APOE3 / APOE2	APOE3	APOE2	155	Tropomyosin beta chain	Tpm2	P58774	3376857	1091889	-1.62885	1.62885	-67.6655	0.323345	-1.21562	1.21562	-56.9412	0.430588	3.35021e-05	0.00122593	154	0.284413	P58774	TPM2_MOUSE	P58774	Mus musculus	0.169	32836.7	actin filament organization,muscle contraction,regulation of ATPase activity	actin filament binding,identical protein binding,protein heterodimerization activity,protein homodimerization activity,structural constituent of cytoskeleton	actin cytoskeleton,actin filament,muscle thin filament tropomyosin	sp	1	1	uniprot_mouse_proteome	34	83
TRUE	APOE3 / APOE4	APOE3	APOE4	100	T-complex protein 1 subunit gamma	Cct3	P80318	53739.9	137985	1.36045	1.36045	156.765	2.56765	1.15114	1.15114	122.089	2.22089	0.000300889	0.00122608	99	0.307208	P80318	TCPG_MOUSE	P80318	Mus musculus	0.04	60630	binding of sperm to zona pellucida,pore complex assembly,positive regulation of establishment of protein localization to telomere,positive regulation of telomere maintenance via telomerase,protein folding,protein stabilization,toxin transport	ATP binding,unfolded protein binding	cell body,chaperonin-containing T-complex,cytosol,microtubule,myelin sheath,plasma membrane,zona pellucida receptor complex	sp	1	1	uniprot_mouse_proteome	34	47
TRUE	APOE4 / APOE2	APOE4	APOE2	90	T-complex protein 1 subunit beta	Cct2	P80314	71776.6	44672.8	-0.684118	0.684118	-37.7614	0.622386	-1.40522	1.40522	-62.244	0.37756	0.000259937	0.00123369	89	0.369326	P80314	TCPB_MOUSE	P80314	Mus musculus	0	57477.2	binding of sperm to zona pellucida,chaperone-mediated protein complex assembly,chaperone mediated protein folding independent of cofactor,positive regulation of establishment of protein localization to telomere,positive regulation of telomerase activity,positive regulation of telomerase RNA localization to Cajal body,positive regulation of telomere maintenance via telomerase,protein stabilization…	ATP binding,protein binding involved in protein folding,ubiquitin protein ligase binding,unfolded protein binding	cell body,chaperonin-containing T-complex,cytosol,microtubule,myelin sheath,zona pellucida receptor complex	sp	1	4	uniprot_mouse_proteome	31	47
TRUE	APOE4 / APOE2	APOE4	APOE2	165	Aconitate hydratase, mitochondrial	Aco2	Q99KI0	1837564	1.13578e+06	-0.694115	0.694115	-38.1912	0.618088	-0.91235	0.91235	-46.8681	0.531319	0.000261542	0.00123369	164	0.244466	Q99KI0	ACON_MOUSE	Q99KI0	Mus musculus	0.153	85463.5	citrate metabolic process,isocitrate metabolic process,liver development,response to isolation stress,tricarboxylic acid cycle	3 iron, 4 sulfur cluster binding,4 iron, 4 sulfur cluster binding,aconitate hydratase activity,citrate dehydratase activity,iron ion binding	cytosol,mitochondrion,myelin sheath	sp	1	1	uniprot_mouse_proteome	48	82
TRUE	APOE3 / APOE2	APOE3	APOE2	65	Phosphoglycerate mutase 2	Pgam2	O70250	167099	83227.9	-1.00556	1.00556	-50.1923	0.498077	-1.84891	1.84891	-72.2399	0.277601	3.57535e-05	0.00126159	64	0.416005	O70250	PGAM2_MOUSE	O70250	Mus musculus	0.296	28827.1	gluconeogenesis,glycolytic process,Notch signaling pathway,response to inorganic substance,response to mercury ion,spermatogenesis,striated muscle contraction	2,3-bisphosphoglycerate-dependent phosphoglycerate mutase activity,bisphosphoglycerate mutase activity,hydrolase activity,identical protein binding,phosphoglycerate mutase activity	cytosol,nucleus	sp	1	3	uniprot_mouse_proteome	19	35
TRUE	APOE3 / APOE4	APOE3	APOE4	70	Transcription intermediary factor 1-beta	Trim28	Q62318	58377.4	106447	0.866654	0.866654	82.3428	1.82343	1.41611	1.41611	166.865	2.66865	0.000317163	0.00128552	69	0.373481	Q62318	TIF1B_MOUSE	Q62318	Mus musculus	0.149	88847	chromatin organization,convergent extension involved in axis elongation,DNA methylation involved in embryo development,DNA repair,embryo implantation,embryonic placenta morphogenesis,epithelial to mesenchymal transition,innate immune response,in utero embryonic development,negative regulation of DNA demethylation,negative regulation of single stranded viral RNA replication via double stranded DNA…	chromatin binding,chromo shadow domain binding,DNA binding,Krueppel-associated box domain binding,promoter-specific chromatin binding,protein kinase activity,SUMO transferase activity,transcription coactivator activity,transcription corepressor activity,ubiquitin protein ligase binding,ubiquitin-protein transferase activity,zinc ion binding	chromatin,nuclear euchromatin,nuclear heterochromatin,nucleoplasm,nucleus,macromolecular complex,RNA polymerase II transcription factor complex	sp	1	3	uniprot_mouse_proteome	21	26
TRUE	APOE4 / APOE2	APOE4	APOE2	115	Rab GDP dissociation inhibitor beta;Isoform 2 of Rab GDP dissociation inhibitor beta	Gdi2	Q61598;Q61598-2	142405	82840.5	-0.781597	0.781597	-41.8277	0.581723	-0.626291	0.626291	-35.216	0.64784	0.00027715	0.00129914	114	0.166905	Q61598;Q61598-2	GDIB_MOUSE	Q61598;Q61598-2	Mus musculus	12.8%;12.8%-2	50537.12;50537.12-2	protein transport,small GTPase mediated signal transduction,vesicle-mediated transport;	GTPase activator activity,Rab GDP-dissociation inhibitor activity,Rab GTPase binding,small GTPase binding;	cytoplasm,Golgi apparatus,membrane,myelin sheath,synapse;	sp	1;	1;	uniprot_mouse_proteome	20	33
TRUE	APOE3 / APOE4	APOE3	APOE4	65	Phosphoglycerate mutase 2	Pgam2	O70250	170232	83227.9	-1.03237	1.03237	-51.1092	0.488908	-1.61897	1.61897	-67.4431	0.325569	0.000327636	0.0013003	64	0.426333	O70250	PGAM2_MOUSE	O70250	Mus musculus	0.296	28827.1	gluconeogenesis,glycolytic process,Notch signaling pathway,response to inorganic substance,response to mercury ion,spermatogenesis,striated muscle contraction	2,3-bisphosphoglycerate-dependent phosphoglycerate mutase activity,bisphosphoglycerate mutase activity,hydrolase activity,identical protein binding,phosphoglycerate mutase activity	cytosol,nucleus	sp	1	3	uniprot_mouse_proteome	19	35
TRUE	APOE3 / APOE4	APOE3	APOE4	50	Cathepsin K	Ctsk	P55097	875062	1.37116e+06	0.64794	0.64794	56.6929	1.56693	0.816565	0.816565	76.1207	1.76121	0.000323509	0.0013003	49	0.211087	P55097	CATK_MOUSE	P55097	Mus musculus	0.103	36888.8	bone resorption,collagen catabolic process,immune response,intramembranous ossification,negative regulation of cartilage development,proteolysis involved in cellular protein catabolic process,thyroid hormone generation	collagen binding,cysteine-type endopeptidase activity,cysteine-type peptidase activity,fibronectin binding,proteoglycan binding	apical plasma membrane,cytoplasm,external side of plasma membrane,extracellular space,intracellular membrane-bounded organelle,lysosome,nucleoplasm	sp	2	2	uniprot_mouse_proteome	14	16
TRUE	APOE3 / APOE4	APOE3	APOE4	150	Neutral alpha-glucosidase AB;Isoform 2 of Neutral alpha-glucosidase AB	Ganab	Q8BHN3;Q8BHN3-2	248207	168990	-0.554609	0.554609	-31.9159	0.680841	-0.544495	0.544495	-31.4369	0.685631	0.000324937	0.0013003	149	0.147948	Q8BHN3;Q8BHN3-2	GANAB_MOUSE	Q8BHN3;Q8BHN3-2	Mus musculus	17.2%;17.2%-2	106911.11;106911.11-2	carbohydrate metabolic process,N-glycan processing;	alpha-glucosidase activity,carbohydrate binding,glucan 1,3-alpha-glucosidase activity,glucosidase activity;	endoplasmic reticulum,glucosidase II complex,Golgi apparatus,intracellular membrane-bounded organelle,melanosome;	sp	1;	1;	uniprot_mouse_proteome	30	40
TRUE	APOE3 / APOE4	APOE3	APOE4	40	Coactosin-like protein	Cotl1	Q9CQI6	221927	425700	0.939753	0.939753	91.82	1.9182	1.20721	1.20721	130.891	2.30891	0.000327388	0.0013003	39	0.306388	Q9CQI6	COTL1_MOUSE	Q9CQI6	Mus musculus	0.049	15943.9	defense response to fungus,regulation of actin filament polymerization	actin binding,actin filament binding,enzyme binding	cortical actin cytoskeleton,cytosol,nucleus,plasma membrane	sp	1	3	uniprot_mouse_proteome	15	21
TRUE	APOE4 / APOE2	APOE4	APOE2	70	Cytochrome b-c1 complex subunit 1, mitochondrial	Uqcrc1	Q9CZ13	88824.3	54603.7	-0.701956	0.701956	-38.5262	0.614738	-1.42331	1.42331	-62.7144	0.372856	0.000286507	0.00133466	69	0.372388	Q9CZ13	QCR1_MOUSE	Q9CZ13	Mus musculus	0	52851.8	mitochondrial electron transport, ubiquinol to cytochrome c,mitochondrial respiratory chain complex III assembly,response to activity,response to alkaloid	catalytic activity,metal ion binding,macromolecular complex binding,ubiquitin protein ligase binding	cytosol,mitochondrial inner membrane,mitochondrial respiratory chain complex III,mitochondrion,myelin sheath	sp	1	2	uniprot_mouse_proteome	21	33
TRUE	APOE3 / APOE4	APOE3	APOE4	15	Cytochrome c oxidase subunit 6B1	Cox6b1	P56391	13676.8	55465.8	2.01986	2.01986	305.546	4.05546	2.80076	2.80076	596.809	6.96809	0.000357308	0.00140301	14	0.599015	P56391	CX6B1_MOUSE	P56391	Mus musculus	0	10071.5	oxidative phosphorylation		mitochondrial inner membrane,mitochondrion,respiratory chain complex IV	sp	1	2	uniprot_mouse_proteome	9	11
TRUE	APOE3 / APOE4	APOE3	APOE4	75	RuvB-like 2	Ruvbl2	Q9WTM5	90042.1	147722	0.714215	0.714215	64.059	1.64059	0.917119	0.917119	88.834	1.88834	0.000359037	0.00140301	74	0.24514	Q9WTM5	RUVB2_MOUSE	Q9WTM5	Mus musculus	0.071	51112.5	box C/D snoRNP assembly,cellular response to estradiol stimulus,cellular response to UV,chromatin remodeling,DNA recombination,DNA repair,establishment of protein localization to chromatin,histone acetylation,histone H2A acetylation,histone H4 acetylation,negative regulation of canonical Wnt signaling pathway,negative regulation of estrogen receptor binding,positive regulation of histone acetylat…	5'-3' DNA helicase activity,ADP binding,ATPase binding,ATP binding,beta-catenin binding,chromatin DNA binding,DNA helicase activity,identical protein binding,protein homodimerization activity,RNA polymerase II core promoter proximal region sequence-specific DNA binding,RNA polymerase II core promoter sequence-specific DNA binding,TBP-class protein binding,TFIID-class transcription factor binding,…	centrosome,cytoplasm,cytosol,Ino80 complex,MLL1 complex,NuA4 histone acetyltransferase complex,nuclear euchromatin,nucleoplasm,nucleus,R2TP complex,ribonucleoprotein complex,Swr1 complex	sp	1	3	uniprot_mouse_proteome	25	31
TRUE	APOE4 / APOE2	APOE4	APOE2	225	ATP synthase subunit beta, mitochondrial	Atp5b	P56480	1.99042e+06	1490623	-0.417156	0.417156	-25.11	0.7489	-0.5044	0.5044	-29.5047	0.704953	0.000303061	0.00140306	224	0.137434	P56480	ATPB_MOUSE	P56480	Mus musculus	0.527	56300.5	angiogenesis,ATP biosynthetic process,ATP metabolic process,cellular response to interleukin-7,lipid metabolic process,mitochondrial ATP synthesis coupled proton transport,negative regulation of cell adhesion involved in substrate-bound cell migration,positive regulation of blood vessel endothelial cell migration,hydrogen ion transmembrane transport,receptor-mediated endocytosis,regulation of int…	ADP binding,angiostatin binding,ATPase activity,ATP binding,calcium ion binding,lipoprotein particle receptor activity,MHC class I protein binding,proton-transporting ATPase activity, rotational mechanism,proton-transporting ATP synthase activity, rotational mechanism	cell surface,membrane,membrane raft,mitochondrial inner membrane,mitochondrial membrane,mitochondrial nucleoid,mitochondrial proton-transporting ATP synthase complex,mitochondrial proton-transporting ATP synthase complex, catalytic core F(1),mitochondrion,myelin sheath,plasma membrane,proton-transporting ATP synthase complex,proton-transporting ATP synthase complex, catalytic core F(1)	sp	1	2	uniprot_mouse_proteome	30	83
TRUE	APOE4 / APOE2	APOE4	APOE2	110	Cofilin-1	Cfl1	P18760	1.89387e+06	1.15379e+06	-0.714954	0.714954	-39.0775	0.609225	-0.952372	0.952372	-48.3218	0.516782	0.000306822	0.00141176	109	0.255394	P18760	COF1_MOUSE	P18760	Mus musculus	0.56	18559.5	actin filament depolymerization,actin filament fragmentation,actin filament organization,actin filament severing,cell motility,cell projection organization,cellular response to epidermal growth factor stimulus,cellular response to ether,cellular response to hydrogen peroxide,cellular response to insulin-like growth factor stimulus,cellular response to interleukin-1,cellular response to interleuki…	actin binding,actin filament binding,phosphatidylinositol bisphosphate binding,protein phosphatase binding,receptor binding	actin cytoskeleton,cell-cell junction,cell leading edge,cofilin-actin rod,cortical actin cytoskeleton,cytoplasm,cytosol,dendritic spine,extracellular region,filopodium,focal adhesion,glutamatergic synapse,growth cone,lamellipodium,lamellipodium membrane,mitochondrial membrane,neuronal cell body,neuron projection,nuclear matrix,ruffle membrane,synaptic membrane	sp	1	3	uniprot_mouse_proteome	19	32
TRUE	APOE4 / APOE2	APOE4	APOE2	25	Coronin-1C	Coro1c	Q9WUM4	82143.6	44705.7	-0.877691	0.877691	-45.5762	0.544238	-0.993694	0.993694	-49.781	0.50219	0.000309402	0.00141495	24	0.236021	Q9WUM4	COR1C_MOUSE	Q9WUM4	Mus musculus	0.023	53120.9	actin cortical patch assembly,actin cytoskeleton organization,actin filament organization,activation of GTPase activity,cell migration,endosomal transport,endosome fission,endosome membrane tubulation,establishment of protein localization,membrane fission,negative regulation of epithelial cell migration,negative regulation of focal adhesion assembly,negative regulation of protein kinase activity …	actin filament binding,Rac GTPase binding	actin cytoskeleton,cell cortex,cytoskeleton,endosome membrane,flotillin complex,lamellipodium,lateral plasma membrane,ruffle membrane	sp	1	2	uniprot_mouse_proteome	13	17
TRUE	APOE3 / APOE4	APOE3	APOE4	30	NADH dehydrogenase [ubiquinone] 1 beta subcomplex subunit 10	Ndufb10	Q9DCS9	37484.7	90624	1.27359	1.27359	141.762	2.41762	3.04778	3.04778	726.939	8.26939	0.000364633	0.0014176	29	0.755501	Q9DCS9	NDUBA_MOUSE	Q9DCS9	Mus musculus	0.318	21023.8	mitochondrial respiratory chain complex I assembly,oxidation-reduction process		mitochondrial inner membrane,mitochondrial respiratory chain complex I,mitochondrion	sp	1	3	uniprot_mouse_proteome	10	15
TRUE	APOE4 / APOE2	APOE4	APOE2	60	Phosphoglycerate mutase 1	Pgam1	Q9DBJ1	470504	317349	-0.568139	0.568139	-32.5514	0.674486	-0.596802	0.596802	-33.8782	0.661218	0.000314315	0.0014287	59	0.155883	Q9DBJ1	PGAM1_MOUSE	Q9DBJ1	Mus musculus	0.386	28832	glycolytic process,regulation of glycolytic process,regulation of pentose-phosphate shunt,respiratory burst	bisphosphoglycerate mutase activity,hydrolase activity,phosphoglycerate mutase activity,protein kinase binding	cytoplasm,cytosol,myelin sheath,nucleus	sp	1	3	uniprot_mouse_proteome	13	22
TRUE	APOE3 / APOE2	APOE3	APOE2	85	Isocitrate dehydrogenase [NADP], mitochondrial	Idh2	P54071	86913.6	46575	-0.900027	0.900027	-46.4123	0.535877	-1.45306	1.45306	-63.4753	0.365247	4.21793e-05	0.00143701	84	0.336177	P54071	IDHP_MOUSE	P54071	Mus musculus	0.06	50906.2	2-oxoglutarate metabolic process,glyoxylate cycle,isocitrate metabolic process,NADP biosynthetic process,NADP metabolic process,negative regulation of glial cell migration,negative regulation of glial cell proliferation,negative regulation of matrix metallopeptidase secretion,tricarboxylic acid cycle	isocitrate dehydrogenase (NADP+) activity,isocitrate dehydrogenase activity,magnesium ion binding,NAD binding	cytosol,mitochondrial inner membrane,mitochondrion,peroxisome	sp	1	3	uniprot_mouse_proteome	25	37
TRUE	APOE4 / APOE2	APOE4	APOE2	35	10 kDa heat shock protein, mitochondrial	Hspe1	Q64433	182072	96829.3	-0.910991	0.910991	-46.818	0.53182	-1.57111	1.57111	-66.3451	0.336549	0.000325958	0.0014727	34	0.393004	Q64433	CH10_MOUSE	Q64433	Mus musculus	0	10962.7	chaperone mediated protein folding requiring cofactor	ATP binding,chaperone binding,metal ion binding,unfolded protein binding	mitochondrial matrix,mitochondrion	sp	1	2	uniprot_mouse_proteome	10	12
TRUE	APOE3 / APOE4	APOE3	APOE4	25	Nucleosome assembly protein 1-like 1	Nap1l1	E9PW66;P28656	78870.4	178728	1.18021	1.18021	126.61	2.2661	1.34174	1.34174	153.457	2.53457	0.000381004	0.00147373	24	0.325026	E9PW66;P28656	E9PW66_MOUSE;NP1L1_MOUSE	E9PW66;P28656	Mus musculus	0%;0%	48542.93;45345.11	;cell differentiation,nucleosome assembly,positive regulation of neural precursor cell proliferation,positive regulation of neurogenesis	;chromatin binding,histone binding,kinase binding	;cytoplasm,melanosome,neuron projection,nucleus	tr;sp	1	1;2	uniprot_mouse_proteome	7	9
TRUE	APOE3 / APOE4	APOE3	APOE4	35	Small nuclear ribonucleoprotein Sm D2	Snrpd2	P62317	100548	197976	0.97745	0.97745	96.8982	1.96898	1.36214	1.36214	157.066	2.57066	0.00038655	0.00148763	34	0.345887	P62317	SMD2_MOUSE	P62317	Mus musculus	0.407	13526.9	mRNA splicing, via spliceosome,spliceosomal snRNP assembly	U1 snRNP binding	catalytic step 2 spliceosome,cytosol,methylosome,nucleus,pICln-Sm protein complex,precatalytic spliceosome,SMN-Sm protein complex,U12-type spliceosomal complex,U1 snRNP,U2 snRNP,U2-type catalytic step 2 spliceosome,U2-type precatalytic spliceosome,U4/U6 x U5 tri-snRNP complex,U4 snRNP,U5 snRNP	sp	1	1	uniprot_mouse_proteome	8	9
TRUE	APOE3 / APOE4	APOE3	APOE4	80	Polymerase I and transcript release factor	Ptrf	O54724	129159	83607	-0.627447	0.627447	-35.2679	0.647321	-1.31	1.31	-59.668	0.40332	0.000392977	0.00150477	79	0.35377	O54724	PTRF_MOUSE	O54724	Mus musculus	0.26	43953.6	positive regulation of cell motility,protein secretion,rRNA transcription,termination of RNA polymerase I transcription,transcription initiation from RNA polymerase I promoter	identical protein binding,rRNA primary transcript binding	caveola,cytoplasm,cytosol,endoplasmic reticulum,intracellular membrane-bounded organelle,membrane raft,mitochondrion,nucleus,plasma membrane,macromolecular complex	sp	1	1	uniprot_mouse_proteome	19	36
TRUE	APOE4 / APOE2	APOE4	APOE2	65	Semaphorin-3D	Sema3d	Q8BH34	984114	1.27166e+06	0.369812	0.369812	29.2185	1.29218	0.923482	0.923482	89.6687	1.89669	0.000335451	0.00150652	64	0.243647	Q8BH34	SEM3D_MOUSE	Q8BH34	Mus musculus	0.14	89548.9	axon guidance,negative chemotaxis,negative regulation of axon extension involved in axon guidance,neural crest cell migration,positive regulation of cell migration,semaphorin-plexin signaling pathway	chemorepellent activity,semaphorin receptor binding	extracellular space,integral component of plasma membrane	sp	1	1	uniprot_mouse_proteome	13	19
TRUE	APOE4 / APOE2	APOE4	APOE2	60	3-ketoacyl-CoA thiolase, mitochondrial	Acaa2	Q8BWT1	70770.8	33447.1	-1.08127	1.08127	-52.7388	0.472612	-1.61985	1.61985	-67.463	0.32537	0.000341116	0.00152284	59	0.425905	Q8BWT1	THIM_MOUSE	Q8BWT1	Mus musculus	0	41829.9	acetyl-CoA metabolic process,cellular response to hypoxia,fatty acid beta-oxidation,negative regulation of mitochondrial membrane permeability involved in apoptotic process,negative regulation of mitochondrial outer membrane permeabilization involved in apoptotic signaling pathway	acetyl-CoA C-acetyltransferase activity,acetyl-CoA C-acyltransferase activity,acetyl-CoA hydrolase activity,acyl-CoA hydrolase activity,myristoyl-CoA hydrolase activity,palmitoyl-CoA hydrolase activity	mitochondrial inner membrane,mitochondrial matrix,mitochondrion	sp	1	3	uniprot_mouse_proteome	27	49
TRUE	APOE3 / APOE4	APOE3	APOE4	70	40S ribosomal protein S8	Rps8	P62242	340548	547907	0.686074	0.686074	60.8899	1.6089	0.828645	0.828645	77.6016	1.77602	0.000400552	0.0015261	69	0.222685	P62242	RS8_MOUSE	P62242	Mus musculus	0.245	24205.2	maturation of SSU-rRNA from tricistronic rRNA transcript (SSU-rRNA, 5.8S rRNA, LSU-rRNA),translation	structural constituent of ribosome	cytosol,cytosolic small ribosomal subunit,endoplasmic reticulum,membrane,ribonucleoprotein complex	sp	1	2	uniprot_mouse_proteome	16	22
TRUE	APOE3 / APOE4	APOE3	APOE4	160	Creatine kinase B-type	Ckb	Q04447	1.41375e+06	1.9791e+06	0.485312	0.485312	39.9888	1.39989	0.865302	0.865302	82.1721	1.82172	0.00040271	0.00152669	159	0.239366	Q04447	KCRB_MOUSE	Q04447	Mus musculus	0.528	42713.3	cellular chloride ion homeostasis,cerebellum development,phosphocreatine biosynthetic process	ATP binding,creatine kinase activity,kinase activity,ubiquitin protein ligase binding	cytosol,dendrite,extracellular space,mitochondrion,myelin sheath,neuronal cell body,nucleus	sp	1	1	uniprot_mouse_proteome	22	38
TRUE	APOE4 / APOE2	APOE4	APOE2	75	Actin-related protein 2/3 complex subunit 1B	Arpc1b	Q91Z25;Q9WV32	118431	70413	-0.750137	0.750137	-40.5453	0.594547	-1.26308	1.26308	-58.3345	0.416655	0.000345529	0.0015294	74	0.336581	Q91Z25;Q9WV32	Q91Z25_MOUSE;ARC1B_MOUSE	Q91Z25;Q9WV32	Mus musculus	6.1%;6.2%	41498.37;41063.88	Arp2/3 complex-mediated actin nucleation;Arp2/3 complex-mediated actin nucleation,response to estradiol,response to estrogen	actin binding;actin filament binding,macromolecular complex binding,structural constituent of cytoskeleton	Arp2/3 protein complex,cytoplasm,nucleus;Arp2/3 protein complex,cytoplasm,nucleus,tubulobulbar complex	tr;sp	1	1;4	uniprot_mouse_proteome	22	28
TRUE	APOE4 / APOE2	APOE4	APOE2	55	Proteasome subunit alpha type-6	Psma6	Q9QUM9	110827	60452.2	-0.874447	0.874447	-45.4537	0.545463	-1.53843	1.53843	-65.5741	0.344259	0.000346664	0.0015294	54	0.402736	Q9QUM9	PSA6_MOUSE	Q9QUM9	Mus musculus	0.211	27372.4	positive regulation of NF-kappaB transcription factor activity,proteasomal protein catabolic process,proteasomal ubiquitin-independent protein catabolic process,proteasome-mediated ubiquitin-dependent protein catabolic process,proteolysis involved in cellular protein catabolic process,skeletal muscle tissue development	endopeptidase activity,NF-kappaB binding,RNA binding,threonine-type endopeptidase activity	cytoplasm,cytosol,myofibril,nuclear matrix,nucleoplasm,nucleus,cytoplasmic mRNA processing body,polysome,proteasome complex,proteasome core complex,proteasome core complex, alpha-subunit complex,sarcomere	sp	1	1	uniprot_mouse_proteome	13	19
TRUE	APOE4 / APOE2	APOE4	APOE2	30	T-complex protein 1 subunit theta	Cct8	H3BL49;P42932	51476.3	18064.6	-1.51075	1.51075	-64.9071	0.350929	-2.31709	2.31709	-79.9328	0.200672	0.000351306	0.00153186	29	0.572431	H3BL49;P42932	H3BL49_MOUSE;TCPQ_MOUSE	H3BL49;P42932	Mus musculus	0%;0%	53082.91;59555.48	protein folding;binding of sperm to zona pellucida,pore complex assembly,positive regulation of establishment of protein localization to telomere,positive regulation of telomere maintenance via telomerase,protein folding,protein stabilization,toxin transport	ATP binding,unfolded protein binding;ATP binding,unfolded protein binding	cilium,cytoplasm;cell body,centrosome,chaperonin-containing T-complex,cilium,cytoplasm,cytosol,intermediate filament cytoskeleton,microtubule,nucleoplasm,zona pellucida receptor complex	tr;sp	1	1;3	uniprot_mouse_proteome	6	7
TRUE	APOE4 / APOE2	APOE4	APOE2	70	40S ribosomal protein SA	Rpsa	P14206	375103	199600	-0.910175	0.910175	-46.7879	0.532121	-0.995266	0.995266	-49.8357	0.501643	0.000350982	0.00153186	69	0.264618	P14206	RSSA_MOUSE	P14206	Mus musculus	0.166	32838.1	cell-cell adhesion,cytoplasmic translation,epithelial cell differentiation,ribosomal small subunit assembly,translation	laminin binding,laminin receptor activity,ribosome binding,structural constituent of ribosome	basement membrane,collagen-containing extracellular matrix,cytoplasm,cytosol,cytosolic small ribosomal subunit,glutamatergic synapse,membrane,neuronal cell body,nucleus,plasma membrane,small ribosomal subunit,synapse	sp	1	4	uniprot_mouse_proteome	13	20
TRUE	APOE3 / APOE4	APOE3	APOE4	60	Fibulin-5	Fbln5	Q9WVH9	479519	327512	-0.550043	0.550043	-31.7	0.683	-1.31836	1.31836	-59.9008	0.400992	0.000406123	0.00153201	59	0.351633	Q9WVH9	FBLN5_MOUSE	Q9WVH9	Mus musculus	0.212	50193.4	cell adhesion,elastic fiber assembly,extracellular matrix organization,intramembranous bone growth,negative regulation of angiogenesis,negative regulation of transcription from RNA polymerase II promoter,positive regulation of osteoblast proliferation,positive regulation of transcription from RNA polymerase II promoter,protein localization to cell surface,regulation of cell growth,regulation of r…	calcium ion binding,integrin binding,protein C-terminus binding,protein homodimerization activity	collagen-containing extracellular matrix,extracellular region,extracellular space	sp	1	1	uniprot_mouse_proteome	13	21
TRUE	APOE3 / APOE4	APOE3	APOE4	50	Transcriptional activator protein Pur-beta	Purb	O35295	210471	252373	0.261941	0.261941	19.9091	1.19909	0.508871	0.508871	42.2936	1.42294	0.000422321	0.00158526	49	0.134517	O35295	PURB_MOUSE	O35295	Mus musculus	0.222	33901.4	cell differentiation,cell proliferation,DNA unwinding involved in DNA replication,negative regulation of transcription, DNA-templated,negative regulation of transcription from RNA polymerase II promoter	transcription factor activity, sequence-specific DNA binding,transcriptional repressor activity, RNA polymerase II transcription regulatory region sequence-specific binding,double-stranded DNA binding,double-stranded telomeric DNA binding,mRNA binding,purine-rich negative regulatory element binding,RNA binding,RNA polymerase II regulatory region sequence-specific DNA binding,sequence-specific DNA…	nucleoplasm,nucleus	sp	1	3	uniprot_mouse_proteome	12	14
TRUE	APOE3 / APOE4	APOE3	APOE4	20	Lysosome-associated membrane glycoprotein 2;Isoform LAMP-2B of Lysosome-associated membrane glycoprotein 2;Isoform LAMP-2C of Lysosome-associated membrane glycoprotein 2	Lamp2	P17047;P17047-2;P17047-3	12891.1	30750.6	1.25424	1.25424	138.541	2.38541	2.4826	2.4826	458.905	5.58905	0.000426935	0.00159473	19	0.583291	P17047;P17047-2;P17047-3	LAMP2_MOUSE	P17047;P17047-2;P17047-3	Mus musculus	0%;0%-2;0%-3	45681.05;45681.05-2;45681.05-3	autophagosome maturation,autophagy,cellular response to starvation,chaperone-mediated autophagy,establishment of protein localization to organelle,lysosomal protein catabolic process,muscle cell cellular homeostasis,negative regulation of protein complex assembly,protein stabilization,protein targeting,protein targeting to lysosome involved in chaperone-mediated autophagy,regulation of protein st…	enzyme binding,protein domain specific binding;;	autolysosome,chaperone-mediated autophagy translocation complex,endosome,extracellular exosome,extracellular space,integral component of autophagosome membrane,late endosome,late endosome membrane,lysosomal matrix,lysosomal membrane,lysosome,membrane,perinuclear region of cytoplasm,phagocytic vesicle membrane,plasma membrane,platelet dense granule membrane,trans-Golgi network;;	sp	1;;	2;;	uniprot_mouse_proteome	4	4
TRUE	APOE3 / APOE4	APOE3	APOE4	100	Actin-related protein 3	Actr3	Q99JY9	102249	181729	0.829695	0.829695	77.731	1.77731	1.04934	1.04934	106.958	2.06958	0.000429161	0.00159522	99	0.287935	Q99JY9	ARP3_MOUSE	Q99JY9	Mus musculus	0	47357.2	Arp2/3 complex-mediated actin nucleation,astrocyte differentiation,asymmetric cell division,cellular response to interferon-gamma,cellular response to transforming growth factor beta stimulus,cellular response to tumor necrosis factor,cilium morphogenesis,establishment or maintenance of cell polarity,meiotic cell cycle,meiotic chromosome movement towards spindle pole,meiotic cytokinesis,negative …	actin binding,actin filament binding,ATPase binding,ATP binding,structural constituent of cytoskeleton	apical ectoplasmic specialization,apical tubulobulbar complex,Arp2/3 protein complex,basal ectoplasmic specialization,brush border,cell-cell junction,cell leading edge,concave side of sperm head,cytoplasm,excitatory synapse,glutamatergic synapse,Golgi membrane,hemidesmosome,lamellipodium,leading edge of lamellipodium,nucleus,perinuclear region of cytoplasm,podosome,podosome core,postsynapse,ruffl…	sp	1	3	uniprot_mouse_proteome	27	42
TRUE	APOE3 / APOE4	APOE3	APOE4	70	40S ribosomal protein S4, X isoform	Rps4x	P62702	224490	448042	0.996984	0.996984	99.5824	1.99582	1.31464	1.31464	148.741	2.48741	0.000439127	0.00162434	69	0.355965	P62702	RS4X_MOUSE	P62702	Mus musculus	0.167	29597.7	multicellular organism development,positive regulation of cell proliferation,positive regulation of translation,response to ethanol,translation	RNA binding,rRNA binding,structural constituent of ribosome	cytoplasmic ribonucleoprotein granule,cytosolic small ribosomal subunit,polysome,ribonucleoprotein complex,ribosome,small ribosomal subunit,synapse	sp	1	2	uniprot_mouse_proteome	22	33
TRUE	APOE3 / APOE4	APOE3	APOE4	350	Amyloid beta A4 protein	App	P12023	38841772	28137068	-0.465137	0.465137	-27.5598	0.724402	-0.543084	0.543084	-31.3698	0.686302	0.000447477	0.00164724	349	0.153233	P12023	A4_MOUSE	P12023	Mus musculus	0.352	86722.1	activation of MAPK activity,activation of MAPKKK activity,adenylate cyclase-activating G-protein coupled receptor signaling pathway,adenylate cyclase-inhibiting G-protein coupled receptor signaling pathway,adult locomotory behavior,amyloid fibril formation,antibacterial humoral response,antifungal humoral response,antimicrobial humoral immune response mediated by antimicrobial peptide,associative…	acetylcholine receptor binding,apolipoprotein binding,chaperone binding,chemoattractant activity,enzyme binding,ephrin receptor binding,frizzled binding,G-protein coupled receptor binding,growth factor receptor binding,heparan sulfate proteoglycan binding,heparin binding,identical protein binding,insulin receptor binding,integrin binding,low-density lipoprotein particle receptor binding,peptidase…	amyloid-beta complex,apical part of cell,astrocyte projection,axon,cell-cell junction,cell surface,ciliary rootlet,clathrin-coated pit,ER to Golgi transport vesicle,cytoplasm,cytoplasmic vesicle,dendritic shaft,dendritic spine,early endosome,endosome,endosome to plasma membrane transport vesicle,extracellular space,Golgi apparatus,Golgi-associated vesicle,growth cone,growth cone filopodium,growth…	sp	1	3	uniprot_mouse_proteome	36	86
TRUE	APOE3 / APOE4	APOE3	APOE4	60	C-type lectin domain family 3 member A	Clec3a	Q9EPW4	1.22333e+06	832156	-0.555888	0.555888	-31.9762	0.680238	-1.04587	1.04587	-51.5649	0.484351	0.000449806	0.00164785	59	0.281346	Q9EPW4	CLC3A_MOUSE	Q9EPW4	Mus musculus	0.276	22191.5	ossification	carbohydrate binding	extracellular space	sp	3	1	uniprot_mouse_proteome	15	26
TRUE	APOE3 / APOE4	APOE3	APOE4	145	Peptidyl-prolyl cis-trans isomerase A	Ppia	P17742	1825691	2818806	0.626642	0.626642	54.3967	1.54397	0.6998	0.6998	62.4279	1.62428	0.000460511	0.00167899	144	0.195195	P17742	PPIA_MOUSE	P17742	Mus musculus	0.439	17971.3	activation of MAPK activity,activation of protein kinase B activity,apoptotic process,cell adhesion molecule production,cellular response to oxidative stress,endothelial cell activation,leukocyte chemotaxis,lipid particle organization,negative regulation of oxidative stress-induced intrinsic apoptotic signaling pathway,negative regulation of protein K48-linked ubiquitination,negative regulation o…	cyclosporin A binding,heparan sulfate binding,integrin binding,peptidyl-prolyl cis-trans isomerase activity	cytoplasm,cytosol,extracellular region,extracellular space,intracellular membrane-bounded organelle,myelin sheath,nucleus,macromolecular complex	sp	1	2	uniprot_mouse_proteome	15	42
TRUE	APOE3 / APOE4	APOE3	APOE4	30	Translationally-controlled tumor protein	Tpt1	P63028	61050.1	129907	1.08941	1.08941	112.787	2.12787	2.76647	2.76647	580.439	6.80439	0.000465376	0.00168837	29	0.701395	P63028	TCTP_MOUSE	P63028	Mus musculus	0.233	19462.2	negative regulation of ectoderm development,negative regulation of intrinsic apoptotic signaling pathway in response to DNA damage,spermatogenesis,stem cell population maintenance	calcium ion binding,transcription factor binding	cytoplasm,cytoplasmic microtubule,cytosol,extracellular space,multivesicular body,nucleoplasm,nucleus,spindle pole	sp	1	1	uniprot_mouse_proteome	9	16
TRUE	APOE3 / APOE4	APOE3	APOE4	485	Periostin	Postn	Q62009	26188280	20127958	-0.37972	0.37972	-23.1414	0.768586	-0.447756	0.447756	-26.6817	0.733183	0.000467514	0.00168837	484	0.127103	Q62009	POSTN_MOUSE	Q62009	Mus musculus	0.538	93143.6	bone regeneration,cell adhesion,cellular response to fibroblast growth factor stimulus,cellular response to transforming growth factor beta stimulus,cellular response to tumor necrosis factor,cellular response to vitamin K,extracellular matrix organization,negative regulation of cell-matrix adhesion,negative regulation of substrate adhesion-dependent cell spreading,neuron projection extension,pos…	cell adhesion molecule binding,heparin binding,metal ion binding	collagen-containing extracellular matrix,cytoplasm,extracellular matrix,extracellular space,neuromuscular junction,trans-Golgi network	sp	1	2	uniprot_mouse_proteome	58	151
TRUE	APOE4 / APOE2	APOE4	APOE2	65	Voltage-dependent anion-selective channel protein 2	Vdac2	Q60930	188348	117362	-0.682437	0.682437	-37.6888	0.623112	-0.811789	0.811789	-43.0325	0.569675	0.000396101	0.0017172	64	0.217088	Q60930	VDAC2_MOUSE	Q60930	Mus musculus	0.322	31732.8	anion transport,binding of sperm to zona pellucida,negative regulation of intrinsic apoptotic signaling pathway,negative regulation of protein polymerization	nucleotide binding,porin activity,voltage-gated anion channel activity	acrosomal vesicle,membrane raft,mitochondrial inner membrane,mitochondrial nucleoid,mitochondrial outer membrane,mitochondrion,myelin sheath,pore complex,synaptic vesicle	sp	1	2	uniprot_mouse_proteome	18	26
TRUE	APOE3 / APOE4	APOE3	APOE4	30	Myosin regulatory light polypeptide 9	Myl9	Q9CQ19	12836.7	31861.3	1.31153	1.31153	148.205	2.48205	3.20111	3.20111	819.668	9.19668	0.000484527	0.00174155	29	0.81467	Q9CQ19	MYL9_MOUSE	Q9CQ19	Mus musculus	0	19854.2		calcium ion binding,myosin heavy chain binding	myosin II complex,stress fiber,Z disc	sp	1	3	uniprot_mouse_proteome	3	6
TRUE	APOE4 / APOE2	APOE4	APOE2	110	Stress-70 protein, mitochondrial	Hspa9	P38647	488118	345283	-0.49945	0.49945	-29.2624	0.707376	-0.791352	0.791352	-42.2198	0.577802	0.00041115	0.00176737	109	0.217097	P38647	GRP75_MOUSE	P38647	Mus musculus	0.283	73461.2	cellular response to unfolded protein,chaperone mediated protein folding requiring cofactor,erythrocyte differentiation,iron-sulfur cluster assembly,negative regulation of cell death,negative regulation of erythrocyte differentiation,negative regulation of hematopoietic stem cell differentiation,negative regulation of hemopoiesis,protein autophosphorylation,protein export from nucleus,protein ref…	ATPase activity,ATP binding,chaperone binding,enzyme binding,fibroblast growth factor binding,heat shock protein binding,misfolded protein binding,protein binding involved in protein folding,ubiquitin protein ligase binding,unfolded protein binding	cytoplasm,mitochondrial matrix,mitochondrial nucleoid,mitochondrion,myelin sheath,nucleolus	sp	1	3	uniprot_mouse_proteome	41	67
TRUE	APOE4 / APOE2	APOE4	APOE2	80	T-complex protein 1 subunit zeta	Cct6a	P80317	144942	75398.3	-0.942866	0.942866	-47.9802	0.520198	-1.20268	1.20268	-56.5531	0.434469	0.000412387	0.00176737	79	0.326053	P80317	TCPZ_MOUSE	P80317	Mus musculus	0	58004.3	binding of sperm to zona pellucida,positive regulation of establishment of protein localization to telomere,positive regulation of telomere maintenance via telomerase,protein folding,protein stabilization,toxin transport	ATP binding,unfolded protein binding,WD40-repeat domain binding	acrosomal vesicle,cell body,chaperonin-containing T-complex,cytosol,microtubule,zona pellucida receptor complex	sp	1	3	uniprot_mouse_proteome	23	29
TRUE	APOE4 / APOE2	APOE4	APOE2	165	Elongation factor 1-alpha 1	Eef1a1	P10126	3.16333e+06	2.30674e+06	-0.455587	0.455587	-27.0787	0.729213	-0.587239	0.587239	-33.4384	0.665616	0.000416079	0.00177306	164	0.162966	P10126	EF1A1_MOUSE	P10126	Mus musculus	0.396	50113.8	aging,cellular response to drug,cellular response to epidermal growth factor stimulus,cellular response to nerve growth factor stimulus,negative regulation of reactive oxygen species biosynthetic process,positive regulation of cell death,positive regulation of neuron projection development,regulation of D-erythro-sphingosine kinase activity,translation,translational elongation	calmodulin binding,drug binding,GTPase activity,GTP binding,identical protein binding,kinase binding,mRNA binding,protein kinase binding,translation elongation factor activity,tRNA binding	cortical actin cytoskeleton,cytoplasm,cytosol,myelin sheath,nucleolus,nucleus,plasma membrane,ruffle membrane	sp	1	3	uniprot_mouse_proteome	37	92
TRUE	APOE3 / APOE4	APOE3	APOE4	185	Aggrecan core protein	Acan	Q61282	325352	242221	-0.425679	0.425679	-25.5512	0.744488	-0.60918	0.60918	-34.4431	0.655569	0.000502416	0.00179737	184	0.171967	Q61282	PGCA_MOUSE	Q61282	Mus musculus	0.117	221941	cartilage condensation,cell adhesion,central nervous system development,chondrocyte development,collagen fibril organization,heart development,negative regulation of cell migration,proteoglycan biosynthetic process,skeletal system development	calcium ion binding,carbohydrate binding,hyaluronic acid binding	basement membrane,extracellular matrix,extracellular space,neuronal cell body,neuron projection,perineuronal net	sp	1	2	uniprot_mouse_proteome	43	58
TRUE	APOE3 / APOE4	APOE3	APOE4	80	Matrix Gla protein	Mgp	P19788	57289896	43439972	-0.399258	0.399258	-24.1752	0.758248	-1.01347	1.01347	-50.4648	0.495352	0.000504881	0.00179775	79	0.279359	P19788	MGP_MOUSE	P19788	Mus musculus	0.327	12359.1	branching morphogenesis of an epithelial tube,cartilage development,cell differentiation,lung development,ossification,macromolecular complex assembly,regulation of bone mineralization	calcium-dependent protein binding,calcium ion binding	collagen-containing extracellular matrix,endoplasmic reticulum,extracellular matrix,extracellular space,macromolecular complex	sp	3	1	uniprot_mouse_proteome	6	22
TRUE	APOE3 / APOE4	APOE3	APOE4	240	Growth arrest-specific protein 6	Gas6	Q61592	6491519	5.09544e+06	-0.34935	0.34935	-21.5062	0.784938	-0.435827	0.435827	-26.073	0.73927	0.000521339	0.00184772	239	0.123904	Q61592	GAS6_MOUSE	Q61592	Mus musculus	0.494	74609.5	activation of protein kinase B activity,animal organ regeneration,apoptotic cell clearance,B cell chemotaxis,blood coagulation,calcium ion transmembrane transport,cell-substrate adhesion,cellular response to drug,cellular response to glucose stimulus,cellular response to growth factor stimulus,cellular response to interferon-alpha,cellular response to starvation,cellular response to vitamin K,den…	calcium ion binding,cysteine-type endopeptidase inhibitor activity involved in apoptotic process,phosphatidylserine binding,protein binding, bridging,protein tyrosine kinase activator activity,receptor agonist activity,receptor tyrosine kinase binding,receptor binding	cytoplasm,extracellular space	sp	2	2	uniprot_mouse_proteome	31	54
TRUE	APOE4 / APOE2	APOE4	APOE2	40	Platelet-activating factor acetylhydrolase IB subunit alpha	Pafah1b1	P63005	189142	101231	-0.90182	0.90182	-46.4789	0.535211	-1.28299	1.28299	-58.9057	0.410943	0.000437443	0.00185357	39	0.33391	P63005	LIS1_MOUSE	P63005	Mus musculus	0	46670	acrosome assembly,actin cytoskeleton organization,adult locomotory behavior,ameboidal-type cell migration,auditory receptor cell development,brain morphogenesis,cell migration,cerebral cortex development,cerebral cortex neuron differentiation,chemical synaptic transmission,cochlea development,corpus callosum morphogenesis,cortical microtubule organization,establishment of centrosome localization,…	dynein complex binding,dynein intermediate chain binding,identical protein binding,microtubule binding,microtubule plus-end binding,phosphoprotein binding,macromolecular complex binding	astral microtubule,axon,axon cytoplasm,cell cortex,central region of growth cone,centrosome,cytoplasm,cytoplasmic microtubule,cytosol,growth cone,kinesin complex,kinetochore,microtubule associated complex,microtubule cytoskeleton,motile cilium,neuronal cell body,neuron projection,nuclear envelope,nuclear membrane,perinuclear region of cytoplasm,stereocilium,synapse,vesicle	sp	1	2	uniprot_mouse_proteome	15	17
TRUE	APOE4 / APOE2	APOE4	APOE2	70	RuvB-like 1	Ruvbl1	P60122	89488.8	55254.7	-0.695609	0.695609	-38.2551	0.617449	-1.3262	1.3262	-60.1182	0.398818	0.00044109	0.00185853	69	0.359226	P60122	RUVB1_MOUSE	P60122	Mus musculus	0.09	50214	box C/D snoRNP assembly,cell cycle,cell division,chromatin remodeling,DNA recombination,DNA repair,histone acetylation,histone H2A acetylation,histone H4 acetylation,positive regulation of canonical Wnt signaling pathway,positive regulation of plasminogen activation,regulation of fibroblast apoptotic process,regulation of growth,regulation of transcription from RNA polymerase II promoter	3'-5' DNA helicase activity,5'-3' DNA helicase activity,ADP binding,ATPase activity,ATPase binding,ATP binding,DNA helicase activity,TBP-class protein binding,TFIID-class transcription factor binding,transcription coactivator activity	cytosol,Ino80 complex,MLL1 complex,NuA4 histone acetyltransferase complex,nuclear matrix,nucleoplasm,nucleus,macromolecular complex,R2TP complex,ribonucleoprotein complex,Swr1 complex	sp	1	1	uniprot_mouse_proteome	20	29
TRUE	APOE3 / APOE4	APOE3	APOE4	30	Eukaryotic translation initiation factor 4B	Eif4b	Q8BGD9	57364.1	10789.7	-2.4105	2.4105	-81.1909	0.188091	-2.45466	2.45466	-81.7579	0.182421	0.000531269	0.0018742	29	0.630164	Q8BGD9	IF4B_MOUSE	Q8BGD9	Mus musculus	0	68840	cytoplasmic translation,eukaryotic translation initiation factor 4F complex assembly,formation of translation preinitiation complex	ribosomal small subunit binding,RNA strand annealing activity,RNA strand-exchange activity,translation initiation factor activity	cytosol,dendrite,neuronal cell body,postsynapse	sp	1	1	uniprot_mouse_proteome	13	14
TRUE	APOE4 / APOE2	APOE4	APOE2	120	Beta-1,4-N-acetylgalactosaminyltransferase 3;Beta-1,4-N-acetylgalactosaminyltransferase 3	B4galnt3	A0A1D5RMF7;Q6L8S8	4482479	5.65934e+06	0.336338	0.336338	26.2547	1.26255	0.290262	0.290262	22.2863	1.22286	0.000452433	0.00187472	119	0.0804502	A0A1D5RMF7;Q6L8S8	A0A1D5RMF7_MOUSE;B4GN3_MOUSE	A0A1D5RMF7;Q6L8S8	Mus musculus	15.9%;15.9%	113438.38;113509.46	;	N-acetyl-beta-glucosaminyl-glycoprotein 4-beta-N-acetylgalactosaminyltransferase activity;acetylgalactosaminyltransferase activity,N-acetyl-beta-glucosaminyl-glycoprotein 4-beta-N-acetylgalactosaminyltransferase activity	Golgi cisterna membrane,integral component of membrane;Golgi apparatus,Golgi cisterna membrane,integral component of membrane,intracellular membrane-bounded organelle	tr;sp	4;2	1	uniprot_mouse_proteome	25	26
TRUE	APOE4 / APOE2	APOE4	APOE2	190	Lysyl oxidase homolog 2	Loxl2	P58022	3.55564e+06	4663583	0.39133	0.39133	31.1602	1.3116	0.476708	0.476708	39.1565	1.39156	0.000448301	0.00187472	189	0.13343	P58022	LOXL2_MOUSE	P58022	Mus musculus	0.295	87003.1	cellular protein modification process,collagen fibril organization,endothelial cell migration,endothelial cell proliferation,epithelial to mesenchymal transition,heterochromatin organization,negative regulation of stem cell population maintenance,negative regulation of transcription, DNA-templated,negative regulation of transcription from RNA polymerase II promoter,peptidyl-lysine oxidation,posit…	calcium ion binding,copper ion binding,oligosaccharide binding,protein-lysine 6-oxidase activity,scavenger receptor activity	basement membrane,chromatin,collagen-containing extracellular matrix,endoplasmic reticulum,extracellular space,membrane,nucleoplasm,nucleus	sp	1	2	uniprot_mouse_proteome	29	42
TRUE	APOE4 / APOE2	APOE4	APOE2	75	4-trimethylaminobutyraldehyde dehydrogenase	Aldh9a1	Q9JLJ2	110660	70703.3	-0.646279	0.646279	-36.1074	0.638926	-0.816323	0.816323	-43.2112	0.567888	0.000450983	0.00187472	74	0.222273	Q9JLJ2	AL9A1_MOUSE	Q9JLJ2	Mus musculus	0	53514.7	carnitine biosynthetic process,carnitine metabolic process,cellular aldehyde metabolic process,neurotransmitter biosynthetic process,oxidation-reduction process,protein homotetramerization	4-trimethylammoniobutyraldehyde dehydrogenase activity,aldehyde dehydrogenase (NAD) activity,amine binding,aminobutyraldehyde dehydrogenase activity,glyceraldehyde-3-phosphate dehydrogenase (NAD+) (non-phosphorylating) activity,identical protein binding,NAD binding,oxidoreductase activity, acting on the aldehyde or oxo group of donors, NAD or NADP as acceptor	cytosol,mitochondrion	sp	1	1	uniprot_mouse_proteome	20	23
TRUE	APOE3 / APOE2	APOE3	APOE2	10	Collagen alpha-1(XXVIII) chain	Col28a1	Q2UY11	489574	669931	0.452486	0.452486	36.8396	1.3684	0.867728	0.867728	82.4787	1.82479	5.85221e-05	0.00192733	9	0.122724	Q2UY11	COSA1_MOUSE	Q2UY11	Mus musculus	0.008	118749	cell adhesion,extracellular matrix organization	extracellular matrix structural constituent,serine-type endopeptidase inhibitor activity	basement membrane,collagen-containing extracellular matrix,collagen trimer,extracellular matrix,extracellular space	sp	2	1	uniprot_mouse_proteome	3	4
TRUE	APOE3 / APOE4	APOE3	APOE4	40	Keratin, type I cytoskeletal 42	Krt42	Q6IFX2	213164	60987.7	-1.80537	1.80537	-71.3893	0.286107	-1.2754	1.2754	-58.6889	0.413111	0.000555589	0.00195096	39	0.339115	Q6IFX2	K1C42_MOUSE	Q6IFX2	Mus musculus	0.046	50133.1		structural molecule activity	cytoplasm,intermediate filament	sp	1	1	uniprot_mouse_proteome	8	10
TRUE	APOE3 / APOE4	APOE3	APOE4	100	V-type proton ATPase catalytic subunit A	Atp6v1a	P50516	119922	306063	1.35173	1.35173	155.218	2.55218	1.22732	1.22732	134.131	2.34131	0.000559028	0.00195404	99	0.344112	P50516	VATA_MOUSE	P50516	Mus musculus	0.019	68326.1	cellular iron ion homeostasis,cellular response to increased oxygen levels	ATP binding,proton-transporting ATPase activity, rotational mechanism,proton-transporting ATP synthase activity, rotational mechanism	apical plasma membrane,cytosol,microvillus,mitochondrion,myelin sheath,plasma membrane,proton-transporting V-type ATPase, V1 domain,vacuolar membrane	sp	1	2	uniprot_mouse_proteome	33	49
TRUE	APOE3 / APOE4	APOE3	APOE4	45	Proteasome subunit alpha type-5	Psma5	Q9Z2U1	290509	601189	1.04924	1.04924	106.943	2.06943	1.66018	1.66018	216.056	3.16056	0.000572455	0.00199183	44	0.447059	Q9Z2U1	PSA5_MOUSE	Q9Z2U1	Mus musculus	0	26411	proteasomal protein catabolic process,proteasomal ubiquitin-independent protein catabolic process,proteasome-mediated ubiquitin-dependent protein catabolic process	endopeptidase activity,threonine-type endopeptidase activity	cytoplasm,cytosol,nucleoplasm,nucleus,proteasome complex,proteasome core complex,proteasome core complex, alpha-subunit complex	sp	1	1	uniprot_mouse_proteome	9	10
TRUE	APOE3 / APOE2	APOE3	APOE2	110	Dihydropyrimidinase-related protein 3	Dpysl3	E9PWE8;Q3TT92;Q62188	251075	368679	0.554247	0.554247	46.8402	1.4684	0.579135	0.579135	49.3953	1.49395	6.3999e-05	0.00203971	109	0.139256	E9PWE8;Q3TT92;Q62188	E9PWE8_MOUSE;Q3TT92_MOUSE;DPYL3_MOUSE	E9PWE8;Q3TT92;Q62188	Mus musculus	10.2%;12.3%;12.3%	73884.34;61780.05;61936.27	actin crosslink formation,actin filament bundle assembly,negative regulation of cell migration,negative regulation of neuron projection development,neuron development,positive regulation of filopodium assembly,positive regulation of neuron projection development,response to axon injury;actin filament bundle assembly,positive regulation of filopodium assembly,regulation of cell migration,regulatio…	chondroitin sulfate binding,filamin binding,hydrolase activity, acting on carbon-nitrogen (but not peptide) bonds,identical protein binding,SH3 domain binding;hydrolase activity, acting on carbon-nitrogen (but not peptide) bonds;chondroitin sulfate binding,filamin binding,hydrolase activity, acting on carbon-nitrogen (but not peptide) bonds,identical protein binding,phosphoprotein binding,SH3 dom…	cell body,cytosol,exocytic vesicle,extracellular space,filamentous actin,growth cone,lamellipodium;cytoplasm,growth cone;cell body,cytosol,extracellular space,filamentous actin,growth cone,lamellipodium,synapse	tr;tr;sp	1	1	uniprot_mouse_proteome	19	34
TRUE	APOE4 / APOE2	APOE4	APOE2	120	Probable ATP-dependent RNA helicase DDX5;DEAD (Asp-Glu-Ala-Asp) box polypeptide 5	Ddx5	Q61656;Q8BTS0	127549	61992.9	-1.04087	1.04087	-51.3966	0.486034	-0.964921	0.964921	-48.7694	0.512306	0.000501953	0.00206849	119	0.269684	Q61656;Q8BTS0	DDX5_MOUSE;Q8BTS0_MOUSE	Q61656;Q8BTS0	Mus musculus	6.5%;6.5%	69290.24;69266.17	alternative mRNA splicing, via spliceosome,androgen receptor signaling pathway,BMP signaling pathway,circadian rhythm,epithelial to mesenchymal transition,intracellular estrogen receptor signaling pathway,intrinsic apoptotic signaling pathway by p53 class mediator,mRNA transcription,myoblast differentiation,negative regulation of transcription from RNA polymerase II promoter,nuclear-transcribed m…	androgen receptor binding,ATP binding,calcium-dependent protein binding,calmodulin binding,enzyme binding,MH2 domain binding,mRNA 3'-UTR binding,pre-mRNA binding,primary miRNA binding,promoter-specific chromatin binding,ribonucleoprotein complex binding,RNA binding,RNA helicase activity,R-SMAD binding,SMAD binding,transcription cofactor activity;androgen receptor binding,ATP binding,calcium-depen…	catalytic step 2 spliceosome,cytoplasm,nucleolus,nucleus,ribonucleoprotein complex;catalytic step 2 spliceosome,cytoplasm,nucleolus	sp;tr	1	2;1	uniprot_mouse_proteome	30	40
TRUE	APOE3 / APOE2	APOE3	APOE2	75	Cathepsin G	Ctsg	P28293	576547	723769	0.328091	0.328091	25.5351	1.25535	1.02966	1.02966	104.154	2.04154	6.73985e-05	0.00208093	74	0.243732	P28293	CATG_MOUSE	P28293	Mus musculus	0.034	29095.6	antibacterial humoral response,cellular response to lipopolysaccharide,defense response to fungus,defense response to Gram-negative bacterium,defense response to Gram-positive bacterium,neutrophil mediated killing of gram-positive bacterium,positive regulation of immune response,protein phosphorylation,proteolysis,response to lipopolysaccharide	heparin binding,peptidase activity,serine-type endopeptidase activity,serine-type peptidase activity	cytoplasm,cytoplasmic stress granule,intermediate filament,plasma membrane,secretory granule	sp	1	2	uniprot_mouse_proteome	15	24
TRUE	APOE4 / APOE2	APOE4	APOE2	45	Proteasome subunit alpha type-1	Psma1	Q9R1P4	260426	191388	-0.444367	0.444367	-26.5093	0.734907	-0.658301	0.658301	-36.6376	0.633624	0.000514681	0.00210935	44	0.175598	Q9R1P4	PSA1_MOUSE	Q9R1P4	Mus musculus	0.118	29546.5	immune system process,negative regulation of inflammatory response to antigenic stimulus,proteasomal protein catabolic process,proteasomal ubiquitin-independent protein catabolic process,proteasome-mediated ubiquitin-dependent protein catabolic process	endopeptidase activity,lipopolysaccharide binding,threonine-type endopeptidase activity	centrosome,cytoplasm,cytosol,nucleoplasm,nucleus,proteasome complex,proteasome core complex,proteasome core complex, alpha-subunit complex	sp	1	1	uniprot_mouse_proteome	14	16
TRUE	APOE3 / APOE2	APOE3	APOE2	220	C-type lectin domain family 11 member A	Clec11a	O88200	24467566	20313760	-0.268413	0.268413	-16.9768	0.830232	-0.833302	0.833302	-43.8757	0.561243	7.48602e-05	0.0021132	219	0.206416	O88200	CLC11_MOUSE	O88200	Mus musculus	0.491	36451.4	ossification,positive regulation of cell proliferation	carbohydrate binding,growth factor activity	cytoplasm,extracellular region,extracellular space	sp	2	1	uniprot_mouse_proteome	24	47
TRUE	APOE3 / APOE2	APOE3	APOE2	265	Tropomyosin 1, alpha, isoform CRA_c	Tpm1	Q8BP43	1.28975e+06	490976	-1.39337	1.39337	-61.9325	0.380675	-0.970249	0.970249	-48.9582	0.510418	7.32657e-05	0.0021132	264	0.240809	Q8BP43	Q8BP43_MOUSE	Q8BP43	Mus musculus	0.426	32819.8		actin binding	cytoskeleton	tr	1	1	uniprot_mouse_proteome	30	79
TRUE	APOE3 / APOE2	APOE3	APOE2	40	Cathepsin F	Ctsf	Q9R013	343218	433111	0.335615	0.335615	26.1915	1.26192	0.442106	0.442106	35.8586	1.35859	7.36996e-05	0.0021132	39	0.0997492	Q9R013	CATF_MOUSE	Q9R013	Mus musculus	0.177	51660.9	proteolysis involved in cellular protein catabolic process	cysteine-type endopeptidase activity,cysteine-type peptidase activity	extracellular space,lysosome	sp	1	1	uniprot_mouse_proteome	9	9
TRUE	APOE3 / APOE4	APOE3	APOE4	75	Peroxiredoxin-5, mitochondrial;Isoform Cytoplasmic+peroxisomal of Peroxiredoxin-5, mitochondrial	Prdx5	P99029;P99029-2	497252	880112	0.823711	0.823711	76.9952	1.76995	1.35513	1.35513	155.821	2.55821	0.00062162	0.0021446	74	0.379078	P99029;P99029-2	PRDX5_MOUSE	P99029;P99029-2	Mus musculus	24.3%;24.3%-2	21897.46;21897.46-2	cell redox homeostasis,cellular response to oxidative stress,cellular response to reactive oxygen species,hydrogen peroxide catabolic process,NADPH oxidation,negative regulation of apoptotic process,negative regulation of oxidoreductase activity,negative regulation of transcription from RNA polymerase III promoter,positive regulation of collagen biosynthetic process,reactive nitrogen species meta…	antioxidant activity,cysteine-type endopeptidase inhibitor activity involved in apoptotic process,peroxidase activity,peroxiredoxin activity,peroxynitrite reductase activity,RNA polymerase III regulatory region DNA binding,receptor binding,thioredoxin peroxidase activity;	cytoplasm,cytoplasmic vesicle,cytosol,intracellular membrane-bounded organelle,mitochondrion,nucleus,perinuclear region of cytoplasm,peroxisomal matrix,peroxisome;	sp	1;	2;	uniprot_mouse_proteome	12	20
TRUE	APOE3 / APOE4	APOE3	APOE4	60	Keratin, type I cytoskeletal 16	Krt16	Q9Z2K1	677267	421534	-0.684076	0.684076	-37.7596	0.622404	-1.67604	1.67604	-68.706	0.31294	0.000621991	0.0021446	59	0.463582	Q9Z2K1	K1C16_MOUSE	Q9Z2K1	Mus musculus	0.023	51606.4	aging,establishment of skin barrier,hair cycle,inflammatory response,innate immune response,intermediate filament cytoskeleton organization,keratinization,keratinocyte differentiation,keratinocyte migration,morphogenesis of an epithelium,negative regulation of cell migration	structural constituent of cytoskeleton	cytoskeleton,intermediate filament	sp	1	3	uniprot_mouse_proteome	9	21
TRUE	APOE3 / APOE2	APOE3	APOE2	65	F-actin-capping protein subunit alpha-2	Capza2	P47754	301615	403258	0.418997	0.418997	33.6998	1.337	1.65596	1.65596	215.132	3.15132	7.96543e-05	0.00218607	64	0.39277	P47754	CAZA2_MOUSE	P47754	Mus musculus	0.479	32967.1	actin cytoskeleton organization,barbed-end actin filament capping	actin filament binding	brush border,cortical cytoskeleton,F-actin capping protein complex,membrane	sp	1	3	uniprot_mouse_proteome	17	25
TRUE	APOE4 / APOE2	APOE4	APOE2	80	Protein Ighg2c (Fragment);Protein Ighg2c	Ighg2c	A0A0A6YY53;F6TQW2	5551959	8.13538e+06	0.551212	0.551212	46.5316	1.46532	0.471952	0.471952	38.6985	1.38698	0.000552371	0.00225151	79	0.131073	A0A0A6YY53;F6TQW2	A0A0A6YY53_MOUSE;F6TQW2_MOUSE	A0A0A6YY53;F6TQW2	Mus musculus	31%;25.8%	NaN;44095.55	antibacterial humoral response,B cell receptor signaling pathway,complement activation, classical pathway,defense response to bacterium,humoral immune response mediated by circulating immunoglobulin,immunoglobulin mediated immune response,innate immune response,phagocytosis, engulfment,phagocytosis, recognition,positive regulation of B cell activation;antibacterial humoral response,B cell recepto…	antigen binding,immunoglobulin receptor binding;antigen binding,immunoglobulin receptor binding	external side of plasma membrane,extracellular space,immunoglobulin complex, circulating;external side of plasma membrane,extracellular space,immunoglobulin complex, circulating,integral component of membrane	tr	1	1	uniprot_mouse_proteome	9	23
TRUE	APOE4 / APOE2	APOE4	APOE2	15	Ribonucleoside-diphosphate reductase large subunit	Rrm1	P07742	4295.29	1421.95	-1.59489	1.59489	-66.8952	0.331048	-3.29671	3.29671	-89.8236	0.101764	0.000562364	0.00227986	14	0.742861	P07742	RIR1_MOUSE	P07742	Mus musculus	0	90210.2	cell proliferation in forebrain,deoxyribonucleotide biosynthetic process,DNA replication,male gonad development,mitotic cell cycle,protein heterotetramerization,pyrimidine nucleobase metabolic process,response to ionizing radiation,retina development in camera-type eye	ATP binding,disordered domain specific binding,identical protein binding,purine nucleotide binding,ribonucleoside-diphosphate reductase activity,ribonucleoside-diphosphate reductase activity, thioredoxin disulfide as acceptor	cell projection,cytoplasm,cytosol,neuronal cell body,nuclear envelope,ribonucleoside-diphosphate reductase complex	sp	1	2	uniprot_mouse_proteome	22	23
TRUE	APOE3 / APOE4	APOE3	APOE4	120	Keratin, type II cytoskeletal 6A	Krt6a	P50446	2.92597e+06	1.49504e+06	-0.968731	0.968731	-48.9045	0.510955	-0.775272	0.775272	-41.5722	0.584278	0.000675571	0.00231043	119	0.222068	P50446	K2C6A_MOUSE	P50446	Mus musculus	0.143	59335.1	antimicrobial humoral immune response mediated by antimicrobial peptide,defense response to Gram-positive bacterium,intermediate filament organization,keratinization,morphogenesis of an epithelium,Wnt signaling pathway,wound healing		keratin filament	sp	1	3	uniprot_mouse_proteome	26	41
TRUE	APOE3 / APOE4	APOE3	APOE4	395	Actin, alpha cardiac muscle 1	Actc1	P68033	8729331	12426695	0.5095	0.5095	42.3556	1.42356	0.53703	0.53703	45.0983	1.45098	0.00067615	0.00231043	394	0.156736	P68033	ACTC_MOUSE	P68033	Mus musculus	0.586	42019	actin filament-based movement,actin filament organization,actin-mediated cell contraction,actin-myosin filament sliding,actomyosin structure organization,cardiac muscle contraction,cardiac muscle tissue morphogenesis,cardiac myofibril assembly,heart contraction,mesenchyme migration,negative regulation of apoptotic process,positive regulation of gene expression,response to drug,response to ethanol…	ATPase activity,ATP binding,myosin binding	actin cytoskeleton,actin filament,actomyosin, actin portion,cell body,cytoplasm,dynactin complex,filopodium,glutamatergic synapse,I band,lamellipodium,sarcomere,synapse	sp	1	1	uniprot_mouse_proteome	29	133
TRUE	APOE4 / APOE2	APOE4	APOE2	70	60S ribosomal protein L6	Rpl6	P47911	122809	69916.2	-0.812719	0.812719	-43.0692	0.569308	-0.902271	0.902271	-46.4956	0.535044	0.000594873	0.00239868	69	0.250633	P47911	RL6_MOUSE	P47911	Mus musculus	0.051	33509.6	cytoplasmic translation,ribosomal large subunit assembly	5.8S rRNA binding,mRNA binding,RNA binding,structural constituent of ribosome,tRNA binding	A band,cytoplasm,cytoplasmic ribonucleoprotein granule,cytosolic large ribosomal subunit,nucleolus,nucleus,polysomal ribosome,rough endoplasmic reticulum	sp	1	3	uniprot_mouse_proteome	15	21
TRUE	APOE3 / APOE4	APOE3	APOE4	75	Isoform Mt-VDAC1 of Voltage-dependent anion-selective channel protein 1	Vdac1	Q60932-2	195502	360154	0.881428	0.881428	84.2198	1.8422	1.61131	1.61131	205.529	3.05529	0.000716235	0.00243648	74	0.456316	Q60932-2	VDAC1_MOUSE	Q60932-2	Mus musculus	0.367	30755.5				sp			uniprot_mouse_proteome	22	33
TRUE	APOE4 / APOE2	APOE4	APOE2	140	Alpha-actinin-3	Actn3	O88990	738793	274172	-1.43009	1.43009	-62.8892	0.371108	-0.874977	0.874977	-45.4738	0.545262	0.000608313	0.00243976	139	0.249413	O88990	ACTN3_MOUSE	O88990	Mus musculus	0.324	103043	bone morphogenesis,muscle contraction,negative regulation of calcineurin-NFAT signaling cascade,negative regulation of cold-induced thermogenesis,negative regulation of glycolytic process,negative regulation of oxidative phosphorylation,negative regulation of relaxation of muscle,positive regulation of bone mineralization involved in bone maturation,positive regulation of fast-twitch skeletal mus…	actin filament binding,calcium ion binding,protein binding, bridging	brush border,sarcomere,striated muscle thin filament,Z disc	sp	2	1	uniprot_mouse_proteome	58	114
TRUE	APOE3 / APOE4	APOE3	APOE4	35	60S ribosomal protein L7	Rpl7	P14148	18127.1	45960.9	1.34226	1.34226	153.548	2.53548	1.99617	1.99617	298.939	3.98939	0.000724093	0.00245226	34	0.537129	P14148	RL7_MOUSE	P14148	Mus musculus	0.111	31419.6	maturation of LSU-rRNA from tricistronic rRNA transcript (SSU-rRNA, 5.8S rRNA, LSU-rRNA),ribosomal large subunit biogenesis,rRNA processing,translation	5S rRNA binding,DNA binding,identical protein binding,mRNA binding,RNA binding,structural constituent of ribosome	A band,cytosolic large ribosomal subunit,polysome,postsynaptic density,ribonucleoprotein complex,ribosome,synapse	sp	1	2	uniprot_mouse_proteome	22	30
TRUE	APOE3 / APOE4	APOE3	APOE4	55	Deleted in autism protein 1 homolog	NaN	Q3USZ8	316741	216574	-0.548446	0.548446	-31.6244	0.683756	-1.39721	1.39721	-62.0337	0.379663	0.0007309	0.00246436	54	0.390035	Q3USZ8	DIA1_MOUSE	Q3USZ8	Mus musculus	0.212	49462.9	cardiac muscle cell proliferation,negative regulation of smooth muscle cell apoptotic process,positive regulation of protein kinase C activity,regulation of phosphatidylinositol 3-kinase signaling,vesicle targeting, to, from or within Golgi		COPI-coated vesicle,COPI vesicle coat,extracellular region,extracellular space,Golgi membrane	sp	1	2	uniprot_mouse_proteome	13	13
TRUE	APOE4 / APOE2	APOE4	APOE2	255	Olfactomedin-like protein 3	Olfml3	A0A0R4J086	20609688	26424952	0.358578	0.358578	28.2162	1.28216	0.345187	0.345187	27.0315	1.27032	0.000619097	0.00246449	254	0.0995795	A0A0R4J086	A0A0R4J086_MOUSE	A0A0R4J086	Mus musculus	0.507	45798			extracellular region	tr	1	1	uniprot_mouse_proteome	33	71
TRUE	APOE4 / APOE2	APOE4	APOE2	145	Carbonic anhydrase 3	Ca3	P16015	2.13984e+06	1.44404e+06	-0.567389	0.567389	-32.5163	0.674837	-0.905145	0.905145	-46.6021	0.533979	0.000621052	0.00246449	144	0.258664	P16015	CAH3_MOUSE	P16015	Mus musculus	0.496	29366.3	one-carbon metabolic process,response to bacterium,response to ethanol,response to oxidative stress	carbonate dehydratase activity,hydro-lyase activity,nickel cation binding,phosphatase activity,zinc ion binding	cytosol	sp	1	3	uniprot_mouse_proteome	21	47
TRUE	APOE3 / APOE2	APOE3	APOE2	75	Troponin I, fast skeletal muscle (Fragment);Troponin I, fast skeletal muscle	Tnni2	A2A6K0;P13412	1.14965e+06	485880	-1.24252	1.24252	-57.7366	0.422634	-2.15519	2.15519	-77.5497	0.224503	9.3721e-05	0.0025026	74	0.521617	A2A6K0;P13412	A2A6K0_MOUSE;TNNI2_MOUSE	A2A6K0;P13412	Mus musculus	45.2%;33.5%	15735.22;21357.51	;cardiac muscle contraction,muscle contraction,positive regulation of transcription, DNA-templated,regulation of muscle contraction,skeletal muscle contraction	;actin binding,metal ion binding,troponin T binding	troponin complex;nucleus,troponin complex	tr;sp	1;2	1;2	uniprot_mouse_proteome	8	33
TRUE	APOE3 / APOE4	APOE3	APOE4	35	Poly(rC)-binding protein 1	Pcbp1	P60335	178176	292552	0.715392	0.715392	64.1929	1.64193	0.970639	0.970639	95.9708	1.95971	0.000756235	0.00253855	34	0.262273	P60335	PCBP1_MOUSE	P60335	Mus musculus	0.112	37497.8	mRNA processing,positive regulation of transcription from RNA polymerase II promoter,regulation of gene expression,regulation of RNA metabolic process,viral RNA genome replication	RNA polymerase II transcription factor activity, sequence-specific DNA binding,mRNA 3'-UTR binding,mRNA binding,RNA binding,sequence-specific single stranded DNA binding,single-stranded DNA binding,translation activator activity	cytoplasm,cytoplasmic ribonucleoprotein granule,cytosol,nuclear speck,nucleoplasm,nucleus	sp	1	1	uniprot_mouse_proteome	10	14
TRUE	APOE3 / APOE4	APOE3	APOE4	100	Protein-lysine 6-oxidase	Lox	P28301	4.69297e+06	3.6794e+06	-0.351031	0.351031	-21.5976	0.784024	-0.833916	0.833916	-43.8996	0.561004	0.000764307	0.00254545	99	0.240102	P28301	LYOX_MOUSE	P28301	Mus musculus	0.309	46700.9	aorta development,ascending aorta development,blood vessel development,blood vessel morphogenesis,bone mineralization,cell chemotaxis,cellular response to chemokine,cellular response to organic substance,collagen fibril organization,connective tissue development,descending aorta development,DNA biosynthetic process,elastic fiber assembly,heart development,lung development,muscle cell cellular hom…	collagen binding,copper ion binding,protein-lysine 6-oxidase activity	collagen-containing extracellular matrix,collagen trimer,extracellular matrix,extracellular region,extracellular space,nucleus	sp	1	1	uniprot_mouse_proteome	14	27
TRUE	APOE3 / APOE4	APOE3	APOE4	35	10 kDa heat shock protein, mitochondrial	Hspe1	Q64433	96829.3	204081	1.07562	1.07562	110.763	2.10763	2.02942	2.02942	308.24	4.0824	0.000764972	0.00254545	34	0.54897	Q64433	CH10_MOUSE	Q64433	Mus musculus	0	10962.7	chaperone mediated protein folding requiring cofactor	ATP binding,chaperone binding,metal ion binding,unfolded protein binding	mitochondrial matrix,mitochondrion	sp	1	2	uniprot_mouse_proteome	10	12
TRUE	APOE3 / APOE4	APOE3	APOE4	60	Integrin beta-2;Integrin beta	Itgb2	P11835;Q542I8	412352	747380	0.857964	0.857964	81.2478	1.81248	1.75199	1.75199	236.823	3.36823	0.000773146	0.00256147	59	0.494058	P11835;Q542I8	ITB2_MOUSE;Q542I8_MOUSE	P11835;Q542I8	Mus musculus	18.8%;18.8%	85025.81;84893.61	activated T cell proliferation,beta-amyloid clearance,cell adhesion,cell adhesion mediated by integrin,cell-cell adhesion,cell-matrix adhesion,cell migration,cellular extravasation,cellular response to low-density lipoprotein particle stimulus,endothelial cell migration,heterotypic cell-cell adhesion,integrin-mediated signaling pathway,leukocyte cell-cell adhesion,leukocyte migration involved in …	beta-amyloid binding,cell adhesion molecule binding,complement component C3b binding,heat shock protein binding,ICAM-3 receptor activity,integrin binding,metal ion binding,macromolecular complex binding,protein kinase binding;cell adhesion molecule binding,heat shock protein binding,ICAM-3 receptor activity,metal ion binding,macromolecular complex binding,protein kinase binding	cell surface,focal adhesion,integrin alphaL-beta2 complex,integrin alphaM-beta2 complex,membrane,membrane raft,plasma membrane,plasma membrane raft,receptor complex;cell surface,cytoplasmic region,integrin alphaL-beta2 complex,plasma membrane raft	sp;tr	1	2;1	uniprot_mouse_proteome	34	50
TRUE	APOE4 / APOE2	APOE4	APOE2	15	Cytochrome c oxidase subunit 6B1	Cox6b1	P56391	43198.6	13676.8	-1.65925	1.65925	-68.3396	0.316604	-2.36167	2.36167	-80.5434	0.194566	0.000649408	0.00256345	14	0.541286	P56391	CX6B1_MOUSE	P56391	Mus musculus	0	10071.5	oxidative phosphorylation		mitochondrial inner membrane,mitochondrion,respiratory chain complex IV	sp	1	2	uniprot_mouse_proteome	9	11
TRUE	APOE3 / APOE4	APOE3	APOE4	100	Eukaryotic initiation factor 4A-I	Eif4a1	P60843	143978	266215	0.886742	0.886742	84.8996	1.849	1.19673	1.19673	129.219	2.29219	0.000785444	0.00259094	99	0.345381	P60843	IF4A1_MOUSE	P60843	Mus musculus	0.266	46153.9	cytoplasmic translational initiation	ATP binding,double-stranded RNA binding,RNA helicase activity,translation initiation factor activity	cytoplasm	sp	1	1	uniprot_mouse_proteome	21	40
TRUE	APOE4 / APOE2	APOE4	APOE2	35	Ras-related C3 botulinum toxin substrate 1;RAS-related C3 botulinum substrate 1, isoform CRA_a	Rac1	P63001;Q3TLP8	110284	54641.4	-1.01315	1.01315	-50.4538	0.495462	-1.54848	1.54848	-65.813	0.34187	0.000661875	0.00259898	34	0.41311	P63001;Q3TLP8	RAC1_MOUSE;Q3TLP8_MOUSE	P63001;Q3TLP8	Mus musculus	15.6%;14.2%	21450.1;23432.35	actin cytoskeleton organization,actin filament organization,actin filament polymerization,anatomical structure arrangement,auditory receptor cell morphogenesis,axon guidance,bone resorption,cell adhesion,cell-cell junction organization,cell migration,cell motility,cell proliferation,cell projection assembly,cellular response to mechanical stimulus,cerebral cortex GABAergic interneuron development…	ATPase binding,enzyme binding,GTPase activity,GTP binding,GTP-dependent protein binding,histone deacetylase binding,macromolecular complex binding,protein kinase binding,Rab GTPase binding,Rho GDP-dissociation inhibitor binding,thioesterase binding;ATPase binding,GTPase activity,GTP binding,histone deacetylase binding,macromolecular complex binding,protein kinase binding,Rab GTPase binding,Rho GD…	cell cortex,cell projection,cytoplasm,cytoplasmic ribonucleoprotein granule,cytoplasmic vesicle,cytoskeleton,cytosol,dendritic spine,early endosome membrane,extrinsic component of plasma membrane,glutamatergic synapse,Golgi membrane,intracellular membrane-bounded organelle,kinocilium,lamellipodium,melanosome,membrane,nucleus,pericentriolar material,phagocytic cup,plasma membrane,postsynapse,recyc…	sp;tr	1	1	uniprot_mouse_proteome	9	14
TRUE	APOE3 / APOE4	APOE3	APOE4	30	Protein Itga10	Itga10	E9PXZ3;E9Q6R1	48990.2	19745.9	-1.31094	1.31094	-59.6941	0.403059	-1.16702	1.16702	-55.4661	0.445339	0.00080192	0.00263059	29	0.311861	E9PXZ3;E9Q6R1	E9PXZ3_MOUSE;E9Q6R1_MOUSE	E9PXZ3;E9Q6R1	Mus musculus	4.1%;4.1%	127763.51;127891.68	cell-matrix adhesion,integrin-mediated signaling pathway;cell-matrix adhesion,integrin-mediated signaling pathway	collagen binding involved in cell-matrix adhesion,metal ion binding;collagen binding involved in cell-matrix adhesion,metal ion binding	integrin alpha10-beta1 complex;integrin alpha10-beta1 complex	tr	3	1	uniprot_mouse_proteome	8	8
TRUE	APOE3 / APOE4	APOE3	APOE4	10	Superoxide dismutase [Mn], mitochondrial	Sod2	P09671	7834.14	19447.1	1.31171	1.31171	148.236	2.48236	2.46786	2.46786	453.222	5.53222	0.000804368	0.00263059	9	0.499762	P09671	SODM_MOUSE	P09671	Mus musculus	0	24602.9	vasodilation by acetylcholine involved in regulation of systemic arterial blood pressure,age-dependent response to oxidative stress,age-dependent response to reactive oxygen species,apoptotic mitochondrial changes,cellular response to ethanol,detection of oxygen,erythrophore differentiation,glutathione metabolic process,heart development,hemopoiesis,hydrogen peroxide biosynthetic process,hydrogen…	DNA binding,enzyme binding,identical protein binding,manganese ion binding,metal ion binding,oxidoreductase activity,oxygen binding,superoxide dismutase activity	cytoplasm,mitochondrial inner membrane,mitochondrial matrix,mitochondrial nucleoid,mitochondrion,myelin sheath	sp	1	3	uniprot_mouse_proteome	7	9
TRUE	APOE3 / APOE4	APOE3	APOE4	235	Major urinary protein 17	Mup17	B5X0G2	31489964	25055138	-0.329786	0.329786	-20.4345	0.795655	-0.714793	0.714793	-39.0708	0.609292	0.000815109	0.00265433	234	0.210742	B5X0G2	MUP17_MOUSE	B5X0G2	Mus musculus	0.817	20638.4		pheromone binding,small molecule binding	extracellular region	sp	2	2	uniprot_mouse_proteome	19	51
TRUE	APOE3 / APOE4	APOE3	APOE4	65	Semaphorin-3D	Sema3d	Q8BH34	1.27166e+06	1.01192e+06	-0.329618	0.329618	-20.4253	0.795747	-1.50407	1.50407	-64.7442	0.352558	0.000824491	0.00267346	64	0.428421	Q8BH34	SEM3D_MOUSE	Q8BH34	Mus musculus	0.14	89548.9	axon guidance,negative chemotaxis,negative regulation of axon extension involved in axon guidance,neural crest cell migration,positive regulation of cell migration,semaphorin-plexin signaling pathway	chemorepellent activity,semaphorin receptor binding	extracellular space,integral component of plasma membrane	sp	1	1	uniprot_mouse_proteome	13	19
TRUE	APOE4 / APOE2	APOE4	APOE2	245	Protein disulfide-isomerase A4	Pdia4	A0A0R4J0Z1;P08003	2142525	2.49905e+06	0.222065	0.222065	16.6402	1.1664	0.26325	0.26325	20.0179	1.20018	0.00069803	0.00271855	244	0.0766539	A0A0R4J0Z1;P08003	A0A0R4J0Z1_MOUSE;PDIA4_MOUSE	A0A0R4J0Z1;P08003	Mus musculus	39.6%;39.8%	72369.77;71982.42	cell redox homeostasis;cell redox homeostasis,chaperone-mediated protein folding,positive regulation of protein folding,protein folding,response to endoplasmic reticulum stress	peptide disulfide oxidoreductase activity,protein disulfide isomerase activity;peptide disulfide oxidoreductase activity,protein disulfide isomerase activity	cell surface,endoplasmic reticulum lumen,extracellular space,melanosome;cell surface,endoplasmic reticulum,endoplasmic reticulum chaperone complex,endoplasmic reticulum lumen,extracellular space,melanosome,smooth endoplasmic reticulum	tr;sp	1	1;3	uniprot_mouse_proteome	45	65
TRUE	APOE4 / APOE2	APOE4	APOE2	45	Eukaryotic translation initiation factor 3 subunit I	Eif3i	Q9QZD9	86401.2	42437.1	-1.02573	1.02573	-50.8837	0.491163	-1.44168	1.44168	-63.1862	0.368138	0.000699573	0.00271855	44	0.395357	Q9QZD9	EIF3I_MOUSE	Q9QZD9	Mus musculus	0.135	36460.8	cytoplasmic translational initiation,formation of cytoplasmic translation initiation complex,translational initiation	enzyme binding,RNA binding,translation initiation factor activity	eukaryotic 43S preinitiation complex,eukaryotic 48S preinitiation complex,eukaryotic translation initiation factor 3 complex,eukaryotic translation initiation factor 3 complex, eIF3m	sp	1	1	uniprot_mouse_proteome	12	14
TRUE	APOE4 / APOE2	APOE4	APOE2	25	CD5 antigen-like	Cd5l	Q9QWK4	79693.8	25282.7	-1.65632	1.65632	-68.2752	0.317248	-2.67886	2.67886	-84.3836	0.156164	0.000706205	0.00273018	24	0.689736	Q9QWK4	CD5L_MOUSE	Q9QWK4	Mus musculus	0	38862.7	apoptotic process,immune system process,inflammatory response,positive regulation of complement-dependent cytotoxicity,regulation of complement activation,zymogen activation	scavenger receptor activity,serine-type endopeptidase activity	cell surface,cytoplasm,extracellular region,plasma membrane	sp	1	3	uniprot_mouse_proteome	7	7
TRUE	APOE3 / APOE4	APOE3	APOE4	165	Heparin cofactor 2	Serpind1	P49182	3.82941e+06	3.18353e+06	-0.266493	0.266493	-16.8662	0.831338	-0.702616	0.702616	-38.5543	0.614457	0.000854772	0.0027599	164	0.20683	P49182	HEP2_MOUSE	P49182	Mus musculus	0.418	54496.7	blood coagulation,negative regulation of endopeptidase activity	heparin binding,serine-type endopeptidase inhibitor activity	extracellular space	sp	1	1	uniprot_mouse_proteome	21	40
TRUE	APOE3 / APOE4	APOE3	APOE4	65	Serine/arginine-rich-splicing factor 1;Serine/arginine-rich splicing factor 1	Srsf1	H7BX95;Q6PDM2	430317	695746	0.69316	0.69316	61.6821	1.61682	0.825108	0.825108	77.1668	1.77167	0.000862743	0.00277388	64	0.235994	H7BX95;Q6PDM2	H7BX95_MOUSE;SRSF1_MOUSE	H7BX95;Q6PDM2	Mus musculus	19.4%;19.8%	28329.17;27744.57	;alternative mRNA splicing, via spliceosome,cardiac muscle contraction,in utero embryonic development,liver regeneration,mRNA 5'-splice site recognition,mRNA cis splicing, via spliceosome,mRNA transport,oligodendrocyte differentiation,positive regulation of RNA splicing,regulation of alternative mRNA splicing, via spliceosome,RNA splicing	RNA binding;DNA topoisomerase binding,mRNA binding,protein kinase B binding,RNA binding,RS domain binding	nucleus;catalytic step 2 spliceosome,cytoplasm,nuclear speck,nucleoplasm,nucleus	tr;sp	1	1;3	uniprot_mouse_proteome	18	22
TRUE	APOE3 / APOE4	APOE3	APOE4	55	Proteasome subunit alpha type-6	Psma6	Q9QUM9	60452.2	116532	0.946862	0.946862	92.7675	1.92768	1.49111	1.49111	181.105	2.81105	0.000870714	0.00278775	54	0.422967	Q9QUM9	PSA6_MOUSE	Q9QUM9	Mus musculus	0.211	27372.4	positive regulation of NF-kappaB transcription factor activity,proteasomal protein catabolic process,proteasomal ubiquitin-independent protein catabolic process,proteasome-mediated ubiquitin-dependent protein catabolic process,proteolysis involved in cellular protein catabolic process,skeletal muscle tissue development	endopeptidase activity,NF-kappaB binding,RNA binding,threonine-type endopeptidase activity	cytoplasm,cytosol,myofibril,nuclear matrix,nucleoplasm,nucleus,cytoplasmic mRNA processing body,polysome,proteasome complex,proteasome core complex,proteasome core complex, alpha-subunit complex,sarcomere	sp	1	1	uniprot_mouse_proteome	13	19
TRUE	APOE3 / APOE2	APOE3	APOE2	455	Protein Neb	Neb	E9Q1W3	1.21518e+06	746867	-0.702247	0.702247	-38.5386	0.614614	-0.665564	0.665564	-36.9558	0.630442	0.000108084	0.0028102	454	0.170393	E9Q1W3	E9Q1W3_MOUSE	E9Q1W3	Mus musculus	0	828662	cardiac muscle thin filament assembly,muscle fiber development,regulation of actin filament length,sarcomere organization	actin filament binding	contractile fiber,myofibril,macromolecular complex,striated muscle thin filament,Z disc	tr	1	1	uniprot_mouse_proteome	428	726
TRUE	APOE4 / APOE2	APOE4	APOE2	70	Peroxiredoxin 6	Prdx6	Q6GT24	500879	367569	-0.446445	0.446445	-26.6151	0.733849	-0.968148	0.968148	-48.8838	0.511162	0.000755784	0.00289203	69	0.274614	Q6GT24	Q6GT24_MOUSE	Q6GT24	Mus musculus	0.366	24826.6		peroxidase activity,peroxiredoxin activity	cytoplasm	tr	1	1	uniprot_mouse_proteome	19	29
TRUE	APOE4 / APOE2	APOE4	APOE2	10	U6 snRNA-associated Sm-like protein LSm6	Lsm6	P62313	13426.6	5578.79	-1.26707	1.26707	-58.4496	0.415504	-1.32806	1.32806	-60.1696	0.398304	0.000770189	0.00293219	9	0.267229	P62313	LSM6_MOUSE	P62313	Mus musculus	0	9127.57	maturation of SSU-rRNA,mRNA catabolic process,mRNA splicing, via spliceosome,tRNA processing	protein heterodimerization activity,RNA binding	cytoplasm,Lsm2-8 complex,nucleolus,nucleus,cytoplasmic mRNA processing body,small nucleolar ribonucleoprotein complex,U2-type precatalytic spliceosome,U4/U6 x U5 tri-snRNP complex,U6 snRNP	sp	1	1	uniprot_mouse_proteome	4	4
TRUE	APOE4 / APOE2	APOE4	APOE2	560	Collagen alpha-1(III) chain	Col3a1	P08121	6.70268e+06	7.60882e+06	0.182934	0.182934	13.519	1.13519	0.196552	0.196552	14.5956	1.14596	0.000780268	0.00294071	559	0.0581815	P08121	CO3A1_MOUSE	P08121	Mus musculus	0.37	138943	aorta smooth muscle tissue morphogenesis,blood vessel development,cell-matrix adhesion,cellular response to amino acid stimulus,cerebral cortex development,collagen fibril organization,digestive tract development,extracellular matrix organization,heart development,integrin-mediated signaling pathway,negative regulation of immune response,negative regulation of neuron migration,peptide cross-linki…	extracellular matrix structural constituent,integrin binding,metal ion binding,platelet-derived growth factor binding,protease binding,SMAD binding	collagen-containing extracellular matrix,collagen trimer,collagen type III trimer,extracellular matrix,extracellular space	sp	1	4	uniprot_mouse_proteome	68	313
TRUE	APOE4 / APOE2	APOE4	APOE2	245	Asporin	Aspn	Q99MQ4	49970520	65457040	0.389471	0.389471	30.9913	1.30991	0.460705	0.460705	37.6214	1.37621	0.000778494	0.00294071	244	0.135376	Q99MQ4	ASPN_MOUSE	Q99MQ4	Mus musculus	0.445	42572.5	bone mineralization,negative regulation of tooth mineralization,negative regulation of transforming growth factor beta receptor signaling pathway	calcium ion binding,collagen binding	cell projection,collagen-containing extracellular matrix,extracellular matrix,extracellular space	sp	1	1	uniprot_mouse_proteome	29	58
TRUE	APOE4 / APOE2	APOE4	APOE2	60	Integrin beta-2;Integrin beta	Itgb2	P11835;Q542I8	683059	412352	-0.728133	0.728133	-39.6315	0.603685	-1.72178	1.72178	-69.6826	0.303174	0.000789628	0.00295382	59	0.486467	P11835;Q542I8	ITB2_MOUSE;Q542I8_MOUSE	P11835;Q542I8	Mus musculus	18.8%;18.8%	85025.81;84893.61	activated T cell proliferation,beta-amyloid clearance,cell adhesion,cell adhesion mediated by integrin,cell-cell adhesion,cell-matrix adhesion,cell migration,cellular extravasation,cellular response to low-density lipoprotein particle stimulus,endothelial cell migration,heterotypic cell-cell adhesion,integrin-mediated signaling pathway,leukocyte cell-cell adhesion,leukocyte migration involved in …	beta-amyloid binding,cell adhesion molecule binding,complement component C3b binding,heat shock protein binding,ICAM-3 receptor activity,integrin binding,metal ion binding,macromolecular complex binding,protein kinase binding;cell adhesion molecule binding,heat shock protein binding,ICAM-3 receptor activity,metal ion binding,macromolecular complex binding,protein kinase binding	cell surface,focal adhesion,integrin alphaL-beta2 complex,integrin alphaM-beta2 complex,membrane,membrane raft,plasma membrane,plasma membrane raft,receptor complex;cell surface,cytoplasmic region,integrin alphaL-beta2 complex,plasma membrane raft	sp;tr	1	2;1	uniprot_mouse_proteome	34	50
TRUE	APOE4 / APOE2	APOE4	APOE2	110	V-type proton ATPase subunit B, brain isoform	Atp6v1b2	P62814	2740189	1.49721e+06	-0.871998	0.871998	-45.361	0.54639	-1.11951	1.11951	-53.9749	0.460251	0.000820808	0.00304756	109	0.325281	P62814	VATB2_MOUSE	P62814	Mus musculus	0.09	56550.8	ATP metabolic process,hydrogen ion transmembrane transport	ATP binding,hydrolase activity	apical plasma membrane,cytoplasm,cytosol,endomembrane system,integral component of membrane,intracellular membrane-bounded organelle,melanosome,microvillus,myelin sheath,plasma membrane,proton-transporting V-type ATPase, V1 domain,ruffle	sp	1	1	uniprot_mouse_proteome	24	35
TRUE	APOE3 / APOE4	APOE3	APOE4	35	Poly(rC)-binding protein 2;Isoform 2 of Poly(rC)-binding protein 2;Isoform 3 of Poly(rC)-binding protein 2	Pcbp2	Q61990;Q61990-2;Q61990-3	302444	637804	1.07644	1.07644	110.883	2.10883	0.858738	0.858738	81.3452	1.81345	0.000971048	0.00309598	34	0.237793	Q61990;Q61990-2;Q61990-3	PCBP2_MOUSE	Q61990;Q61990-2;Q61990-3	Mus musculus	3.9%;3.9%-2;3.9%-3	38221.67;38221.67-2;38221.67-3	defense response to virus,innate immune response,IRES-dependent viral translational initiation,negative regulation of defense response to virus,proteasome-mediated ubiquitin-dependent protein catabolic process,regulation of gene expression,regulation of RNA metabolic process,viral RNA genome replication;;	C-rich single-stranded DNA binding,DNA binding,enzyme binding,mRNA binding,RNA binding,single-stranded DNA binding,ubiquitin protein ligase binding;;	cytoplasm,cytosol,nucleoplasm,nucleus,postsynaptic density;;	sp	1;;	1;;	uniprot_mouse_proteome	7	10
TRUE	APOE4 / APOE2	APOE4	APOE2	105	Glutamate dehydrogenase 1, mitochondrial	Glud1	P26443	144052	97592.3	-0.561755	0.561755	-32.2522	0.677478	-0.912381	0.912381	-46.8692	0.531308	0.000856093	0.00313205	104	0.265713	P26443	DHE3_MOUSE	P26443	Mus musculus	0.014	61336.8	cerebellum development,glutamate biosynthetic process,glutamate catabolic process,glutamine metabolic process,long-term memory,positive regulation of insulin secretion,response to aluminum ion,tricarboxylic acid metabolic process	ADP binding,ATP binding,enzyme binding,glutamate dehydrogenase (NAD+) activity,glutamate dehydrogenase,GTP binding,leucine binding,NAD+ binding	cytoplasm,endoplasmic reticulum,mitochondrial inner membrane,mitochondrial matrix,mitochondrion	sp	1	1	uniprot_mouse_proteome	33	52
TRUE	APOE4 / APOE2	APOE4	APOE2	45	Sorcin;Isoform 2 of Sorcin	Sri	Q6P069;Q6P069-2	123284	78465.4	-0.651863	0.651863	-36.3542	0.636458	-0.961813	0.961813	-48.6589	0.513411	0.00085479	0.00313205	44	0.268735	Q6P069;Q6P069-2	SORCN_MOUSE	Q6P069;Q6P069-2	Mus musculus	0%;0%-2	21627.26;21627.26-2	calcium ion transport,cytoplasmic sequestering of transcription factor,heart development,negative regulation of cardiac muscle contraction,negative regulation of heart rate,negative regulation of ryanodine-sensitive calcium-release channel activity,negative regulation of transcription regulatory region DNA binding,positive regulation of insulin secretion involved in cellular response to glucose s…	calcium ion binding,identical protein binding,protease binding,protein heterodimerization activity,repressing transcription factor binding;	axon,axon terminus,chromaffin granule membrane,cytosol,dendritic spine neck,endoplasmic reticulum membrane,extracellular exosome,membrane,mitochondrion,nucleoplasm,plasma membrane,sarcoplasmic reticulum membrane,smooth endoplasmic reticulum,T-tubule,vesicle,Z disc;	sp	1;	1;	uniprot_mouse_proteome	10	16
TRUE	APOE4 / APOE2	APOE4	APOE2	80	Leukocyte elastase inhibitor A	Serpinb1a	Q9D154	152508	101400	-0.588824	0.588824	-33.5115	0.664885	-1.34044	1.34044	-60.5099	0.394901	0.000848344	0.00313205	79	0.386382	Q9D154	ILEUA_MOUSE	Q9D154	Mus musculus	0	42574.9	cellular homeostasis,inflammatory response,negative regulation of endopeptidase activity,negative regulation of interleukin-1 beta production,regulation of innate immune response,regulation of protein catabolic process,type B pancreatic cell proliferation	peptidase inhibitor activity,serine-type endopeptidase inhibitor activity	collagen-containing extracellular matrix,cytoplasmic ribonucleoprotein granule,extracellular region,extracellular space	sp	1	1	uniprot_mouse_proteome	23	41
TRUE	APOE3 / APOE4	APOE3	APOE4	55	Reticulocalbin-1	Rcn1	Q05186	479521	366965	-0.385951	0.385951	-23.4726	0.765274	-1.02525	1.02525	-50.8677	0.491323	0.00100539	0.00319212	54	0.294762	Q05186	RCN1_MOUSE	Q05186	Mus musculus	0.252	38113.1	camera-type eye development,in utero embryonic development	calcium ion binding	endoplasmic reticulum,endoplasmic reticulum lumen	sp	1	1	uniprot_mouse_proteome	11	11
TRUE	APOE4 / APOE2	APOE4	APOE2	15	Protein lin-7 homolog A	Lin7a	Q8JZS0	45504.6	68392.4	0.587823	0.587823	50.2977	1.50298	0.57728	0.57728	49.2034	1.49203	0.000889889	0.00323989	14	0.137435	Q8JZS0	LIN7A_MOUSE	Q8JZS0	Mus musculus	0.039	25992.7	exocytosis,inner ear development,maintenance of epithelial cell apical/basal polarity,neurotransmitter secretion,protein localization to basolateral plasma membrane,protein transport,synaptic vesicle transport	L27 domain binding	basolateral plasma membrane,bicellular tight junction,cell-cell junction,membrane,MPP7-DLG1-LIN7 complex,postsynaptic density membrane,presynapse,synapse	sp	1	2	uniprot_mouse_proteome	5	6
TRUE	APOE3 / APOE4	APOE3	APOE4	25	60S ribosomal protein L8	Rpl8	P62918	55046.8	105348	0.936434	0.936434	91.3792	1.91379	0.882864	0.882864	84.4032	1.84403	0.00103804	0.00326855	24	0.236662	P62918	RL8_MOUSE	P62918	Mus musculus	0.07	28024.7	cellular response to nerve growth factor stimulus,cytoplasmic translation	5.8S rRNA binding,RNA binding,structural constituent of ribosome	cytosolic large ribosomal subunit,polysomal ribosome,postsynapse,postsynaptic density,synapse	sp	1	2	uniprot_mouse_proteome	9	9
TRUE	APOE4 / APOE2	APOE4	APOE2	70	Protein S100-A9	S100a9	P31725	2.56714e+06	618666	-2.05293	2.05293	-75.9006	0.240994	-1.3363	1.3363	-60.3964	0.396036	0.000902353	0.00326939	69	0.385129	P31725	S10A9_MOUSE	P31725	Mus musculus	0.301	13048.9	actin cytoskeleton reorganization,activation of cysteine-type endopeptidase activity involved in apoptotic process,antimicrobial humoral immune response mediated by antimicrobial peptide,apoptotic process,astrocyte development,autocrine signaling,autophagy,innate immune response,leukocyte chemotaxis,leukocyte migration involved in inflammatory response,modification of morphology or physiology of …	antioxidant activity,arachidonic acid binding,calcium ion binding,microtubule binding,RAGE receptor binding,Toll-like receptor 4 binding,zinc ion binding	cell junction,cytoplasm,cytoskeleton,cytosol,extracellular space,nucleoplasm,plasma membrane	sp	1	3	uniprot_mouse_proteome	10	29
TRUE	APOE4 / APOE2	APOE4	APOE2	40	Vasodilator-stimulated phosphoprotein	Vasp	P70460	131906	52786.1	-1.32128	1.32128	-59.982	0.40018	-1.37557	1.37557	-61.4599	0.385401	0.000959188	0.00344206	39	0.385028	P70460	VASP_MOUSE	P70460	Mus musculus	0	39666.6	actin cytoskeleton organization,actin polymerization or depolymerization,axon guidance,neural tube closure,positive regulation of actin filament polymerization,protein homotetramerization	actin binding,profilin binding,SH3 domain binding	bicellular tight junction,cytoskeleton,cytosol,filopodium,filopodium membrane,focal adhesion,lamellipodium,lamellipodium membrane,plasma membrane	sp	1	4	uniprot_mouse_proteome	15	20
TRUE	APOE4 / APOE2	APOE4	APOE2	290	Apolipoprotein A-I	Apoa1	Q00623	24109170	20213360	-0.254273	0.254273	-16.159	0.83841	-0.406918	0.406918	-24.5767	0.754233	0.000956284	0.00344206	289	0.121925	Q00623	APOA1_MOUSE	Q00623	Mus musculus	0.591	30615.5	adrenal gland development,animal organ regeneration,blood vessel endothelial cell migration,cholesterol biosynthetic process,cholesterol efflux,cholesterol homeostasis,cholesterol import,cholesterol metabolic process,cholesterol transport,endothelial cell proliferation,glucocorticoid metabolic process,G-protein coupled receptor signaling pathway,high-density lipoprotein particle assembly,high-den…	beta-amyloid binding,apolipoprotein A-I receptor binding,apolipoprotein receptor binding,chemorepellent activity,cholesterol binding,cholesterol transfer activity,enzyme binding,heat shock protein binding,high-density lipoprotein particle binding,high-density lipoprotein particle receptor binding,identical protein binding,lipase inhibitor activity,lipid binding,lipid transporter activity,lipoprot…	cell surface,chylomicron,cytoplasmic vesicle,cytosol,discoidal high-density lipoprotein particle,endocytic vesicle,extracellular region,extracellular space,high-density lipoprotein particle,intermediate-density lipoprotein particle,low-density lipoprotein particle,nucleus,spherical high-density lipoprotein particle,very-low-density lipoprotein particle	sp	1	2	uniprot_mouse_proteome	32	66
TRUE	APOE3 / APOE4	APOE3	APOE4	60	Glutathione reductase, mitochondrial;Isoform Cytoplasmic of Glutathione reductase, mitochondrial	Gsr	P47791;P47791-2	60128.3	144942	1.26936	1.26936	141.054	2.41054	1.39771	1.39771	163.483	2.63483	0.00109819	0.00344371	59	0.407168	P47791;P47791-2	GSHR_MOUSE	P47791;P47791-2	Mus musculus	5%;5%-2	53662.67;53662.67-2	cell redox homeostasis,cellular response to oxidative stress,glutathione metabolic process,spermatogenesis;	flavin adenine dinucleotide binding,glutathione binding,glutathione-disulfide reductase activity,identical protein binding,NADP binding;	cytosol,external side of plasma membrane,mitochondrion;	sp	1;	3;	uniprot_mouse_proteome	10	14
TRUE	APOE4 / APOE2	APOE4	APOE2	25	Adenylosuccinate synthetase isozyme 1;Adenylosuccinate synthetase isozyme 1;Isoform 2 of Adenylosuccinate synthetase isozyme 1	Adssl1	J3QN31;P28650;P28650-2	101168	41709.9	-1.27829	1.27829	-58.7716	0.412284	-2.72266	2.72266	-84.8506	0.151494	0.000977411	0.00349075	24	0.72517	J3QN31;P28650;P28650-2	J3QN31_MOUSE;PURA1_MOUSE;PURA1_MOUSE	J3QN31;P28650;P28650-2	Mus musculus	0%;0%;0%-2	52779.46;50254.44;50254.44-2	'de novo' AMP biosynthetic process;'de novo' AMP biosynthetic process,AMP biosynthetic process,aspartate metabolic process,cellular response to drug,cellular response to electrical stimulus,glutamine metabolic process,IMP metabolic process,purine nucleotide metabolic process,purine ribonucleoside monophosphate biosynthetic process,response to muscle activity,response to starvation;	adenylosuccinate synthase activity,GTP binding,magnesium ion binding;actin filament binding,adenylosuccinate synthase activity,GTPase activity,GTP binding,identical protein binding,magnesium ion binding;	cytoplasm;cytoplasm,membrane;	tr;sp;sp	1;1;	1;2;	uniprot_mouse_proteome	5	8
TRUE	APOE4 / APOE2	APOE4	APOE2	75	Protein RCC2	Rcc2	Q8BK67	207451	138300	-0.584965	0.584965	-33.3334	0.666666	-0.710934	0.710934	-38.9075	0.610925	0.000982673	0.00349291	74	0.207123	Q8BK67	RCC2_MOUSE	Q8BK67	Mus musculus	0.092	55983.3	activation of GTPase activity,cell cycle,cell division,chromosome passenger complex localization to kinetochore,establishment of protein localization,focal adhesion assembly,integrin-mediated signaling pathway,negative regulation of focal adhesion assembly,negative regulation of GTPase activity,negative regulation of substrate adhesion-dependent cell spreading,positive regulation of attachment of…	guanyl-nucleotide exchange factor activity,microtubule binding,protein domain specific binding,protein kinase binding,Rac GTPase binding,small GTPase binding	chromosome, centromeric core domain,early endosome membrane,microtubule,midbody,mitotic spindle midzone,nucleolus,nucleus,plasma membrane	sp	1	1	uniprot_mouse_proteome	24	29
TRUE	APOE3 / APOE2	APOE3	APOE2	50	Cathepsin K	Ctsk	P55097	837731	1.37116e+06	0.710838	0.710838	63.6755	1.63675	0.685603	0.685603	60.8375	1.60837	0.000150857	0.00353877	49	0.166871	P55097	CATK_MOUSE	P55097	Mus musculus	0.103	36888.8	bone resorption,collagen catabolic process,immune response,intramembranous ossification,negative regulation of cartilage development,proteolysis involved in cellular protein catabolic process,thyroid hormone generation	collagen binding,cysteine-type endopeptidase activity,cysteine-type peptidase activity,fibronectin binding,proteoglycan binding	apical plasma membrane,cytoplasm,external side of plasma membrane,extracellular space,intracellular membrane-bounded organelle,lysosome,nucleoplasm	sp	2	2	uniprot_mouse_proteome	14	16
TRUE	APOE3 / APOE2	APOE3	APOE2	290	Apolipoprotein A-I	Apoa1	Q00623	24109170	20328874	-0.246052	0.246052	-15.6799	0.843201	-0.552565	0.552565	-31.8193	0.681807	0.000154015	0.00353877	289	0.144075	Q00623	APOA1_MOUSE	Q00623	Mus musculus	0.591	30615.5	adrenal gland development,animal organ regeneration,blood vessel endothelial cell migration,cholesterol biosynthetic process,cholesterol efflux,cholesterol homeostasis,cholesterol import,cholesterol metabolic process,cholesterol transport,endothelial cell proliferation,glucocorticoid metabolic process,G-protein coupled receptor signaling pathway,high-density lipoprotein particle assembly,high-den…	beta-amyloid binding,apolipoprotein A-I receptor binding,apolipoprotein receptor binding,chemorepellent activity,cholesterol binding,cholesterol transfer activity,enzyme binding,heat shock protein binding,high-density lipoprotein particle binding,high-density lipoprotein particle receptor binding,identical protein binding,lipase inhibitor activity,lipid binding,lipid transporter activity,lipoprot…	cell surface,chylomicron,cytoplasmic vesicle,cytosol,discoidal high-density lipoprotein particle,endocytic vesicle,extracellular region,extracellular space,high-density lipoprotein particle,intermediate-density lipoprotein particle,low-density lipoprotein particle,nucleus,spherical high-density lipoprotein particle,very-low-density lipoprotein particle	sp	1	2	uniprot_mouse_proteome	32	66
TRUE	APOE3 / APOE2	APOE3	APOE2	180	Collagen alpha-2(VI) chain	Col6a2	Q02788	487188	488884	0.00501424	0.00501424	0.348165	1.00348	-0.887492	0.887492	-45.9447	0.540553	0.000145939	0.00353877	179	0.228659	Q02788	CO6A2_MOUSE	Q02788	Mus musculus	0.141	110334	cell adhesion,response to glucose	collagen binding	collagen-containing extracellular matrix,collagen trimer,extracellular matrix,extracellular region,extracellular space,macromolecular complex,sarcolemma	sp	1	3	uniprot_mouse_proteome	47	104
TRUE	APOE3 / APOE2	APOE3	APOE2	355	Adipocyte enhancer-binding protein 1	Aebp1	Q640N1	43700048	37123236	-0.235312	0.235312	-15.0499	0.849501	-0.381799	0.381799	-23.252	0.76748	0.000145562	0.00353877	354	0.0994186	Q640N1	AEBP1_MOUSE	Q640N1	Mus musculus	0.349	128365	negative regulation of transcription from RNA polymerase II promoter,peptide metabolic process,protein processing,regulation of collagen fibril organization,regulation of transcription, DNA-templated	calmodulin binding,carboxypeptidase activity,collagen binding,transcriptional repressor activity, RNA polymerase II transcription regulatory region sequence-specific binding,metallocarboxypeptidase activity,RNA polymerase II regulatory region sequence-specific DNA binding,transcription corepressor activity,zinc ion binding	cytoplasm,extracellular space,nucleus	sp	1	1	uniprot_mouse_proteome	47	82
TRUE	APOE3 / APOE2	APOE3	APOE2	40	Keratin, type I cytoskeletal 42	Krt42	Q6IFX2	164595	60987.7	-1.43233	1.43233	-62.9469	0.370531	-1.36814	1.36814	-61.2609	0.387391	0.000152481	0.00353877	39	0.326183	Q6IFX2	K1C42_MOUSE	Q6IFX2	Mus musculus	0.046	50133.1		structural molecule activity	cytoplasm,intermediate filament	sp	1	1	uniprot_mouse_proteome	8	10
TRUE	APOE3 / APOE4	APOE3	APOE4	10	Actin, cytoplasmic 2	Actg1	P63260	266161	377302	0.503419	0.503419	41.7569	1.41757	1.3786	1.3786	160.016	2.60016	0.00113508	0.00354481	9	0.293906	P63260	ACTG_MOUSE	P63260	Mus musculus	0.045	41792.8	angiogenesis,cellular response to interferon-gamma,morphogenesis of a polarized epithelium,positive regulation of cell migration,positive regulation of gene expression,positive regulation of wound healing,protein localization to bicellular tight junction,regulation of focal adhesion assembly,regulation of stress fiber assembly,regulation of transepithelial transport,sarcomere organization,tight j…	ATP binding,identical protein binding,profilin binding,structural constituent of cytoskeleton,structural constituent of postsynaptic actin cytoskeleton,ubiquitin protein ligase binding	actin cytoskeleton,actin filament,apical junction complex,apical part of cell,basal body patch,cell-cell junction,costamere,cytosol,dense body,extracellular exosome,filamentous actin,focal adhesion,myelin sheath,myofibril,phagocytic vesicle,plasma membrane,postsynaptic actin cytoskeleton,presynaptic actin cytoskeleton	sp	1	1	uniprot_mouse_proteome	2	5
TRUE	APOE3 / APOE4	APOE3	APOE4	55	ATP-dependent RNA helicase DDX1	Ddx1	Q91VR5	23249.4	33898.5	0.54403	0.54403	45.804	1.45804	1.77325	1.77325	241.822	3.41822	0.00116939	0.00363704	54	0.517223	Q91VR5	DDX1_MOUSE	Q91VR5	Mus musculus	0	82500.2	defense response to virus,DNA duplex unwinding,double-strand break repair,innate immune response,mRNA processing,multicellular organism development,nucleic acid phosphodiester bond hydrolysis,positive regulation of I-kappaB kinase/NF-kappaB signaling,positive regulation of myeloid dendritic cell cytokine production,protein localization to cytoplasmic stress granule,response to exogenous dsRNA,res…	ATP binding,chromatin binding,DNA/RNA helicase activity,DNA binding,double-stranded RNA binding,exonuclease activity,helicase activity,nuclease activity,poly(A) binding,RNA helicase activity,transcription cofactor activity	cleavage body,cytoplasm,cytoplasmic stress granule,cytosol,mitochondrion,nucleoplasm,nucleus,ribonucleoprotein complex,tRNA-splicing ligase complex	sp	1	1	uniprot_mouse_proteome	26	28
TRUE	APOE4 / APOE2	APOE4	APOE2	85	Capping protein (Actin filament), gelsolin-like	Capg	Q99LB4	212286	136380	-0.63838	0.63838	-35.7566	0.642434	-0.866672	0.866672	-45.159	0.54841	0.00103087	0.00364696	84	0.254852	Q99LB4	Q99LB4_MOUSE	Q99LB4	Mus musculus	0.143	38768.9	barbed-end actin filament capping	actin filament binding,protein domain specific binding	centriole,cytoplasm,Flemming body,mitotic spindle,nucleolus,nucleoplasm	tr	1	1	uniprot_mouse_proteome	14	26
TRUE	APOE4 / APOE2	APOE4	APOE2	75	60S ribosomal protein L5	Rpl5	P47962	117078	66365.7	-0.818958	0.818958	-43.3149	0.566851	-1.1688	1.1688	-55.521	0.44479	0.00105262	0.00365492	74	0.342683	P47962	RL5_MOUSE	P47962	Mus musculus	0.131	34400.6	cellular response to inorganic substance,negative regulation of protein neddylation,negative regulation of protein ubiquitination involved in ubiquitin-dependent protein catabolic process,negative regulation of ubiquitin protein ligase activity,positive regulation of gene expression,positive regulation of isoleucine-tRNA ligase activity,positive regulation of methionine-tRNA ligase activity,posit…	5S rRNA binding,mRNA 3'-UTR binding,mRNA 5'-UTR binding,mRNA binding,RNA binding,structural constituent of ribosome,ubiquitin ligase inhibitor activity,ubiquitin protein ligase binding	aminoacyl-tRNA synthetase multienzyme complex,cytoplasm,cytosol,cytosolic large ribosomal subunit,cytosolic ribosome,endoplasmic reticulum,nucleolus,nucleoplasm,nucleus,postsynaptic density,macromolecular complex,ribonucleoprotein complex,synapse	sp	1	3	uniprot_mouse_proteome	18	32
TRUE	APOE4 / APOE2	APOE4	APOE2	90	T-complex protein 1 subunit epsilon	Cct5	P80316	81128.9	49566.9	-0.710839	0.710839	-38.9035	0.610965	-1.034	1.034	-51.1645	0.488355	0.00105158	0.00365492	89	0.305225	P80316	TCPE_MOUSE	P80316	Mus musculus	0	59624.1	binding of sperm to zona pellucida,positive regulation of establishment of protein localization to telomere,positive regulation of telomere maintenance via telomerase,protein folding,protein stabilization,response to virus,toxin transport	ATP binding,beta-tubulin binding,G-protein beta-subunit binding,mRNA 3'-UTR binding,mRNA 5'-UTR binding,unfolded protein binding	cell body,centrosome,chaperonin-containing T-complex,microtubule,myelin sheath	sp	1	1	uniprot_mouse_proteome	34	50
TRUE	APOE4 / APOE2	APOE4	APOE2	165	Fibrinogen gamma chain	Fgg	Q3UER8;Q8VCM7	973878	733485	-0.408973	0.408973	-24.6841	0.753159	-0.748804	0.748804	-40.4903	0.595097	0.00103918	0.00365492	164	0.22423	Q3UER8;Q8VCM7	Q3UER8_MOUSE;FIBG_MOUSE	Q3UER8;Q8VCM7	Mus musculus	40.2%;40.8%	50349.46;49391.43	blood coagulation, fibrin clot formation,cell-matrix adhesion,cellular response to interleukin-1,cellular response to interleukin-6,fibrinolysis,negative regulation of endothelial cell apoptotic process,negative regulation of extrinsic apoptotic signaling pathway via death domain receptors,negative regulation of platelet aggregation,plasminogen activation,platelet aggregation,platelet maturation,…	cell adhesion molecule binding,identical protein binding,metal ion binding,receptor binding,structural molecule activity;cell adhesion molecule binding,identical protein binding,metal ion binding,receptor binding,structural molecule activity	blood microparticle,external side of plasma membrane,fibrinogen complex,platelet alpha granule;blood microparticle,cell cortex,cell surface,collagen-containing extracellular matrix,cytoplasm,external side of plasma membrane,extracellular space,fibrinogen complex,platelet alpha granule	tr;sp	1	1	uniprot_mouse_proteome	28	45
TRUE	APOE4 / APOE2	APOE4	APOE2	25	Protein kinase C and casein kinase substrate in neurons protein 2	Pacsin2	Q9WVE8	28663.4	14879.5	-0.945889	0.945889	-48.089	0.51911	-2.26363	2.26363	-79.1752	0.208248	0.0010507	0.00365492	24	0.607579	Q9WVE8	PACN2_MOUSE	Q9WVE8	Mus musculus	0.025	55832.8	actin cytoskeleton organization,caveola assembly,caveolin-mediated endocytosis,cell projection morphogenesis,cytoskeleton organization,negative regulation of endocytosis,membrane tubulation,protein localization to endosome,regulation of endocytosis,signal transduction	cytoskeletal protein binding,identical protein binding,lipid binding,phosphatidic acid binding,phospholipid binding	caveola,cell-cell junction,cytoplasm,cytoplasmic vesicle membrane,cytoskeleton,cytosol,early endosome,endosome,extrinsic component of membrane,intracellular membrane-bounded organelle,nuclear speck,plasma membrane,recycling endosome membrane,ruffle membrane	sp	1	1	uniprot_mouse_proteome	10	12
TRUE	APOE3 / APOE2	APOE3	APOE2	160	Inter alpha-trypsin inhibitor, heavy chain 4;Inter alpha-trypsin inhibitor, heavy chain 4;Inter alpha-trypsin inhibitor, heavy chain 4	Itih4	A6X935;E9PVD2;E9Q5L2	1.58081e+06	1439905	-0.13469	0.13469	-8.91344	0.910866	-0.829569	0.829569	-43.7303	0.562697	0.000168652	0.00370285	159	0.215281	A6X935;E9PVD2;E9Q5L2	ITIH4_MOUSE;E9PVD2_MOUSE;E9Q5L2_MOUSE	A6X935;E9PVD2;E9Q5L2	Mus musculus	29%;29%;29.5%	104659.49;104588.41;102823.41	acute-phase response,hyaluronan metabolic process,response to cytokine;hyaluronan metabolic process;hyaluronan metabolic process	serine-type endopeptidase inhibitor activity;serine-type endopeptidase inhibitor activity;serine-type endopeptidase inhibitor activity	collagen-containing extracellular matrix,cytoplasm,plasma membrane;extracellular region;extracellular region	sp;tr;tr	1	2;1;1	uniprot_mouse_proteome	26	33
[truncated: 4,076 more rows]

## Sheet: Signif_APOE2_vs_APOE3
APOE ε2 vs ε3 male mouse cortical bone (N=15)
84 proteins are significantly altered with Qvalue<0.05 and absolute Log2FC≥0.58
								sorted by smallest Qvalue
[truncated: 85 more rows]

## Sheet: Signif_APOE4_vs_APOE3
APOE ε4 vs ε3 male mouse cortical bone (N=15)
352 proteins are significantly altered with Qvalue<0.05 and absolute Log2FC≥0.58
[truncated: 354 more rows]

## Sheet: Signif_APOE4_vs_APOE2
APOE ε4 vs ε2 male mouse cortical bone (N=15)
[truncated: 296 more rows]
